# Supplementary material for: Diet-Driven Microglial Activation: Region-Specific Neuroinflammation in the Mouse Brain
Source: Brain Sci. 2025 Dec 25;16(1):29. doi: 10.3390/brainsci16010029 (PMC12839311; doi:10.3390/brainsci16010029)
Supplement: Supplementary file 1 [file brainsci-16-00029-s001.zip]

Archive with 8 entries (7 files):
- Supplementary Files/
- Supplementary Files/Supplementary Data S4_Diet composition.pdf
- Supplementary Files/Supplementary Data_S1_4wk.xlsx
- Supplementary Files/Supplementary Data_S2_12wk.xlsx
- Supplementary Files/Supplementary Data_S3_24wk.xlsx
- Supplementary Files/Supplementary Figure S1.pdf
- Supplementary Files/Supplementary Figure S2.pdf
- Supplementary Files/Supplementary Figure S3.pdf
