# Supplementary material for: Diet-Driven Microglial Activation: Region-Specific Neuroinflammation in the Mouse Brain
Source: Brain Sci. 2025 Dec 25;16(1):29. doi: 10.3390/brainsci16010029 (PMC12839311; doi:10.3390/brainsci16010029)
Supplement: Supplementary file 1 [file brainsci-16-00029-s001.zip › Supplementary Files/Supplementary Data_S1_4wk.xlsx]

## Sheet: hypothalamus_HFD_vs_Normal_4wk
GeneName	ENSG	baseMean	log2FoldChange Normal/HFD	lfcSE	stat	pvalue	padj
Rtn4rl2	ENSMUSG00000050896.13	23.0174	3.85321	0.993581	3.8781	0.000105275	0.994557
Acta2	ENSMUSG00000035783.10	296.882	0.647172	0.179035	3.61477	0.000300616	0.994557
Asgr1	ENSMUSG00000020884.16	96.0935	0.936159	0.267823	3.49544	0.000473289	0.994557
Bpifa1	ENSMUSG00000027483.8	10.5323	-5.85987	1.6855	-3.47664	0.00050773	0.994557
Capn11	ENSMUSG00000058626.17	48.531	-2.00785	0.582612	-3.44628	0.00056836	0.994557
Stc2	ENSMUSG00000020303.3	71.8377	-0.967399	0.282202	-3.42804	0.000607951	0.994557
Rpl5	ENSMUSG00000058558.13	313.492	0.612341	0.180789	3.38704	0.000706513	0.994557
Arxes1	ENSMUSG00000048355.3	531.254	0.617004	0.185896	3.31908	0.000903133	0.994557
9330133O14Rik	ENSMUSG00000121107.1	189.174	0.691939	0.213132	3.24652	0.00116823	0.994557
Gm47813	ENSMUSG00000113128.2	3.49731	5.26049	1.62405	3.23912	0.00119898	0.994557
Gm57086	ENSMUSG00000120490.1	20.5604	1.80247	0.558407	3.22788	0.00124711	0.994557
Aldh1a2	ENSMUSG00000013584.6	708.866	0.453585	0.141014	3.21659	0.00129725	0.994557
A330023F24Rik	ENSMUSG00000096929.9	2389.95	-0.727002	0.22669	-3.20704	0.0013411	0.994557
Gm18537	ENSMUSG00000108484.2	42.4665	-1.18405	0.370729	-3.19384	0.00140392	0.994557
Dtl	ENSMUSG00000037474.14	17.45	2.72672	0.860816	3.1676	0.00153701	0.994557
Ppef2	ENSMUSG00000029410.12	66.6681	-1.02999	0.3321	-3.10144	0.0019258	0.994557
Dcn	ENSMUSG00000019929.17	744.659	0.478261	0.159175	3.00462	0.0026591	0.994557
Chdh	ENSMUSG00000015970.20	254.287	-0.626925	0.209984	-2.98559	0.00283035	0.994557
H2-Ab1	ENSMUSG00000073421.7	193.628	0.768385	0.258296	2.97482	0.00293158	0.994557
Wnt2	ENSMUSG00000010797.7	30.2637	1.31875	0.445828	2.95798	0.00309658	0.994557
Tmem220	ENSMUSG00000050270.13	43.1012	1.01273	0.342442	2.95736	0.00310283	0.994557
Fbxo4	ENSMUSG00000022184.9	192.554	-0.550373	0.186386	-2.95286	0.0031484	0.994557
Gm26377	ENSMUSG00000076138.3	1324.82	0.563656	0.191159	2.94862	0.00319197	0.994557
Igfn1	ENSMUSG00000051985.13	13.3511	3.63675	1.2393	2.93452	0.00334066	0.994557
Gm831	ENSMUSG00000078531.4	3.34217	5.19455	1.77454	2.92727	0.00341948	0.994557
Urb2	ENSMUSG00000031976.15	422.113	-0.452418	0.155054	-2.91781	0.00352497	0.994557
Gm49169	ENSMUSG00000115569.2	5.68978	-3.37449	1.16482	-2.897	0.00376745	0.994557
Ezhip	ENSMUSG00000073294.5	5.22862	-3.87478	1.33914	-2.89349	0.00380984	0.994557
Gm12306	ENSMUSG00000084069.2	2.82588	-4.94281	1.70843	-2.8932	0.00381344	0.994557
1810010H24Rik	ENSMUSG00000078607.7	154.859	0.687785	0.238588	2.88273	0.00394243	0.994557
Neurod2	ENSMUSG00000038255.7	93.4295	1.61301	0.564211	2.85888	0.00425145	0.994557
Gm56635	ENSMUSG00000119991.1	22.331	-1.39236	0.487622	-2.8554	0.0042983	0.994557
Snx7	ENSMUSG00000028007.14	327.44	0.514705	0.181098	2.84213	0.00448138	0.994557
Gm45112	ENSMUSG00000109304.2	7.62001	2.50244	0.891734	2.80627	0.00501191	0.994557
1700086O06Rik	ENSMUSG00000097080.10	90.3343	0.806148	0.28759	2.80312	0.00506108	0.994557
H3f3b	ENSMUSG00000016559.15	2999.46	0.437782	0.156822	2.79159	0.00524498	0.994557
Pigp	ENSMUSG00000022940.18	354.106	0.468184	0.167764	2.79074	0.0052588	0.994557
Gm29257	ENSMUSG00000100228.2	2.83027	4.95527	1.77831	2.78651	0.00532792	0.994557
4732490B19Rik	ENSMUSG00000085421.3	2.66369	4.86774	1.74899	2.78318	0.00538286	0.994557
Lum	ENSMUSG00000036446.6	76.7094	0.859551	0.310644	2.76699	0.00565757	0.994557
Gm20689	ENSMUSG00000093384.2	54.1271	-0.972631	0.352256	-2.76115	0.00575991	0.994557
Cdc42bpg	ENSMUSG00000024769.8	249.047	-0.473276	0.171459	-2.76029	0.00577505	0.994557
Npy	ENSMUSG00000029819.7	859.866	0.820656	0.299813	2.73723	0.00619588	0.994557
Gm5491	ENSMUSG00000116704.2	7.28986	-2.64941	0.970138	-2.73096	0.00631499	0.994557
Chst3	ENSMUSG00000057337.15	164.169	-0.609483	0.223285	-2.72962	0.00634069	0.994557
Gm45779	ENSMUSG00000110558.2	2.52797	-4.779	1.75376	-2.725	0.00643013	0.994557
Gm32815	ENSMUSG00000115777.2	42.8267	0.932028	0.342404	2.72201	0.00648863	0.994557
Mir770	ENSMUSG00000076451.3	503.865	-0.859409	0.316343	-2.7167	0.00659362	0.994557
Iqcf5	ENSMUSG00000066382.5	4.88481	-3.77421	1.39783	-2.70004	0.00693306	0.994557
Teddm2	ENSMUSG00000045968.8	52.5657	-0.825816	0.307982	-2.68138	0.00733193	0.994557
Slc6a20a	ENSMUSG00000036814.14	953.385	0.437787	0.165	2.65326	0.00797189	0.994557
Krt2	ENSMUSG00000064201.9	15.3358	3.05645	1.15517	2.64589	0.00814764	0.994557
Arid5a	ENSMUSG00000037447.17	266.393	-0.456952	0.173048	-2.64061	0.00827562	0.994557
Icam1	ENSMUSG00000037405.9	85.8101	0.810611	0.307603	2.63525	0.00840751	0.994557
Gm15706	ENSMUSG00000086013.2	128.718	0.752025	0.28719	2.61856	0.0088301	0.994557
Tnnt2	ENSMUSG00000026414.15	149.299	0.578508	0.221045	2.61715	0.00886677	0.994557
Gm49361	ENSMUSG00000114942.2	176.42	-0.723695	0.276848	-2.61405	0.0089475	0.994557
Gm6543	ENSMUSG00000106135.2	3.59156	-4.2515	1.62648	-2.61393	0.00895063	0.994557
Ch25h	ENSMUSG00000050370.6	12.1742	1.72305	0.660352	2.60929	0.00907307	0.994557
Adam1a	ENSMUSG00000072647.7	322.367	-0.567086	0.218718	-2.59277	0.00952071	0.994557
mt-Nd6	ENSMUSG00000064368.1	430.477	0.661001	0.255485	2.58724	0.00967481	0.994557
1700086P04Rik	ENSMUSG00000085085.4	18.8685	1.31392	0.508144	2.58573	0.00971733	0.994557
Islr	ENSMUSG00000037206.16	813.09	0.376666	0.145825	2.58299	0.00979475	0.994557
Chrm5	ENSMUSG00000074939.4	157.936	-0.790035	0.306435	-2.57815	0.00993315	0.994557
Egr2	ENSMUSG00000037868.16	16.488	1.80463	0.701104	2.57398	0.0100537	0.994557
Gm14258	ENSMUSG00000086238.2	2.48717	4.76957	1.85621	2.56952	0.0101838	0.994557
Rffl	ENSMUSG00000020696.19	484.597	-0.395741	0.154052	-2.56887	0.010203	0.994557
Gm20568	ENSMUSG00000105233.2	221.065	0.573231	0.223278	2.56734	0.0102481	0.994557
Gm14636	ENSMUSG00000073274.6	36.8164	1.05311	0.412283	2.55435	0.0106387	0.994557
Gm13479	ENSMUSG00000085591.2	3.65595	4.2911	1.68525	2.54626	0.0108883	0.994557
Gm31645	ENSMUSG00000117358.3	18.3723	1.3248	0.520595	2.54477	0.010935	0.994557
Nt5c3	ENSMUSG00000029780.15	919.253	0.424625	0.166876	2.54456	0.0109416	0.994557
Eif3s6-ps2	ENSMUSG00000091697.3	152.648	0.562043	0.22142	2.53836	0.0111372	0.994557
Mir8114	ENSMUSG00000099227.3	813.698	-0.552263	0.217726	-2.5365	0.0111966	0.994557
Fabp3-ps1	ENSMUSG00000056366.6	221.406	0.598902	0.236284	2.53467	0.0112552	0.994557
Gpr17	ENSMUSG00000052229.6	2437.25	-0.407724	0.160871	-2.53448	0.0112616	0.994557
Chrnb3	ENSMUSG00000031492.14	35.923	-1.28318	0.506961	-2.53112	0.0113698	0.994557
Glra1	ENSMUSG00000000263.16	189.766	-1.0626	0.420224	-2.52866	0.0114499	0.994557
0610040B10Rik	ENSMUSG00000089889.4	73.854	0.859534	0.340026	2.52785	0.0114764	0.994557
Vdr	ENSMUSG00000022479.16	21.9338	-1.14956	0.45526	-2.52507	0.0115674	0.994557
Snx29	ENSMUSG00000071669.15	279.144	-0.583098	0.230927	-2.52504	0.0115686	0.994557
Plce1	ENSMUSG00000024998.18	1193.46	-0.473385	0.187565	-2.52385	0.0116079	0.994557
Gm4798	ENSMUSG00000112714.2	71.5599	-0.728256	0.288865	-2.5211	0.0116989	0.994557
Gm14539	ENSMUSG00000084830.3	923.709	0.600978	0.238438	2.52048	0.0117195	0.994557
Nupr1	ENSMUSG00000030717.10	315.551	0.545393	0.216467	2.51952	0.0117514	0.994557
Egr3	ENSMUSG00000033730.5	181.617	1.09659	0.43575	2.51655	0.0118511	0.994557
Gm36012	ENSMUSG00000120834.1	19.8934	1.41654	0.563804	2.51246	0.0119891	0.994557
B2m	ENSMUSG00000060802.9	2551.41	0.366213	0.145939	2.50936	0.0120951	0.994557
Nt5c1a	ENSMUSG00000054958.7	86.1951	-1.00206	0.39946	-2.50855	0.0121228	0.994557
Cd248	ENSMUSG00000056481.8	105.509	0.645279	0.257349	2.50741	0.012162	0.994557
Ccn1	ENSMUSG00000028195.5	109.754	0.624444	0.249307	2.50471	0.012255	0.994557
Cplx3	ENSMUSG00000039714.10	43.1501	0.98308	0.393365	2.49916	0.0124489	0.994557
2300009A05Rik	ENSMUSG00000032403.9	275.941	0.432926	0.173522	2.49494	0.0125978	0.994557
Pfn4	ENSMUSG00000020639.15	271.05	0.549305	0.220466	2.49156	0.0127183	0.994557
Sms	ENSMUSG00000071708.12	2164.95	0.382599	0.153625	2.49047	0.0127576	0.994557
Gm8388	ENSMUSG00000102270.2	19.7317	-1.37522	0.552337	-2.48983	0.0127805	0.994557
Sec14l5	ENSMUSG00000091712.3	911.418	-0.546501	0.219901	-2.48521	0.0129474	0.994557
4930579K19Rik	ENSMUSG00000051074.6	20.782	1.26077	0.507594	2.48382	0.0129981	0.994557
Ywhaz	ENSMUSG00000022285.18	10773.1	0.39591	0.159602	2.48061	0.0131158	0.994557
Ninj2	ENSMUSG00000041377.13	64.3827	0.756932	0.305163	2.48042	0.0131227	0.994557
Myl9	ENSMUSG00000067818.7	442.371	0.503499	0.203728	2.47143	0.0134573	0.994557
Dnaaf11	ENSMUSG00000022375.7	161.259	0.546458	0.221135	2.47116	0.0134677	0.994557
Gm28536	ENSMUSG00000100927.2	7.8412	-2.28262	0.925422	-2.46657	0.0136415	0.994557
Gm48717	ENSMUSG00000111254.2	4.49082	3.67888	1.49292	2.46422	0.0137311	0.994557
Pglyrp1	ENSMUSG00000030413.8	103.957	0.786398	0.319158	2.46398	0.0137405	0.994557
Arl4a	ENSMUSG00000047446.19	750.853	0.344037	0.139865	2.45979	0.013902	0.994557
Gm11611	ENSMUSG00000087042.2	110.43	-0.731963	0.298055	-2.4558	0.014057	0.994557
Gm49874	ENSMUSG00000117028.2	6.62355	2.26253	0.921392	2.45555	0.0140668	0.994557
B230208B08Rik	ENSMUSG00000092492.3	107.53	0.669887	0.272965	2.45411	0.0141234	0.994557
Tmem232	ENSMUSG00000045036.16	40.1408	0.889398	0.362415	2.45408	0.0141244	0.994557
Gm12655	ENSMUSG00000087128.9	98.4555	0.580706	0.236635	2.45401	0.0141272	0.994557
Oprd1	ENSMUSG00000050511.2	151.532	-0.583604	0.238361	-2.44841	0.0143489	0.994557
Fhl2	ENSMUSG00000008136.15	191.279	0.497627	0.203386	2.44672	0.0144164	0.994557
Lpin3	ENSMUSG00000027412.13	33.9928	-0.967872	0.396121	-2.44337	0.0145507	0.994557
Pknox1	ENSMUSG00000006705.14	367.438	-0.398563	0.163409	-2.43906	0.0147255	0.994557
Fam151b	ENSMUSG00000034334.9	119.326	0.665716	0.273058	2.438	0.0147687	0.994557
Gm45051	ENSMUSG00000108435.2	33.7534	1.2605	0.517159	2.43736	0.0147949	0.994557
Hat1	ENSMUSG00000027018.12	436.144	0.518512	0.212781	2.43684	0.0148163	0.994557
Vtn	ENSMUSG00000017344.5	2316.87	0.35953	0.147708	2.43405	0.0149309	0.994557
Pkd2l1	ENSMUSG00000037578.5	141.164	-0.519249	0.213861	-2.42797	0.0151835	0.994557
Nup188	ENSMUSG00000052533.15	780.33	-0.472257	0.194685	-2.42575	0.0152768	0.994557
Pcsk2os1	ENSMUSG00000086171.8	91.5619	0.627495	0.259059	2.42221	0.0154266	0.994557
1110059G10Rik	ENSMUSG00000032551.8	252.963	0.518866	0.214437	2.41966	0.015535	0.994557
Krr1	ENSMUSG00000063334.17	1088.64	0.352096	0.145586	2.41847	0.0155857	0.994557
Sh2b2	ENSMUSG00000005057.14	392.096	-0.374338	0.154971	-2.41553	0.0157124	0.994557
Cfp	ENSMUSG00000001128.8	403.366	-0.428561	0.177549	-2.41376	0.015789	0.994557
Nr0b1	ENSMUSG00000025056.5	43.4509	0.802533	0.332854	2.41107	0.0159058	0.994557
Slc22a8	ENSMUSG00000063796.10	891.214	0.329438	0.136734	2.40933	0.0159819	0.994557
Cdkn1c	ENSMUSG00000037664.14	311.137	0.540247	0.224782	2.40343	0.016242	0.994557
Gm57292	ENSMUSG00000120771.1	2.17267	4.57307	1.90995	2.39434	0.0166503	0.994557
Cby3	ENSMUSG00000050087.5	4.1814	3.5275	1.47405	2.39307	0.0167083	0.994557
Zfp516	ENSMUSG00000058881.14	635.272	-0.478513	0.200042	-2.39206	0.016754	0.994557
Ptch1	ENSMUSG00000021466.13	4447.84	-0.355913	0.148838	-2.39128	0.0167896	0.994557
Smim18	ENSMUSG00000094500.3	256.108	0.485222	0.203096	2.38912	0.0168887	0.994557
Gm28800	ENSMUSG00000099760.2	40.8214	0.910885	0.381367	2.38847	0.0169186	0.994557
Gm56999	ENSMUSG00000121179.1	10405.3	0.372765	0.156652	2.37958	0.0173324	0.994557
Gm11966	ENSMUSG00000080904.2	548.953	0.510358	0.214811	2.37584	0.0175089	0.994557
Krt12	ENSMUSG00000020912.5	19.107	2.57312	1.0833	2.37526	0.0175368	0.994557
Sprr1a	ENSMUSG00000050359.8	7.50498	3.03385	1.27961	2.37092	0.0177438	0.994557
Cirbp	ENSMUSG00000045193.14	2073.62	0.466001	0.196601	2.37029	0.0177743	0.994557
9630010A21Rik	ENSMUSG00000103867.2	6.69816	-2.24423	0.947417	-2.36879	0.0178463	0.994557
1500035N22Rik	ENSMUSG00000059631.8	43.8617	0.991155	0.418899	2.36609	0.0179769	0.994557
Arhgef10	ENSMUSG00000071176.11	2306.79	-0.436983	0.184693	-2.36599	0.0179819	0.994557
Lsm12	ENSMUSG00000020922.12	974.98	0.333969	0.141173	2.36567	0.0179975	0.994557
Nudt10	ENSMUSG00000073293.5	684.592	0.453605	0.193095	2.34913	0.0188173	0.994557
Cntn2	ENSMUSG00000053024.15	6729.99	-0.368205	0.156949	-2.34601	0.0189756	0.994557
Abcg8	ENSMUSG00000024254.16	1.9461	-4.41025	1.88309	-2.34203	0.0191792	0.994557
Gm26633	ENSMUSG00000097441.2	15.1243	-1.32486	0.566302	-2.33949	0.0193102	0.994557
Calm2	ENSMUSG00000036438.15	15685.3	0.356065	0.152492	2.33498	0.0195445	0.994557
Zfp947	ENSMUSG00000063383.6	11.7776	1.57054	0.672889	2.33403	0.0195943	0.994557
Gm4889	ENSMUSG00000056797.7	5.19835	2.73504	1.17249	2.33268	0.0196651	0.994557
Cad	ENSMUSG00000013629.17	853.338	-0.364262	0.156498	-2.32759	0.019934	0.994557
Gm6493	ENSMUSG00000090021.3	125.407	-0.756052	0.3257	-2.32131	0.0202699	0.994557
Plau	ENSMUSG00000021822.4	36.7374	0.852327	0.367193	2.32119	0.0202763	0.994557
Mapk7	ENSMUSG00000001034.18	656.423	-0.318959	0.137526	-2.31927	0.0203803	0.994557
Stat3	ENSMUSG00000004040.17	2605.18	-0.294661	0.12707	-2.3189	0.0204006	0.994557
Flt3	ENSMUSG00000042817.16	362.86	-0.454391	0.196145	-2.31661	0.0205249	0.994557
Lgals1	ENSMUSG00000068220.7	271.768	0.499364	0.215792	2.3141	0.0206624	0.994557
Sub1	ENSMUSG00000022205.16	4327.07	0.345086	0.149292	2.31149	0.0208059	0.994557
Wnt4	ENSMUSG00000036856.5	499.733	0.396763	0.171679	2.31107	0.0208291	0.994557
T	ENSMUSG00000062327.11	5.80075	-2.27099	0.983095	-2.31004	0.0208859	0.994557
Phldb1	ENSMUSG00000048537.17	5818.93	-0.366922	0.159124	-2.30589	0.0211167	0.994557
Rpl22l1	ENSMUSG00000039221.11	546.359	0.50205	0.217747	2.30565	0.0211301	0.994557
Sox10	ENSMUSG00000033006.11	1997.34	-0.335388	0.145474	-2.30549	0.0211393	0.994557
Gm49593	ENSMUSG00000116081.2	38.696	1.39501	0.606402	2.30047	0.0214216	0.994557
Gm29695	ENSMUSG00000118219.3	217.133	-0.539169	0.234783	-2.29646	0.0216498	0.994557
Daam2	ENSMUSG00000040260.9	3972.59	-0.445419	0.19413	-2.29444	0.0217655	0.994557
Gm6277	ENSMUSG00000097440.3	156.713	-0.471588	0.205552	-2.29425	0.0217762	0.994557
Gm43874	ENSMUSG00000107779.2	1.82833	4.32519	1.88683	2.2923	0.0218882	0.994557
Gm56686	ENSMUSG00000120789.1	63.5228	-0.943043	0.411464	-2.29192	0.0219102	0.994557
Drd3	ENSMUSG00000022705.6	16.1403	-1.38213	0.60337	-2.29069	0.0219816	0.994557
Gm27000	ENSMUSG00000097961.2	893.957	-0.787299	0.343838	-2.28974	0.0220366	0.994557
Gm13835	ENSMUSG00000086922.3	1140.7	0.344946	0.150684	2.28921	0.0220674	0.994557
Gm55066	ENSMUSG00002075789.1	7.10457	-2.12135	0.927314	-2.28763	0.0221591	0.994557
1700065J18Rik	ENSMUSG00000100872.3	1.82797	-4.31425	1.88904	-2.28383	0.0223815	0.994557
Rem2	ENSMUSG00000022176.12	139.9	0.495142	0.216824	2.28361	0.0223943	0.994557
Lrrc17	ENSMUSG00000039883.6	16.117	1.23557	0.54125	2.2828	0.0224421	0.994557
Gm13270	ENSMUSG00000086358.4	6.13642	2.11192	0.925667	2.28152	0.0225179	0.994557
Xlr3b	ENSMUSG00000073125.11	37.3	-1.49082	0.653535	-2.28116	0.022539	0.994557
Gzmb	ENSMUSG00000015437.6	1.98769	4.4464	1.95106	2.27896	0.0226692	0.994557
Cyp24a1	ENSMUSG00000038567.6	4.90062	-2.66663	1.17146	-2.27633	0.022826	0.994557
Rps26	ENSMUSG00000025362.7	2077.97	0.450926	0.198142	2.27577	0.0228598	0.994557
Txnl4b	ENSMUSG00000031723.9	440.496	0.453786	0.199423	2.2755	0.022876	0.994557
Mif-ps4	ENSMUSG00000083669.6	432.158	0.410437	0.18049	2.27401	0.0229652	0.994557
Gm36279	ENSMUSG00000117393.3	5.48827	-2.47887	1.09012	-2.27394	0.0229693	0.994557
Slc28a3	ENSMUSG00000021553.15	7.55002	2.17851	0.958186	2.27357	0.0229916	0.994557
Gm57008	ENSMUSG00000121061.1	8.60518	-1.72997	0.762091	-2.27003	0.0232057	0.994557
Ly6g6f	ENSMUSG00000034923.10	13.1008	-1.45475	0.640917	-2.26979	0.0232202	0.994557
Specc1l	ENSMUSG00000033444.15	2319.18	-0.355643	0.156768	-2.26859	0.0232936	0.994557
Gm35867	ENSMUSG00000117848.3	10.9274	1.54444	0.681079	2.26763	0.0233515	0.994557
Gm56769	ENSMUSG00000121005.1	14.0197	1.82803	0.806271	2.26726	0.0233744	0.994557
Gfod1	ENSMUSG00000051335.7	1145.42	-0.398522	0.175781	-2.26715	0.0233809	0.994557
Lhx1	ENSMUSG00000018698.16	330.928	-0.502113	0.221725	-2.26457	0.0235389	0.994557
Gm56743	ENSMUSG00000120390.1	144.77	0.602995	0.266589	2.26189	0.0237043	0.994557
Mir5114	ENSMUSG00000093315.3	657.206	-0.444389	0.196747	-2.25868	0.0239031	0.994557
Eid1	ENSMUSG00000091337.4	4619.12	0.397314	0.17595	2.2581	0.0239393	0.994557
Gm6578	ENSMUSG00000057223.7	4.30308	2.97631	1.31853	2.25729	0.0239898	0.994557
Scara3	ENSMUSG00000034463.5	640.127	0.341397	0.151265	2.25694	0.0240117	0.994557
Kat2b-ps	ENSMUSG00000053208.11	35.2148	-0.955207	0.423844	-2.25367	0.0242167	0.994557
Trdc	ENSMUSG00000104876.2	14.0993	1.36556	0.606889	2.25009	0.0244431	0.994557
Gm43311	ENSMUSG00000105896.2	12.4563	1.47221	0.654974	2.24773	0.0245932	0.994557
Ola1	ENSMUSG00000027108.16	1775.82	0.354551	0.15784	2.24627	0.0246866	0.994557
B3galnt2	ENSMUSG00000039242.11	431.313	-0.356303	0.158628	-2.24615	0.0246943	0.994557
Gm43572	ENSMUSG00000105876.2	4.12725	2.90594	1.29622	2.24185	0.0249708	0.994557
2810433D01Rik	ENSMUSG00000086283.8	20.1334	1.07461	0.479494	2.24114	0.0250171	0.994557
Gpx6	ENSMUSG00000004341.9	5.50325	-2.48403	1.11004	-2.23777	0.0252359	0.994557
Krt9	ENSMUSG00000051617.4	48.42	1.5141	0.677955	2.23334	0.0255265	0.994557
Pex5l	ENSMUSG00000027674.17	2811.48	-0.373273	0.167248	-2.23186	0.0256245	0.994557
Ttk	ENSMUSG00000038379.16	4.92003	-2.30188	1.03202	-2.23047	0.0257162	0.994557
Fam228a	ENSMUSG00000079177.5	109.559	-0.630079	0.282562	-2.22988	0.0257557	0.994557
Pmfbp1	ENSMUSG00000031727.9	160.086	-0.443132	0.198986	-2.22695	0.0259505	0.994557
Zfyve1	ENSMUSG00000042628.9	1485.88	-0.306005	0.137609	-2.22373	0.0261666	0.994557
Gm57032	ENSMUSG00000120819.1	13.6089	1.28612	0.578491	2.22323	0.0262001	0.994557
Ptgs2	ENSMUSG00000032487.9	34.6694	1.10162	0.495543	2.22305	0.0262126	0.994557
Rpl29-ps2	ENSMUSG00000094772.3	7.14037	1.92339	0.865787	2.22154	0.0263141	0.994557
Txnrd3	ENSMUSG00000000811.15	306.313	0.4496	0.20256	2.21959	0.0264465	0.994557
Gm55574	ENSMUSG00002075283.1	6.13684	-2.09304	0.944302	-2.2165	0.0266573	0.994557
Morc2b	ENSMUSG00000048602.10	47.781	-0.846652	0.382056	-2.21604	0.0266887	0.994557
Pik3c2b	ENSMUSG00000026447.18	1061.5	-0.526549	0.237622	-2.21591	0.0266977	0.994557
Gm13375	ENSMUSG00000075514.6	344.044	0.427682	0.193118	2.21461	0.0267867	0.994557
Cript	ENSMUSG00000024146.10	900.451	0.435018	0.196471	2.21416	0.026818	0.994557
Stk3	ENSMUSG00000022329.16	486.734	0.352387	0.15927	2.21252	0.0269309	0.994557
Xdh	ENSMUSG00000024066.10	123.115	-0.622625	0.281482	-2.21196	0.0269697	0.994557
Gm37255	ENSMUSG00000104449.2	3.4687	-3.24397	1.4668	-2.2116	0.0269946	0.994557
Tnfrsf17	ENSMUSG00000022496.6	4.31126	2.47451	1.11959	2.21019	0.0270922	0.994557
Crabp2	ENSMUSG00000004885.6	241.968	0.531758	0.240606	2.21008	0.0270996	0.994557
4930432B10Rik	ENSMUSG00000097007.4	15.7911	-1.33035	0.602028	-2.20979	0.02712	0.994557
Slc25a42	ENSMUSG00000002346.17	1199.08	-0.29343	0.132806	-2.20946	0.0271429	0.994557
Golt1b	ENSMUSG00000030245.11	991.42	0.307886	0.13951	2.20691	0.0273203	0.994557
Maml1	ENSMUSG00000050567.17	390.182	-0.371282	0.168297	-2.20611	0.0273762	0.994557
H2az1	ENSMUSG00000037894.14	75.4694	0.686413	0.311167	2.20593	0.0273886	0.994557
Arhgef28	ENSMUSG00000021662.12	975.539	-0.352702	0.159935	-2.20528	0.0274342	0.994557
Zfp787	ENSMUSG00000046792.9	393.16	0.365837	0.165984	2.20405	0.027521	0.994557
Tagln	ENSMUSG00000032085.6	212.603	0.557151	0.253025	2.20196	0.027668	0.994557
Rbis	ENSMUSG00000078784.9	312.994	0.428002	0.194538	2.20009	0.0278004	0.994557
Gm26708	ENSMUSG00000097016.3	9.33883	1.585	0.722225	2.1946	0.0281922	0.994557
Ankrd33b	ENSMUSG00000022237.18	85.4085	1.02399	0.466717	2.19403	0.0282334	0.994557
Snrpd1	ENSMUSG00000002477.6	691.884	0.460911	0.210223	2.19249	0.0283445	0.994557
Id2	ENSMUSG00000020644.10	1637.91	0.447321	0.204255	2.19001	0.0285236	0.994557
Gm14253	ENSMUSG00000082321.4	237.728	0.438156	0.200345	2.18701	0.0287418	0.994557
n.a	ENSMUSG00000074467.5	46.2652	0.884895	0.404656	2.18678	0.0287584	0.994557
Eddm13	ENSMUSG00000053367.16	3.31236	3.19945	1.46535	2.1834	0.0290063	0.994557
Mmp25	ENSMUSG00000023903.9	6.62322	2.01207	0.921638	2.18315	0.029025	0.994557
Zfp382	ENSMUSG00000074220.11	153.177	-0.698149	0.320575	-2.1778	0.0294206	0.994557
Gm21969	ENSMUSG00000094439.2	321.129	-0.45831	0.210681	-2.17537	0.0296024	0.994557
1700105P06Rik	ENSMUSG00000099923.4	16.774	-1.17308	0.539415	-2.17473	0.0296502	0.994557
6330576A10Rik	ENSMUSG00000115821.2	7.74128	1.91636	0.881206	2.1747	0.0296528	0.994557
Klhl40	ENSMUSG00000074001.4	24.5793	1.02573	0.472011	2.17312	0.0297714	0.994557
4632411P08Rik	ENSMUSG00000097561.2	11.3541	1.47353	0.679508	2.16852	0.0301194	0.994557
Commd3	ENSMUSG00000051154.13	1093.65	0.381502	0.175941	2.16836	0.0301314	0.994557
Dok3	ENSMUSG00000035711.6	274.59	-0.487748	0.224947	-2.16828	0.0301375	0.994557
Glt28d2	ENSMUSG00000031286.7	16.6451	1.15798	0.534084	2.16817	0.030146	0.994557
Depdc7	ENSMUSG00000027173.8	37.8651	-1.05593	0.487345	-2.1667	0.030258	0.994557
Eif3e	ENSMUSG00000022336.4	905.285	0.336906	0.155524	2.16627	0.0302909	0.994557
Krt25	ENSMUSG00000035831.3	8.66627	1.7394	0.802975	2.16619	0.0302965	0.994557
Des	ENSMUSG00000026208.10	39.3536	0.822727	0.379874	2.16579	0.0303273	0.994557
Scaf4	ENSMUSG00000022983.17	1446.44	-0.433908	0.200562	-2.16346	0.0305058	0.994557
Ahsa2	ENSMUSG00000020288.14	1207.1	-0.350509	0.162015	-2.16344	0.0305076	0.994557
Btg2	ENSMUSG00000020423.7	343.748	0.459727	0.212518	2.16324	0.0305231	0.994557
F630040K05Rik	ENSMUSG00000097727.10	17.9704	1.38574	0.640594	2.16322	0.0305246	0.994557
Kcng3	ENSMUSG00000045053.3	14.5153	-1.75867	0.814068	-2.16035	0.0307459	0.994557
Gm50390	ENSMUSG00000118171.2	62.6596	-1.03394	0.478783	-2.15951	0.0308105	0.994557
Gm15427	ENSMUSG00000081051.5	1179.54	0.402858	0.186707	2.1577	0.0309513	0.994557
Gm6352	ENSMUSG00000107952.2	12.7291	1.73769	0.805451	2.15741	0.0309736	0.994557
Ferd3l	ENSMUSG00000046518.4	1.66449	4.18942	1.94232	2.15692	0.0310122	0.994557
Sphk1	ENSMUSG00000061878.17	138.355	0.558633	0.259126	2.15584	0.0310965	0.994557
Rpl7a	ENSMUSG00000062647.17	535.01	0.364635	0.169154	2.15564	0.0311118	0.994557
Klhl29	ENSMUSG00000020627.11	1503.66	-0.399983	0.185682	-2.15413	0.03123	0.994557
Als2	ENSMUSG00000026024.15	1194.93	-0.361852	0.168095	-2.15266	0.0313451	0.994557
Nradd	ENSMUSG00000032491.15	116.3	-0.52336	0.243152	-2.1524	0.0313657	0.994557
Gm2011	ENSMUSG00000121347.1	102.401	0.602134	0.279928	2.15103	0.0314741	0.994557
Exoc3l2	ENSMUSG00000011263.17	6.84181	1.83143	0.851862	2.14991	0.0315622	0.994557
Dbpht2	ENSMUSG00000029878.7	1337.24	0.324683	0.151022	2.1499	0.0315628	0.994557
Inppl1	ENSMUSG00000032737.14	935.925	-0.320078	0.148988	-2.14835	0.031686	0.994557
Lsp1	ENSMUSG00000018819.11	114.385	0.483488	0.22516	2.14731	0.0317682	0.994557
Actb	ENSMUSG00000029580.15	24942.2	0.339327	0.1583	2.14357	0.0320674	0.994557
Pcolce	ENSMUSG00000029718.15	346.639	0.344617	0.160855	2.14241	0.0321604	0.994557
Eif4a3l2	ENSMUSG00000107906.2	63.7169	0.701624	0.327583	2.14182	0.0322078	0.994557
Gm55044	ENSMUSG00002076545.1	43.8357	0.724729	0.338406	2.1416	0.0322259	0.994557
Gm4949	ENSMUSG00000118140.2	230.306	-0.532519	0.248919	-2.13932	0.0324095	0.994557
Slc49a3	ENSMUSG00000029490.5	47.817	-0.814657	0.38097	-2.13838	0.032486	0.994557
Tbx22	ENSMUSG00000031241.18	1.66176	4.18742	1.95964	2.13683	0.0326122	0.994557
Omp	ENSMUSG00000074006.4	38.0706	0.878473	0.411339	2.13564	0.0327085	0.994557
Erbb3	ENSMUSG00000018166.9	483.15	-0.582142	0.272699	-2.13474	0.032782	0.994557
Wdcp	ENSMUSG00000051721.7	378.239	-0.500052	0.234271	-2.1345	0.0328015	0.994557
Lancl3	ENSMUSG00000047344.10	248.226	-0.681044	0.319221	-2.13345	0.0328874	0.994557
Gm4780	ENSMUSG00000111047.2	3.80828	2.77307	1.29987	2.13334	0.0328966	0.994557
Moxd1	ENSMUSG00000020000.8	183.185	0.524027	0.24623	2.1282	0.0333202	0.994557
Cip2a	ENSMUSG00000033031.14	46.558	0.713126	0.335325	2.12667	0.0334472	0.994557
Shroom3	ENSMUSG00000029381.17	276.166	-0.442059	0.207908	-2.12623	0.0334845	0.994557
Cort	ENSMUSG00000028971.5	7.45552	2.03701	0.958337	2.12556	0.0335395	0.994557
Stox1	ENSMUSG00000036923.13	162.379	-0.428621	0.201733	-2.1247	0.0336116	0.994557
Gm34455	ENSMUSG00000118107.2	7.14706	1.73578	0.817092	2.12434	0.0336418	0.994557
Lmln	ENSMUSG00000022802.3	628.773	-0.381118	0.179442	-2.1239	0.0336782	0.994557
Gm4287	ENSMUSG00000092552.2	2.56888	-3.75495	1.76889	-2.12278	0.0337724	0.994557
Sarnp	ENSMUSG00000078427.4	174.818	0.491944	0.231954	2.12087	0.0339327	0.994557
Mrip-ps	ENSMUSG00000098404.2	288.207	-0.685862	0.323439	-2.12053	0.0339614	0.994557
Zfp982	ENSMUSG00000078496.10	29.0475	-0.897645	0.423338	-2.1204	0.0339725	0.994557
Cgn	ENSMUSG00000068876.17	588.888	-0.431535	0.203588	-2.11965	0.0340352	0.994557
Gm42858	ENSMUSG00000107276.2	34.7493	-0.777935	0.367019	-2.1196	0.0340394	0.994557
Tm6sf2	ENSMUSG00000036151.16	77.4378	-0.711548	0.335763	-2.11919	0.0340741	0.994557
Glra4	ENSMUSG00000018595.7	27.6637	-0.983183	0.464305	-2.11754	0.0342141	0.994557
Gm11613	ENSMUSG00000085586.3	138.59	0.443608	0.20959	2.11655	0.0342981	0.994557
Gm56579	ENSMUSG00000120800.1	1.65107	-4.16899	1.97259	-2.11346	0.034561	0.994557
Gm9892	ENSMUSG00000052825.7	542.449	0.39854	0.188586	2.1133	0.0345748	0.994557
Acp1	ENSMUSG00000044573.17	541.056	0.399008	0.188823	2.11313	0.0345895	0.994557
Gm8355	ENSMUSG00000093798.3	38.5611	-0.919109	0.434993	-2.11293	0.0346069	0.994557
Gm42820	ENSMUSG00000106427.2	16.4838	-1.20967	0.57251	-2.11292	0.0346073	0.994557
Haus3	ENSMUSG00000079555.3	124.913	0.496939	0.235412	2.11093	0.034778	0.994557
Gm49867	ENSMUSG00000117114.2	5.6804	-2.22318	1.05331	-2.11066	0.0348011	0.994557
Nrgn	ENSMUSG00000053310.12	4014.32	0.624492	0.295918	2.11035	0.0348279	0.994557
Gm56718	ENSMUSG00000120979.1	115.03	-0.569332	0.269786	-2.11031	0.0348319	0.994557
Gm37885	ENSMUSG00000102234.2	187.868	-0.490998	0.232675	-2.11023	0.0348385	0.994557
A730020M07Rik	ENSMUSG00000044522.9	59.0291	-1.05029	0.497738	-2.11014	0.0348464	0.994557
Vipr2	ENSMUSG00000011171.12	186.14	-0.468006	0.221953	-2.10858	0.0349805	0.994557
Mpv17l2	ENSMUSG00000035559.10	393.563	0.402433	0.190921	2.10786	0.0350435	0.994557
Gm12532	ENSMUSG00000084754.2	7.45849	1.81942	0.863725	2.10649	0.0351622	0.994557
Gm36210	ENSMUSG00000110221.2	17.7667	-1.09802	0.521296	-2.10634	0.0351752	0.994557
Gm30866	ENSMUSG00000120072.1	8.77063	1.65117	0.784524	2.10468	0.0353189	0.994557
Nfasc	ENSMUSG00000026442.15	11154.7	-0.455886	0.216674	-2.10402	0.0353766	0.994557
Cetn3	ENSMUSG00000021537.10	996.14	0.338115	0.16081	2.10257	0.0355032	0.994557
Foxo4	ENSMUSG00000042903.9	643.632	-0.357654	0.170132	-2.10222	0.0355343	0.994557
Zbtb11os1	ENSMUSG00000102101.2	148.041	0.597982	0.28455	2.1015	0.0355968	0.994557
Gm13186	ENSMUSG00000081278.2	11.947	1.29374	0.6158	2.10091	0.0356491	0.994557
Pkib	ENSMUSG00000019876.16	404.259	0.391277	0.186398	2.09915	0.0358037	0.994557
Gm43152	ENSMUSG00000107152.2	2.16546	4.56898	2.17776	2.09802	0.0359038	0.994557
Gm16577	ENSMUSG00000090070.2	1.66624	4.19072	2.00163	2.09366	0.0362907	0.994557
Gm14317	ENSMUSG00000086179.2	4.34163	2.9515	1.41049	2.09253	0.0363908	0.994557
Dedd2	ENSMUSG00000054499.10	728.836	-0.301711	0.144361	-2.08997	0.0366205	0.994557
Slc13a3	ENSMUSG00000018459.16	1209.17	0.312209	0.149493	2.08845	0.0367576	0.994557
Med31	ENSMUSG00000020801.9	302.684	0.382037	0.183038	2.0872	0.0368699	0.994557
Mdc1	ENSMUSG00000061607.16	723.738	-0.480073	0.230259	-2.08493	0.037076	0.994557
Gm16279	ENSMUSG00000084998.2	13.1007	-1.36332	0.65414	-2.08414	0.0371477	0.994557
Fas	ENSMUSG00000024778.14	71.6428	0.61928	0.297201	2.08371	0.0371866	0.994557
Gm44214	ENSMUSG00000108197.2	15.8306	1.19192	0.572023	2.08369	0.0371885	0.994557
Foxc2	ENSMUSG00000046714.8	173.955	0.506024	0.242917	2.08311	0.0372409	0.994557
Anp32-ps	ENSMUSG00000069913.4	141.237	0.593677	0.285036	2.08281	0.0372685	0.994557
Pde6g	ENSMUSG00000025386.3	11.3927	-1.48551	0.713437	-2.08219	0.0373248	0.994557
Cradd	ENSMUSG00000045867.11	220.387	0.489337	0.235081	2.08157	0.0373822	0.994557
Npffr1	ENSMUSG00000020090.8	312.094	-0.398725	0.191571	-2.08135	0.0374023	0.994557
Gm16244	ENSMUSG00000090235.2	23.7749	0.946314	0.454945	2.08006	0.0375197	0.994557
Gm54598	ENSMUSG00002075502.1	109.899	-0.543051	0.261102	-2.07984	0.0375399	0.994557
Eno1b	ENSMUSG00000059040.6	227.192	-0.502509	0.241741	-2.07871	0.0376444	0.994557
BC060293	ENSMUSG00000108737.2	12.536	-1.6746	0.806213	-2.07712	0.0377907	0.994557
Als2cl	ENSMUSG00000044037.16	715.893	-0.436726	0.21028	-2.07688	0.0378131	0.994557
Zfp658	ENSMUSG00000056592.15	261.86	-0.361207	0.173976	-2.07618	0.037877	0.994557
Plekhm1	ENSMUSG00000034247.10	896.141	-0.354875	0.171013	-2.07514	0.0379739	0.994557
P4ha1	ENSMUSG00000019916.15	1625.93	-0.326515	0.157428	-2.07406	0.0380738	0.994557
Ptn	ENSMUSG00000029838.12	5263.98	0.300378	0.144887	2.07319	0.0381547	0.994557
Has3	ENSMUSG00000031910.15	57.1392	-0.733421	0.353802	-2.07297	0.0381747	0.994557
Cecr2	ENSMUSG00000071226.12	164.641	-0.604717	0.291986	-2.07105	0.0383541	0.994557
D430040L24Rik	ENSMUSG00000120423.1	13.2583	1.23539	0.5968	2.07002	0.0384508	0.994557
Gm37584	ENSMUSG00000103115.2	27.8804	0.89261	0.431375	2.06922	0.0385252	0.994557
Gm9955	ENSMUSG00000054745.3	5.53786	2.15202	1.04114	2.06699	0.0387355	0.994557
Gm37437	ENSMUSG00000102673.2	1.67306	-4.18532	2.02512	-2.0667	0.0387627	0.994557
Tmco1	ENSMUSG00000052428.11	1072.04	0.31497	0.152478	2.06568	0.0388585	0.994557
Ptgds	ENSMUSG00000015090.14	54323.1	0.462599	0.22406	2.06462	0.0389589	0.994557
Gm26461	ENSMUSG00000092805.4	6.28254	2.19279	1.06228	2.06423	0.0389962	0.994557
Oxt	ENSMUSG00000027301.8	5509.52	0.656156	0.317976	2.06354	0.0390617	0.994557
Pomc	ENSMUSG00000020660.7	1674.24	-0.664325	0.321945	-2.06347	0.039068	0.994557
Rtl8a	ENSMUSG00000067925.5	817.206	0.363799	0.176334	2.06312	0.0391016	0.994557
Hacd4	ENSMUSG00000028497.13	118.12	0.48749	0.236301	2.06301	0.0391118	0.994557
Gm19221	ENSMUSG00000113491.2	45.5352	-0.756422	0.366831	-2.06205	0.0392034	0.994557
Fcna	ENSMUSG00000026938.11	6.95464	1.90692	0.924794	2.06199	0.0392086	0.994557
Fabp7	ENSMUSG00000019874.12	1111.6	0.432493	0.209751	2.06193	0.0392144	0.994557
Ank1	ENSMUSG00000031543.19	2924.73	-0.449808	0.218285	-2.06065	0.0393365	0.994557
Sft2d1	ENSMUSG00000073468.13	252.131	-0.541935	0.263117	-2.05967	0.0394303	0.994557
Ccdc93	ENSMUSG00000026339.19	1088.37	-0.441027	0.214184	-2.0591	0.0394845	0.994557
Gm57403	ENSMUSG00000120312.1	125.771	0.535743	0.260418	2.05724	0.0396631	0.994557
Slc38a5	ENSMUSG00000031170.15	74.9925	0.580956	0.282549	2.05613	0.0397704	0.994557
1810014B01Rik	ENSMUSG00000121489.1	90.7411	0.585844	0.285011	2.05551	0.0398293	0.994557
Rpe65	ENSMUSG00000028174.13	2.39713	-3.63161	1.76804	-2.05403	0.039973	0.994557
Msmo1	ENSMUSG00000031604.11	2620.93	0.286524	0.139614	2.05225	0.040145	0.994557
Rims4	ENSMUSG00000035226.6	1648.24	-0.301106	0.146804	-2.05107	0.0402604	0.994557
Wars2	ENSMUSG00000004233.15	171.734	-0.423957	0.206747	-2.05061	0.0403047	0.994557
Gm15397	ENSMUSG00000085176.2	1.65579	4.18293	2.04044	2.05001	0.0403631	0.994557
Ptges3	ENSMUSG00000071072.13	747.58	0.414265	0.202148	2.04931	0.0404316	0.994557
Mafg	ENSMUSG00000051510.14	3145.16	-0.239306	0.116844	-2.04809	0.0405513	0.994557
Zfp747	ENSMUSG00000054381.6	129.765	0.439617	0.214893	2.04575	0.0407811	0.994557
2610034O05Rik	ENSMUSG00000104429.2	2.93805	-3.94842	1.93174	-2.04397	0.0409565	0.994557
Tnfrsf25	ENSMUSG00000024793.15	24.3415	-0.948535	0.464098	-2.04383	0.0409707	0.994557
Gm38057	ENSMUSG00000102143.2	39.2496	-1.19678	0.58569	-2.04337	0.0410162	0.994557
Gm45184	ENSMUSG00000108483.2	1.81366	4.31488	2.11226	2.04278	0.0410742	0.994557
Aoc2	ENSMUSG00000078651.9	142.104	-0.477613	0.233865	-2.04226	0.0411254	0.994557
Gm29763	ENSMUSG00000108767.2	7.47636	1.63397	0.800136	2.04211	0.0411402	0.994557
Spata9	ENSMUSG00000021590.8	6.63831	1.80469	0.88393	2.04167	0.0411845	0.994557
Svbp	ENSMUSG00000028643.12	264.762	0.494294	0.242162	2.04117	0.041234	0.994557
Opn5	ENSMUSG00000043972.9	4.76319	-2.24522	1.10017	-2.04079	0.0412715	0.994557
Xkr5	ENSMUSG00000039814.16	6.90649	-1.85187	0.907713	-2.04015	0.0413359	0.994557
Gm22781	ENSMUSG00000077271.2	4.8703	-2.27477	1.11508	-2.04001	0.0413497	0.994557
Gja4	ENSMUSG00000050234.8	90.9299	0.576068	0.282673	2.03793	0.041557	0.994557
Cnn1	ENSMUSG00000001349.6	14.4018	1.17378	0.576647	2.03553	0.0417979	0.994557
1700016P03Rik	ENSMUSG00000085609.3	105.69	0.645667	0.317375	2.0344	0.0419115	0.994557
Pemt	ENSMUSG00000000301.17	77.8166	0.632953	0.311288	2.03334	0.0420185	0.994557
Cnih1	ENSMUSG00000015759.12	1640.84	0.322504	0.158626	2.0331	0.0420421	0.994557
Gm48586	ENSMUSG00000113195.2	2.02542	-4.4607	2.19623	-2.03107	0.0422476	0.994557
Pacs2	ENSMUSG00000021143.11	6438.86	-0.317116	0.156222	-2.0299	0.0423664	0.994557
Gstm3	ENSMUSG00000004038.10	3.55809	-3.28082	1.61646	-2.02963	0.042394	0.994557
Bloc1s6os	ENSMUSG00000085633.3	3.00742	3.00179	1.4807	2.02727	0.0426343	0.994557
Gm45592	ENSMUSG00000109810.2	25.707	0.954966	0.471121	2.02701	0.0426616	0.994557
Dqx1	ENSMUSG00000009145.7	26.2274	-0.934708	0.461229	-2.02656	0.0427076	0.994557
Gm42937	ENSMUSG00000104737.2	12.7251	-1.59013	0.784673	-2.02648	0.0427155	0.994557
Psma8	ENSMUSG00000036743.5	7.1523	1.72549	0.852235	2.02467	0.0429013	0.994557
Orai2	ENSMUSG00000039747.12	907.324	-0.270565	0.133652	-2.0244	0.0429294	0.994557
Prdx1	ENSMUSG00000028691.13	2052.71	0.394863	0.19516	2.02327	0.043045	0.994557
Ube2e1	ENSMUSG00000021774.14	1529.88	0.319682	0.158003	2.02326	0.0430466	0.994557
Gm44724	ENSMUSG00000109506.2	7.17012	2.11975	1.04833	2.02203	0.0431732	0.994557
Cyth1	ENSMUSG00000017132.18	1907.21	-0.258878	0.128042	-2.02181	0.0431955	0.994557
Gm44769	ENSMUSG00000108802.2	67.3248	-1.10828	0.548179	-2.02175	0.0432023	0.994557
Gm9754	ENSMUSG00000029360.4	11.5636	1.59008	0.786775	2.02101	0.043279	0.994557
Gm50321	ENSMUSG00000118383.2	4.4883	2.14064	1.05923	2.02094	0.0432861	0.994557
Gbgt1	ENSMUSG00000026829.10	63.3735	-0.65635	0.324885	-2.02025	0.0433571	0.994557
Ascc2	ENSMUSG00000020412.17	1261.05	-0.3602	0.178455	-2.01844	0.0435456	0.994557
Hnrnpdl	ENSMUSG00000029328.16	4404	0.286904	0.142202	2.01759	0.0436344	0.994557
Tmcc3	ENSMUSG00000020023.19	2687.68	-0.341939	0.169485	-2.01752	0.0436414	0.994557
Oaf	ENSMUSG00000032014.7	125.091	0.492837	0.244355	2.01689	0.0437068	0.994557
Usp54	ENSMUSG00000034235.18	3235.48	-0.473604	0.23482	-2.01688	0.0437076	0.994557
Gm9922	ENSMUSG00000053821.5	7.57674	1.89236	0.938944	2.01541	0.0438612	0.994557
Gm56541	ENSMUSG00000120835.1	4.81737	2.28892	1.13599	2.0149	0.0439147	0.994557
Cd74	ENSMUSG00000024610.16	524.925	0.503972	0.25018	2.01443	0.0439639	0.994557
Lyrm4	ENSMUSG00000046573.8	741.551	0.345561	0.171545	2.0144	0.0439679	0.994557
Ppp1r1a	ENSMUSG00000022490.8	1378.36	0.463212	0.230045	2.01358	0.0440542	0.994557
Cdh20	ENSMUSG00000050840.9	702.516	-0.297662	0.148079	-2.01016	0.0444139	0.994557
Exoc6	ENSMUSG00000053799.9	627.511	0.338846	0.168764	2.0078	0.0446642	0.994557
Gm57477	ENSMUSG00000120882.1	4.47004	2.15791	1.07488	2.00758	0.0446879	0.994557
Gm45705	ENSMUSG00000110481.2	6.40174	-1.93546	0.964924	-2.00581	0.0448762	0.994557
Gm27030	ENSMUSG00000098221.2	19.2713	0.985788	0.491635	2.00512	0.0449498	0.994557
Nme8	ENSMUSG00000041138.17	13.5369	1.24496	0.621039	2.00464	0.0450015	0.994557
Slc22a6	ENSMUSG00000024650.6	476.065	0.320018	0.159693	2.00396	0.0450743	0.994557
Myo9b	ENSMUSG00000004677.19	2407.01	-0.432556	0.215969	-2.00286	0.0451921	0.994557
Borcs7	ENSMUSG00000062376.8	716.097	0.334075	0.16689	2.00177	0.0453093	0.994557
Gm43154	ENSMUSG00000086804.9	26.6225	0.927936	0.463602	2.00158	0.0453301	0.994557
Ribc1	ENSMUSG00000025257.6	23.4635	1.05222	0.526164	1.9998	0.0455215	0.994557
4930474H06Rik	ENSMUSG00000087109.2	1.49643	4.03611	2.02029	1.99779	0.0457397	0.994557
Mapk15	ENSMUSG00000063704.14	351.589	0.318545	0.159643	1.99535	0.0460043	0.994557
Gtf2e1	ENSMUSG00000022828.11	413.412	-0.312453	0.156679	-1.99423	0.0461269	0.994557
Apoa4	ENSMUSG00000032080.7	6.98552	1.69348	0.849417	1.9937	0.0461852	0.994557
Tusc3	ENSMUSG00000118664.1	4088.05	0.312145	0.156579	1.99353	0.0462038	0.994557
Dennd2b	ENSMUSG00000031024.14	773.069	-0.330706	0.165947	-1.99284	0.0462785	0.994557
NaN	ENSMUSG00000121580.1	8.15488	-1.62822	0.817251	-1.99231	0.0463371	0.994557
Bicra	ENSMUSG00000070808.5	942.012	-0.368671	0.185051	-1.99226	0.0463421	0.994557
Plekhg3	ENSMUSG00000052609.10	896.225	-0.359738	0.180625	-1.99163	0.0464115	0.994557
Gm37999	ENSMUSG00000103482.2	12.5105	1.26388	0.634729	1.9912	0.0464585	0.994557
Csl	ENSMUSG00000046934.6	66.7003	-0.562729	0.282646	-1.99093	0.0464887	0.994557
Catsper2	ENSMUSG00000033486.15	136.997	-0.43551	0.219193	-1.98688	0.0469361	0.994557
Lhx3	ENSMUSG00000026934.16	19.9537	1.01159	0.509224	1.98653	0.046974	0.994557
Zfat	ENSMUSG00000022335.18	222.266	-0.400551	0.201647	-1.9864	0.0469895	0.994557
Nccrp1	ENSMUSG00000047586.5	4.47058	-2.12959	1.07265	-1.98536	0.0471042	0.994557
Epha10	ENSMUSG00000028876.8	1361.4	-0.327741	0.165098	-1.98513	0.0471299	0.994557
Coch	ENSMUSG00000020953.18	443.35	0.521368	0.262661	1.98494	0.0471508	0.994557
Rpl41	ENSMUSG00000093674.8	2809.82	0.422379	0.212844	1.98445	0.0472052	0.994557
Snapc5	ENSMUSG00000032398.8	386.509	0.385509	0.19427	1.9844	0.0472116	0.994557
Cxcl5	ENSMUSG00000029371.8	5.3525	2.44323	1.23163	1.98374	0.0472848	0.994557
Dynlt3	ENSMUSG00000031176.9	1946.92	0.368951	0.186019	1.98341	0.0473215	0.994557
Micall1	ENSMUSG00000033039.11	2382.69	-0.36974	0.186429	-1.98328	0.0473361	0.994557
Sytl5	ENSMUSG00000054453.12	65.0881	-1.02906	0.519051	-1.98258	0.0474148	0.994557
Sephs2	ENSMUSG00000049091.8	980.056	0.402585	0.203086	1.98234	0.0474414	0.994557
Rbm12b1	ENSMUSG00000046667.15	161.702	-0.42767	0.215894	-1.98093	0.0475996	0.994557
Tmem60	ENSMUSG00000045435.10	405.27	0.381314	0.192515	1.9807	0.0476248	0.994557
Armc10	ENSMUSG00000038525.17	396.604	0.359266	0.181403	1.98049	0.0476487	0.994557
Vip	ENSMUSG00000019772.6	371.483	0.588222	0.297114	1.97978	0.0477281	0.994557
Fbxl12os	ENSMUSG00000062470.11	42.4078	0.721616	0.364536	1.97955	0.0477546	0.994557
Gm57198	ENSMUSG00000120191.1	25.4065	-1.00116	0.505886	-1.97902	0.0478139	0.994557
Gm6969	ENSMUSG00000066553.6	249.552	0.42421	0.214532	1.97738	0.0479989	0.994557
Myo10	ENSMUSG00000022272.18	1830.35	-0.319541	0.161606	-1.97729	0.0480091	0.994557
Chchd2	ENSMUSG00000070493.4	1320.9	0.458784	0.23221	1.97573	0.0481853	0.994557
Gm3928	ENSMUSG00000084341.2	3.47185	2.61839	1.32538	1.97557	0.0482036	0.994557
H3f3a-ps1	ENSMUSG00000082284.2	2.35344	3.61171	1.82876	1.97495	0.0482735	0.994557
Gm56022	ENSMUSG00002076153.1	1.90357	-4.38023	2.2195	-1.97352	0.0484359	0.994557
Gm4219	ENSMUSG00000091378.2	8.0992	1.65056	0.836523	1.97312	0.0484823	0.994557
Gm44863	ENSMUSG00000109416.2	1.97241	-4.42623	2.24387	-1.97259	0.0485425	0.994557
Camk2n1	ENSMUSG00000046447.4	11777.9	0.321858	0.163169	1.97255	0.0485472	0.994557
Socs3	ENSMUSG00000053113.4	86.1788	-0.585149	0.296703	-1.97217	0.0485901	0.994557
Arhgap45	ENSMUSG00000035697.15	175.35	-0.392871	0.199286	-1.97139	0.0486795	0.994557
Gm53058	ENSMUSG00000109857.3	18.6284	-1.31424	0.667712	-1.96827	0.049037	0.994557
Cyrib	ENSMUSG00000022378.15	3456.76	0.257692	0.130927	1.96821	0.0490442	0.994557
Elfn1	ENSMUSG00000048988.9	861.18	-0.314185	0.159656	-1.96788	0.0490818	0.994557
Mnd1	ENSMUSG00000033752.8	8.50742	1.55361	0.789788	1.96713	0.0491687	0.994557
Zfp407	ENSMUSG00000048410.18	441.672	-0.392425	0.199562	-1.96643	0.0492489	0.994557
Eef1akmt2	ENSMUSG00000030960.17	344.543	0.395949	0.201417	1.96582	0.0493192	0.994557
Sema4d	ENSMUSG00000021451.17	2885.01	-0.258641	0.131623	-1.96501	0.0494131	0.994557
Vcan	ENSMUSG00000021614.17	884.912	-0.503901	0.256481	-1.96467	0.0494523	0.994557
Agtr1a	ENSMUSG00000049115.16	71.1536	0.547073	0.27861	1.96358	0.0495786	0.994557
Gm18284	ENSMUSG00000092325.3	152.006	0.465748	0.237291	1.96277	0.0496728	0.994557
Alms1-ps1	ENSMUSG00000090256.2	12.5082	-1.37727	0.702022	-1.96186	0.0497787	0.994557
Ywhaq	ENSMUSG00000076432.14	1884.19	0.378786	0.193109	1.96152	0.0498185	0.994557
Gm43034	ENSMUSG00000106662.2	48.795	0.901785	0.459848	1.96105	0.0498731	0.994557
Vegfa	ENSMUSG00000023951.19	2423.69	-0.26563	0.135536	-1.95986	0.0500125	0.994557
Grik3	ENSMUSG00000001985.10	3319.29	-0.387664	0.197832	-1.95956	0.0500473	0.994557
Slc25a47	ENSMUSG00000048856.10	109.903	-0.467652	0.238724	-1.95896	0.050117	0.994557
Gm12989	ENSMUSG00000083678.4	281.058	0.449678	0.229654	1.95807	0.0502222	0.994557
Nfya	ENSMUSG00000023994.14	550.195	-0.364407	0.186115	-1.95796	0.0502344	0.994557
Gm56734	ENSMUSG00000121118.1	7.45379	-1.80544	0.922436	-1.95725	0.0503184	0.994557
Gm47198	ENSMUSG00000110959.2	3.747	-2.69494	1.37745	-1.95647	0.0504093	0.994557
Parp4	ENSMUSG00000054509.8	381.095	-0.377468	0.193048	-1.95531	0.0505468	0.994557
Gse1	ENSMUSG00000031822.21	2977.99	-0.377612	0.193123	-1.95529	0.0505487	0.994557
Lyrm1	ENSMUSG00000030922.13	236.147	0.374747	0.191722	1.95464	0.0506261	0.994557
Ppp4r1	ENSMUSG00000061950.18	832.983	-0.301137	0.154102	-1.95414	0.0506848	0.994557
Kif13a	ENSMUSG00000021375.12	1470.01	-0.374953	0.191926	-1.95364	0.0507442	0.994557
Ccdc50-ps	ENSMUSG00000081553.2	34.3213	-0.971289	0.497396	-1.95275	0.0508494	0.994557
Zbtb39	ENSMUSG00000044617.9	434.043	-0.346921	0.177672	-1.9526	0.0508673	0.994557
Cntnap5c	ENSMUSG00000038048.9	142.915	-0.983554	0.503889	-1.95193	0.0509471	0.994557
Snx4	ENSMUSG00000022808.6	1110.47	0.275648	0.141223	1.95187	0.0509537	0.994557
Gm56689	ENSMUSG00000121006.1	3.09794	-3.05373	1.56527	-1.95093	0.0510656	0.994557
Gm44020	ENSMUSG00000108148.2	1.47129	-4.00495	2.05328	-1.95051	0.0511151	0.994557
Gm12115	ENSMUSG00000099902.2	56.3866	0.647479	0.33196	1.95048	0.0511194	0.994557
Med1	ENSMUSG00000018160.16	1215.79	-0.42513	0.217962	-1.95047	0.0511196	0.994557
Epop	ENSMUSG00000043439.6	123.24	0.603621	0.309719	1.94893	0.0513038	0.994557
Gm47588	ENSMUSG00000113126.2	6.33635	-1.9138	0.982037	-1.9488	0.0513188	0.994557
Lpl	ENSMUSG00000015568.17	154.051	0.68647	0.352531	1.94726	0.0515031	0.994557
Evi5l	ENSMUSG00000011832.17	3768.95	-0.272994	0.140203	-1.94713	0.0515193	0.994557
Cacng3	ENSMUSG00000066189.10	849.97	0.305479	0.156892	1.94707	0.0515268	0.994557
Npm1	ENSMUSG00000057113.14	1454.98	0.346134	0.177796	1.94681	0.0515576	0.994557
Nt5dc1	ENSMUSG00000039480.15	57.5328	0.608939	0.312858	1.94637	0.05161	0.994557
Gm35315	ENSMUSG00000109771.3	37.3624	0.728156	0.374373	1.945	0.0517747	0.994557
Bahcc1	ENSMUSG00000039741.17	1251.79	-0.415397	0.213604	-1.9447	0.0518108	0.994557
Acot9	ENSMUSG00000025287.16	287.824	0.401067	0.206313	1.94397	0.0518986	0.994557
D030046N08Rik	ENSMUSG00000089760.2	15.4518	1.07852	0.554906	1.9436	0.0519436	0.994557
Rpf2	ENSMUSG00000038510.13	428.187	0.393299	0.202408	1.9431	0.052004	0.994557
Slc15a4	ENSMUSG00000029416.18	640.148	-0.344522	0.177392	-1.94215	0.0521186	0.994557
Gm29367	ENSMUSG00000100396.2	22.7167	0.903238	0.465485	1.94042	0.0523284	0.994557
Dpp9	ENSMUSG00000001229.10	1960.22	-0.257529	0.132723	-1.94036	0.0523366	0.994557
Atp5pb	ENSMUSG00000000563.18	3500.22	0.344049	0.177422	1.93916	0.0524819	0.994557
Srgn	ENSMUSG00000020077.15	218.208	0.418067	0.215593	1.93915	0.0524834	0.994557
9830166K06Rik	ENSMUSG00000117763.2	8.25289	1.68833	0.870674	1.93911	0.0524883	0.994557
Ptgir	ENSMUSG00000043017.10	1.5024	4.04102	2.0849	1.93823	0.0525955	0.994557
Ankrd37	ENSMUSG00000050914.17	126.502	0.489627	0.252701	1.93757	0.0526753	0.994557
Snhg3	ENSMUSG00000085241.8	168.411	0.417858	0.215699	1.93722	0.052718	0.994557
Irf9	ENSMUSG00000002325.16	486.727	-0.331957	0.171396	-1.93678	0.0527717	0.994557
Dmpk	ENSMUSG00000030409.17	769.861	-0.376052	0.194189	-1.93653	0.0528029	0.994557
Gm28035	ENSMUSG00000099041.2	1275.01	-0.309517	0.159961	-1.93495	0.0529963	0.994557
Smco4	ENSMUSG00000058173.13	113.153	0.514079	0.265684	1.93493	0.0529991	0.994557
Capza2	ENSMUSG00000015733.14	3618.12	0.297525	0.153781	1.93473	0.053023	0.994557
Gm49096	ENSMUSG00000115316.2	19.3842	-1.15562	0.597931	-1.93269	0.0532744	0.994557
Rpl12	ENSMUSG00000038900.18	151.347	0.477896	0.247287	1.93255	0.0532912	0.994557
Map3k19	ENSMUSG00000051590.11	387.155	-0.482564	0.249737	-1.93229	0.0533235	0.994557
Adgrg3	ENSMUSG00000060470.8	14.6815	-1.18878	0.615381	-1.93178	0.0533867	0.994557
Ucn	ENSMUSG00000038676.7	1.49046	4.03117	2.08694	1.93162	0.0534068	0.994557
Tmem252	ENSMUSG00000048572.6	13.1774	1.19817	0.620566	1.93077	0.0535117	0.994557
Gm30003	ENSMUSG00000107318.2	41.1939	0.828102	0.429054	1.93006	0.0535988	0.994557
Slc25a16	ENSMUSG00000071253.9	612.011	0.385934	0.200035	1.92933	0.0536895	0.994557
Pkig	ENSMUSG00000035268.15	839.571	0.330605	0.171404	1.92881	0.0537549	0.994557
Gm13453	ENSMUSG00000083240.4	108.146	0.465785	0.241517	1.92858	0.0537836	0.994557
Cpm	ENSMUSG00000020183.12	404.143	-0.443414	0.22995	-1.92831	0.0538168	0.994557
Haus4	ENSMUSG00000022177.10	99.1493	0.588555	0.305407	1.92711	0.0539656	0.994557
Srek1	ENSMUSG00000032621.9	2489.05	-0.337547	0.175183	-1.92682	0.0540015	0.994557
Chd7	ENSMUSG00000041235.13	791.229	-0.459479	0.238483	-1.92668	0.0540196	0.994557
Pet117	ENSMUSG00000098387.3	47.7101	-0.686164	0.356237	-1.92614	0.0540865	0.994557
Msto1	ENSMUSG00000068922.15	698.886	0.298171	0.154913	1.92477	0.0542581	0.994557
Sbno2	ENSMUSG00000035673.11	611.062	-0.365803	0.190059	-1.92468	0.0542694	0.994557
Ccdc134	ENSMUSG00000068114.8	310.835	-0.316545	0.164482	-1.92449	0.054293	0.994557
Fhdc1	ENSMUSG00000041842.16	256.975	-0.389959	0.202725	-1.92359	0.0544059	0.994557
Zfp750	ENSMUSG00000039238.7	13.262	-1.12872	0.587036	-1.92275	0.054511	0.994557
Edn3	ENSMUSG00000027524.10	82.9533	0.648951	0.337575	1.92239	0.0545566	0.994557
Gm20517	ENSMUSG00000023984.18	334.132	-0.474565	0.247017	-1.92118	0.0547088	0.994557
Gm19569	ENSMUSG00000099094.2	20.1389	0.949738	0.494433	1.92086	0.054749	0.994557
Gm57095	ENSMUSG00000120687.1	1.83977	4.33326	2.25694	1.91997	0.0548614	0.994557
Spag1	ENSMUSG00000037617.13	638.257	-0.266248	0.138808	-1.9181	0.0550977	0.994557
Ap3s1	ENSMUSG00000024480.10	349.256	0.408299	0.212886	1.91793	0.0551202	0.994557
Six2	ENSMUSG00000024134.12	31.248	0.789167	0.411499	1.91778	0.0551383	0.994557
Nkx2-9	ENSMUSG00000058669.8	23.1455	-0.974623	0.508342	-1.91726	0.0552052	0.994557
Gm44898	ENSMUSG00000108325.2	83.2393	0.64288	0.335363	1.91697	0.0552418	0.994557
Sptssa	ENSMUSG00000044408.8	544.854	0.390235	0.203595	1.91672	0.0552732	0.994557
Gm16006	ENSMUSG00000090002.3	17.0652	1.03619	0.541139	1.91484	0.0555132	0.994557
Plcb3	ENSMUSG00000024960.10	729.463	-0.30083	0.157147	-1.91432	0.0555795	0.994557
Gm19426	ENSMUSG00000097187.2	28.8224	1.09492	0.572053	1.91402	0.055618	0.994557
Plxnb3	ENSMUSG00000031385.15	1249.02	-0.408556	0.21349	-1.9137	0.0556585	0.994557
Dennd11	ENSMUSG00000037172.15	1969.99	-0.326569	0.170696	-1.91316	0.055727	0.994557
Gm47512	ENSMUSG00000097274.3	52.9923	-0.722661	0.377973	-1.91194	0.0558839	0.994557
Atp5mc2	ENSMUSG00000062683.12	45.47	0.648567	0.339306	1.91146	0.0559461	0.994557
Mmd	ENSMUSG00000003948.18	2070.68	0.306815	0.160566	1.91083	0.0560261	0.994557
Dnajc30	ENSMUSG00000061118.9	956.802	0.387039	0.202555	1.91079	0.0560318	0.994557
Zfp639	ENSMUSG00000027667.14	937.478	0.258046	0.135074	1.9104	0.0560815	0.994557
Plin4	ENSMUSG00000002831.15	349.316	-0.763641	0.399773	-1.91019	0.0561089	0.994557
Ypel1	ENSMUSG00000022773.20	226.291	0.486139	0.25454	1.90987	0.0561497	0.994557
Gm4987	ENSMUSG00000063816.4	1.5019	4.04064	2.11584	1.90971	0.0561703	0.994557
Anks1	ENSMUSG00000024219.17	1519.99	-0.293594	0.15376	-1.90943	0.0562068	0.994557
Igsf6	ENSMUSG00000035004.4	22.3898	-0.850422	0.445587	-1.90854	0.0563213	0.994557
Zfp433	ENSMUSG00000096795.5	2.84115	2.91099	1.52531	1.90845	0.0563326	0.994557
Churc1	ENSMUSG00000090258.8	315.039	0.402559	0.210968	1.90815	0.0563719	0.994557
Gm11513	ENSMUSG00000087630.2	2.98911	3.03478	1.5914	1.90699	0.0565219	0.994557
Gm47175	ENSMUSG00000111343.2	8.94102	1.40208	0.735366	1.90665	0.0565665	0.994557
Il2rg	ENSMUSG00000031304.19	27.1415	0.810246	0.424962	1.90663	0.0565685	0.994557
Gm36908	ENSMUSG00000112630.3	91.0569	0.461358	0.242047	1.90607	0.056641	0.994557
Gm23547	ENSMUSG00000088835.3	2.77575	-2.88315	1.51273	-1.90593	0.0566596	0.994557
Gm20056	ENSMUSG00000103847.2	192.211	-0.394783	0.207154	-1.90575	0.0566832	0.994557
Ppcs	ENSMUSG00000028636.15	184.136	0.583949	0.306578	1.90474	0.0568144	0.994557
Prdm11	ENSMUSG00000075028.13	271.666	-0.697007	0.366048	-1.90414	0.0568922	0.994557
Trmt44	ENSMUSG00000029097.12	175.508	-0.452687	0.237942	-1.90251	0.0571049	0.994557
Gm49685	ENSMUSG00000115122.2	3.91666	-2.29682	1.20727	-1.90249	0.0571067	0.994557
Klhl18	ENSMUSG00000054792.16	1182.55	-0.273299	0.143892	-1.89933	0.0575209	0.994557
Ttll4	ENSMUSG00000033257.15	896.489	-0.426434	0.224567	-1.89892	0.0575751	0.994557
Ntn5	ENSMUSG00000070564.16	8.60127	1.61507	0.85098	1.8979	0.0577099	0.994557
Gnrh1	ENSMUSG00000015812.9	76.7195	0.714009	0.376296	1.89746	0.0577669	0.994557
Crls1	ENSMUSG00000027357.17	547.105	0.307883	0.162293	1.89708	0.0578168	0.994557
4930447N08Rik	ENSMUSG00000106583.2	5.79872	1.77193	0.934244	1.89664	0.0578751	0.994557
Arid3b	ENSMUSG00000004661.16	151.216	-0.575129	0.303415	-1.89552	0.0580232	0.994557
Gm27004	ENSMUSG00000098027.2	10.5445	1.51145	0.797468	1.89532	0.0580506	0.994557
Gm28505	ENSMUSG00000100402.2	2.24322	-3.54494	1.87097	-1.8947	0.0581321	0.994557
Fzd1	ENSMUSG00000044674.7	559.362	-0.331316	0.174884	-1.89449	0.0581605	0.994557
Mapk1ip1l	ENSMUSG00000021840.18	1014.1	-0.319105	0.168478	-1.89405	0.058218	0.994557
9630028I04Rik	ENSMUSG00000117916.3	16.0245	1.04845	0.553623	1.8938	0.0582509	0.994557
Plcl1	ENSMUSG00000038349.11	1561.54	-0.259458	0.137013	-1.89367	0.0582682	0.994557
Adamts4	ENSMUSG00000006403.14	877.733	-0.388688	0.20526	-1.89364	0.0582727	0.994557
Gm37581	ENSMUSG00000103388.2	30.4001	-0.999819	0.528297	-1.89253	0.05842	0.994557
Terb1	ENSMUSG00000052616.11	30.4739	0.880342	0.465367	1.89172	0.0585287	0.994557
Cdyl2	ENSMUSG00000031758.11	129.189	-0.706775	0.373675	-1.89142	0.0585683	0.994557
Gm57258	ENSMUSG00000120304.1	2.81096	2.94135	1.55566	1.89074	0.0586587	0.994557
Gm42884	ENSMUSG00000107090.2	24.3158	-0.894923	0.473357	-1.89059	0.0586795	0.994557
Ptpn13	ENSMUSG00000034573.15	940.298	-0.353102	0.186784	-1.89043	0.0587008	0.994557
Gm47854	ENSMUSG00000078308.3	2.47634	3.70586	1.96038	1.89038	0.0587074	0.994557
Tshb	ENSMUSG00000027857.11	9.42803	1.37128	0.725519	1.89007	0.0587483	0.994557
Gm47826	ENSMUSG00000113650.2	15.4736	-1.78957	0.946854	-1.89002	0.0587552	0.994557
Fv1	ENSMUSG00000070583.2	91.6838	-0.479332	0.253662	-1.88965	0.0588046	0.994557
Ndufs5-ps	ENSMUSG00000081824.6	521.362	0.398549	0.211033	1.88856	0.0589502	0.994557
Cr2	ENSMUSG00000026616.17	6.02389	1.80228	0.954317	1.88855	0.0589518	0.994557
Gask1b	ENSMUSG00000027955.17	34.4503	0.842471	0.446315	1.88762	0.0590773	0.994557
Ptk2b	ENSMUSG00000059456.14	1180.62	0.668269	0.354032	1.8876	0.0590803	0.994557
Col6a1	ENSMUSG00000001119.8	699.679	0.34274	0.181581	1.88753	0.059089	0.994557
mt-Nd1	ENSMUSG00000064341.1	137774	0.456121	0.241692	1.8872	0.0591336	0.994557
Otud7b	ENSMUSG00000038495.15	1931.48	-0.318065	0.168578	-1.88676	0.0591932	0.994557
Pspc1	ENSMUSG00000021938.13	1306.62	0.265984	0.141148	1.88443	0.0595062	0.994557
Wnk2	ENSMUSG00000037989.16	3986.88	-0.382306	0.202899	-1.88422	0.0595348	0.994557
Sorbs1	ENSMUSG00000025006.19	2789.56	-0.498859	0.264765	-1.88415	0.0595441	0.994557
Rbm10	ENSMUSG00000031060.17	784.448	-0.299021	0.158707	-1.88411	0.0595507	0.994557
Gm39114	ENSMUSG00000120649.1	3.29881	2.53383	1.34499	1.88391	0.0595769	0.994557
Gm43481	ENSMUSG00000107000.2	189.397	-0.711032	0.377437	-1.88384	0.059586	0.994557
Dnmt3a	ENSMUSG00000020661.16	3335.96	-0.357788	0.190011	-1.88299	0.0597016	0.994557
Tceal8	ENSMUSG00000051579.11	986.343	0.36007	0.191247	1.88275	0.0597342	0.994557
Stx11	ENSMUSG00000039232.13	12.6987	1.16985	0.621614	1.88196	0.059842	0.994557
Rpl38-ps1	ENSMUSG00000083326.5	2.61527	-3.76838	2.00263	-1.88172	0.0598741	0.994557
Gm2774	ENSMUSG00000111148.2	12.6989	-1.12583	0.598407	-1.88138	0.05992	0.994557
Gm6649	ENSMUSG00000105645.2	8.5624	-1.42391	0.757746	-1.87914	0.0602252	0.994557
6330537M06Rik	ENSMUSG00000110575.3	6.28614	-1.67685	0.892351	-1.87914	0.0602259	0.994557
Gm37174	ENSMUSG00000104253.2	25.3898	0.959465	0.510942	1.87784	0.0604036	0.994557
Cox6a2	ENSMUSG00000030785.9	99.1455	0.550668	0.293327	1.87732	0.0604742	0.994557
Gm15743	ENSMUSG00000086645.3	30.1488	0.831183	0.442891	1.87672	0.0605563	0.994557
Mlxip	ENSMUSG00000038342.16	967.418	-0.477933	0.254681	-1.87659	0.0605737	0.994557
Lhx2	ENSMUSG00000000247.12	294.716	0.554419	0.295523	1.87606	0.0606468	0.994557
Ric1	ENSMUSG00000038658.16	1395.49	-0.3815	0.203353	-1.87605	0.0606491	0.994557
Gm2238	ENSMUSG00000103138.2	18.1373	-1.14812	0.612079	-1.87577	0.0606869	0.994557
Prlhr	ENSMUSG00000045052.4	44.4139	-0.647225	0.345389	-1.8739	0.0609441	0.994557
Siah3	ENSMUSG00000091722.3	426.057	-0.374163	0.199672	-1.87389	0.0609457	0.994557
Ppp1r16b	ENSMUSG00000037754.14	2553.64	-0.338664	0.18073	-1.87386	0.0609492	0.994557
A930006A01Rik	ENSMUSG00000120403.1	9.40909	-1.47894	0.789249	-1.87385	0.0609508	0.994557
Mmadhc	ENSMUSG00000026766.17	809.062	0.328979	0.175564	1.87385	0.0609518	0.994557
Selenof	ENSMUSG00000037072.17	3486.13	0.314383	0.167794	1.87362	0.0609825	0.994557
Cck	ENSMUSG00000032532.8	707.973	0.43644	0.233102	1.87231	0.0611632	0.994557
Gm5493	ENSMUSG00000098164.3	2.81931	2.93955	1.57093	1.87121	0.061316	0.994557
Scn10a	ENSMUSG00000034533.11	4.16548	2.38706	1.27572	1.87116	0.0613236	0.994557
Mir17hg	ENSMUSG00000089726.3	9.85079	1.63527	0.873966	1.87109	0.061333	0.994557
Acp7	ENSMUSG00000037469.12	34.0955	-0.705631	0.377263	-1.8704	0.0614288	0.994557
Gm5697	ENSMUSG00000081557.3	34.6449	0.735345	0.393284	1.86976	0.0615175	0.994557
Gm14592	ENSMUSG00000083738.2	1.83679	4.33118	2.31663	1.86961	0.0615386	0.994557
C1s1	ENSMUSG00000038521.18	20.0584	1.06718	0.570906	1.86927	0.0615852	0.994557
D130043K22Rik	ENSMUSG00000006711.16	1434.3	-0.380393	0.203501	-1.86924	0.061589	0.994557
Gm8188	ENSMUSG00000112163.2	66.4318	-0.613792	0.328373	-1.86919	0.0615962	0.994557
Map3k3	ENSMUSG00000020700.12	625.616	-0.494062	0.264334	-1.86908	0.0616111	0.994557
Nrm	ENSMUSG00000059791.15	38.3588	0.656586	0.351348	1.86876	0.0616556	0.994557
Lonrf3	ENSMUSG00000016239.12	154.495	-0.563428	0.301532	-1.86856	0.0616847	0.994557
Acbd7	ENSMUSG00000026644.8	19.5851	0.974941	0.521878	1.86814	0.0617424	0.994557
Gm45869	ENSMUSG00000110390.2	102.902	-0.614379	0.329099	-1.86685	0.0619225	0.994557
Prdm2	ENSMUSG00000057637.14	1841.83	-0.451084	0.241647	-1.86671	0.0619422	0.994557
Zmynd8	ENSMUSG00000039671.19	4282.91	-0.314894	0.168699	-1.8666	0.0619571	0.994557
Gm4908	ENSMUSG00000083094.3	3.23547	-2.46331	1.32003	-1.8661	0.0620278	0.994557
Luzp1	ENSMUSG00000001089.15	1859.87	-0.364069	0.19514	-1.86568	0.0620858	0.994557
Mycbp	ENSMUSG00000028647.14	197.015	0.378119	0.202727	1.86517	0.0621581	0.994557
Rprml	ENSMUSG00000046215.4	160.502	0.579103	0.310494	1.8651	0.0621674	0.994557
Dio3os	ENSMUSG00000113581.3	15.6706	1.07581	0.576991	1.86452	0.0622487	0.994557
Gm11454	ENSMUSG00000086152.3	169.649	-0.369084	0.198071	-1.86339	0.0624076	0.994557
Rpsa-ps2	ENSMUSG00000045055.6	1.98836	3.36487	1.80601	1.86315	0.0624411	0.994557
Rbm34	ENSMUSG00000033931.10	563.452	0.268384	0.144116	1.86228	0.0625637	0.994557
Plk5	ENSMUSG00000035486.15	404.451	0.31667	0.170051	1.8622	0.0625747	0.994557
Stac3	ENSMUSG00000040287.10	102.44	-0.44457	0.238737	-1.86217	0.0625784	0.994557
Cdh23	ENSMUSG00000012819.17	208.951	-0.540214	0.290129	-1.86198	0.0626065	0.994557
Immp1l	ENSMUSG00000042670.6	84.9045	0.570468	0.306433	1.86164	0.0626541	0.994557
Gm43106	ENSMUSG00000104723.2	14.2523	1.13229	0.608375	1.86117	0.0627207	0.994557
Ankrd13a	ENSMUSG00000041870.18	1499.47	-0.258181	0.138743	-1.86086	0.0627645	0.994557
Banp	ENSMUSG00000025316.17	879.156	-0.418089	0.224684	-1.86079	0.0627745	0.994557
Ppp3r1	ENSMUSG00000033953.11	8102.04	0.334205	0.179664	1.86017	0.0628614	0.994557
Gm43196	ENSMUSG00000107017.2	5.4564	1.92347	1.03412	1.86001	0.0628843	0.994557
Gm48835	ENSMUSG00000112618.2	9.22623	-1.55926	0.83835	-1.85991	0.0628982	0.994557
Cgnl1	ENSMUSG00000032232.15	725.13	-0.329449	0.177135	-1.85988	0.0629028	0.994557
Spryd4	ENSMUSG00000051346.10	179.55	0.442312	0.237827	1.8598	0.0629132	0.994557
Fat2	ENSMUSG00000055333.15	11.8805	1.41749	0.762188	1.85977	0.0629182	0.994557
Gm48878	ENSMUSG00000112794.2	15.0421	1.13618	0.610933	1.85974	0.0629219	0.994557
Rgs6	ENSMUSG00000021219.17	1014.94	-0.267494	0.14384	-1.85966	0.062933	0.994557
Gm48478	ENSMUSG00000111424.2	1.95701	-4.40557	2.36952	-1.85926	0.0629897	0.994557
Kif13b	ENSMUSG00000060012.10	1851.66	-0.444733	0.239208	-1.85919	0.0630005	0.994557
Mlec	ENSMUSG00000048578.12	6888.75	-0.22105	0.118954	-1.85828	0.0631293	0.994557
Prr14l	ENSMUSG00000054280.15	1394.18	-0.456753	0.245995	-1.85675	0.0633461	0.994557
Zfp646	ENSMUSG00000049739.11	855.34	-0.396039	0.213354	-1.85625	0.0634182	0.994557
Soga3	ENSMUSG00000038916.8	1537.16	-0.335771	0.180907	-1.85604	0.0634481	0.994557
Anln	ENSMUSG00000036777.9	1293.66	-0.350413	0.188801	-1.85599	0.0634557	0.994557
Gm5446	ENSMUSG00000050243.7	102.847	-0.533833	0.28768	-1.85565	0.0635034	0.994557
Prdx2-ps2	ENSMUSG00000083998.2	14.7271	1.14324	0.616176	1.85537	0.0635431	0.994557
Tasp1	ENSMUSG00000039033.12	499.209	0.336137	0.181184	1.85522	0.0635644	0.994557
Ift74	ENSMUSG00000028576.13	637.493	0.279866	0.150921	1.85438	0.0636843	0.994557
Tgm3	ENSMUSG00000027401.10	19.6958	1.11642	0.602195	1.85391	0.0637514	0.994557
Gm19439	ENSMUSG00000105843.3	234.299	-0.540363	0.291518	-1.85362	0.0637936	0.994557
Gm57424	ENSMUSG00000120441.1	9.15791	1.41816	0.765103	1.85356	0.0638027	0.994557
Gm45725	ENSMUSG00000110549.2	1.33259	3.86839	2.08762	1.85302	0.0638801	0.994557
Fhip2b	ENSMUSG00000022095.10	1131.11	-0.254414	0.1373	-1.85297	0.063886	0.994557
Zfp276	ENSMUSG00000001065.16	741.298	-0.311303	0.168037	-1.85259	0.0639418	0.994557
Gm4462	ENSMUSG00000090319.3	20.499	0.999833	0.541372	1.84685	0.0647689	0.994557
Phf2	ENSMUSG00000038025.9	2116.52	-0.347271	0.188072	-1.84648	0.0648232	0.994557
Ccdc42	ENSMUSG00000045915.16	53.5325	0.726084	0.393261	1.84632	0.0648465	0.994557
Gm7553	ENSMUSG00000101784.2	51.4877	-0.603519	0.32688	-1.8463	0.0648487	0.994557
Atp6ap2	ENSMUSG00000031007.3	4615.69	0.28001	0.151663	1.84626	0.0648544	0.994557
Abhd12b	ENSMUSG00000090121.11	17.1787	-1.29117	0.699508	-1.84583	0.0649175	0.994557
Gm37640	ENSMUSG00000102862.2	4.48306	2.15831	1.16952	1.84547	0.0649692	0.994557
Mrps18c	ENSMUSG00000016833.15	291.688	0.528672	0.286498	1.84529	0.0649957	0.994557
Gm56796	ENSMUSG00000120086.1	12.9651	1.08876	0.590186	1.84478	0.0650697	0.994557
Dgkg	ENSMUSG00000022861.18	982.636	-0.380267	0.206148	-1.84463	0.0650919	0.994557
Ccdc117	ENSMUSG00000020482.5	457.991	-0.317302	0.172108	-1.84362	0.0652387	0.994557
Gm4518	ENSMUSG00000098123.2	6.39122	-1.71054	0.927965	-1.84332	0.0652818	0.994557
Gm42527	ENSMUSG00000105592.2	26.5028	-0.802057	0.435149	-1.84318	0.0653032	0.994557
Tas1r3	ENSMUSG00000029072.4	15.991	-1.06777	0.579584	-1.8423	0.0654307	0.994557
Bhlha9	ENSMUSG00000044243.4	17.9927	1.0043	0.545294	1.84175	0.0655111	0.994557
Kcnc3	ENSMUSG00000062785.15	2284.84	-0.405312	0.220113	-1.84138	0.0655655	0.994557
Atpsckmt	ENSMUSG00000039065.12	340.143	-0.506854	0.275412	-1.84035	0.0657172	0.994557
Cdk5rap2	ENSMUSG00000039298.17	1027.4	-0.386473	0.210027	-1.84011	0.0657519	0.994557
Gpatch8	ENSMUSG00000034621.15	2594.28	-0.424391	0.230744	-1.83923	0.0658815	0.994557
Eif2ak4	ENSMUSG00000005102.14	1129.43	-0.342265	0.186118	-1.83897	0.0659202	0.994557
Gm28496	ENSMUSG00000101166.7	84.3316	-0.652965	0.355124	-1.8387	0.06596	0.994557
Ppargc1b	ENSMUSG00000033871.15	238.577	-0.730979	0.397639	-1.8383	0.0660188	0.994557
Lhcgr	ENSMUSG00000024107.8	24.0425	0.853244	0.464161	1.83825	0.0660258	0.994557
4833412K13Rik	ENSMUSG00000104018.2	42.231	-0.843293	0.458776	-1.83814	0.0660424	0.994557
Hps4	ENSMUSG00000042328.14	747.74	-0.308345	0.167752	-1.8381	0.066047	0.994557
Mdga1	ENSMUSG00000043557.17	2040.84	-0.284543	0.154851	-1.83753	0.0661317	0.994557
Gm5402	ENSMUSG00000083438.2	15.3046	-1.04317	0.567763	-1.83733	0.0661609	0.994557
Gm3555	ENSMUSG00000089791.2	45.9073	-0.613476	0.333906	-1.83727	0.0661696	0.994557
4933406P04Rik	ENSMUSG00000069713.4	19.6228	0.917676	0.499486	1.83724	0.0661745	0.994557
Acot11	ENSMUSG00000034853.17	2176.62	-0.24825	0.135134	-1.83707	0.0661999	0.994557
Gm6088	ENSMUSG00000083646.2	28.1218	-1.1777	0.641165	-1.83681	0.0662384	0.994557
Serpinb1b	ENSMUSG00000051029.9	128.475	0.470467	0.256255	1.83593	0.0663673	0.994557
Pebp4	ENSMUSG00000022085.5	2.01309	3.36666	1.83409	1.8356	0.0664163	0.994557
Car12	ENSMUSG00000032373.16	111.129	0.923802	0.503398	1.83513	0.066486	0.994557
Gm39377	ENSMUSG00000111633.2	1.32662	3.86294	2.10603	1.83423	0.0666195	0.994557
Trh	ENSMUSG00000005892.5	2885.83	0.335486	0.18297	1.83355	0.0667205	0.994557
Slc24a5	ENSMUSG00000035183.15	9.40651	1.38152	0.753708	1.83296	0.0668081	0.994557
Pfkfb3	ENSMUSG00000026773.20	1355.68	-0.307874	0.168004	-1.83254	0.0668707	0.994557
Sgo2b	ENSMUSG00000094443.4	1.31062	-3.83768	2.09423	-1.8325	0.0668766	0.994557
Adam7	ENSMUSG00000022056.10	1.31062	-3.83768	2.09423	-1.8325	0.0668766	0.994557
Gm15789	ENSMUSG00000082057.2	9.76632	-1.42256	0.7766	-1.83178	0.0669836	0.994557
Dtwd2	ENSMUSG00000024505.17	73.7763	0.547821	0.299072	1.83174	0.0669908	0.994557
Dnase1l2	ENSMUSG00000024136.15	146.619	-0.464662	0.253684	-1.83166	0.067002	0.994557
Ubap1l	ENSMUSG00000086228.4	816.801	-0.515909	0.281785	-1.83086	0.0671211	0.994557
Cacna1i	ENSMUSG00000022416.16	2369.11	-0.357985	0.195612	-1.83007	0.067239	0.994557
Cyp2j13	ENSMUSG00000028571.16	2.11475	-3.45117	1.88582	-1.83006	0.0672403	0.994557
Lama1	ENSMUSG00000032796.9	315.354	-0.424449	0.231946	-1.82995	0.067258	0.994557
Tm4sf5	ENSMUSG00000018919.11	67.4832	0.537799	0.29392	1.82975	0.0672879	0.994557
Gm15267	ENSMUSG00000083474.2	7.31013	1.60377	0.876503	1.82974	0.0672889	0.994557
Miat	ENSMUSG00000097767.10	11120	-0.35804	0.195707	-1.82947	0.0673294	0.994557
Kcnc1	ENSMUSG00000058975.8	5901.82	-0.332788	0.181907	-1.82944	0.0673342	0.994557
Acin1	ENSMUSG00000022185.20	5563.16	-0.290622	0.15889	-1.82907	0.067389	0.994557
Msra	ENSMUSG00000054733.10	379.253	0.39577	0.216431	1.82862	0.0674564	0.994557
Tipin	ENSMUSG00000032397.8	323.355	0.482527	0.263935	1.8282	0.067519	0.994557
Pdzd7	ENSMUSG00000074818.14	215.914	-0.533129	0.29172	-1.82754	0.067619	0.994557
Kansl3	ENSMUSG00000010453.13	3671.15	-0.279406	0.152887	-1.82753	0.06762	0.994557
Ranbp3l	ENSMUSG00000048424.19	266.189	0.362302	0.19835	1.82658	0.067763	0.994557
Crtc3	ENSMUSG00000030527.16	1007.73	-0.270793	0.148255	-1.82653	0.0677709	0.994557
Serpina3n	ENSMUSG00000021091.9	1600.48	-0.269858	0.147784	-1.82603	0.0678461	0.994557
Rab2a	ENSMUSG00000047187.10	5487.39	0.30083	0.164754	1.82593	0.0678604	0.994557
Plod1	ENSMUSG00000019055.16	1023.01	-0.278331	0.152475	-1.82542	0.067938	0.994557
Arf4	ENSMUSG00000021877.13	2691.37	0.26245	0.143792	1.8252	0.0679702	0.994557
Zfp488	ENSMUSG00000044519.9	149.903	-0.527515	0.289078	-1.82482	0.0680279	0.994557
Naa25	ENSMUSG00000042719.18	1308.55	-0.282797	0.154988	-1.82464	0.0680556	0.994557
Bhlhe22	ENSMUSG00000025128.8	187.501	0.65051	0.356768	1.82334	0.0682517	0.994557
Vipr1	ENSMUSG00000032528.6	42.1602	0.886633	0.486365	1.82298	0.0683067	0.994557
2900064F13Rik	ENSMUSG00000106746.2	44.0959	0.624685	0.342699	1.82284	0.0683275	0.994557
G630022F23Rik	ENSMUSG00000106896.2	62.7934	-0.572434	0.31404	-1.8228	0.0683333	0.994557
Ces1d	ENSMUSG00000056973.7	96.0704	0.582854	0.31979	1.82262	0.0683617	0.994557
Pdcd10	ENSMUSG00000027835.12	287.148	0.421719	0.23145	1.82207	0.0684446	0.994557
Ccdc89	ENSMUSG00000044362.9	36.5772	0.671218	0.368441	1.82178	0.0684885	0.994557
Gm37465	ENSMUSG00000102423.2	1.6732	4.19626	2.30342	1.82175	0.0684929	0.994557
6820445E23Rik	ENSMUSG00000120289.1	62.7483	0.69913	0.383883	1.8212	0.0685758	0.994557
Gm56186	ENSMUSG00002076344.1	35.1191	-0.772995	0.424465	-1.8211	0.0685913	0.994557
9530082P21Rik	ENSMUSG00000097006.9	45.3925	-0.697624	0.383171	-1.82066	0.0686581	0.994557
Tmem141	ENSMUSG00000026939.13	409.954	0.402233	0.220941	1.82054	0.0686765	0.994557
Gm48768	ENSMUSG00000112346.2	43.5955	-0.678722	0.372839	-1.82041	0.0686959	0.994557
Zfp169	ENSMUSG00000050954.16	312.908	-0.651765	0.358164	-1.81974	0.0687987	0.994557
Ifitm3	ENSMUSG00000025492.7	356.349	0.429276	0.235973	1.81918	0.0688843	0.994557
Jsrp1	ENSMUSG00000020216.14	23.6135	1.02887	0.565618	1.81903	0.0689073	0.994557
Unc5b	ENSMUSG00000020099.9	1260.91	-0.263701	0.145073	-1.81771	0.0691086	0.994557
Eif5al3-ps	ENSMUSG00000043618.10	289.843	0.293945	0.161737	1.81742	0.0691521	0.994557
Gm11472	ENSMUSG00000081946.2	1.98762	3.36438	1.85125	1.81736	0.0691622	0.994557
Abl1	ENSMUSG00000026842.17	2008.48	-0.304904	0.167902	-1.81596	0.069376	0.994557
Igsf9b	ENSMUSG00000034275.20	2172.06	-0.547913	0.301742	-1.81583	0.0693961	0.994557
Trpm6	ENSMUSG00000024727.10	44.8587	0.651129	0.358618	1.81566	0.0694224	0.994557
Rpl34	ENSMUSG00000062006.13	1039.91	0.434169	0.239142	1.81553	0.0694432	0.994557
Gm55109	ENSMUSG00002075266.1	14.0143	-1.1729	0.646257	-1.81491	0.069537	0.994557
Ppard	ENSMUSG00000002250.17	688.813	-0.294047	0.162055	-1.81448	0.0696037	0.994557
Lamtor5	ENSMUSG00000087260.6	403.506	0.411437	0.226761	1.81441	0.0696146	0.994557
Hspe1	ENSMUSG00000073676.5	595.786	0.297481	0.164014	1.81375	0.069716	0.994557
Dst	ENSMUSG00000026131.22	19837.8	-0.541758	0.298834	-1.81291	0.0698463	0.994557
Spdya	ENSMUSG00000052525.15	54.1672	0.616513	0.340072	1.81289	0.0698488	0.994557
Ift25	ENSMUSG00000063172.14	176.786	0.451103	0.248952	1.81201	0.0699842	0.994557
Gm8399	ENSMUSG00000043889.7	676.472	0.312444	0.172443	1.81187	0.0700065	0.994557
Calb1	ENSMUSG00000028222.3	5948.52	0.287848	0.158906	1.81144	0.0700735	0.994557
Gm14828	ENSMUSG00000080813.2	3.22871	-2.44183	1.34824	-1.81113	0.070121	0.994557
Gm38376	ENSMUSG00000103506.2	1.3546	-3.87794	2.14166	-1.81072	0.0701848	0.994557
Fmr1nb	ENSMUSG00000062170.13	1.3546	-3.87794	2.14166	-1.81072	0.0701848	0.994557
Extl3	ENSMUSG00000021978.10	3408.02	-0.280783	0.155173	-1.80949	0.0703751	0.994557
Armh2	ENSMUSG00000085861.2	1.35172	-3.87527	2.14228	-1.80895	0.0704587	0.994557
Mt2	ENSMUSG00000031762.8	3246.61	0.514563	0.284552	1.80833	0.0705557	0.994557
N4bp2os	ENSMUSG00000106978.2	125.421	0.425425	0.235298	1.80803	0.0706019	0.994557
Ptcd1	ENSMUSG00000029624.11	731.719	-0.273797	0.15153	-1.80688	0.0707805	0.994557
Gm16008	ENSMUSG00000087381.10	297.52	-0.471434	0.261087	-1.80566	0.0709721	0.994557
Gm4600	ENSMUSG00000116529.2	1.33582	3.87139	2.14406	1.80564	0.0709745	0.994557
Ncor2	ENSMUSG00000029478.17	7363.73	-0.433904	0.240308	-1.80561	0.0709786	0.994557
Slc6a16	ENSMUSG00000094152.6	120.486	0.442935	0.24532	1.80554	0.0709896	0.994557
Atp6v1g2	ENSMUSG00000024403.17	10687.7	0.229099	0.126922	1.80504	0.0710685	0.994557
Gm15422	ENSMUSG00000082738.2	53.3695	0.62907	0.348583	1.80465	0.0711299	0.994557
Rpl17-ps5	ENSMUSG00000081855.5	4.32033	2.09594	1.16172	1.80417	0.0712041	0.994557
Gm54922	ENSMUSG00002076443.1	1.67419	4.19705	2.32717	1.8035	0.0713092	0.994557
A430110L20Rik	ENSMUSG00000054135.3	58.8439	-0.649879	0.360362	-1.80341	0.0713246	0.994557
Ccdc157	ENSMUSG00000051427.15	1568.91	-0.283633	0.157294	-1.8032	0.0713569	0.994557
Ikbkb	ENSMUSG00000031537.16	1425.32	-0.302438	0.167726	-1.80317	0.0713616	0.994557
Irx1	ENSMUSG00000060969.10	116.509	-0.424711	0.235546	-1.80309	0.0713735	0.994557
Emc2	ENSMUSG00000022337.8	1014.21	0.296046	0.164197	1.803	0.0713887	0.994557
Hs6st3	ENSMUSG00000053465.7	128.343	-0.798208	0.442857	-1.8024	0.0714818	0.994557
Apof	ENSMUSG00000047631.5	14.0832	1.20339	0.667729	1.80221	0.071512	0.994557
Otos	ENSMUSG00000044055.6	1.99229	3.36651	1.86815	1.80205	0.071537	0.994557
Gm39323	ENSMUSG00000111229.2	10.3971	-1.19372	0.662607	-1.80156	0.0716154	0.994557
Adgrv1	ENSMUSG00000069170.15	321.985	-0.539703	0.299612	-1.80134	0.0716492	0.994557
Gm20662	ENSMUSG00000093456.8	750.861	-0.420518	0.233614	-1.80006	0.0718519	0.994557
Nutf2	ENSMUSG00000008450.9	38.0898	-0.733967	0.40775	-1.80004	0.0718542	0.994557
Gm57354	ENSMUSG00000120081.1	217.639	-0.763474	0.424224	-1.79969	0.071909	0.994557
Erfe	ENSMUSG00000047443.15	1.32613	3.86245	2.14625	1.79963	0.0719197	0.994557
Gm44430	ENSMUSG00000107698.2	7.78383	1.40842	0.782763	1.79929	0.0719723	0.994557
Syne3	ENSMUSG00000054150.13	68.3122	-0.773249	0.42987	-1.7988	0.0720509	0.994557
Caskin2	ENSMUSG00000034471.13	1026.04	-0.292699	0.162793	-1.79798	0.0721805	0.994557
Gm10179	ENSMUSG00000066807.3	59.0605	-0.55224	0.30719	-1.79772	0.072222	0.994557
Fam3c	ENSMUSG00000029672.17	1354.4	0.27617	0.153645	1.79745	0.0722643	0.994557
Gm49201	ENSMUSG00000115124.2	44.0609	0.634536	0.353151	1.79679	0.0723697	0.994557
Gm35290	ENSMUSG00000117263.2	7.14972	1.55967	0.868248	1.79634	0.0724411	0.994557
Gm15927	ENSMUSG00000085039.3	20.9191	-0.847669	0.471927	-1.79619	0.0724651	0.994557
Cd24a	ENSMUSG00000047139.10	771.426	0.261217	0.145431	1.79616	0.0724688	0.994557
5330438I03Rik	ENSMUSG00000091393.2	2.08155	-3.40907	1.89825	-1.7959	0.0725104	0.994557
Mir7651	ENSMUSG00000098516.3	2.08155	-3.40907	1.89825	-1.7959	0.0725104	0.994557
Gm1070	ENSMUSG00000121300.1	2.08061	-3.40812	1.89821	-1.79544	0.0725843	0.994557
Pik3cd	ENSMUSG00000039936.19	512.816	-0.330323	0.183996	-1.79528	0.0726095	0.994557
Myoc	ENSMUSG00000026697.11	1056.6	0.393572	0.219231	1.79524	0.0726162	0.994557
Rho	ENSMUSG00000030324.9	33.881	-0.750997	0.418368	-1.79506	0.0726441	0.994557
Tonsl	ENSMUSG00000059323.15	455.231	-0.346823	0.193304	-1.79418	0.072784	0.994557
Agrp	ENSMUSG00000005705.11	123.782	0.729519	0.406659	1.79393	0.0728238	0.994557
Gm46658	ENSMUSG00000117893.2	3.14223	2.45367	1.36777	1.79392	0.0728261	0.994557
Nyx	ENSMUSG00000051228.6	42.5464	-0.593547	0.330875	-1.79387	0.0728341	0.994557
Gm20457	ENSMUSG00000092187.2	75.3591	0.490027	0.273197	1.79368	0.0728649	0.994557
4930517E14Rik	ENSMUSG00000111246.2	15.6645	1.17085	0.652949	1.79318	0.0729448	0.994557
AU021092	ENSMUSG00000051669.7	50.8336	0.651721	0.36345	1.79315	0.0729491	0.994557
Tjap1	ENSMUSG00000012296.17	634.208	-0.358024	0.199677	-1.79301	0.0729709	0.994557
Gm48077	ENSMUSG00000112256.2	1.65305	4.18051	2.33209	1.7926	0.0730366	0.994557
Gm43059	ENSMUSG00000107120.2	21.0758	-1.34714	0.751765	-1.79197	0.0731373	0.994557
Ttbk1	ENSMUSG00000015599.10	3896.85	-0.346745	0.193528	-1.79171	0.0731794	0.994557
Duxbl1	ENSMUSG00000048502.15	158.887	-0.523362	0.292202	-1.7911	0.073278	0.994557
Slc5a7	ENSMUSG00000023945.8	77.7053	-0.546592	0.305229	-1.79076	0.0733318	0.994557
Grxcr2	ENSMUSG00000073574.5	2.339	4.68005	2.61357	1.79067	0.0733459	0.994557
Ptpru	ENSMUSG00000028909.18	1735.8	-0.299361	0.167191	-1.79053	0.0733688	0.994557
Egfl7	ENSMUSG00000026921.21	640.58	0.360002	0.201063	1.79049	0.073375	0.994557
Dock5	ENSMUSG00000044447.6	788.3	-0.520727	0.290868	-1.79026	0.0734128	0.994557
L3mbtl1	ENSMUSG00000035576.14	619.867	-0.518931	0.289867	-1.79023	0.0734162	0.994557
Zfp526	ENSMUSG00000046541.10	269.223	-0.387694	0.216594	-1.78996	0.0734608	0.994557
Rpap1	ENSMUSG00000034032.16	620.169	-0.309093	0.172688	-1.78989	0.0734712	0.994557
Gm56647	ENSMUSG00000120068.1	8.38188	-1.36914	0.765104	-1.78948	0.073538	0.994557
Gm6729	ENSMUSG00000112586.2	4.76101	2.30034	1.28574	1.78911	0.0735971	0.994557
1700088E04Rik	ENSMUSG00000033029.13	272.122	0.32425	0.181286	1.78861	0.073678	0.994557
Gm1043	ENSMUSG00000117286.2	1969.49	-0.42502	0.237722	-1.78789	0.0737941	0.994557
Zbtb5	ENSMUSG00000049657.10	348.581	-0.330574	0.184902	-1.78783	0.0738028	0.994557
Dido1	ENSMUSG00000038914.16	2315.33	-0.341355	0.190961	-1.78757	0.0738459	0.994557
Hspb6	ENSMUSG00000036854.15	297.281	0.30523	0.170752	1.78756	0.0738471	0.994557
Gm14269	ENSMUSG00000084067.4	98.221	0.496823	0.277961	1.78738	0.0738754	0.994557
Rab11b	ENSMUSG00000077450.14	2053.53	0.291324	0.16304	1.78683	0.073965	0.994557
Rapgef1	ENSMUSG00000039844.21	3126.85	-0.276361	0.154727	-1.78612	0.07408	0.994557
Tvp23b	ENSMUSG00000014177.11	624.846	0.294209	0.16474	1.7859	0.0741161	0.994557
2700046A07Rik	ENSMUSG00000041789.8	30.685	0.895211	0.501379	1.7855	0.0741809	0.994557
Gm42656	ENSMUSG00000106841.2	31.5618	-1.23017	0.689394	-1.78442	0.0743554	0.994557
Cycs	ENSMUSG00000063694.6	151.788	0.443336	0.248463	1.78432	0.0743724	0.994557
Rassf1	ENSMUSG00000010067.14	457.812	0.305187	0.171045	1.78425	0.0743837	0.994557
H2bc3	ENSMUSG00000075031.5	1.33483	3.8705	2.16968	1.78391	0.0744386	0.994557
Tmem70	ENSMUSG00000025940.7	695.418	0.317678	0.178084	1.78386	0.0744458	0.994557
Hccs	ENSMUSG00000031352.11	600.981	0.260892	0.146265	1.78369	0.0744745	0.994557
Ssb	ENSMUSG00000068882.14	3282.93	0.242077	0.135736	1.78344	0.0745143	0.994557
Cdc42	ENSMUSG00000006699.18	6382.98	0.261433	0.146597	1.78335	0.0745293	0.994557
Mlip	ENSMUSG00000032355.17	74.4119	0.945913	0.530434	1.78328	0.0745408	0.994557
Elfn2	ENSMUSG00000043460.8	3995.62	-0.288698	0.161984	-1.78227	0.0747058	0.994557
Nfic	ENSMUSG00000055053.19	2849.95	-0.354266	0.198912	-1.78102	0.0749094	0.994557
Fbn2	ENSMUSG00000024598.10	191.975	-0.549146	0.308361	-1.78085	0.0749364	0.994557
Gm44033	ENSMUSG00000108154.2	43.6181	-0.967874	0.543696	-1.78018	0.0750472	0.994557
Hapln3	ENSMUSG00000030606.9	25.4807	0.829495	0.465985	1.78009	0.0750615	0.994557
Pgam2	ENSMUSG00000020475.4	22.8938	0.829842	0.46628	1.77971	0.0751237	0.994557
Ifitm2	ENSMUSG00000060591.10	171.885	0.38502	0.216357	1.77956	0.075148	0.994557
Slc36a1	ENSMUSG00000020261.16	1669.68	-0.265844	0.149394	-1.77949	0.0751602	0.994557
Nwd1	ENSMUSG00000048148.19	2552.06	-0.471842	0.265244	-1.77889	0.075257	0.994557
Aox4	ENSMUSG00000038242.13	10.8701	1.38254	0.77732	1.77859	0.0753065	0.994557
Actr6	ENSMUSG00000019948.5	420.851	0.303532	0.170671	1.77846	0.0753279	0.994557
Ccdc138	ENSMUSG00000038010.10	87.2642	0.481626	0.270812	1.77845	0.0753296	0.994557
Arhgef18	ENSMUSG00000004568.14	1771.14	-0.297381	0.167287	-1.77767	0.0754583	0.994557
Mal2	ENSMUSG00000024479.4	1900.41	0.337479	0.189862	1.77749	0.0754873	0.994557
Atp5pb-ps	ENSMUSG00000044751.6	409.744	0.292169	0.164379	1.77742	0.0754995	0.994557
Gm57346	ENSMUSG00000120486.1	10.7833	-1.38825	0.781227	-1.77701	0.075566	0.994557
Lmo4	ENSMUSG00000028266.18	1324.39	0.269552	0.151694	1.77694	0.0755773	0.994557
Pnrc1	ENSMUSG00000040128.10	1229.67	0.251186	0.141372	1.77678	0.0756051	0.994557
Zfp398	ENSMUSG00000062519.14	1046.29	-0.398077	0.224056	-1.77668	0.0756206	0.994557
Hnrnpk	ENSMUSG00000021546.19	4710.7	0.252309	0.142019	1.77659	0.0756365	0.994557
Gm47210	ENSMUSG00000113647.2	14.302	1.06205	0.597805	1.77658	0.0756378	0.994557
Syndig1	ENSMUSG00000074736.11	690.804	0.247873	0.139536	1.7764	0.0756671	0.994557
Plxdc1	ENSMUSG00000017417.15	842.888	-0.252437	0.142122	-1.7762	0.0757006	0.994557
Tsc1	ENSMUSG00000026812.17	2869.53	-0.385286	0.216917	-1.77619	0.075702	0.994557
Spen	ENSMUSG00000040761.17	2524.49	-0.604988	0.340629	-1.77609	0.0757177	0.994557
2700052C19Rik	ENSMUSG00000107620.2	30.7501	-0.817564	0.460376	-1.77586	0.0757555	0.994557
Myrf	ENSMUSG00000036098.16	2573.39	-0.377328	0.21248	-1.77582	0.0757618	0.994557
Tap1	ENSMUSG00000037321.18	137.903	0.386084	0.217466	1.77538	0.0758355	0.994557
Gm7984	ENSMUSG00000049891.5	239.234	0.356874	0.201144	1.77423	0.0760255	0.994557
Tmem170	ENSMUSG00000031953.3	191.735	-0.334698	0.188648	-1.77419	0.0760313	0.994557
Bmp2	ENSMUSG00000027358.7	166.151	0.390213	0.220022	1.77352	0.0761429	0.994557
Sipa1l2	ENSMUSG00000001995.10	2109.84	-0.31012	0.174934	-1.77278	0.0762653	0.994557
Arxes2	ENSMUSG00000048040.9	997.054	0.444759	0.250886	1.77276	0.0762691	0.994557
Capn15	ENSMUSG00000037326.11	1495.21	-0.340458	0.192101	-1.77229	0.0763471	0.994557
Kcnv1	ENSMUSG00000022342.7	199.304	0.678835	0.383048	1.77219	0.0763625	0.994557
Fkbp11	ENSMUSG00000003355.8	74.0018	0.538526	0.303882	1.77215	0.0763692	0.994557
Bcorl1	ENSMUSG00000036959.16	739.541	-0.357693	0.201843	-1.77213	0.0763727	0.994557
Fgf15	ENSMUSG00000031073.7	8.53862	-1.42117	0.802162	-1.77167	0.0764489	0.994557
Klhdc7a	ENSMUSG00000078234.7	851.386	-0.300533	0.169658	-1.7714	0.076494	0.994557
Gm14866	ENSMUSG00000085314.2	1.82646	3.2295	1.82368	1.77088	0.0765814	0.994557
Klf11	ENSMUSG00000020653.13	246.397	0.353748	0.199787	1.77062	0.0766232	0.994557
Eif4ebp2	ENSMUSG00000020091.16	2290.59	-0.27683	0.156368	-1.77038	0.076664	0.994557
Gm31683	ENSMUSG00000114662.2	1.99204	3.36638	1.90159	1.7703	0.0766777	0.994557
Eepd1	ENSMUSG00000036611.6	185.085	0.432187	0.244201	1.7698	0.0767606	0.994557
Gpr150	ENSMUSG00000045509.8	79.4023	0.544593	0.30773	1.76971	0.0767749	0.994557
9430031K09Rik	ENSMUSG00000113341.2	1.28863	-3.81702	2.15691	-1.76967	0.076782	0.994557
9330104G04Rik	ENSMUSG00000097842.3	112.914	0.406529	0.229745	1.76948	0.0768137	0.994557
Actr3b	ENSMUSG00000056367.15	1142.81	0.337618	0.190833	1.76918	0.0768638	0.994557
Gm3919	ENSMUSG00000115911.2	2.63433	-2.80041	1.58312	-1.76892	0.0769064	0.994557
Dstn	ENSMUSG00000015932.9	3109.59	0.237212	0.13414	1.76839	0.0769958	0.994557
Ahnak	ENSMUSG00000069833.14	1265.27	-0.417861	0.2363	-1.76835	0.0770025	0.994557
Ube2k	ENSMUSG00000029203.17	2426.22	0.236211	0.13366	1.76726	0.0771849	0.994557
Gm37447	ENSMUSG00000103984.2	18.7765	-1.10073	0.622945	-1.76697	0.0772332	0.994557
Ddias	ENSMUSG00000030641.11	9.12146	1.29441	0.732567	1.76695	0.0772371	0.994557
Gm20342	ENSMUSG00000101599.2	179.675	-0.557449	0.31551	-1.76682	0.0772584	0.994557
Obp2b	ENSMUSG00000079539.3	3.95259	2.35957	1.3357	1.76654	0.0773049	0.994557
Gm57279	ENSMUSG00000120663.1	6.72764	1.98061	1.12123	1.76647	0.0773178	0.994557
Chrna2	ENSMUSG00000022041.11	6.7994	-1.61769	0.91581	-1.7664	0.0773284	0.994557
Gm45141	ENSMUSG00000108420.2	1.7758	-4.26519	2.41519	-1.76598	0.0773987	0.994557
A930006I01Rik	ENSMUSG00000087278.2	1.58654	-4.11766	2.33192	-1.76578	0.0774328	0.994557
Gm16302	ENSMUSG00000090023.2	4.82991	-2.25536	1.27735	-1.76566	0.0774531	0.994557
Rrp8	ENSMUSG00000030888.15	325.469	-0.289943	0.164317	-1.76453	0.0776429	0.994557
Rragb	ENSMUSG00000041658.13	3045.53	0.241423	0.136828	1.76443	0.0776601	0.994557
Gm11627	ENSMUSG00000078640.10	70.3902	0.490292	0.277984	1.76374	0.0777754	0.994557
Gm13378	ENSMUSG00000084071.2	16.9248	-0.999093	0.566573	-1.7634	0.0778338	0.994557
Iqce	ENSMUSG00000036555.15	1641.03	-0.314872	0.178616	-1.76285	0.0779262	0.994557
Gm31087	ENSMUSG00000117674.2	16.5053	0.935634	0.530774	1.76277	0.0779392	0.994557
Gm44931	ENSMUSG00000108643.2	2.09421	-3.43781	1.95054	-1.76249	0.0779858	0.994557
Ankrd52	ENSMUSG00000014498.10	2813.18	-0.438785	0.248969	-1.7624	0.078001	0.994557
Setd1b	ENSMUSG00000038384.17	1755.73	-0.500779	0.284218	-1.76196	0.0780766	0.994557
Hdhd5	ENSMUSG00000058979.8	978.38	-0.280065	0.158962	-1.76184	0.0780958	0.994557
Plp2	ENSMUSG00000031146.7	26.8894	0.849578	0.482503	1.76077	0.078277	0.994557
Gm37154	ENSMUSG00000102929.2	19.5532	-0.953861	0.541743	-1.76073	0.0782848	0.994557
Gm44123	ENSMUSG00000107999.2	1.39569	-3.91604	2.2242	-1.76066	0.0782965	0.994557
Krt32	ENSMUSG00000046095.7	1.39569	-3.91604	2.2242	-1.76066	0.0782965	0.994557
Gm28042	ENSMUSG00000033852.17	234.474	-0.428533	0.243403	-1.76059	0.0783077	0.994557
Snord47	ENSMUSG00000064968.3	7.28165	1.43106	0.812988	1.76025	0.0783659	0.994557
A930003A15Rik	ENSMUSG00000075330.5	12.0549	1.26848	0.72072	1.76002	0.0784041	0.994557
Taok2	ENSMUSG00000059981.13	4509.37	-0.27712	0.157468	-1.75985	0.0784329	0.994557
B630019K06Rik	ENSMUSG00000052364.5	3315.35	0.232907	0.13237	1.75952	0.0784897	0.994557
Gm42549	ENSMUSG00000107320.2	29.7156	-1.33701	0.760075	-1.75905	0.0785694	0.994557
Ssr3	ENSMUSG00000027828.13	3539.33	0.248135	0.141069	1.75896	0.0785839	0.994557
Ppp3ca	ENSMUSG00000028161.18	9969.51	0.310464	0.176537	1.75864	0.0786393	0.994557
Neu4	ENSMUSG00000034000.16	399.597	-0.359401	0.204378	-1.75851	0.0786611	0.994557
Gm31881	ENSMUSG00000105698.2	10.9925	1.20159	0.683433	1.75817	0.0787191	0.994557
Tmem41a	ENSMUSG00000022856.10	387.55	0.364245	0.207201	1.75793	0.0787593	0.994557
Bcap29	ENSMUSG00000020650.16	1036.06	0.280818	0.159748	1.75789	0.0787671	0.994557
Gm5067	ENSMUSG00000090671.2	21.2095	-1.02361	0.582361	-1.75769	0.0787997	0.994557
Smim24	ENSMUSG00000078439.10	47.0835	0.662642	0.377005	1.75765	0.0788075	0.994557
Gm8775	ENSMUSG00000091223.3	2.50571	2.70034	1.53643	1.75755	0.0788244	0.994557
Uchl5	ENSMUSG00000018189.13	750.053	0.368102	0.209443	1.75753	0.0788279	0.994557
Naa16	ENSMUSG00000022020.16	306.981	-0.396374	0.225571	-1.7572	0.0788836	0.994557
Chrna1os	ENSMUSG00000086382.3	22.4927	0.862193	0.490669	1.75718	0.0788875	0.994557
Pard3	ENSMUSG00000025812.19	1019.89	-0.282642	0.160855	-1.75712	0.0788969	0.994557
Csmd2	ENSMUSG00000028804.21	2108.51	-0.581029	0.330849	-1.75618	0.0790585	0.994557
Gm7935	ENSMUSG00000075609.4	234.545	-0.308545	0.175697	-1.75612	0.0790672	0.994557
Gm47982	ENSMUSG00000113288.2	98.4798	0.608491	0.346657	1.75531	0.0792057	0.994557
Gm18406	ENSMUSG00000101054.2	5.81964	1.97297	1.12456	1.75444	0.0793555	0.994557
Trim58	ENSMUSG00000037124.7	7.81781	-1.38738	0.790873	-1.75424	0.0793889	0.994557
Gm17259	ENSMUSG00000097793.3	31.6678	0.745497	0.424978	1.7542	0.0793961	0.994557
Gm38577	ENSMUSG00000113710.2	17.6849	1.0708	0.610426	1.75419	0.0793984	0.994557
Arhgef40	ENSMUSG00000004562.17	1926.89	-0.269556	0.153677	-1.75405	0.0794223	0.994557
Dnaaf9	ENSMUSG00000027309.19	4581.93	-0.331806	0.18933	-1.75253	0.0796829	0.994557
Gm4837	ENSMUSG00000117386.2	5.78938	1.54904	0.883979	1.75235	0.079714	0.994557
Myl7	ENSMUSG00000020469.9	22.3111	-0.894797	0.510674	-1.75219	0.0797417	0.994557
Tns3	ENSMUSG00000020422.15	2967.15	-0.326899	0.18659	-1.75197	0.0797791	0.994557
Gm21985	ENSMUSG00000096764.2	740.406	-0.590438	0.337028	-1.7519	0.0797916	0.994557
A330049N07Rik	ENSMUSG00000111994.3	42.4662	-0.8073	0.460823	-1.75187	0.0797969	0.994557
Baz1b	ENSMUSG00000002748.8	4991.58	-0.267709	0.152826	-1.75172	0.0798218	0.994557
Laptm4a	ENSMUSG00000020585.6	5521.34	0.268313	0.153229	1.75105	0.0799371	0.994557
Gm44065	ENSMUSG00000107502.2	21.6129	0.871638	0.497884	1.75069	0.0800001	0.994557
Gm57438	ENSMUSG00000120769.1	1.29151	-3.81962	2.1818	-1.75067	0.0800028	0.994557
Gm50130	ENSMUSG00000118021.2	2.47129	2.7279	1.55864	1.75018	0.0800868	0.994557
Dnhd1	ENSMUSG00000030882.20	344.682	-0.407201	0.232687	-1.74999	0.0801193	0.994557
Rorc	ENSMUSG00000028150.15	151.133	-0.357936	0.204553	-1.74984	0.0801453	0.994557
Ube2d1	ENSMUSG00000019927.7	1403.13	0.250734	0.143309	1.7496	0.080187	0.994557
Dscc1	ENSMUSG00000022422.14	5.96444	-1.57825	0.902444	-1.74886	0.0803153	0.994557
Gm49787	ENSMUSG00000116892.2	5.5175	1.63894	0.937406	1.74838	0.0803983	0.994557
Dynlt1a	ENSMUSG00000092074.3	116.494	-0.418983	0.239658	-1.74825	0.0804204	0.994557
Zfp109	ENSMUSG00000074283.6	146.282	-0.581134	0.332417	-1.74821	0.0804279	0.994557
Zranb1	ENSMUSG00000030967.16	1747.46	0.261822	0.149781	1.74803	0.0804584	0.994557
Itch	ENSMUSG00000027598.17	1557.37	-0.309014	0.176781	-1.748	0.0804633	0.994557
Farp2	ENSMUSG00000034066.14	267.305	-0.321527	0.183947	-1.74793	0.0804759	0.994557
Zim1	ENSMUSG00000002266.18	2985.43	-0.394321	0.225595	-1.74792	0.0804787	0.994557
Has2os	ENSMUSG00000086541.9	10.6026	1.26987	0.726577	1.74774	0.0805084	0.994557
A230072C01Rik	ENSMUSG00000086877.9	297.358	0.3136	0.179473	1.74733	0.0805794	0.994557
Gmeb1	ENSMUSG00000028901.14	507.907	-0.271257	0.155291	-1.74676	0.0806783	0.994557
Tafa1	ENSMUSG00000059187.13	377.263	0.411828	0.235769	1.74674	0.0806823	0.994557
Dnph1	ENSMUSG00000040658.8	74.9236	0.629172	0.360217	1.74665	0.0806985	0.994557
Deptor	ENSMUSG00000022419.17	1129.85	-0.323778	0.185399	-1.74639	0.080744	0.994557
A2ml1	ENSMUSG00000047228.10	195.395	0.369884	0.211841	1.74605	0.0808027	0.994557
Cep250	ENSMUSG00000038241.17	2086.69	-0.368874	0.211313	-1.74563	0.0808753	0.994557
Farp1	ENSMUSG00000025555.15	2488.48	-0.310908	0.178109	-1.7456	0.0808802	0.994557
Mxd4	ENSMUSG00000037235.14	2168.64	-0.278176	0.159367	-1.74551	0.0808963	0.994557
Vbp1	ENSMUSG00000031197.12	1366.57	0.322716	0.184886	1.74549	0.0809004	0.994557
Clca3a1	ENSMUSG00000056025.13	28.1577	0.742276	0.425338	1.74514	0.0809598	0.994557
Gm38342	ENSMUSG00000102457.2	3.72056	-2.68156	1.53695	-1.74472	0.0810333	0.994557
Hdac1	ENSMUSG00000028800.16	309.079	-0.327531	0.187789	-1.74415	0.0811332	0.994557
Rpl35a	ENSMUSG00000060636.15	521.415	0.362431	0.207802	1.74412	0.0811389	0.994557
Cfap126	ENSMUSG00000026649.15	262.54	0.416475	0.238805	1.744	0.0811599	0.994557
Ubr2	ENSMUSG00000023977.16	2841.24	-0.379277	0.217518	-1.74365	0.0812196	0.994557
Baz2b	ENSMUSG00000026987.17	1648.92	-0.353366	0.202712	-1.74319	0.0813003	0.994557
Mas1	ENSMUSG00000068037.12	45.9902	2.2673	1.30075	1.74308	0.0813203	0.994557
Gm49337	ENSMUSG00000111410.2	200.499	-0.50724	0.291019	-1.74298	0.0813375	0.994557
Hapln2	ENSMUSG00000004894.11	1122.67	-0.390957	0.224404	-1.7422	0.0814728	0.994557
Gm11638	ENSMUSG00000086487.2	12.5823	-1.09993	0.631828	-1.74088	0.0817054	0.994557
Gm35013	ENSMUSG00000105892.2	20.5778	-0.805186	0.462551	-1.74075	0.0817273	0.994557
Gm15459	ENSMUSG00000100801.2	393.661	-0.282686	0.162403	-1.74065	0.0817454	0.994557
Gm20604	ENSMUSG00000041716.8	1014.35	0.293016	0.168339	1.74063	0.0817485	0.994557
Ucn2	ENSMUSG00000049699.5	4.29152	-2.05017	1.17788	-1.74056	0.081761	0.994557
Fam89a	ENSMUSG00000043068.7	35.4751	-0.759357	0.436273	-1.74056	0.0817615	0.994557
Cacna1a	ENSMUSG00000034656.19	4093.57	-0.380703	0.218752	-1.74034	0.0817986	0.994557
Liat1	ENSMUSG00000053783.6	105.903	0.486344	0.279528	1.73987	0.0818813	0.994557
Cmbl	ENSMUSG00000022235.16	601.597	0.368709	0.211942	1.73967	0.0819169	0.994557
Gal3st3	ENSMUSG00000047658.7	714.655	0.300623	0.172873	1.73898	0.0820387	0.994557
1700018L02Rik	ENSMUSG00000100075.2	34.4082	0.759656	0.436902	1.73873	0.0820819	0.994557
Gpr156	ENSMUSG00000046961.9	67.439	-0.546026	0.314039	-1.73872	0.082084	0.994557
Tnrc18	ENSMUSG00000039477.17	3261.32	-0.378202	0.217547	-1.73849	0.0821249	0.994557
Txndc9	ENSMUSG00000058407.13	831.732	0.246118	0.141572	1.73846	0.0821299	0.994557
1700085D22Rik	ENSMUSG00000120183.1	286.571	-0.382258	0.219905	-1.73829	0.0821605	0.994557
Zgpat	ENSMUSG00000027582.17	2458.51	-0.350398	0.201594	-1.73813	0.0821874	0.994557
Kif17	ENSMUSG00000028758.13	764.184	-0.259877	0.149522	-1.73804	0.0822031	0.994557
Fbxl21	ENSMUSG00000035509.18	221.426	-0.447536	0.257501	-1.73799	0.0822118	0.994557
Cabcoco1	ENSMUSG00000019945.11	83.0718	0.494508	0.284586	1.73764	0.0822746	0.994557
Gm42506	ENSMUSG00000106934.2	2.48091	-3.68567	2.1214	-1.73738	0.0823209	0.994557
Szt2	ENSMUSG00000033253.19	2142.5	-0.50113	0.288458	-1.73727	0.0823398	0.994557
G6pd2	ENSMUSG00000089992.4	40.7881	-0.656161	0.377717	-1.73718	0.0823556	0.994557
9330121K16Rik	ENSMUSG00000110249.2	77.8047	0.876062	0.504321	1.73711	0.0823676	0.994557
Rps13	ENSMUSG00000090862.4	69.8977	0.513118	0.295484	1.73653	0.0824699	0.994557
Krtcap2	ENSMUSG00000042747.13	811.346	0.392611	0.226128	1.73624	0.0825223	0.994557
Cacna1h	ENSMUSG00000024112.17	2281.32	-0.389067	0.224189	-1.73545	0.0826619	0.994557
Gm4409	ENSMUSG00000086739.2	1.82602	3.23025	1.8615	1.73529	0.0826895	0.994557
Tbc1d16	ENSMUSG00000039976.5	1670.24	-0.289901	0.167074	-1.73517	0.0827112	0.994557
Gm12717	ENSMUSG00000081696.3	2.69109	2.76969	1.59651	1.73484	0.0827686	0.994557
Ldhal6b	ENSMUSG00000101959.2	8.3591	-1.65921	0.956445	-1.73477	0.0827821	0.994557
NaN	ENSMUSG00000121485.1	104.533	-0.469432	0.270634	-1.73456	0.082818	0.994557
Heatr5b	ENSMUSG00000039414.11	1739.38	-0.366459	0.211312	-1.73421	0.0828811	0.994557
Mta3	ENSMUSG00000055817.19	2898.29	-0.35243	0.20329	-1.73363	0.0829839	0.994557
Gm45442	ENSMUSG00000110208.2	2.68477	-2.81177	1.62293	-1.73253	0.0831787	0.994557
Gm13619	ENSMUSG00000052865.6	2.64463	2.84477	1.64213	1.73237	0.0832072	0.994557
Gm42658	ENSMUSG00000106251.2	21.4343	-1.05552	0.609769	-1.73102	0.0834481	0.994557
Gm6030	ENSMUSG00000062284.6	68.6318	-0.542841	0.313666	-1.73063	0.0835172	0.994557
Gm29609	ENSMUSG00000101678.4	767.009	-0.363703	0.210189	-1.73036	0.0835658	0.994557
Synj2	ENSMUSG00000023805.18	1125.15	-0.311968	0.180389	-1.72942	0.0837335	0.994557
Prdm15	ENSMUSG00000014039.19	530.596	-0.436269	0.252435	-1.72824	0.0839451	0.994557
Zfp598	ENSMUSG00000041130.11	1731.43	-0.301556	0.174494	-1.72818	0.0839566	0.994557
Ncf1	ENSMUSG00000015950.14	189.83	-0.334576	0.193664	-1.72761	0.0840584	0.994557
Pnpla3	ENSMUSG00000041653.6	134.569	-0.641882	0.371584	-1.72742	0.0840921	0.994557
Hip1	ENSMUSG00000039959.14	1829.03	-0.365433	0.211592	-1.72707	0.0841554	0.994557
Psmd10	ENSMUSG00000031429.15	464.403	0.35777	0.207166	1.72697	0.0841723	0.994557
Chac2	ENSMUSG00000020309.7	173.358	0.406716	0.235511	1.72695	0.0841762	0.994557
Arhgap23	ENSMUSG00000049807.17	4405.62	-0.261932	0.151764	-1.72592	0.0843625	0.994557
Tmem63c	ENSMUSG00000034145.15	1272.01	-0.35761	0.207267	-1.72536	0.0844629	0.994557
Gm45640	ENSMUSG00000109812.2	29.1821	-0.87597	0.507871	-1.72479	0.0845656	0.994557
Gm36129	ENSMUSG00000120079.1	15.4043	-1.29365	0.750086	-1.72467	0.0845864	0.994557
Snhg18	ENSMUSG00000096956.4	115.546	0.510793	0.296184	1.72458	0.0846035	0.994557
Serpinf1	ENSMUSG00000000753.16	338.918	0.318939	0.184946	1.7245	0.0846183	0.994557
7630403G23Rik	ENSMUSG00000098758.2	3.36074	2.48755	1.44261	1.72434	0.084647	0.994557
Flnb	ENSMUSG00000025278.10	2939.24	-0.517112	0.299927	-1.72413	0.0846845	0.994557
Zp2	ENSMUSG00000030911.8	1.84975	3.23151	1.8743	1.72411	0.0846872	0.994557
Aga	ENSMUSG00000031521.6	235.062	0.370694	0.215116	1.72323	0.0848463	0.994557
Anxa8	ENSMUSG00000021950.16	72.9747	0.520122	0.301875	1.72297	0.0848936	0.994557
Gm11520	ENSMUSG00000085143.3	5.74391	2.0367	1.18218	1.72283	0.0849188	0.994557
Gm47888	ENSMUSG00000114646.2	5.72271	1.89776	1.10157	1.72278	0.0849284	0.994557
Brf2	ENSMUSG00000031487.6	339.236	0.270597	0.157099	1.72246	0.0849866	0.994557
Dynlt1c	ENSMUSG00000000579.15	25.9359	-0.802953	0.466258	-1.72212	0.0850476	0.994557
1110004F10Rik	ENSMUSG00000030663.13	1583.25	0.252953	0.1469	1.72193	0.0850815	0.994557
Fcgr2b	ENSMUSG00000026656.16	104.235	0.385239	0.223738	1.72183	0.0851	0.994557
Tomm22	ENSMUSG00000022427.5	1193.67	0.320101	0.185922	1.7217	0.085124	0.994557
Kbtbd12	ENSMUSG00000033182.13	3.4856	2.10551	1.22307	1.7215	0.0851603	0.994557
Gm9771	ENSMUSG00000106486.2	9.5178	1.22814	0.713464	1.72138	0.0851821	0.994557
Adcy6	ENSMUSG00000022994.10	2550.98	-0.307867	0.178895	-1.72094	0.0852617	0.994557
Mael	ENSMUSG00000040629.9	4.60674	1.91438	1.11287	1.72021	0.0853935	0.994557
Taf4	ENSMUSG00000039117.17	803.394	-0.294711	0.171327	-1.72017	0.0854022	0.994557
Gm36120	ENSMUSG00000111820.2	1.82776	3.23151	1.87896	1.71984	0.0854612	0.994557
Kdm3b	ENSMUSG00000038773.12	1557.59	-0.332749	0.193482	-1.7198	0.0854693	0.994557
Zfp335	ENSMUSG00000039834.18	1145.17	-0.37208	0.216421	-1.71924	0.08557	0.994557
Gm5182	ENSMUSG00000111942.2	637.934	-0.597455	0.347566	-1.71897	0.08562	0.994557
Gm56918	ENSMUSG00000121227.1	2.99347	2.33453	1.35822	1.71881	0.085649	0.994557
Snrpe	ENSMUSG00000090553.9	155.643	0.399441	0.232434	1.71852	0.0857025	0.994557
Abcg4	ENSMUSG00000032131.17	2316.62	-0.305065	0.17753	-1.71838	0.0857273	0.994557
Lsm3	ENSMUSG00000034192.6	376.826	0.448373	0.261024	1.71774	0.0858434	0.994557
2810457G06Rik	ENSMUSG00000115410.2	14.7124	0.996813	0.580342	1.71763	0.085864	0.994557
Gm6548	ENSMUSG00000091549.2	217.912	0.35797	0.208413	1.7176	0.0858691	0.994557
Ttf1	ENSMUSG00000026803.18	382.988	-0.412803	0.240397	-1.71717	0.0859485	0.994557
Pla2g2d	ENSMUSG00000041202.13	4.43719	-1.78506	1.03967	-1.71694	0.0859896	0.994557
Map10	ENSMUSG00000050930.6	215.041	0.307356	0.179065	1.71645	0.0860791	0.994557
Prorsd1	ENSMUSG00000032673.6	127.451	0.468469	0.27299	1.71607	0.0861495	0.994557
Kdm4b	ENSMUSG00000024201.13	1681.56	-0.23444	0.136646	-1.71567	0.0862218	0.994557
Uqcc4	ENSMUSG00000067722.5	744.291	0.31074	0.181163	1.71525	0.0862995	0.994557
Hdlbp	ENSMUSG00000034088.16	5749.28	-0.277555	0.161868	-1.7147	0.0863994	0.994557
Sertm1	ENSMUSG00000056306.7	447.833	0.398189	0.232224	1.71468	0.0864045	0.994557
Enpp4	ENSMUSG00000023961.17	815.529	-0.25484	0.148643	-1.71445	0.086446	0.994557
Nxph2	ENSMUSG00000069132.4	15.7448	1.13846	0.66404	1.71445	0.0864467	0.994557
Gm38642	ENSMUSG00000111219.2	653.755	-0.276211	0.161124	-1.71428	0.0864774	0.994557
Tmem106a	ENSMUSG00000034947.14	85.9977	0.451708	0.263502	1.71425	0.0864837	0.994557
Ift172	ENSMUSG00000038564.12	1999.42	-0.329633	0.192306	-1.71411	0.086508	0.994557
Commd8	ENSMUSG00000029213.12	992.628	0.312131	0.182223	1.71291	0.0867296	0.994557
Ryr2	ENSMUSG00000021313.17	4183.28	-0.487148	0.284522	-1.71216	0.0868667	0.994557
Gm37786	ENSMUSG00000102632.2	8.14864	-1.31813	0.769932	-1.712	0.0868962	0.994557
Trmt11	ENSMUSG00000019792.9	177.877	0.334302	0.195381	1.71102	0.0870766	0.994557
Rsc1a1	ENSMUSG00000040715.13	241.581	-0.41961	0.245261	-1.71087	0.0871046	0.994557
Mcpt4	ENSMUSG00000061068.8	2.97068	2.35861	1.37868	1.71077	0.0871233	0.994557
Gm39090	ENSMUSG00000108801.3	16.6757	0.939399	0.549116	1.71075	0.087128	0.994557
Gm57373	ENSMUSG00000120019.1	26.2487	0.928376	0.542681	1.71072	0.0871325	0.994557
Crip1	ENSMUSG00000006360.12	93.1952	0.63249	0.369761	1.71054	0.0871666	0.994557
Slc30a3	ENSMUSG00000029151.15	231.535	1.59744	0.933883	1.71053	0.0871671	0.994557
Gm28052	ENSMUSG00000099329.3	214.612	-0.50714	0.296726	-1.70912	0.0874292	0.994557
Depp1	ENSMUSG00000048489.13	19.3314	-1.0428	0.610183	-1.70899	0.087452	0.994557
Hhat	ENSMUSG00000037375.17	48.8787	-0.555269	0.324937	-1.70885	0.0874784	0.994557
Setd7	ENSMUSG00000037111.10	3866.3	-0.323156	0.189118	-1.70875	0.0874969	0.994557
Wdr93	ENSMUSG00000039099.8	40.5211	0.742404	0.434518	1.70857	0.0875309	0.994557
Gm52974	ENSMUSG00000118630.2	1.64609	4.17486	2.44397	1.70823	0.0875941	0.994557
Carlr	ENSMUSG00000097638.2	48.292	0.716223	0.419412	1.70768	0.0876953	0.994557
Gm15349	ENSMUSG00000082682.2	5.28138	1.61255	0.944337	1.7076	0.0877097	0.994557
Kcnh3	ENSMUSG00000037579.8	172.938	1.43654	0.841319	1.70749	0.0877318	0.994557
Gm56728	ENSMUSG00000120310.1	41.5408	-0.704553	0.412721	-1.70709	0.0878047	0.994557
AV099323	ENSMUSG00000087377.3	12.3311	1.05694	0.619176	1.70701	0.0878211	0.994557
Disc1	ENSMUSG00000043051.18	44.0559	-0.726167	0.425422	-1.70693	0.0878342	0.994557
5330406M23Rik	ENSMUSG00000104030.2	2.23145	-3.53766	2.07253	-1.70693	0.0878354	0.994557
Gm47279	ENSMUSG00000106362.4	26.9923	-0.810354	0.474763	-1.70686	0.0878483	0.994557
Smarcal1	ENSMUSG00000039354.17	1556.66	-0.338665	0.198434	-1.70669	0.0878805	0.994557
C130046K22Rik	ENSMUSG00000085154.9	138.216	-0.446211	0.261525	-1.70619	0.0879732	0.994557
Synpr	ENSMUSG00000056296.18	1237.04	0.318729	0.18683	1.70598	0.0880109	0.994557
Gm25939	ENSMUSG00000118790.1	1.97145	3.35342	1.96618	1.70555	0.0880923	0.994557
Smarca4	ENSMUSG00000032187.17	4859.12	-0.228034	0.133729	-1.7052	0.088157	0.994557
Gm9027	ENSMUSG00000092029.2	2.15734	-4.54819	2.6678	-1.70485	0.0882233	0.994557
Adam17	ENSMUSG00000052593.17	615.476	-0.260015	0.152517	-1.70483	0.0882266	0.994557
Ppp1r2-ps4	ENSMUSG00000059237.7	1.50613	4.04444	2.37295	1.70439	0.0883077	0.994557
Chmp2b	ENSMUSG00000004843.8	906.103	0.295234	0.173235	1.70424	0.0883361	0.994557
Gm19587	ENSMUSG00000100701.2	411.195	0.268297	0.157463	1.70388	0.0884036	0.994557
Kmt2d	ENSMUSG00000048154.18	6218.97	-0.555043	0.325817	-1.70354	0.0884663	0.994557
Zmat2	ENSMUSG00000001383.10	3533.2	0.320331	0.188106	1.70293	0.0885805	0.994557
4930519F09Rik	ENSMUSG00000090126.2	22.0674	-0.81591	0.479152	-1.70282	0.0886013	0.994557
Gm43647	ENSMUSG00000105963.3	1.81403	3.22064	1.89323	1.70113	0.0889177	0.994557
Ankmy1	ENSMUSG00000034212.15	20.8527	-0.832556	0.489426	-1.70109	0.0889266	0.994557
Asxl1	ENSMUSG00000042548.15	1446.2	-0.305025	0.179316	-1.70105	0.0889339	0.994557
Smim43	ENSMUSG00000085007.4	10.072	1.82874	1.07523	1.70079	0.0889821	0.994557
Gm45424	ENSMUSG00000110341.2	35.2251	-0.749228	0.440641	-1.70032	0.0890715	0.994557
Hprt	ENSMUSG00000025630.9	3408.86	0.271488	0.159692	1.70007	0.0891175	0.994557
Gm15939	ENSMUSG00000090087.2	7.9424	1.30044	0.765053	1.6998	0.0891687	0.994557
Tlr2	ENSMUSG00000027995.11	82.4867	0.465918	0.27411	1.69975	0.0891781	0.994557
Gh	ENSMUSG00000020713.7	181.509	-6.36751	3.74655	-1.69957	0.0892122	0.994557
Gm48684	ENSMUSG00000114893.3	20.6678	0.850281	0.500304	1.69953	0.0892193	0.994557
Mical3	ENSMUSG00000051586.18	4057.92	-0.342275	0.20143	-1.69923	0.0892767	0.994557
Gm5802	ENSMUSG00000114488.2	1202.18	0.312519	0.183929	1.69913	0.0892943	0.994557
Abca2	ENSMUSG00000026944.19	11423.6	-0.345116	0.203149	-1.69883	0.0893503	0.994557
S1pr4	ENSMUSG00000044199.7	14.0303	-1.09341	0.643681	-1.69868	0.0893786	0.994557
Gm37726	ENSMUSG00000102919.2	1.49518	4.035	2.37609	1.69816	0.0894767	0.994557
Ppp1r36	ENSMUSG00000052221.9	109.629	0.401358	0.236367	1.69803	0.0895016	0.994557
Gm43890	ENSMUSG00000108053.2	9.83873	-1.57221	0.925906	-1.69802	0.0895039	0.994557
2600014E21Rik	ENSMUSG00000100303.5	6.93007	1.70066	1.00161	1.69791	0.0895239	0.994557
Gm49098	ENSMUSG00000114880.2	21.9648	-1.00778	0.593897	-1.69689	0.0897166	0.994557
Egr4	ENSMUSG00000071341.5	73.7746	0.628625	0.370462	1.69687	0.0897213	0.994557
Omg	ENSMUSG00000049612.11	3366.33	0.231216	0.136296	1.69643	0.0898046	0.994557
Efhc2	ENSMUSG00000025038.8	62.1898	0.512414	0.302078	1.6963	0.0898297	0.994557
Gm44242	ENSMUSG00000107826.2	10.926	1.34035	0.790192	1.69623	0.0898417	0.994557
Gm44168	ENSMUSG00000108049.2	355.34	-0.402737	0.237466	-1.69598	0.0898892	0.994557
Gm17733	ENSMUSG00000097486.3	17.7916	-0.977006	0.576078	-1.69596	0.0898933	0.994557
Trip11	ENSMUSG00000021188.15	1760.87	-0.374451	0.22085	-1.6955	0.0899815	0.994557
Eef1e1	ENSMUSG00000001707.9	781	0.29281	0.172725	1.69524	0.0900301	0.994557
Mboat4	ENSMUSG00000071113.5	4.64534	1.88244	1.11043	1.69524	0.0900302	0.994557
Ptprf	ENSMUSG00000033295.15	4136.99	-0.34594	0.204131	-1.6947	0.0901323	0.994557
Mtx1	ENSMUSG00000064068.16	715.284	0.330818	0.195315	1.69376	0.0903102	0.994557
Gm13161	ENSMUSG00000082248.2	3.71295	-2.19184	1.29422	-1.69356	0.0903495	0.994557
Phrf1	ENSMUSG00000038611.18	1831.51	-0.255084	0.150644	-1.69329	0.0903995	0.994557
Gm57367	ENSMUSG00000120196.1	44.3326	0.637164	0.376308	1.6932	0.0904182	0.994557
Ogg1	ENSMUSG00000030271.15	207.935	0.349238	0.206318	1.69272	0.0905084	0.994557
Sin3b	ENSMUSG00000031622.17	3525.64	-0.216728	0.128059	-1.6924	0.0905698	0.994557
Meg3	ENSMUSG00000021268.19	154205	-0.422374	0.249582	-1.69233	0.090584	0.994557
Gm46378	ENSMUSG00000113427.2	17.1965	-1.09669	0.648187	-1.69194	0.0906582	0.994557
Zc3h4	ENSMUSG00000059273.10	2241.95	-0.2543	0.15034	-1.6915	0.0907423	0.994557
Gm13991	ENSMUSG00000081787.2	313.757	-0.352786	0.208625	-1.69101	0.0908354	0.994557
Ramac	ENSMUSG00000038646.14	270.355	0.332353	0.196553	1.69091	0.0908545	0.994557
Gm7604	ENSMUSG00000114482.2	15.6143	0.894751	0.529161	1.69089	0.0908587	0.994557
C1qtnf12	ENSMUSG00000023571.5	198.703	0.407477	0.241053	1.6904	0.090951	0.994557
Gm1110	ENSMUSG00000079644.3	3.18999	2.40203	1.42098	1.6904	0.0909512	0.994557
Gm44505	ENSMUSG00000118491.2	467.46	-0.34631	0.20487	-1.69038	0.0909544	0.994557
4933411K16Rik	ENSMUSG00000090369.4	8.59383	-1.73998	1.02967	-1.68984	0.0910584	0.994557
Atm	ENSMUSG00000034218.17	501.546	-0.498837	0.295264	-1.68946	0.0911316	0.994557
Acp5	ENSMUSG00000001348.16	6.27221	1.52037	0.900044	1.68922	0.0911768	0.994557
Gm56755	ENSMUSG00000120525.1	45.7234	0.635161	0.376081	1.68889	0.0912398	0.994557
Shank3	ENSMUSG00000022623.18	3088.22	-0.349643	0.207041	-1.68876	0.0912646	0.994557
Jak3	ENSMUSG00000031805.18	211.521	-0.312588	0.18515	-1.6883	0.0913542	0.994557
Onecut2	ENSMUSG00000045991.20	379.888	-0.471098	0.279081	-1.68803	0.0914048	0.994557
Marcks	ENSMUSG00000069662.6	5874.02	0.275737	0.163354	1.68797	0.0914167	0.994557
Lig3	ENSMUSG00000020697.17	838.113	-0.341297	0.202245	-1.68754	0.0914988	0.994557
Gm24608	ENSMUSG00000077569.3	3.64519	-2.17003	1.28625	-1.6871	0.0915843	0.994557
4930447M23Rik	ENSMUSG00000087674.9	180.889	0.36556	0.216702	1.68692	0.091618	0.994557
Gm44509	ENSMUSG00000108358.2	645.605	0.347931	0.20629	1.68661	0.091678	0.994557
Arrb1	ENSMUSG00000018909.16	8260.81	-0.271339	0.160923	-1.68615	0.0917678	0.994557
Gm38340	ENSMUSG00000102516.2	10.4674	-1.56589	0.928953	-1.68565	0.0918624	0.994557
4930421P22Rik	ENSMUSG00000120331.1	5.62239	1.73665	1.03043	1.68535	0.0919205	0.994557
Mzt2	ENSMUSG00000022671.14	448.938	0.398647	0.236553	1.68523	0.0919442	0.994557
Mansc1	ENSMUSG00000032718.5	68.1799	0.513666	0.304818	1.68516	0.0919583	0.994557
Slc22a12	ENSMUSG00000061742.13	13.0176	1.14382	0.678781	1.68511	0.0919673	0.994557
D630044L22Rik	ENSMUSG00000097405.3	2.86693	-2.92003	1.73329	-1.68468	0.0920512	0.994557
Il1r2	ENSMUSG00000026073.14	11.4665	1.10843	0.65796	1.68465	0.0920564	0.994557
Snord83b	ENSMUSG00000077734.3	4.31531	2.07096	1.22971	1.6841	0.0921627	0.994557
Ndufs6b	ENSMUSG00000083820.2	277.862	0.429257	0.254927	1.68384	0.0922117	0.994557
9330151L19Rik	ENSMUSG00000097061.3	667.297	0.223089	0.132494	1.68377	0.0922264	0.994557
Spint2	ENSMUSG00000074227.13	1605.51	0.378586	0.224924	1.68318	0.0923412	0.994557
Gm17035	ENSMUSG00000091479.2	4.05792	-1.96428	1.16716	-1.68296	0.0923838	0.994557
Fam193b	ENSMUSG00000021495.11	3815.76	-0.23369	0.1389	-1.68244	0.0924845	0.994557
Rasl11b	ENSMUSG00000049907.9	390.921	0.323521	0.192334	1.68208	0.092554	0.994557
Gm17619	ENSMUSG00000120007.1	1.16229	3.67187	2.18374	1.68146	0.0926734	0.994557
Tsbp1	ENSMUSG00000057246.17	121.751	-0.460869	0.27419	-1.68084	0.0927941	0.994557
Gm57103	ENSMUSG00000120740.1	14.4517	1.18703	0.706287	1.68066	0.0928287	0.994557
Gabrd	ENSMUSG00000029054.9	83.0206	0.910441	0.541743	1.68058	0.0928454	0.994557
Slc25a15	ENSMUSG00000031482.10	392.586	-0.250516	0.149085	-1.68035	0.0928886	0.994557
Brcc3	ENSMUSG00000031201.18	762.178	0.288911	0.171948	1.68022	0.0929148	0.994557
Dlg5	ENSMUSG00000021782.15	2440.49	-0.41632	0.247834	-1.67984	0.0929894	0.994557
Cibar1	ENSMUSG00000028218.20	1032.25	0.294434	0.175282	1.67977	0.0930016	0.994557
Fam53b	ENSMUSG00000030956.16	699.94	-0.279064	0.166158	-1.67951	0.0930527	0.994557
Krcc1	ENSMUSG00000053012.18	405.871	0.263146	0.156689	1.67941	0.0930715	0.994557
Sult2b1	ENSMUSG00000003271.18	74.3887	0.477332	0.284268	1.67916	0.093121	0.994557
Tectb	ENSMUSG00000024979.14	1.82651	3.23068	1.92402	1.67913	0.0931268	0.994557
Gm17024	ENSMUSG00000090582.2	13.6651	-1.10243	0.656609	-1.67897	0.0931579	0.994557
Znfx1	ENSMUSG00000039501.15	1438.8	-0.330582	0.196921	-1.67876	0.0931987	0.994557
Gm21370	ENSMUSG00000114871.2	2.06358	-3.4171	2.03625	-1.67814	0.0933205	0.994557
Gm44667	ENSMUSG00000109539.2	23.7355	-1.08263	0.645202	-1.67797	0.0933525	0.994557
Gpr45	ENSMUSG00000041907.10	477.553	-0.246192	0.146775	-1.67734	0.0934759	0.994557
Gm31024	ENSMUSG00000109015.2	59.4994	0.510222	0.304199	1.67727	0.0934907	0.994557
B130055M24Rik	ENSMUSG00000086502.3	117.621	-0.608603	0.362862	-1.67723	0.0934982	0.994557
Ssh1	ENSMUSG00000042121.17	1360.46	-0.309293	0.184493	-1.67645	0.0936504	0.994557
Ttc12	ENSMUSG00000040219.5	254.99	-0.303171	0.180849	-1.67637	0.0936651	0.994557
1700001G17Rik	ENSMUSG00000103746.3	17.5806	0.85382	0.509354	1.67628	0.0936834	0.994557
Gm6187	ENSMUSG00000101571.3	2.8251	2.23165	1.33134	1.67625	0.0936901	0.994557
Frmpd1	ENSMUSG00000035615.13	757.805	-0.329934	0.196858	-1.676	0.0937381	0.994557
Lrp6	ENSMUSG00000030201.16	1534.72	-0.366979	0.21897	-1.67593	0.0937525	0.994557
Gm12538	ENSMUSG00000081540.4	30.0833	0.661633	0.394967	1.67516	0.0939029	0.994557
Itih6	ENSMUSG00000087149.10	1.59086	-4.12047	2.46016	-1.67488	0.0939572	0.994557
Tpgs1	ENSMUSG00000020308.8	976.422	0.421636	0.251763	1.67473	0.0939865	0.994557
Gm54910	ENSMUSG00002075945.1	2.9377	-2.29854	1.37254	-1.67466	0.0940011	0.994557
Gm19159	ENSMUSG00000117712.2	3.79737	-2.24755	1.34247	-1.67419	0.0940938	0.994557
Tmem9b	ENSMUSG00000031021.14	2503.98	0.259422	0.154971	1.674	0.0941302	0.994557
Stn1	ENSMUSG00000042694.18	226.447	0.320787	0.19164	1.67391	0.0941492	0.994557
G630030J09Rik	ENSMUSG00000097149.2	8.00709	-1.42783	0.853076	-1.67374	0.0941824	0.994557
Coro6	ENSMUSG00000020836.16	985.627	-0.412786	0.246649	-1.67358	0.094213	0.994557
Gtf3c1	ENSMUSG00000032777.10	4961.04	-0.237297	0.141815	-1.67328	0.0942714	0.994557
Gm11915	ENSMUSG00000086774.2	3.47993	2.10568	1.25852	1.67314	0.0943003	0.994557
Gm37963	ENSMUSG00000104399.2	158.589	-0.353498	0.211306	-1.67292	0.0943431	0.994557
Dram1	ENSMUSG00000020057.3	62.2427	-0.502338	0.300331	-1.67261	0.0944032	0.994557
Ak8	ENSMUSG00000026807.9	80.3617	0.520128	0.311023	1.67231	0.0944625	0.994557
Cd59a	ENSMUSG00000032679.13	290.584	0.290565	0.173804	1.67179	0.0945648	0.994557
Gm56155	ENSMUSG00002076008.1	35.3042	-0.758546	0.453737	-1.67177	0.0945689	0.994557
Gm37935	ENSMUSG00000102722.2	4.1567	2.0035	1.19846	1.67172	0.0945792	0.994557
Cox7a2l	ENSMUSG00000024248.15	1498.14	0.406962	0.243471	1.6715	0.0946231	0.994557
Btf3l4	ENSMUSG00000028568.17	349.376	0.312953	0.187245	1.67135	0.0946523	0.994557
1700010B13Rik	ENSMUSG00000099958.2	1.50712	4.04535	2.42084	1.67105	0.0947114	0.994557
Sumo3	ENSMUSG00000020265.17	3216.93	0.246486	0.14753	1.67075	0.0947705	0.994557
Ncoa3	ENSMUSG00000027678.18	1515	-0.421989	0.252605	-1.67055	0.0948102	0.994557
Gm49586	ENSMUSG00000116819.2	3.13093	2.44657	1.46455	1.67052	0.0948158	0.994557
Gm7867	ENSMUSG00000100351.2	2.52266	-2.70763	1.62091	-1.67043	0.0948335	0.994557
Gm12037	ENSMUSG00000086749.2	3.89208	-2.29546	1.37439	-1.67017	0.0948855	0.994557
Gm39317	ENSMUSG00000111056.2	3.02983	-2.33626	1.39887	-1.67011	0.0948979	0.994557
Map3k9	ENSMUSG00000042724.9	654.364	-0.517263	0.30972	-1.6701	0.0948999	0.994557
Dhrs4	ENSMUSG00000022210.8	289.819	0.398019	0.238366	1.66978	0.0949626	0.994557
Gm37632	ENSMUSG00000104197.2	1.50464	4.0432	2.42156	1.66967	0.0949853	0.994557
Gm13986	ENSMUSG00000087203.9	6.66223	1.40507	0.841597	1.66952	0.0950136	0.994557
Gm11764	ENSMUSG00000083014.2	7.29807	1.42384	0.853021	1.66918	0.0950819	0.994557
Ret	ENSMUSG00000030110.14	1274.18	-0.417396	0.250065	-1.66915	0.0950869	0.994557
Mir703	ENSMUSG00000105814.3	36.423	0.60747	0.363946	1.66912	0.0950935	0.994557
Cd52	ENSMUSG00000000682.8	40.0831	0.62118	0.372169	1.66908	0.0951014	0.994557
Abcc8	ENSMUSG00000040136.11	631.003	-0.315241	0.188874	-1.66905	0.0951076	0.994557
Dcdc2b	ENSMUSG00000078552.11	131.981	-0.372029	0.2229	-1.66905	0.0951084	0.994557
Olfm1	ENSMUSG00000026833.19	8091.99	0.297531	0.178313	1.66859	0.0951996	0.994557
Wdr46-ps	ENSMUSG00000105893.2	1.15283	-3.65136	2.18832	-1.66856	0.0952036	0.994557
4930588A03Rik	ENSMUSG00000117792.2	1.15283	-3.65136	2.18832	-1.66856	0.0952036	0.994557
Gm35569	ENSMUSG00000115912.2	9.48612	1.24423	0.745766	1.6684	0.0952369	0.994557
Gm49871	ENSMUSG00000117250.2	16.4788	0.875058	0.524521	1.6683	0.0952565	0.994557
Gm51425	ENSMUSG00000120995.1	49.4184	0.695083	0.416716	1.668	0.0953153	0.994557
Numa1	ENSMUSG00000066306.14	5477.08	-0.268063	0.160721	-1.66788	0.0953392	0.994557
Gm12116	ENSMUSG00000087501.2	1.15139	-3.64983	2.18876	-1.66753	0.0954082	0.994557
BC016548	ENSMUSG00000070794.12	2.84861	2.91123	1.74616	1.66722	0.0954712	0.994557
Shisal2b	ENSMUSG00000042655.6	49.1119	0.609172	0.365419	1.66705	0.0955046	0.994557
Sdhaf1	ENSMUSG00000074211.5	374.798	0.438892	0.263277	1.66704	0.0955065	0.994557
Atp7a	ENSMUSG00000033792.13	203.998	-0.625315	0.375135	-1.66691	0.0955327	0.994557
4930404H11Rik	ENSMUSG00000113630.2	3.46585	2.12968	1.2779	1.66655	0.0956034	0.994557
Fnbp1	ENSMUSG00000075415.14	6970.76	-0.281463	0.168891	-1.66654	0.0956064	0.994557
Gm12543	ENSMUSG00000080772.2	109.007	0.376073	0.225665	1.66651	0.0956118	0.994557
Rpp25	ENSMUSG00000062309.9	304.248	0.370274	0.222191	1.66647	0.09562	0.994557
Ndufv2	ENSMUSG00000024099.16	4502.45	0.325511	0.195343	1.66635	0.0956432	0.994557
Psma7	ENSMUSG00000027566.16	2208.02	0.339012	0.203481	1.66606	0.0957019	0.994557
Nhp2	ENSMUSG00000001056.4	358.2	0.456035	0.273761	1.66581	0.0957503	0.994557
0610009L18Rik	ENSMUSG00000043644.6	89.2553	0.570892	0.342787	1.66544	0.0958244	0.994557
Gm19585	ENSMUSG00000100150.4	1.59746	-4.11214	2.46923	-1.66535	0.0958422	0.994557
Zfyve16	ENSMUSG00000021706.15	774.936	-0.328878	0.197495	-1.66525	0.0958624	0.994557
Proser3	ENSMUSG00000036864.17	205.483	-0.417936	0.251046	-1.66478	0.0959574	0.994557
Eif3m	ENSMUSG00000027170.13	613.852	0.33578	0.201698	1.66476	0.0959606	0.994557
Usp43	ENSMUSG00000020905.12	43.2858	-0.660475	0.396761	-1.66466	0.0959798	0.994557
Rab12	ENSMUSG00000023460.15	2279.52	0.258647	0.155404	1.66435	0.0960418	0.994557
Gm11628	ENSMUSG00000082487.2	3.44185	-2.06808	1.24268	-1.66421	0.0960702	0.994557
Lrrk2	ENSMUSG00000036273.16	530.604	-0.352865	0.212036	-1.66418	0.096077	0.994557
Limd2	ENSMUSG00000040699.14	754.627	0.337004	0.202514	1.6641	0.096092	0.994557
Gm16066	ENSMUSG00000082848.2	2.67758	-2.80804	1.68744	-1.66409	0.0960953	0.994557
Acot10	ENSMUSG00000047565.6	58.1965	0.587094	0.352818	1.66402	0.0961092	0.994557
Gm49338	ENSMUSG00000111128.2	594.924	-0.332292	0.199703	-1.66393	0.0961258	0.994557
Hadh	ENSMUSG00000027984.9	731.876	0.247977	0.149039	1.66384	0.0961447	0.994557
Dnmbp	ENSMUSG00000025195.10	420.953	-0.366838	0.220491	-1.66373	0.0961669	0.994557
Gm37121	ENSMUSG00000103032.2	35.1422	-1.08324	0.651124	-1.66364	0.0961841	0.994557
Thsd1	ENSMUSG00000031480.16	127.708	-0.488162	0.293469	-1.66342	0.0962284	0.994557
Rsl24d1	ENSMUSG00000032215.16	450.756	0.33767	0.203033	1.66313	0.0962867	0.994557
Sdk1	ENSMUSG00000039683.17	601.356	-0.33445	0.201186	-1.66239	0.0964344	0.994557
Ptpn21	ENSMUSG00000021009.16	367.813	-0.346516	0.208462	-1.66225	0.0964626	0.994557
Cyp2d41-ps	ENSMUSG00000058613.7	2.47222	-2.69519	1.62152	-1.66213	0.096486	0.994557
Stk36	ENSMUSG00000033276.19	414.493	-0.346931	0.208788	-1.66164	0.0965845	0.994557
Adcy9	ENSMUSG00000005580.12	483.599	-0.568655	0.342363	-1.66097	0.0967193	0.994557
Sst	ENSMUSG00000004366.5	5299.43	0.400975	0.241512	1.66027	0.09686	0.994557
Tmem120b	ENSMUSG00000054434.15	170.51	-0.330347	0.198975	-1.66024	0.0968654	0.994557
Ralyl	ENSMUSG00000039717.17	2389.25	0.271265	0.163397	1.66016	0.0968825	0.994557
Capsl	ENSMUSG00000039676.5	87.1984	0.529266	0.318821	1.66007	0.0968997	0.994557
Spring1	ENSMUSG00000032840.8	1152.96	-0.235262	0.14179	-1.65923	0.0970692	0.994557
St6galnac2	ENSMUSG00000110170.2	21.9	-0.853569	0.514593	-1.65873	0.097171	0.994557
Nfkb1	ENSMUSG00000028163.18	769.559	-0.265783	0.160239	-1.65867	0.0971821	0.994557
Snx27	ENSMUSG00000028136.16	4464.79	-0.196896	0.11871	-1.65863	0.0971908	0.994557
Tnnt1	ENSMUSG00000064179.14	65.1747	-0.673913	0.406356	-1.65843	0.0972308	0.994557
Syt6	ENSMUSG00000027849.20	1116.13	-0.225224	0.135812	-1.65836	0.097245	0.994557
Lrp2	ENSMUSG00000027070.15	164.745	-0.50194	0.302763	-1.65786	0.097345	0.994557
Slc30a1	ENSMUSG00000037434.8	949.286	0.288815	0.17423	1.65767	0.0973846	0.994557
Ccdc180	ENSMUSG00000035539.15	180.128	-0.38617	0.233017	-1.65726	0.0974675	0.994557
Mast4	ENSMUSG00000034751.18	2919.29	-0.388077	0.234178	-1.65719	0.097481	0.994557
Ift140	ENSMUSG00000024169.17	1127.15	-0.262286	0.158347	-1.6564	0.0976403	0.994557
Gm28578	ENSMUSG00000100417.4	38.9278	0.602688	0.3639	1.65619	0.0976836	0.994557
Tmem17	ENSMUSG00000049904.8	249.418	0.331127	0.199941	1.65612	0.097697	0.994557
Gm43272	ENSMUSG00000105632.2	44.7577	-0.668539	0.403692	-1.65606	0.0977094	0.994557
Tnfsf15	ENSMUSG00000050395.10	2.32054	-2.57958	1.55815	-1.65554	0.0978158	0.994557
Plxna1	ENSMUSG00000030084.12	5105.57	-0.364751	0.22035	-1.65532	0.0978589	0.994557
Kcnj4	ENSMUSG00000044216.8	276.699	1.09559	0.661955	1.65509	0.0979068	0.994557
4731419I09Rik	ENSMUSG00000097004.2	2.98814	2.32675	1.40591	1.65497	0.0979298	0.994557
Zfp108	ENSMUSG00000030486.10	156.497	-0.353669	0.213709	-1.65491	0.0979429	0.994557
Gm7745	ENSMUSG00000098029.3	1.16826	3.6781	2.22277	1.65474	0.0979778	0.994557
Ubr4	ENSMUSG00000066036.15	12269	-0.481068	0.290765	-1.65449	0.0980278	0.994557
Tpd52l1	ENSMUSG00000000296.9	721.73	0.297773	0.180001	1.65429	0.0980691	0.994557
Ccdc187	ENSMUSG00000048038.9	743.474	-0.46012	0.278175	-1.65407	0.0981142	0.994557
Gm13735	ENSMUSG00000081853.2	8.19813	-1.33743	0.808628	-1.65395	0.0981375	0.994557
4930556J24Rik	ENSMUSG00000034493.2	4.33637	-1.73858	1.05127	-1.65378	0.0981715	0.994557
Zkscan3	ENSMUSG00000021327.20	1137.35	-0.424405	0.256651	-1.65363	0.0982035	0.994557
Gm33858	ENSMUSG00000111792.2	14.5087	1.00098	0.605367	1.65351	0.098227	0.994557
Gm56576	ENSMUSG00000120272.1	1.42731	-3.96531	2.39857	-1.6532	0.0982903	0.994557
Fam183b	ENSMUSG00000049154.13	364.431	0.348736	0.210949	1.65318	0.0982945	0.994557
Fosl1	ENSMUSG00000024912.7	13.1411	-1.20858	0.731096	-1.65311	0.0983084	0.994557
Sdk2	ENSMUSG00000041592.17	952.974	-0.446934	0.2704	-1.65286	0.0983595	0.994557
Rassf2	ENSMUSG00000027339.16	2390.28	-0.234099	0.141673	-1.65239	0.0984547	0.994557
Gm12182	ENSMUSG00000083460.2	10.9532	-1.29602	0.784394	-1.65226	0.0984824	0.994557
Nrg2	ENSMUSG00000060275.15	256.921	-0.302607	0.183158	-1.65217	0.0985007	0.994557
Gm57443	ENSMUSG00000121094.1	5.28068	-1.56907	0.949747	-1.6521	0.0985149	0.994557
Atp6ap1l	ENSMUSG00000078958.10	18.8048	1.15805	0.701011	1.65197	0.0985397	0.994557
Drp2	ENSMUSG00000000223.14	1981.3	-0.33481	0.2027	-1.65175	0.0985858	0.994557
Akap13	ENSMUSG00000066406.17	1338.32	-0.424814	0.257214	-1.6516	0.098617	0.994557
Scnn1b	ENSMUSG00000030873.10	1.17194	-3.67126	2.22332	-1.65126	0.0986861	0.994557
Ascc1	ENSMUSG00000044475.15	808.778	0.361682	0.219049	1.65114	0.0987094	0.994557
Heatr5a	ENSMUSG00000035181.7	612.872	-0.41102	0.248944	-1.65106	0.0987269	0.994557
Plxnd1	ENSMUSG00000030123.16	662.415	0.497911	0.301572	1.65105	0.0987284	0.994557
Gm18147	ENSMUSG00000115789.2	1.16278	3.67237	2.22445	1.65091	0.0987571	0.994557
Gm57457	ENSMUSG00000121225.1	64.7749	-0.507223	0.307306	-1.65055	0.098831	0.994557
Naprt	ENSMUSG00000022574.8	188.304	0.38747	0.234784	1.65032	0.0988774	0.994557
Impg1	ENSMUSG00000032343.16	1.16179	3.67133	2.22476	1.65021	0.0988993	0.994557
Gm49092	ENSMUSG00000115842.2	16.7229	-0.84054	0.509397	-1.65007	0.098929	0.994557
Gm49394	ENSMUSG00000115302.2	2734.46	0.315224	0.191056	1.6499	0.0989637	0.994557
Rars2	ENSMUSG00000028292.15	544.232	0.282998	0.17156	1.64956	0.0990335	0.994557
Fam163a	ENSMUSG00000015484.4	152.861	-0.33241	0.201518	-1.64953	0.0990389	0.994557
Rpl19-ps12	ENSMUSG00000082109.2	3.15973	-2.40779	1.45985	-1.64935	0.0990764	0.994557
Stk11ip	ENSMUSG00000026213.16	930.469	-0.265776	0.161149	-1.64925	0.0990956	0.994557
Frmd5	ENSMUSG00000027238.18	1268.38	-0.276158	0.167463	-1.64907	0.0991332	0.994557
Spp1	ENSMUSG00000029304.15	762.88	0.368748	0.223628	1.64894	0.0991601	0.994557
Kcna3	ENSMUSG00000047959.5	230.421	-0.71017	0.430716	-1.64881	0.0991862	0.994557
Gm6043	ENSMUSG00000075245.5	8.09322	-1.59725	0.96878	-1.64873	0.0992034	0.994557
Mir5617	ENSMUSG00000093408.3	21.7621	-0.784728	0.476035	-1.64847	0.099257	0.994557
Bnip3	ENSMUSG00000078566.9	753.869	0.304675	0.184866	1.64809	0.0993342	0.994557
Ggcx	ENSMUSG00000053460.9	595.746	-0.248342	0.150685	-1.64808	0.0993355	0.994557
Nmnat3	ENSMUSG00000032456.14	58.1598	0.560679	0.340203	1.64807	0.0993382	0.994557
Gm38355	ENSMUSG00000102935.2	1.67995	-3.07544	1.86622	-1.64795	0.099363	0.994557
Gm49552	ENSMUSG00000116243.2	2.33571	2.58564	1.56912	1.64783	0.0993886	0.994557
Tspan13	ENSMUSG00000020577.18	3419.68	0.255631	0.155169	1.64743	0.0994688	0.994557
Gm13716	ENSMUSG00000086905.2	1.67852	-3.07431	1.8663	-1.64727	0.0995016	0.994557
Bub1b	ENSMUSG00000040084.10	101.479	-0.398999	0.242301	-1.64671	0.0996179	0.994557
A630023P12Rik	ENSMUSG00000048215.16	5.8914	-1.55379	0.943606	-1.64665	0.0996308	0.994557
Gm56562	ENSMUSG00000120267.1	1.67528	-3.07432	1.86707	-1.6466	0.0996398	0.994557
Pgrmc1	ENSMUSG00000006373.11	11824.4	0.239007	0.145186	1.64621	0.0997201	0.994557
Gm17383	ENSMUSG00000058625.7	1.65422	3.07433	1.86783	1.64594	0.0997758	0.994557
Arhgap31	ENSMUSG00000022799.5	855.731	-0.38802	0.235874	-1.64503	0.0999626	0.994557
Gm16758	ENSMUSG00000086534.3	43.0037	-0.548786	0.333607	-1.64501	0.0999683	0.994557
Syt2	ENSMUSG00000026452.16	1598.33	-0.305032	0.185432	-1.64498	0.0999742	0.994557
Kndc1	ENSMUSG00000066129.18	6746.9	-0.314371	0.191111	-1.64497	0.0999768	0.994557
Dkk2	ENSMUSG00000028031.7	32.6673	0.676914	0.411661	1.64435	0.100104	0.994557
Tecta	ENSMUSG00000037705.14	12.5076	0.996651	0.606173	1.64417	0.100141	0.994557
Ywhae	ENSMUSG00000020849.14	23578	0.233183	0.14184	1.64399	0.100179	0.994557
Washc3	ENSMUSG00000020056.17	386.16	0.371992	0.226304	1.64377	0.100223	0.994557
2700099C18Rik	ENSMUSG00000121491.1	6.12986	1.45767	0.886785	1.64376	0.100225	0.994557
Gm17315	ENSMUSG00000118651.2	11.4542	1.0122	0.615842	1.64361	0.100258	0.994557
Npc1	ENSMUSG00000024413.15	2387.3	-0.267249	0.162643	-1.64317	0.100349	0.994557
Hpf1	ENSMUSG00000038005.16	926.151	0.293544	0.178668	1.64296	0.100392	0.994557
Ccdc148	ENSMUSG00000036641.10	422.501	0.290222	0.176658	1.64285	0.100414	0.994557
Gm20548	ENSMUSG00000092354.8	7.65778	-1.34723	0.820182	-1.6426	0.100465	0.994557
Gm5904	ENSMUSG00000109894.2	383.925	0.327938	0.199656	1.64252	0.100483	0.994557
Creb3l2	ENSMUSG00000038648.6	776.707	-0.365443	0.222559	-1.642	0.100589	0.994557
Gm37566	ENSMUSG00000104044.2	1.42444	-3.9626	2.41402	-1.64149	0.100695	0.994557
Naa20	ENSMUSG00000002728.15	587.734	0.238702	0.145485	1.64074	0.100852	0.994557
Bcor	ENSMUSG00000040363.16	874.936	-0.251104	0.153057	-1.64059	0.100882	0.994557
Gm54717	ENSMUSG00002075016.1	5.86794	-1.54441	0.941413	-1.64053	0.100896	0.994557
Bola3	ENSMUSG00000045160.15	587.349	0.282964	0.172523	1.64015	0.100974	0.994557
Gm1141	ENSMUSG00000073130.11	13.1827	-1.12817	0.687984	-1.63982	0.101043	0.994557
Gm19680	ENSMUSG00000070960.5	28.7779	0.864164	0.527035	1.63967	0.101074	0.994557
Tubd1	ENSMUSG00000020513.16	142.881	-0.378001	0.230546	-1.63959	0.101091	0.994557
Arnt	ENSMUSG00000015522.19	1390.18	-0.3193	0.194826	-1.6389	0.101235	0.994557
Fkbp3	ENSMUSG00000020949.10	3812.8	0.288817	0.176327	1.63796	0.10143	0.994557
Edem3	ENSMUSG00000043019.13	1720.84	-0.326399	0.199283	-1.63787	0.10145	0.994557
Mir1901	ENSMUSG00000084565.3	1.65617	-3.05969	1.86825	-1.63773	0.101479	0.994557
2310002D06Rik	ENSMUSG00000112701.3	1.65653	-3.05741	1.86764	-1.63704	0.101621	0.994557
Wdr97	ENSMUSG00000109179.3	175.25	-0.415018	0.253544	-1.63687	0.101658	0.994557
Spryd7	ENSMUSG00000021930.15	1602.96	0.24414	0.149163	1.63674	0.101685	0.994557
9930038B18Rik	ENSMUSG00000042976.7	1.15955	3.66895	2.24193	1.63651	0.101732	0.994557
Gm14808	ENSMUSG00000085553.3	1.15905	3.66843	2.24209	1.63617	0.101805	0.994557
Gm13449	ENSMUSG00000085599.2	2.33118	2.57957	1.57669	1.63607	0.101825	0.994557
Vcam1	ENSMUSG00000027962.15	850.045	0.239326	0.146287	1.63601	0.101838	0.994557
Nap1l5	ENSMUSG00000055430.5	32866.5	0.241669	0.147737	1.6358	0.101882	0.994557
Gm5466	ENSMUSG00000083397.2	41.284	-0.766982	0.468891	-1.63574	0.101895	0.994557
C230034O21Rik	ENSMUSG00000086181.2	38.595	-0.611537	0.373871	-1.63569	0.101904	0.994557
Zcchc2	ENSMUSG00000038866.16	794.167	-0.367304	0.224756	-1.63423	0.10221	0.994557
Gm9456	ENSMUSG00000120406.1	5.63091	-1.46234	0.894871	-1.63413	0.102231	0.994557
Adarb1	ENSMUSG00000020262.16	5560.23	-0.282647	0.172969	-1.63409	0.10224	0.994557
Zfp790	ENSMUSG00000011427.17	405.999	-0.273162	0.16717	-1.63404	0.102251	0.994557
Gys1	ENSMUSG00000003865.17	650.188	-0.227808	0.139418	-1.63399	0.102261	0.994557
Chst9	ENSMUSG00000047161.13	15.5926	1.04468	0.639431	1.63377	0.102307	0.994557
Itsn1	ENSMUSG00000022957.21	6512.04	-0.297378	0.182055	-1.63345	0.102373	0.994557
Fbxo16	ENSMUSG00000034532.10	344.911	0.280496	0.171836	1.63234	0.102607	0.994557
Atp8a2	ENSMUSG00000021983.17	3027.56	-0.395555	0.242324	-1.63234	0.102608	0.994557
Stat2	ENSMUSG00000040033.17	707.649	-0.32918	0.201734	-1.63175	0.102731	0.994557
Thoc1	ENSMUSG00000024287.9	1222.8	0.202481	0.124097	1.63163	0.102757	0.994557
Tcp1-ps1	ENSMUSG00000081231.2	8.8847	1.31805	0.807845	1.63157	0.102771	0.994557
Gga3	ENSMUSG00000020740.14	2407.73	-0.297948	0.182627	-1.63146	0.102794	0.994557
Gm17586	ENSMUSG00000120999.1	148.579	0.430821	0.264087	1.63136	0.102814	0.994557
Gm15425	ENSMUSG00000084390.2	21.4965	-0.807116	0.494847	-1.63104	0.102881	0.994557
Mcm3	ENSMUSG00000041859.11	87.4049	0.445555	0.273203	1.63086	0.102921	0.994557
Kctd11	ENSMUSG00000046731.6	84.3997	-0.434415	0.266376	-1.63084	0.102925	0.994557
Gm4165	ENSMUSG00000114366.2	2.10403	-3.42682	2.10171	-1.63049	0.102998	0.994557
4930423D22Rik	ENSMUSG00000113303.2	4.36015	-1.74321	1.06919	-1.6304	0.103017	0.994557
Vps8	ENSMUSG00000033653.19	1372.45	-0.216549	0.132845	-1.63009	0.103083	0.994557
Bmyc	ENSMUSG00000049086.9	1509.94	0.303362	0.186106	1.63005	0.103091	0.994557
Gm49797	ENSMUSG00000116858.2	467.452	0.308415	0.189227	1.62987	0.103129	0.994557
Kcnip4	ENSMUSG00000029088.17	1888.39	0.268832	0.165059	1.6287	0.103376	0.994557
Sstr4	ENSMUSG00000037014.5	80.8522	-0.543418	0.3337	-1.62846	0.103426	0.994557
Crocc2	ENSMUSG00000084989.4	253.392	-0.499449	0.306715	-1.62838	0.103443	0.994557
P3h2	ENSMUSG00000038168.6	156.298	-0.391752	0.240618	-1.62811	0.103502	0.994557
Tyrp1	ENSMUSG00000005994.15	11.4013	1.15061	0.706748	1.62804	0.103516	0.994557
Cntn5	ENSMUSG00000039488.16	254.069	-0.488714	0.300264	-1.62762	0.103606	0.994557
Snrpd3	ENSMUSG00000020180.11	1593.74	0.270798	0.16641	1.62729	0.103676	0.994557
Ppp1r2	ENSMUSG00000047714.15	1130.22	0.215814	0.132647	1.62698	0.10374	0.994557
Gm16024	ENSMUSG00000085063.2	1.15427	-3.65287	2.24526	-1.62693	0.103753	0.994557
Gm2897	ENSMUSG00000079410.5	12.7719	0.989646	0.608578	1.62616	0.103915	0.994557
Babam2	ENSMUSG00000052139.19	929.593	0.303255	0.186494	1.62609	0.103932	0.994557
Dgki	ENSMUSG00000038665.16	478.433	-0.528878	0.325254	-1.62604	0.10394	0.994557
Cebpd	ENSMUSG00000071637.6	74.6666	0.472692	0.290733	1.62586	0.103979	0.994557
Prkcd	ENSMUSG00000021948.18	561.958	-0.388726	0.239177	-1.62526	0.104106	0.994557
Gm57115	ENSMUSG00000120887.1	4.94629	-1.70018	1.04618	-1.62512	0.104136	0.994557
Gm8495	ENSMUSG00000101615.2	3.46914	-2.07777	1.27853	-1.62512	0.104136	0.994557
Rrp1b	ENSMUSG00000058392.14	685.163	-0.358147	0.220388	-1.62508	0.104146	0.994557
Ckap2l	ENSMUSG00000048327.7	19.9193	-0.830029	0.510842	-1.62482	0.1042	0.994557
Smg5	ENSMUSG00000001415.11	2911.76	-0.224134	0.137959	-1.62464	0.104239	0.994557
Gm28913	ENSMUSG00000102055.2	14.9439	1.01622	0.625574	1.62446	0.104277	0.994557
Col27a1	ENSMUSG00000045672.16	423.702	-0.344734	0.212219	-1.62443	0.104285	0.994557
Galp	ENSMUSG00000034660.9	1.21591	-3.71737	2.28887	-1.62411	0.104353	0.994557
Lrrc14	ENSMUSG00000033728.15	543.161	0.272579	0.167841	1.62404	0.104368	0.994557
Gm16155	ENSMUSG00000085409.2	1.14995	-3.64823	2.24662	-1.62387	0.104403	0.994557
Gm12568	ENSMUSG00000081078.2	1.14995	-3.64823	2.24662	-1.62387	0.104403	0.994557
Cep97	ENSMUSG00000022604.19	689.822	-0.351454	0.216454	-1.62369	0.104442	0.994557
Gm28635	ENSMUSG00000101645.2	855.601	-0.318671	0.196277	-1.62358	0.104465	0.994557
Ppp2r2b	ENSMUSG00000024500.21	2539.74	0.221096	0.136196	1.62337	0.10451	0.994557
Plvap	ENSMUSG00000034845.7	451.237	0.366246	0.22562	1.62328	0.104529	0.994557
Gm50252	ENSMUSG00000118341.2	109.693	-0.661923	0.407906	-1.62273	0.104647	0.994557
Gm56554	ENSMUSG00000121126.1	1.50762	4.04584	2.49327	1.62271	0.104652	0.994557
Gm7832	ENSMUSG00000106917.2	530.782	0.319463	0.196871	1.6227	0.104653	0.994557
Mgp	ENSMUSG00000030218.3	1148.02	0.521187	0.321193	1.62266	0.104662	0.994557
Psip1	ENSMUSG00000028484.17	5180.48	0.236	0.145441	1.62265	0.104665	0.994557
Dipk1a	ENSMUSG00000029270.11	697.756	0.299807	0.184794	1.62238	0.104721	0.994557
Gm35394	ENSMUSG00000105686.2	23.3732	0.747404	0.460702	1.62232	0.104736	0.994557
Gm5751	ENSMUSG00000079697.3	3.29066	-1.98081	1.22128	-1.62191	0.104822	0.994557
Sptb	ENSMUSG00000021061.16	4321.48	-0.325942	0.201008	-1.62153	0.104903	0.994557
4930534D22Rik	ENSMUSG00000097761.2	8.64188	1.18236	0.729177	1.6215	0.104911	0.994557
Alox8	ENSMUSG00000020891.12	146.841	-0.345985	0.213382	-1.62143	0.104924	0.994557
Slc4a2	ENSMUSG00000028962.15	1268.62	-0.24602	0.151739	-1.62134	0.104944	0.994557
Gm41077	ENSMUSG00000114369.3	27.2386	-0.831352	0.512831	-1.6211	0.104995	0.994557
Rtraf	ENSMUSG00000021807.7	771.698	0.365544	0.225523	1.62087	0.105045	0.994557
Nfu1	ENSMUSG00000029993.17	1058.05	0.272887	0.168366	1.62079	0.105063	0.994557
Gm8540	ENSMUSG00000090535.2	11.9982	-1.00199	0.618273	-1.62063	0.105096	0.994557
Heatr1	ENSMUSG00000050244.10	882.023	-0.312244	0.192709	-1.62029	0.105171	0.994557
Sema3a	ENSMUSG00000028883.20	261.801	0.424744	0.262173	1.62009	0.105213	0.994557
Stk10	ENSMUSG00000020272.9	218.193	-0.392231	0.242108	-1.62007	0.105218	0.994557
Dennd2a	ENSMUSG00000038456.10	845.275	-0.21683	0.133852	-1.61992	0.105249	0.994557
Tmco5	ENSMUSG00000027355.16	8.78728	1.36734	0.84411	1.61987	0.105261	0.994557
Gm49703	ENSMUSG00000113687.2	12.9498	-1.25641	0.7757	-1.61971	0.105294	0.994557
Gm16170	ENSMUSG00000086245.2	8.1864	1.311	0.809635	1.61925	0.105393	0.994557
Cxcr6	ENSMUSG00000048521.9	1.50091	4.03999	2.4953	1.61904	0.105438	0.994557
Gm37691	ENSMUSG00000104348.2	95.3578	-0.424426	0.262169	-1.61891	0.105468	0.994557
Dnttip2	ENSMUSG00000039756.13	586.658	0.220214	0.136028	1.61888	0.105473	0.994557
Letm2	ENSMUSG00000037363.10	805.07	-0.310148	0.191609	-1.61865	0.105522	0.994557
Gm13832	ENSMUSG00000087292.2	3.43659	-2.06505	1.27673	-1.61746	0.10578	0.994557
Cys1	ENSMUSG00000062563.16	402.745	-0.342559	0.211802	-1.61736	0.105802	0.994557
Gm16223	ENSMUSG00000067285.5	3.95777	-1.90482	1.17781	-1.61726	0.105822	0.994557
Gm42531	ENSMUSG00000107178.2	9.62943	-1.26049	0.779558	-1.61693	0.105894	0.994557
Gm49654	ENSMUSG00000113184.2	338.892	-0.456049	0.282047	-1.61693	0.105894	0.994557
Nphs2	ENSMUSG00000026602.10	43.7633	0.564122	0.348917	1.61678	0.105926	0.994557
Arl6	ENSMUSG00000022722.19	667.979	0.264409	0.16356	1.61659	0.105967	0.994557
Gm29083	ENSMUSG00000100811.2	14.1374	1.02286	0.632726	1.61659	0.105968	0.994557
Gm4804	ENSMUSG00000098158.4	25.1376	-1.0261	0.634791	-1.61643	0.106001	0.994557
Tmem223	ENSMUSG00000117924.2	316.962	0.396489	0.24531	1.61628	0.106034	0.994557
Scoc	ENSMUSG00000063253.12	1426.37	0.216553	0.133987	1.61622	0.106047	0.994557
Hgf	ENSMUSG00000028864.8	14.7394	1.06782	0.660717	1.61616	0.10606	0.994557
Mir7077	ENSMUSG00000099062.3	28.046	-0.673443	0.416727	-1.61603	0.106088	0.994557
Gm9768	ENSMUSG00000108391.2	27.4395	0.742577	0.459556	1.61586	0.106125	0.994557
Col19a1	ENSMUSG00000026141.14	187.235	-0.626759	0.387972	-1.61548	0.106208	0.994557
Gm13199	ENSMUSG00000056718.3	30.4832	-0.625872	0.387445	-1.61538	0.106228	0.994557
Gm12339	ENSMUSG00000087059.8	12.0239	-1.01524	0.6286	-1.61508	0.106294	0.994557
Safb2	ENSMUSG00000042625.17	2846.12	-0.261474	0.161917	-1.61486	0.106342	0.994557
Dot1l	ENSMUSG00000061589.15	2585.15	-0.400874	0.248295	-1.61451	0.106418	0.994557
Gm43457	ENSMUSG00000106678.2	15.7325	-1.11129	0.688355	-1.61442	0.106437	0.994557
Iqsec3	ENSMUSG00000040797.17	7323.87	-0.361156	0.22371	-1.61439	0.106443	0.994557
Megf6	ENSMUSG00000057751.15	599.732	-0.303651	0.18817	-1.61371	0.106591	0.994557
Gm336	ENSMUSG00000101439.2	18.2619	-0.86289	0.534731	-1.61369	0.106595	0.994557
Pms1	ENSMUSG00000026098.14	96.0799	0.413032	0.256024	1.61326	0.106689	0.994557
Gm49492	ENSMUSG00000116180.2	315.987	0.275388	0.170733	1.61297	0.10675	0.994557
Gm13427	ENSMUSG00000087549.2	2.27751	-2.55624	1.58507	-1.6127	0.10681	0.994557
Gm15760	ENSMUSG00000080797.3	17.4004	-0.873972	0.542305	-1.61159	0.107051	0.994557
Mir6537	ENSMUSG00000098441.3	5.1198	-1.51377	0.939488	-1.61127	0.10712	0.994557
Gm37078	ENSMUSG00000102652.2	16.1279	-1.09689	0.680857	-1.61105	0.10717	0.994557
Flt4	ENSMUSG00000020357.4	112.297	-0.499454	0.310046	-1.6109	0.107201	0.994557
Zfp943	ENSMUSG00000053347.16	388.328	0.475131	0.294955	1.61086	0.107211	0.994557
Map3k1	ENSMUSG00000021754.18	424.671	-0.404677	0.251277	-1.61048	0.107292	0.994557
Plek2	ENSMUSG00000021118.8	21.976	0.812393	0.50448	1.61036	0.10732	0.994557
Micall2	ENSMUSG00000036718.18	258.308	0.279158	0.173354	1.61034	0.107324	0.994557
Rpl15	ENSMUSG00000012405.17	985.989	0.329029	0.204346	1.61015	0.107364	0.994557
Gm44832	ENSMUSG00000108832.2	1.69871	-3.09299	1.92107	-1.61003	0.107391	0.994557
Sh3pxd2b	ENSMUSG00000040711.9	1102.5	-0.400635	0.24886	-1.60988	0.107425	0.994557
Vps13d	ENSMUSG00000020220.17	4473.6	-0.425062	0.264081	-1.60959	0.107488	0.994557
Ppp1r2-ps3	ENSMUSG00000058816.6	3.31206	2.01531	1.25211	1.60953	0.1075	0.994557
Gm47809	ENSMUSG00000112070.2	3.49143	-2.08435	1.29554	-1.60887	0.107644	0.994557
Igfbp2	ENSMUSG00000039323.19	987.184	0.308397	0.1917	1.60875	0.107671	0.994557
Mir6934	ENSMUSG00000098704.3	1.63886	-3.04372	1.89261	-1.60822	0.107787	0.994557
Adh1	ENSMUSG00000074207.11	13.5014	1.15133	0.71597	1.60807	0.10782	0.994557
Ctxn1	ENSMUSG00000048644.9	4379.21	0.326288	0.202993	1.60739	0.10797	0.994557
Rbks	ENSMUSG00000029136.10	45.7078	0.522322	0.32502	1.60705	0.108044	0.994557
Amer1	ENSMUSG00000050332.8	310.481	-0.41262	0.256765	-1.607	0.108055	0.994557
Ago3	ENSMUSG00000028842.16	2440.21	-0.431612	0.268584	-1.607	0.108055	0.994557
Gm10125	ENSMUSG00000063087.16	218.277	-0.309353	0.192504	-1.60699	0.108056	0.994557
Gm48408	ENSMUSG00000113309.2	94.2119	0.467847	0.291137	1.60697	0.108061	0.994557
Dusp11	ENSMUSG00000030002.16	3345.35	-0.391594	0.243714	-1.60678	0.108104	0.994557
Sptbn4	ENSMUSG00000011751.17	5223.86	-0.251219	0.156369	-1.60658	0.108147	0.994557
Emp3	ENSMUSG00000040212.13	114.269	0.459209	0.285841	1.60652	0.10816	0.994557
Slc4a11	ENSMUSG00000074796.11	43.1867	-0.561181	0.349343	-1.60639	0.108189	0.994557
Ifit1	ENSMUSG00000034459.9	120.207	0.440975	0.274538	1.60624	0.10822	0.994557
Capn9	ENSMUSG00000031981.8	17.4046	0.957297	0.596027	1.60613	0.108245	0.994557
Tnfsf12	ENSMUSG00000097328.8	355.998	0.359517	0.223851	1.60606	0.108261	0.994557
Gm31870	ENSMUSG00000120108.1	1.63404	-3.04026	1.89302	-1.60603	0.108267	0.994557
Gm28802	ENSMUSG00000099719.2	2.58072	-2.75642	1.71652	-1.60582	0.108314	0.994557
n.a	ENSMUSG00000054304.4	30.4924	-0.80495	0.501336	-1.60561	0.10836	0.994557
Gm57341	ENSMUSG00000120443.1	5.14679	1.54333	0.961314	1.60544	0.108397	0.994557
Gm20652	ENSMUSG00000093390.2	1.67384	-3.07353	1.9145	-1.6054	0.108406	0.994557
Gm13136	ENSMUSG00000081179.2	10.5545	-1.34727	0.839227	-1.60537	0.108413	0.994557
Kcnd3os	ENSMUSG00000074346.7	18.2617	0.821247	0.511668	1.60504	0.108485	0.994557
Gm32051	ENSMUSG00000106438.3	1.65392	3.07295	1.91521	1.6045	0.108604	0.994557
Csf2ra	ENSMUSG00000059326.8	991.952	-0.240981	0.150192	-1.60448	0.108608	0.994557
Rplp1	ENSMUSG00000007892.9	7480.36	0.340985	0.212531	1.6044	0.108626	0.994557
Mndal	ENSMUSG00000090272.10	16.3503	0.948381	0.591192	1.60418	0.108673	0.994557
Tex16	ENSMUSG00000034555.16	8.50764	-1.26534	0.788846	-1.60403	0.108707	0.994557
Zbed5	ENSMUSG00000034173.14	267.268	0.313689	0.195583	1.60387	0.108743	0.994557
Tyk2	ENSMUSG00000032175.12	465.746	-0.370252	0.230857	-1.60381	0.108755	0.994557
Grip2	ENSMUSG00000030098.16	1359.01	-0.31259	0.194925	-1.60364	0.108793	0.994557
Eid2	ENSMUSG00000046058.8	1151.37	0.343254	0.214048	1.60363	0.108795	0.994557
Rcor1	ENSMUSG00000037896.18	611.51	-0.25662	0.160082	-1.60305	0.108923	0.994557
Zfp862-ps	ENSMUSG00000107476.5	449.238	-0.351853	0.21954	-1.60268	0.109004	0.994557
Gm48027	ENSMUSG00000113775.2	15.5476	-1.16448	0.726655	-1.60252	0.109041	0.994557
Gm10754	ENSMUSG00000074776.5	1.90867	-3.29442	2.05585	-1.60246	0.109053	0.994557
Fryl	ENSMUSG00000070733.14	2211.67	-0.407901	0.25456	-1.60238	0.109073	0.994557
Mrpl3	ENSMUSG00000032563.17	1579.19	0.201132	0.125548	1.60204	0.109147	0.994557
Pdzk1	ENSMUSG00000038298.15	1.90723	-3.29339	2.056	-1.60184	0.10919	0.994557
Gm12052	ENSMUSG00000086256.2	1.90723	-3.29339	2.056	-1.60184	0.10919	0.994557
Angpt2	ENSMUSG00000031465.7	57.8163	0.472232	0.294817	1.60178	0.109204	0.994557
Gm6474	ENSMUSG00000114023.2	146.085	0.380594	0.237669	1.60136	0.109296	0.994557
Golga4	ENSMUSG00000038708.11	3854.82	-0.273898	0.171041	-1.60136	0.109298	0.994557
Gtf2a2	ENSMUSG00000033543.18	602.612	0.238081	0.148704	1.60104	0.109368	0.994557
Pcsk9	ENSMUSG00000044254.7	14.4629	1.07748	0.673001	1.60101	0.109375	0.994557
Bcl2l11	ENSMUSG00000027381.18	138.825	0.402364	0.251337	1.6009	0.109399	0.994557
Gm11637	ENSMUSG00000084375.2	3.77381	-1.82329	1.13893	-1.60088	0.109403	0.994557
Neu3	ENSMUSG00000035239.7	107.233	-0.406011	0.253622	-1.60085	0.10941	0.994557
Wdr5b	ENSMUSG00000034379.10	176.227	0.343084	0.214357	1.60053	0.109482	0.994557
Cox5b	ENSMUSG00000061518.12	2273.34	0.351484	0.21963	1.60034	0.109522	0.994557
Haus7	ENSMUSG00000031371.15	248.113	0.370484	0.231514	1.60027	0.109539	0.994557
Gm43877	ENSMUSG00000107571.2	1.67123	3.0704	1.91883	1.60014	0.109568	0.994557
Dapk1	ENSMUSG00000021559.15	2440.01	-0.292578	0.1829	-1.59966	0.109674	0.994557
Tpd52-ps	ENSMUSG00000094594.3	35.6444	-0.668493	0.417986	-1.59932	0.109749	0.994557
A430018G15Rik	ENSMUSG00000085315.9	60.3485	0.596063	0.372709	1.59927	0.109761	0.994557
Gm45493	ENSMUSG00000109784.2	19.3057	-1.28051	0.800797	-1.59905	0.10981	0.994557
Gm12059	ENSMUSG00000085665.2	36.9845	0.599072	0.374679	1.59889	0.109845	0.994557
Gm57419	ENSMUSG00000120389.1	1.16925	3.67922	2.30181	1.59841	0.109953	0.994557
Gm24045	ENSMUSG00000065047.3	1.16925	3.67922	2.30181	1.59841	0.109953	0.994557
Dsp	ENSMUSG00000054889.11	44.3938	-0.72014	0.450537	-1.5984	0.109953	0.994557
Lmx1b	ENSMUSG00000038765.15	189.173	-0.425695	0.266361	-1.59819	0.110001	0.994557
Lrch3	ENSMUSG00000022801.14	2235.61	-0.362471	0.226805	-1.59816	0.110007	0.994557
Gm9795	ENSMUSG00000045048.8	16.0075	1.11162	0.695592	1.5981	0.110021	0.994557
Gm6542	ENSMUSG00000085172.2	264.651	0.402698	0.251995	1.59804	0.110034	0.994557
Vamp9	ENSMUSG00000105078.3	7.9135	1.63661	1.02428	1.59781	0.110084	0.994557
Wnt6	ENSMUSG00000033227.8	135.872	0.36476	0.228301	1.59771	0.110106	0.994557
Osbpl11	ENSMUSG00000022807.10	655.315	-0.272239	0.170408	-1.59757	0.110139	0.994557
Zfp934	ENSMUSG00000074865.13	66.8567	0.521566	0.326525	1.59732	0.110194	0.994557
Snhg7	ENSMUSG00000120369.1	250.837	0.355649	0.222689	1.59707	0.110251	0.994557
Mrgprf	ENSMUSG00000031070.16	70.1019	0.432003	0.270505	1.59702	0.110261	0.994557
Gm8281	ENSMUSG00000095681.9	70.1781	-0.527482	0.330297	-1.59699	0.110267	0.994557
Gm9134	ENSMUSG00000104218.2	67.4352	-0.440711	0.276075	-1.59634	0.110413	0.994557
A930012O16Rik	ENSMUSG00000054181.12	22.6159	0.743488	0.465749	1.59633	0.110416	0.994557
Elk1	ENSMUSG00000009406.14	1319.9	-0.284255	0.178105	-1.596	0.110489	0.994557
Jag1	ENSMUSG00000027276.8	233.996	-0.338884	0.21238	-1.59565	0.110567	0.994557
Sapcd1	ENSMUSG00000036185.10	5.67394	-1.47325	0.923317	-1.5956	0.110577	0.994557
Zic2	ENSMUSG00000061524.9	695.292	0.278794	0.174734	1.59553	0.110593	0.994557
Slc6a13	ENSMUSG00000030108.15	713.159	0.252501	0.158255	1.59553	0.110593	0.994557
Gm49893	ENSMUSG00000117104.2	1.64825	3.06961	1.92433	1.59515	0.110678	0.994557
Bloc1s5	ENSMUSG00000038982.11	618.896	0.273926	0.17173	1.5951	0.11069	0.994557
Fat3	ENSMUSG00000074505.7	2344.43	-0.528137	0.331101	-1.59509	0.110692	0.994557
Hrob	ENSMUSG00000034773.17	16.164	-0.961418	0.602852	-1.59478	0.110761	0.994557
Slit1	ENSMUSG00000025020.12	4259.96	-0.338762	0.21242	-1.59478	0.110762	0.994557
Nod1	ENSMUSG00000038058.15	196.596	-0.341579	0.214199	-1.59468	0.110784	0.994557
Gm16062	ENSMUSG00000087249.3	24.875	-0.741612	0.465179	-1.59425	0.11088	0.994557
Pierce2	ENSMUSG00000086158.4	216.957	0.382718	0.240172	1.59351	0.111046	0.994557
Ctla2a	ENSMUSG00000044258.11	60.0344	0.562101	0.352768	1.5934	0.11107	0.994557
Tafa2	ENSMUSG00000044071.10	788.111	0.287998	0.180749	1.59336	0.111079	0.994557
Ctdsp2-ps	ENSMUSG00000040540.7	106.045	-0.503453	0.315978	-1.59332	0.111089	0.994557
Mbd6	ENSMUSG00000025409.15	2542.73	-0.350916	0.220309	-1.59284	0.111197	0.994557
Gm28047	ENSMUSG00000052414.10	80.6582	-0.614223	0.385681	-1.59257	0.111257	0.994557
Gm49299	ENSMUSG00000115600.2	47.5245	0.688939	0.432687	1.59224	0.111332	0.994557
1810008B01Rik	ENSMUSG00000089745.2	1.37658	-3.90044	2.45005	-1.59198	0.111388	0.994557
Fyco1	ENSMUSG00000025241.17	2044.54	-0.453557	0.284902	-1.59197	0.11139	0.994557
Tmc3	ENSMUSG00000038540.15	30.8937	-0.765532	0.48096	-1.59168	0.111458	0.994557
Atxn1l	ENSMUSG00000069895.5	1086.55	-0.323369	0.203176	-1.59157	0.111482	0.994557
Mtmr10	ENSMUSG00000030522.15	805.77	-0.236994	0.14891	-1.59152	0.111492	0.994557
Fmod	ENSMUSG00000041559.8	1391.19	0.255554	0.160609	1.59116	0.111574	0.994557
Ankhd1	ENSMUSG00000024483.20	1379.68	-0.550759	0.346226	-1.59075	0.111667	0.994557
Cops5	ENSMUSG00000025917.10	1650.49	0.252701	0.158873	1.59059	0.111703	0.994557
Srrm3	ENSMUSG00000039860.20	1817.14	-0.239162	0.15039	-1.59028	0.111772	0.994557
Gm47232	ENSMUSG00000111656.2	41.5965	0.586026	0.368649	1.58966	0.111912	0.994557
Chrnb1	ENSMUSG00000041189.10	21.5624	-0.717011	0.451199	-1.58913	0.112032	0.994557
Grin1os	ENSMUSG00000085830.2	15.0877	-1.2275	0.772652	-1.58868	0.112133	0.994557
Lrig1	ENSMUSG00000030029.15	3257.88	-0.180009	0.113325	-1.58843	0.112189	0.994557
Rptor	ENSMUSG00000025583.17	2618.73	-0.270057	0.17002	-1.58839	0.112199	0.994557
Plod2	ENSMUSG00000032374.15	335.839	-0.293234	0.184627	-1.58825	0.11223	0.994557
Dus4l	ENSMUSG00000020648.4	144.304	0.365242	0.229982	1.58813	0.112257	0.994557
Ppp4r1l-ps	ENSMUSG00000055897.16	168.321	-0.373626	0.23539	-1.58727	0.112453	0.994557
Vgll3	ENSMUSG00000091243.3	146.836	0.368466	0.232191	1.58691	0.112534	0.994557
Cdh19	ENSMUSG00000047216.9	264.988	-0.36318	0.228872	-1.58682	0.112552	0.994557
Dmc1	ENSMUSG00000022429.12	52.6661	-0.563168	0.354944	-1.58664	0.112594	0.994557
Gm43089	ENSMUSG00000105948.2	15.2833	-1.33402	0.840816	-1.58658	0.112608	0.994557
Oser1	ENSMUSG00000035399.13	57.69	-0.526498	0.331872	-1.58645	0.112638	0.994557
Gm48840	ENSMUSG00000110899.2	2.79983	2.25562	1.42181	1.58644	0.11264	0.994557
Pdzph1	ENSMUSG00000024227.15	108.105	0.476605	0.300509	1.58599	0.112741	0.994557
Prdx2-ps1	ENSMUSG00000082431.4	243.766	0.371997	0.234643	1.58537	0.112882	0.994557
Gm45877	ENSMUSG00000110486.2	1.35603	-3.88095	2.44845	-1.58506	0.112952	0.994557
Cacna1g	ENSMUSG00000020866.18	5083.22	-0.374544	0.236335	-1.5848	0.113012	0.994557
Ppp6r3	ENSMUSG00000024908.16	2389.41	-0.225507	0.142298	-1.58476	0.113022	0.994557
Crkl	ENSMUSG00000006134.5	2168.48	-0.212525	0.13411	-1.58471	0.113032	0.994557
Gm16306	ENSMUSG00000089780.2	8.25089	-1.35712	0.856417	-1.58465	0.113047	0.994557
Spink10	ENSMUSG00000044176.13	218.881	-0.400814	0.252948	-1.58457	0.113064	0.994557
Uhrf2	ENSMUSG00000024817.14	1530.54	-0.236302	0.149144	-1.58438	0.113107	0.994557
Gm30025	ENSMUSG00000112278.3	103.839	0.518142	0.327068	1.5842	0.113148	0.994557
AU022793	ENSMUSG00000115230.3	4.95792	1.74845	1.10388	1.58392	0.113213	0.994557
Lrp8	ENSMUSG00000028613.16	2558.32	-0.364902	0.230386	-1.58387	0.113223	0.994557
Chrna4	ENSMUSG00000027577.15	1070.42	-0.267228	0.168723	-1.58383	0.113233	0.994557
Gm26562	ENSMUSG00000097621.2	1.39425	-3.91718	2.47384	-1.58344	0.11332	0.994557
Atp10d	ENSMUSG00000046808.19	114.242	-0.42533	0.26862	-1.58339	0.113333	0.994557
Lime1	ENSMUSG00000090077.10	862.052	-0.29161	0.184177	-1.58332	0.113349	0.994557
Tulp4	ENSMUSG00000034377.11	2980.55	-0.410028	0.258974	-1.58328	0.113358	0.994557
Orc6	ENSMUSG00000031697.13	543.418	0.303508	0.191757	1.58277	0.113474	0.994557
Gm4319	ENSMUSG00000102123.2	2.32925	2.58077	1.63097	1.58235	0.11357	0.994557
Togaram2	ENSMUSG00000045761.17	523.359	-0.2464	0.155742	-1.58211	0.113625	0.994557
Elmo3	ENSMUSG00000014791.11	152.006	-0.329109	0.208051	-1.58187	0.11368	0.994557
Golgb1	ENSMUSG00000034243.18	6068.73	-0.30614	0.193548	-1.58173	0.113712	0.994557
Pdcd2	ENSMUSG00000014771.14	393.148	0.353393	0.22343	1.58168	0.113724	0.994557
Mau2	ENSMUSG00000031858.17	2326.26	-0.324457	0.205239	-1.58087	0.113907	0.994557
Nxf7	ENSMUSG00000031410.15	4.36114	-1.74281	1.10255	-1.58071	0.113944	0.994557
Csnk2b	ENSMUSG00000024387.14	2290.44	0.283871	0.179594	1.58062	0.113964	0.994557
Tsg101-ps	ENSMUSG00000106988.2	363.148	0.247731	0.156736	1.58057	0.113977	0.994557
Mir6946	ENSMUSG00000098602.3	1.67845	3.07611	1.94629	1.58049	0.113994	0.994557
Wdfy2	ENSMUSG00000014547.11	1202.98	-0.278996	0.176552	-1.58025	0.11405	0.994557
Chd5	ENSMUSG00000005045.17	10702.8	-0.274021	0.173421	-1.58009	0.114087	0.994557
Ikzf2	ENSMUSG00000025997.14	145.23	-0.414405	0.26228	-1.58001	0.114104	0.994557
Gm37145	ENSMUSG00000102278.2	1.33856	3.87428	2.45296	1.57943	0.114238	0.994557
Bbof1	ENSMUSG00000057265.14	188.325	-0.394601	0.24986	-1.57929	0.114269	0.994557
5033430I15Rik	ENSMUSG00000038152.6	94.1245	0.44643	0.282704	1.57914	0.114303	0.994557
Gm36560	ENSMUSG00000116500.2	6.49232	1.5548	0.984744	1.57889	0.114362	0.994557
E230025N22Rik	ENSMUSG00000044719.6	4.43541	2.1728	1.37617	1.57887	0.114365	0.994557
Btk	ENSMUSG00000031264.14	27.4737	-0.694989	0.440205	-1.57879	0.114385	0.994557
Tgif2	ENSMUSG00000062175.14	36.6729	0.598468	0.379141	1.57848	0.114454	0.994557
Gm1715	ENSMUSG00000111020.2	3.93983	1.96411	1.24432	1.57846	0.11446	0.994557
Mroh1	ENSMUSG00000022558.17	2382.34	-0.272443	0.17264	-1.5781	0.114543	0.994557
Gm17833	ENSMUSG00000106484.2	15.7903	-1.57788	1.00018	-1.5776	0.114658	0.994557
1700001L05Rik	ENSMUSG00000075511.11	111.119	0.57054	0.361679	1.57747	0.114686	0.994557
Myo18a	ENSMUSG00000000631.21	4784.74	-0.226234	0.14343	-1.57732	0.114722	0.994557
Gm37570	ENSMUSG00000102559.2	26.4002	-1.00655	0.638252	-1.57704	0.114786	0.994557
Gm15378	ENSMUSG00000083416.2	6.43453	1.36947	0.868489	1.57684	0.114833	0.994557
Asb4	ENSMUSG00000042607.16	1196.61	-0.249361	0.15817	-1.57654	0.114902	0.994557
Akap10	ENSMUSG00000047804.16	480.681	-0.359832	0.228375	-1.57562	0.115114	0.994557
Wipi1	ENSMUSG00000041895.16	799.874	-0.264492	0.167871	-1.57556	0.115126	0.994557
Gm37015	ENSMUSG00000102959.2	1.668	3.06778	1.94713	1.57554	0.115131	0.994557
Rsph1	ENSMUSG00000024033.11	354.903	0.335713	0.213094	1.57542	0.115159	0.994557
Ankrd10	ENSMUSG00000031508.15	2087.68	-0.221879	0.14086	-1.57518	0.115216	0.994557
Fjx1	ENSMUSG00000075012.5	804.014	0.286039	0.181596	1.57514	0.115224	0.994557
Rab26os	ENSMUSG00000093565.3	116.454	0.498674	0.316688	1.57465	0.115337	0.994557
Noxred1	ENSMUSG00000072919.5	42.0595	-0.685807	0.435533	-1.57464	0.11534	0.994557
Per3	ENSMUSG00000028957.13	1578.68	-0.29608	0.188061	-1.57438	0.115399	0.994557
Gm13189	ENSMUSG00000086921.2	1.33906	3.87477	2.46159	1.57409	0.115467	0.994557
B020018J22Rik	ENSMUSG00000113189.2	2.98377	-2.31087	1.46897	-1.57312	0.11569	0.994557
Lrrc39	ENSMUSG00000027961.8	2.9109	-2.2863	1.45353	-1.57294	0.115734	0.994557
Slc39a2	ENSMUSG00000072572.10	275.244	-0.367479	0.233659	-1.57272	0.115785	0.994557
Pde4d	ENSMUSG00000021699.18	913.664	-0.431767	0.274565	-1.57255	0.115824	0.994557
Tmem210	ENSMUSG00000026963.5	1.32762	3.86368	2.45696	1.57254	0.115825	0.994557
Gm5120	ENSMUSG00000111151.2	103.215	-0.421586	0.268166	-1.57211	0.115925	0.994557
P2ry2	ENSMUSG00000032860.6	10.1049	1.05532	0.671386	1.57185	0.115985	0.994557
Ears2	ENSMUSG00000030871.12	338.557	-0.277167	0.17635	-1.57169	0.116022	0.994557
Eps8l1	ENSMUSG00000006154.14	266.019	0.373857	0.237924	1.57133	0.116107	0.994557
Gfi1	ENSMUSG00000029275.19	1.32563	3.86175	2.4577	1.57129	0.116116	0.994557
Gm47639	ENSMUSG00000114113.2	1.32563	3.86175	2.4577	1.57129	0.116116	0.994557
Ptpmt1	ENSMUSG00000063235.19	582.182	0.321536	0.204672	1.57099	0.116186	0.994557
Cacng1	ENSMUSG00000020722.6	4.49085	1.81571	1.15643	1.5701	0.116391	0.994557
Dstyk	ENSMUSG00000042046.16	1956.22	-0.276564	0.176171	-1.56987	0.116446	0.994557
Retnlg	ENSMUSG00000022651.7	1.61364	-3.02608	1.92769	-1.56979	0.116463	0.994557
Gm14239	ENSMUSG00000080237.3	8.04551	-1.77703	1.13236	-1.56931	0.116575	0.994557
Osbpl7	ENSMUSG00000038534.20	738.689	-0.262633	0.167356	-1.5693	0.116578	0.994557
Cbr4	ENSMUSG00000031641.15	334.168	0.29219	0.186207	1.56917	0.116608	0.994557
D430018E03Rik	ENSMUSG00000097559.2	25.9386	-0.884422	0.563625	-1.56917	0.116609	0.994557
Hif1an	ENSMUSG00000036450.5	1143.31	-0.264981	0.168872	-1.56912	0.11662	0.994557
Btnl9	ENSMUSG00000040283.15	2.95905	2.3602	1.50417	1.5691	0.116624	0.994557
Psmb7	ENSMUSG00000026750.7	2068.21	0.329934	0.210274	1.56907	0.116632	0.994557
Gm43054	ENSMUSG00000104569.2	11.5149	-1.01105	0.644565	-1.56858	0.116747	0.994557
Cfl2	ENSMUSG00000062929.9	2196.99	0.256101	0.163288	1.5684	0.116787	0.994557
Gm37752	ENSMUSG00000103385.2	1.13372	-3.6308	2.31522	-1.56823	0.116827	0.994557
Gm14824	ENSMUSG00000083744.2	21.0305	-1.11933	0.713775	-1.56818	0.116838	0.994557
Gm4540	ENSMUSG00000092072.4	206.812	0.540234	0.344507	1.56814	0.116849	0.994557
Mettl14	ENSMUSG00000028114.17	715.098	0.235131	0.149963	1.56792	0.1169	0.994557
Igf2	ENSMUSG00000048583.17	2903.77	0.313658	0.200062	1.5678	0.116927	0.994557
Trappc6b	ENSMUSG00000020993.10	1381.26	0.216541	0.13814	1.56755	0.116986	0.994557
Krtap17-1	ENSMUSG00000078252.2	9.98449	1.35949	0.867273	1.56755	0.116986	0.994557
Rarres1	ENSMUSG00000049404.8	45.0612	0.693727	0.442566	1.56751	0.116995	0.994557
Tsacc	ENSMUSG00000010538.15	21.678	0.814943	0.519958	1.56732	0.117039	0.994557
Srp9	ENSMUSG00000026511.8	1116.22	0.295875	0.188783	1.56727	0.117051	0.994557
Carmil1	ENSMUSG00000021338.18	1153.51	-0.294434	0.187895	-1.56701	0.117112	0.994557
Icam5	ENSMUSG00000032174.6	914.863	0.520645	0.332266	1.56695	0.117125	0.994557
Gm5049	ENSMUSG00000102399.2	8.31345	-1.35674	0.866008	-1.56666	0.117195	0.994557
Gm6225	ENSMUSG00000097746.3	43.0428	-0.71727	0.457843	-1.56663	0.117201	0.994557
Rps15-ps3	ENSMUSG00000118264.2	528.332	0.292804	0.186924	1.56643	0.117248	0.994557
Hebp1	ENSMUSG00000042770.9	478.824	0.293411	0.187333	1.56626	0.117289	0.994557
Gtf3c2	ENSMUSG00000106864.4	1441.94	-0.231464	0.147811	-1.56595	0.117361	0.994557
Spg11	ENSMUSG00000033396.14	827.188	-0.397709	0.253978	-1.56592	0.117368	0.994557
Plec	ENSMUSG00000022565.16	5894.71	-0.348513	0.222564	-1.5659	0.117372	0.994557
Ccdc88c	ENSMUSG00000021182.17	809.828	-0.320019	0.204414	-1.56555	0.117455	0.994557
Gm47870	ENSMUSG00000114157.2	3.61043	2.20303	1.40752	1.56518	0.11754	0.994557
Rbm45	ENSMUSG00000042369.9	721.737	0.226771	0.144892	1.56511	0.117558	0.994557
Dock9	ENSMUSG00000025558.20	3804.94	-0.340715	0.217723	-1.5649	0.117606	0.994557
Gm43328	ENSMUSG00000105677.2	40.74	-0.559114	0.357329	-1.5647	0.117652	0.994557
Minar2	ENSMUSG00000050875.12	6352.53	0.259704	0.165997	1.56451	0.117698	0.994557
Zfp345	ENSMUSG00000074731.4	1.32289	3.85908	2.46754	1.56394	0.117832	0.994557
Gm41664	ENSMUSG00000117519.2	1.32289	3.85908	2.46754	1.56394	0.117832	0.994557
Man2a2	ENSMUSG00000038886.11	6076.77	-0.285093	0.182305	-1.56382	0.11786	0.994557
Map7	ENSMUSG00000019996.18	3007.48	-0.254552	0.162787	-1.56371	0.117887	0.994557
Rapgef3	ENSMUSG00000022469.18	1631.58	-0.263111	0.16827	-1.56362	0.117906	0.994557
A930030B08Rik	ENSMUSG00000108985.2	7.9256	-1.41534	0.905167	-1.56362	0.117907	0.994557
Dennd4b	ENSMUSG00000042404.17	1720.76	-0.258141	0.165102	-1.56352	0.11793	0.994557
Gm33045	ENSMUSG00000109853.2	9.27524	1.09255	0.698822	1.56341	0.117956	0.994557
Lxn	ENSMUSG00000047557.3	980.646	0.276094	0.176621	1.5632	0.118005	0.994557
Ssr2	ENSMUSG00000041355.14	1732.37	0.281511	0.180101	1.56307	0.118035	0.994557
Mtrr	ENSMUSG00000034617.8	325.549	-0.290495	0.185884	-1.56278	0.118105	0.994557
Ppm1f	ENSMUSG00000026181.14	2866.87	-0.231603	0.148217	-1.56259	0.118148	0.994557
Chrna7	ENSMUSG00000030525.9	267.76	-0.412381	0.263912	-1.56257	0.118154	0.994557
Gm25047	ENSMUSG00000119926.1	12.6698	1.08113	0.691912	1.56253	0.118163	0.994557
Rasgrp3	ENSMUSG00000071042.13	471.558	-0.316685	0.202679	-1.5625	0.11817	0.994557
Gm6981	ENSMUSG00000098076.2	31.3287	-0.692471	0.443186	-1.56248	0.118174	0.994557
Gm7537	ENSMUSG00000113862.2	1.88316	-3.25531	2.08368	-1.56229	0.118219	0.994557
2610028D06Rik	ENSMUSG00000110997.2	26.0044	-1.09862	0.70331	-1.56207	0.118272	0.994557
Vash1	ENSMUSG00000021256.6	378.203	-0.400971	0.256716	-1.56193	0.118305	0.994557
Cntrl	ENSMUSG00000057110.16	698.398	-0.423886	0.271388	-1.56192	0.118307	0.994557
Bicd2	ENSMUSG00000037933.17	2531.95	-0.264892	0.169596	-1.5619	0.118311	0.994557
Ube2v2	ENSMUSG00000022674.16	675.685	0.421167	0.269695	1.56164	0.118373	0.994557
Clstn2	ENSMUSG00000032452.13	2662.26	-0.211616	0.135533	-1.56136	0.118439	0.994557
Map3k13	ENSMUSG00000033618.8	782.801	-0.348492	0.223236	-1.56109	0.118502	0.994557
Ldha-ps2	ENSMUSG00000083836.2	15.4456	-1.07523	0.688835	-1.56094	0.118537	0.994557
Tmsb4x	ENSMUSG00000049775.17	8027.31	0.358965	0.229969	1.56093	0.118541	0.994557
Ankrd63	ENSMUSG00000078137.2	85.4388	0.816603	0.523155	1.56092	0.118543	0.994557
Ier3ip1	ENSMUSG00000090000.3	1042.28	0.266517	0.17075	1.56086	0.118557	0.994557
Crip3	ENSMUSG00000023968.16	113.529	-0.411303	0.263556	-1.56059	0.11862	0.994557
Ovca2	ENSMUSG00000038268.5	481.152	0.266051	0.17051	1.56032	0.118684	0.994557
Cep135	ENSMUSG00000036403.16	417.389	-0.321245	0.205921	-1.56004	0.11875	0.994557
Cdh26	ENSMUSG00000039155.16	10.7901	1.07629	0.690043	1.55974	0.118822	0.994557
Msl3l2	ENSMUSG00000047669.9	440.081	0.277777	0.178108	1.55959	0.118856	0.994557
Gm5898	ENSMUSG00000081788.3	343.37	-0.26325	0.168877	-1.55883	0.119036	0.994557
Gemin6	ENSMUSG00000055760.13	61.7083	0.529519	0.339705	1.55876	0.119053	0.994557
Hmgb1-ps6	ENSMUSG00000080928.2	1.74304	-3.12637	2.00574	-1.55871	0.119065	0.994557
Mir6903	ENSMUSG00000098606.3	18.8915	-0.8274	0.530917	-1.55844	0.11913	0.994557
Psmg2	ENSMUSG00000024537.6	405.741	0.339855	0.21809	1.55833	0.119156	0.994557
Kat6a	ENSMUSG00000031540.15	1975.59	-0.404947	0.259972	-1.55765	0.119316	0.994557
Gm13563	ENSMUSG00000085767.2	203.303	-0.462903	0.297198	-1.55756	0.119338	0.994557
Pdcd11	ENSMUSG00000025047.10	1295.46	-0.252304	0.162046	-1.55698	0.119474	0.994557
Mtch2	ENSMUSG00000027282.18	1839.74	0.241574	0.155162	1.55692	0.11949	0.994557
Apc2	ENSMUSG00000020135.14	6693.65	-0.425682	0.273426	-1.55685	0.119507	0.994557
Gm12198	ENSMUSG00000085564.2	26.5022	0.685557	0.440368	1.55678	0.119522	0.994557
Tmem161b	ENSMUSG00000035762.12	409.705	0.330055	0.212027	1.55667	0.119549	0.994557
Gm45846	ENSMUSG00000110230.2	41.53	-0.889496	0.571526	-1.55635	0.119624	0.994557
Gm32261	ENSMUSG00000120414.1	123.521	-0.338756	0.217672	-1.55627	0.119645	0.994557
Itm2a	ENSMUSG00000031239.6	1111.13	0.244703	0.157242	1.55622	0.119656	0.994557
Psenen-ps	ENSMUSG00000056412.7	130.157	0.416915	0.26794	1.556	0.119708	0.994557
Gprc5b	ENSMUSG00000008734.10	7395.74	-0.18496	0.118873	-1.55594	0.119721	0.994557
Gm37261	ENSMUSG00000103527.2	1.89616	-3.26737	2.10036	-1.55562	0.119798	0.994557
A830036E02Rik	ENSMUSG00000084890.3	92.1758	2.13814	1.37447	1.55561	0.1198	0.994557
Polr2g	ENSMUSG00000071662.5	1158.94	0.358506	0.230476	1.5555	0.119826	0.994557
Xirp2	ENSMUSG00000027022.15	1.6331	-3.03877	1.95365	-1.55543	0.119844	0.994557
Gm29233	ENSMUSG00000101859.2	1.33955	3.87527	2.49146	1.55542	0.119845	0.994557
Gm7407	ENSMUSG00000109255.2	143.508	0.547386	0.351969	1.55521	0.119896	0.994557
Gm43496	ENSMUSG00000107163.2	1.91622	-3.29694	2.12027	-1.55496	0.119955	0.994557
Gm13127	ENSMUSG00000070610.5	322.558	0.321706	0.206929	1.55467	0.120025	0.994557
Snrpn	ENSMUSG00000102252.6	15091.5	0.283137	0.182124	1.55464	0.120032	0.994557
Nrsn1	ENSMUSG00000048978.15	7557.78	0.216183	0.139058	1.55462	0.120036	0.994557
Gm47961	ENSMUSG00000112887.2	2.51482	2.65036	1.70505	1.55442	0.120085	0.994557
Gm37249	ENSMUSG00000103857.2	105.072	-0.462656	0.297654	-1.55434	0.120103	0.994557
Gm8942	ENSMUSG00000111964.2	8.33602	-1.50151	0.966181	-1.55407	0.120167	0.994557
Mmp24	ENSMUSG00000027612.8	966.913	-0.207882	0.133774	-1.55398	0.120189	0.994557
Tmem192	ENSMUSG00000025521.16	685.149	0.309219	0.199005	1.55383	0.120226	0.994557
Gm18830	ENSMUSG00000106116.2	4.02963	-1.94932	1.25473	-1.55357	0.120287	0.994557
Eif2a	ENSMUSG00000027810.15	1075.89	0.23448	0.15096	1.55327	0.12036	0.994557
Gm41192	ENSMUSG00000114833.2	4.37603	-1.75288	1.12904	-1.55254	0.120533	0.994557
Gm6272	ENSMUSG00000082524.4	3.26148	-1.96795	1.2677	-1.55238	0.120571	0.994557
4930432J09Rik	ENSMUSG00000115727.2	1.85248	3.23383	2.08328	1.55228	0.120595	0.994557
Rai1	ENSMUSG00000062115.16	2874.73	-0.334716	0.215642	-1.55219	0.120618	0.994557
Gm47033	ENSMUSG00000111990.2	68.5076	0.517942	0.333698	1.55213	0.120632	0.994557
Igf1r	ENSMUSG00000005533.11	1900.54	-0.301853	0.194482	-1.55209	0.120641	0.994557
Gm12867	ENSMUSG00000086683.2	1.33408	3.86996	2.49347	1.55204	0.120653	0.994557
Gga2	ENSMUSG00000030872.15	1187.27	-0.247234	0.159329	-1.55172	0.120729	0.994557
Nrros	ENSMUSG00000052384.15	122.165	0.418057	0.26943	1.55164	0.120749	0.994557
Il18	ENSMUSG00000039217.14	376.113	0.275407	0.177501	1.55158	0.120762	0.994557
Pgf	ENSMUSG00000004791.8	199.394	0.430817	0.277697	1.55139	0.120807	0.994557
Cerkl	ENSMUSG00000075256.10	29.4155	-0.819456	0.528216	-1.55136	0.120814	0.994557
Gm5256	ENSMUSG00000100319.2	118.529	0.40196	0.259103	1.55135	0.120818	0.994557
Pla2g4c	ENSMUSG00000033847.16	22.8058	-0.753254	0.48583	-1.55045	0.121034	0.994557
Gm38325	ENSMUSG00000103583.2	2.14486	2.49131	1.60696	1.55033	0.121063	0.994557
Gm16401	ENSMUSG00000072962.4	1.8393	3.22391	2.07971	1.55017	0.1211	0.994557
A530088E08Rik	ENSMUSG00000117872.2	2.84963	2.2063	1.4234	1.55002	0.121137	0.994557
Crtc1	ENSMUSG00000003575.14	4494.98	-0.289721	0.186922	-1.54995	0.121153	0.994557
Gm6011	ENSMUSG00000110224.2	2.66624	2.1284	1.37328	1.54987	0.121174	0.994557
Dnah2	ENSMUSG00000005237.15	338.159	-0.476569	0.307572	-1.54946	0.121272	0.994557
2610306O10Rik	ENSMUSG00000108614.2	5.86853	-1.54882	0.999697	-1.54929	0.121312	0.994557
Zfp462	ENSMUSG00000060206.12	2235.56	-0.417339	0.269401	-1.54913	0.12135	0.994557
BC043934	ENSMUSG00000056418.5	15.2951	0.84841	0.547839	1.54865	0.121467	0.994557
Atp5mg	ENSMUSG00000038717.10	104.159	-0.441167	0.28495	-1.54823	0.121567	0.994557
A430105J06Rik	ENSMUSG00000097784.2	22.1453	0.833058	0.538235	1.54776	0.12168	0.994557
Gm9967	ENSMUSG00000055323.7	26.9345	0.646294	0.417588	1.54768	0.121699	0.994557
Bet1	ENSMUSG00000032757.7	431.607	0.268082	0.173231	1.54754	0.121733	0.994557
Anxa4	ENSMUSG00000029994.18	131.694	0.421696	0.272496	1.54753	0.121736	0.994557
Tm2d2	ENSMUSG00000031556.7	1381.36	0.313659	0.202701	1.54739	0.121769	0.994557
Frzb	ENSMUSG00000027004.4	192.755	0.41414	0.267654	1.54729	0.121793	0.994557
Itsn2	ENSMUSG00000020640.11	1849.85	-0.305098	0.197232	-1.5469	0.121887	0.994557
Rufy4	ENSMUSG00000061815.12	34.1999	0.643421	0.416023	1.5466	0.12196	0.994557
Ppp1r17	ENSMUSG00000002930.7	317.394	0.334524	0.216308	1.54652	0.12198	0.994557
Stab2	ENSMUSG00000035459.19	52.1416	-0.709047	0.458506	-1.54643	0.122001	0.994557
Adamts15	ENSMUSG00000033453.9	250.253	-0.276052	0.178598	-1.54567	0.122185	0.994557
Srrm4	ENSMUSG00000063919.12	1767.39	-0.389262	0.251865	-1.54552	0.122221	0.994557
Hscb	ENSMUSG00000043510.13	154.66	0.486698	0.314919	1.54547	0.122233	0.994557
Tram1l1	ENSMUSG00000044528.6	1418.73	0.240708	0.155754	1.54544	0.122241	0.994557
2310003N18Rik	ENSMUSG00000110916.2	1.61206	-3.02224	1.95563	-1.54541	0.122247	0.994557
Mllt11	ENSMUSG00000053192.10	7099.48	0.223058	0.144341	1.54536	0.122259	0.994557
Osbpl6	ENSMUSG00000042359.19	2154.72	-0.307101	0.198778	-1.54494	0.12236	0.994557
Hpcal1	ENSMUSG00000071379.3	3651.01	0.255131	0.16515	1.54484	0.122385	0.994557
Ptpn11	ENSMUSG00000043733.15	6270.99	-0.201191	0.130241	-1.54476	0.122404	0.994557
Pdzk1ip1	ENSMUSG00000028716.16	28.0571	0.690889	0.447331	1.54447	0.122475	0.994557
Naa12	ENSMUSG00000024571.16	2601.96	0.284395	0.184148	1.54438	0.122495	0.994557
Scaf11	ENSMUSG00000033228.9	2137.43	-0.253881	0.164399	-1.5443	0.122515	0.994557
Tspoap1	ENSMUSG00000034156.17	8057.18	-0.364632	0.236153	-1.54405	0.122577	0.994557
Ppip5k1	ENSMUSG00000033526.17	4304.94	-0.259901	0.168377	-1.54357	0.122693	0.994557
2610037D02Rik	ENSMUSG00000097536.3	60.6283	-0.721868	0.46772	-1.54338	0.122739	0.994557
Odad3	ENSMUSG00000039632.14	276.629	-0.307287	0.199102	-1.54336	0.122743	0.994557
Ap1s1	ENSMUSG00000004849.15	3142.89	0.302522	0.196017	1.54334	0.122748	0.994557
Ank3	ENSMUSG00000069601.15	12372.6	-0.420419	0.272439	-1.54316	0.122791	0.994557
Gm57027	ENSMUSG00000120766.1	24.7181	0.861849	0.558523	1.54309	0.12281	0.994557
Ndufc2	ENSMUSG00000030647.9	2186.61	0.340735	0.220901	1.54248	0.122957	0.994557
Gm43031	ENSMUSG00000106535.2	19.4899	-1.30329	0.845216	-1.54196	0.123083	0.994557
Gm57382	ENSMUSG00000119981.1	36.6395	0.612787	0.397436	1.54185	0.12311	0.994557
Mir103-2	ENSMUSG00000065563.3	1.81756	3.2241	2.09124	1.54172	0.123143	0.994557
Fbxl18	ENSMUSG00000066640.12	1171.95	-0.246365	0.1598	-1.54171	0.123145	0.994557
H1f0	ENSMUSG00000096210.3	2390.06	0.265596	0.172281	1.54165	0.123159	0.994557
Gm41381	ENSMUSG00000118456.2	2.31299	-2.58352	1.67611	-1.54137	0.123226	0.994557
Smad5	ENSMUSG00000021540.17	1648.22	-0.224166	0.145473	-1.54095	0.12333	0.994557
Ube2l3	ENSMUSG00000038965.18	4092.8	0.205417	0.133343	1.54052	0.123434	0.994557
Gmip	ENSMUSG00000036246.15	628.041	-0.282158	0.183172	-1.5404	0.123463	0.994557
Adamts14	ENSMUSG00000059901.13	9.47358	-1.11395	0.7232	-1.5403	0.123486	0.994557
4930507D10Rik	ENSMUSG00000086703.2	1.79778	-4.28462	2.78231	-1.53995	0.123573	0.994557
H2-DMb2	ENSMUSG00000037548.16	15.549	0.901696	0.585609	1.53976	0.123619	0.994557
Plscr1	ENSMUSG00000032369.14	61.8006	0.443211	0.287862	1.53967	0.123642	0.994557
Gm38944	ENSMUSG00000109080.2	8.46094	-1.1222	0.72909	-1.53918	0.123759	0.994557
Ankef1	ENSMUSG00000074771.11	65.0454	-0.658156	0.42769	-1.53886	0.123838	0.994557
Prox2os	ENSMUSG00000093629.2	104.217	-0.395268	0.256936	-1.53839	0.123953	0.994557
Map3k7cl	ENSMUSG00000025610.8	9.68948	1.14093	0.741669	1.53833	0.123967	0.994557
Syne2	ENSMUSG00000063450.15	893.476	-0.384041	0.249664	-1.53823	0.123992	0.994557
Garin2	ENSMUSG00000056987.9	6.99488	-1.33054	0.864988	-1.53822	0.123994	0.994557
Pcbd2	ENSMUSG00000021496.13	289.776	0.338592	0.220144	1.53805	0.124037	0.994557
Ormdl1	ENSMUSG00000026097.10	213.136	0.421179	0.273853	1.53798	0.124054	0.994557
Gm26881	ENSMUSG00000096974.4	50.649	0.557554	0.362611	1.53761	0.124144	0.994557
Fcgrt	ENSMUSG00000003420.9	619.946	0.322943	0.210051	1.53745	0.124183	0.994557
4930439D14Rik	ENSMUSG00000101905.2	2.18603	-2.46687	1.60462	-1.53735	0.124207	0.994557
Gm15534	ENSMUSG00000086176.5	2.14027	-2.44634	1.59128	-1.53734	0.124209	0.994557
Pkn1	ENSMUSG00000057672.17	2034.95	-0.233589	0.151957	-1.5372	0.124243	0.994557
Gm3739	ENSMUSG00000091472.4	38.1447	0.57131	0.371676	1.53712	0.124265	0.994557
Gabarap	ENSMUSG00000018567.15	4222.11	0.292399	0.190246	1.53695	0.124306	0.994557
Gm47484	ENSMUSG00000113529.2	70.1888	-0.472844	0.307715	-1.53663	0.124384	0.994557
Nanog	ENSMUSG00000012396.13	6.26429	1.51637	0.986928	1.53646	0.124426	0.994557
Abcc5	ENSMUSG00000022822.17	7043.83	-0.303881	0.197783	-1.53644	0.124431	0.994557
Rfc3	ENSMUSG00000033970.16	241.453	0.359647	0.234079	1.53643	0.124432	0.994557
Nkd2	ENSMUSG00000021567.16	335.221	-0.309301	0.201329	-1.53629	0.124467	0.994557
Serpina3g	ENSMUSG00000041481.18	16.1774	0.822605	0.535454	1.53627	0.124471	0.994557
Nup210	ENSMUSG00000030091.18	1239.72	-0.375235	0.24428	-1.53609	0.124517	0.994557
Fam110b	ENSMUSG00000049119.15	794.789	0.235695	0.153457	1.5359	0.124562	0.994557
Pdpr	ENSMUSG00000033624.11	531.524	-0.517814	0.337151	-1.53585	0.124575	0.994557
Ndufa4	ENSMUSG00000029632.8	3720.32	0.308626	0.200968	1.53569	0.124613	0.994557
Gm37694	ENSMUSG00000102562.2	20.9661	-0.852597	0.555285	-1.53542	0.12468	0.994557
Gm37166	ENSMUSG00000102461.2	4.32278	-1.72676	1.12474	-1.53525	0.124723	0.994557
Kdm6b	ENSMUSG00000018476.8	1941.52	-0.351914	0.229239	-1.53514	0.12475	0.994557
A330043C09Rik	ENSMUSG00000086044.2	2.48989	2.7409	1.7857	1.53492	0.124804	0.994557
Capn8	ENSMUSG00000038599.15	4.14036	-1.65465	1.0782	-1.53464	0.124872	0.994557
Mdn1	ENSMUSG00000058006.13	4533.06	-0.504145	0.328515	-1.53462	0.124877	0.994557
Gm9575	ENSMUSG00000083692.2	163.656	-0.397572	0.259073	-1.53459	0.124884	0.994557
Abcc4	ENSMUSG00000032849.15	334.505	-0.351249	0.228895	-1.53454	0.124896	0.994557
Plekha6	ENSMUSG00000041757.18	5553.51	-0.347842	0.226755	-1.534	0.12503	0.994557
Cacng6	ENSMUSG00000078815.9	9.52873	1.35612	0.884505	1.53319	0.125229	0.994557
1700003L19Rik	ENSMUSG00000101565.3	1.68118	3.07834	2.00792	1.5331	0.125251	0.994557
Sh3gl3	ENSMUSG00000030638.14	1398.41	0.259334	0.169255	1.53221	0.125472	0.994557
Rbpj-ps3	ENSMUSG00000079575.4	68.6348	-0.485727	0.317018	-1.53217	0.12548	0.994557
Tpsb2	ENSMUSG00000033825.11	10.5431	-1.23075	0.803315	-1.53209	0.125501	0.994557
Rere	ENSMUSG00000039852.18	6604.18	-0.331872	0.216631	-1.53197	0.12553	0.994557
Zfyve27	ENSMUSG00000018820.14	2465.11	-0.186971	0.122055	-1.53186	0.125557	0.994557
Mir207	ENSMUSG00000065452.2	5.7131	-1.48458	0.969336	-1.53154	0.125635	0.994557
Tep1	ENSMUSG00000006281.9	325.267	-0.312647	0.20416	-1.53139	0.125674	0.994557
Uckl1	ENSMUSG00000089917.8	949.422	-0.242369	0.158279	-1.53127	0.125702	0.994557
Gm54730	ENSMUSG00002076916.1	72.7389	-0.501324	0.3274	-1.53123	0.125713	0.994557
D7Bwg0826e	ENSMUSG00000109198.2	16.495	0.937434	0.612437	1.53066	0.125853	0.994557
Basp1	ENSMUSG00000045763.9	12971.3	0.185956	0.121502	1.53048	0.125899	0.994557
Gm22357	ENSMUSG00000064816.3	36.6015	0.584493	0.381926	1.53038	0.125923	0.994557
Epb41l5	ENSMUSG00000026383.15	466.288	-0.315234	0.205993	-1.53032	0.125939	0.994557
Tmem164	ENSMUSG00000047045.18	848.579	-0.212308	0.138758	-1.53005	0.126003	0.994557
Abca8a	ENSMUSG00000041828.16	284.873	-0.291559	0.190556	-1.53004	0.126006	0.994557
Gm18706	ENSMUSG00000109882.2	7.0137	-1.32005	0.86278	-1.52999	0.126019	0.994557
Stk35	ENSMUSG00000037885.19	1056.04	-0.28919	0.189077	-1.52948	0.126146	0.994557
Cytl1	ENSMUSG00000062329.5	30.4493	0.788843	0.515764	1.52946	0.126149	0.994557
Traf1	ENSMUSG00000026875.15	200.698	-0.346337	0.226448	-1.52943	0.126157	0.994557
Nudt19	ENSMUSG00000034875.6	1273.22	0.285686	0.186826	1.52916	0.126226	0.994557
Kcna1	ENSMUSG00000047976.5	537.429	-0.531608	0.347713	-1.52887	0.126296	0.994557
Gm19412	ENSMUSG00000101438.4	179.56	0.371161	0.242791	1.52873	0.126331	0.994557
Atp5if1	ENSMUSG00000054428.13	3712.39	0.325151	0.212698	1.5287	0.126339	0.994557
Shc2	ENSMUSG00000020312.13	1742.45	-0.202297	0.132337	-1.52865	0.126351	0.994557
Sox1ot	ENSMUSG00000047935.18	937.987	-0.233446	0.152725	-1.52854	0.126378	0.994557
Dcaf1	ENSMUSG00000040325.17	1067.46	-0.341793	0.223675	-1.52808	0.126494	0.994557
E130308A19Rik	ENSMUSG00000045071.15	546.27	-0.319753	0.209288	-1.52782	0.126558	0.994557
Nap1l1	ENSMUSG00000058799.17	2340.35	0.237946	0.155782	1.52743	0.126654	0.994557
Txlna	ENSMUSG00000053841.16	1633.19	-0.268876	0.176039	-1.52736	0.126671	0.994557
Myl2	ENSMUSG00000013936.13	6.4506	1.37712	0.901758	1.52714	0.126725	0.994557
Ms4a4a	ENSMUSG00000101389.2	3.19308	-2.44634	1.60198	-1.52707	0.126743	0.994557
Slirp	ENSMUSG00000021040.16	770.096	0.322067	0.21091	1.52703	0.126753	0.994557
Gm56548	ENSMUSG00000120994.1	5.78607	1.3448	0.880699	1.52697	0.126769	0.994557
1700056N10Rik	ENSMUSG00000084792.2	26.1438	0.778668	0.509961	1.52692	0.126782	0.994557
Kif26b	ENSMUSG00000026494.13	1156.21	-0.373341	0.244513	-1.52687	0.126793	0.994557
Maskbp3	ENSMUSG00000117942.2	469.788	-0.230769	0.151142	-1.52684	0.126802	0.994557
Tmem65	ENSMUSG00000062373.9	1986.33	0.203297	0.133164	1.52667	0.126844	0.994557
Bdp1	ENSMUSG00000049658.14	1005.4	-0.465227	0.304772	-1.52648	0.126891	0.994557
Cntrob	ENSMUSG00000032782.20	643.336	-0.240739	0.157722	-1.52635	0.126923	0.994557
Kif1c	ENSMUSG00000020821.18	4128.4	-0.188669	0.123628	-1.52611	0.126984	0.994557
Hmcn1	ENSMUSG00000066842.19	230.561	-0.525778	0.344584	-1.52583	0.127052	0.994557
Ctbp2	ENSMUSG00000030970.17	1292.24	-0.188439	0.123535	-1.52539	0.127163	0.994557
Sbspon	ENSMUSG00000032719.5	15.0826	0.825409	0.541119	1.52537	0.127166	0.994557
Gm13629	ENSMUSG00000087301.9	153.714	-0.391786	0.256861	-1.52529	0.127188	0.994557
Synm	ENSMUSG00000030554.17	1249.98	-0.270829	0.177565	-1.52524	0.127199	0.994557
Onecut3	ENSMUSG00000045518.9	216.937	-0.402486	0.263912	-1.52508	0.12724	0.994557
[truncated: 54,885 more rows]

## Sheet: hippocampus_HFD_vs_Normal_4wk
GeneName	ENSG	baseMean	log2FoldChange Normal/HFD	lfcSE	stat	pvalue	padj
Ppp1r17	ENSMUSG00000002930.7	45.9475	-3.92356	0.750775	-5.22602	1.732e-07	0.00559039
Dao	ENSMUSG00000042096.16	25.5296	-3.44343	0.734427	-4.68859	2.751e-06	0.0443971
A2m	ENSMUSG00000030111.10	217.556	-1.37673	0.306063	-4.49818	6.85371e-06	0.0737391
Tns4	ENSMUSG00000017607.10	16.6205	-6.5405	1.51473	-4.31794	1.57495e-05	0.10739
Hes3	ENSMUSG00000028946.8	15.5474	-5.5359	1.28567	-4.30583	1.66357e-05	0.10739
Tfrc	ENSMUSG00000022797.17	2333.48	0.443513	0.105877	4.18897	2.80227e-05	0.138653
Xlr3b	ENSMUSG00000073125.11	18.1285	-3.00522	0.720169	-4.17294	3.007e-05	0.138653
Cirbp	ENSMUSG00000045193.14	1349.9	0.529222	0.129226	4.09532	4.21584e-05	0.170094
Sntb2	ENSMUSG00000041308.7	1240.93	-0.613675	0.152135	-4.03376	5.4891e-05	0.196857
Doc2b	ENSMUSG00000020848.8	5226.45	-0.576307	0.150095	-3.8396	0.000123233	0.397758
Gm16701	ENSMUSG00000097823.3	198.414	0.751518	0.199257	3.77159	0.000162209	0.475966
Cbfa2t3	ENSMUSG00000006362.17	1511.57	-0.537011	0.14396	-3.73027	0.000191272	0.514474
Chd7	ENSMUSG00000041235.13	761.815	-0.573549	0.160651	-3.57016	0.000356758	0.799824
Bmp6	ENSMUSG00000039004.7	261.371	-1.0324	0.29167	-3.53962	0.000400703	0.799824
Chdh	ENSMUSG00000015970.20	183.433	-0.887865	0.25114	-3.53534	0.00040725	0.799824
Cnpy1	ENSMUSG00000044681.20	52.3265	-5.46741	1.54713	-3.53391	0.000409466	0.799824
Ahnak	ENSMUSG00000069833.14	682.553	-0.668034	0.190011	-3.51577	0.000438479	0.799824
Gabra6	ENSMUSG00000020428.14	55.8759	-5.35429	1.52491	-3.51123	0.00044604	0.799824
Itga10	ENSMUSG00000090210.8	149.425	-0.936965	0.270474	-3.46416	0.00053189	0.862361
Spata13	ENSMUSG00000021990.17	916.362	-0.624992	0.180481	-3.46292	0.00053435	0.862361
Crtam	ENSMUSG00000032021.15	15.0178	-4.10322	1.19813	-3.4247	0.000615483	0.939162
Cnksr3	ENSMUSG00000015202.14	140.132	-0.838457	0.245593	-3.41401	0.000640133	0.939162
Steap2	ENSMUSG00000015653.14	275.543	-1.19534	0.354631	-3.37067	0.000749868	0.99992
Large2	ENSMUSG00000040434.17	15.5042	-2.65831	0.792829	-3.35293	0.000799595	0.99992
Trp73	ENSMUSG00000029026.18	170.03	-0.728979	0.220243	-3.30989	0.000933331	0.99992
Cbln3	ENSMUSG00000040380.15	163.203	-3.82398	1.15578	-3.30856	0.000937786	0.99992
Gprc5c	ENSMUSG00000051043.17	123.998	-1.08338	0.328942	-3.29352	0.000989411	0.99992
Tuba1c	ENSMUSG00000043091.10	16.5797	-2.76184	0.865914	-3.18951	0.00142515	0.99992
Car8	ENSMUSG00000041261.10	287.298	-2.29114	0.718575	-3.18845	0.0014304	0.99992
Nxn	ENSMUSG00000020844.7	407.697	-0.61137	0.194329	-3.14605	0.0016549	0.99992
Cecr2	ENSMUSG00000071226.12	420.028	-0.610257	0.194205	-3.14234	0.00167606	0.99992
Ppp1r16b	ENSMUSG00000037754.14	5243.15	-0.333829	0.106324	-3.13972	0.00169112	0.99992
Tbc1d2	ENSMUSG00000039813.15	156.893	-0.808407	0.257872	-3.13491	0.00171906	0.99992
Rbm43	ENSMUSG00000036249.17	324.92	0.522406	0.166734	3.13316	0.00172933	0.99992
Lmx1a	ENSMUSG00000026686.15	18.1999	-2.81395	0.899684	-3.12771	0.00176173	0.99992
Cox8b	ENSMUSG00000025488.10	19.5456	-3.04373	0.980837	-3.10319	0.00191444	0.99992
9130024F11Rik	ENSMUSG00000087022.6	94.0886	1.14407	0.373075	3.06659	0.00216513	0.99992
Kcnj13	ENSMUSG00000079436.4	154.867	-4.59791	1.50538	-3.05431	0.00225575	0.99992
Gm47204	ENSMUSG00000110980.3	340.673	0.515462	0.168951	3.05096	0.00228111	0.99992
Serinc2	ENSMUSG00000023232.18	308.459	-0.521107	0.171529	-3.03801	0.00238149	0.99992
Inf2	ENSMUSG00000037679.10	5614.13	-0.347089	0.115541	-3.00404	0.00266418	0.99992
Lbx1	ENSMUSG00000025216.10	5.00442	-4.77239	1.58947	-3.00251	0.00267762	0.99992
Catip	ENSMUSG00000073650.10	80.2572	-1.14846	0.383068	-2.99806	0.00271701	0.99992
Fat2	ENSMUSG00000055333.15	110.788	-4.1953	1.40497	-2.98603	0.00282621	0.99992
Coch	ENSMUSG00000020953.18	135.775	-0.766935	0.257396	-2.9796	0.00288627	0.99992
Gm6069	ENSMUSG00000104616.2	3.56961	-5.29983	1.77902	-2.97907	0.00289121	0.99992
Swt1	ENSMUSG00000052748.15	221.597	-0.62223	0.20906	-2.97631	0.00291736	0.99992
Gm29266	ENSMUSG00000101797.3	4.14949	-5.51789	1.85465	-2.97517	0.00292825	0.99992
Plcl1	ENSMUSG00000038349.11	1368.53	-0.393955	0.132553	-2.97206	0.00295805	0.99992
Ifi27l2a	ENSMUSG00000079017.4	16.1724	-2.26628	0.762803	-2.97099	0.00296845	0.99992
Ntn5	ENSMUSG00000070564.16	234.551	0.707633	0.239104	2.95952	0.00308119	0.99992
Cndp1	ENSMUSG00000056162.15	13.4831	-2.55907	0.865	-2.95846	0.00309181	0.99992
Pcp2	ENSMUSG00000004630.19	111.177	-4.84233	1.6382	-2.95589	0.0031177	0.99992
Wnk4	ENSMUSG00000035112.18	253.03	-0.591592	0.201478	-2.93626	0.00332195	0.99992
Lonrf3	ENSMUSG00000016239.12	186.273	-0.669667	0.230523	-2.90499	0.00367263	0.99992
Mns1	ENSMUSG00000032221.15	129.024	-0.997789	0.343629	-2.90368	0.00368799	0.99992
Arhgef33	ENSMUSG00000054901.8	57.3851	-1.79823	0.620421	-2.89841	0.00375065	0.99992
Gm53610	ENSMUSG00000119990.1	11.669	2.10126	0.729083	2.88206	0.00395078	0.99992
Smim43	ENSMUSG00000085007.4	109.523	0.689264	0.239204	2.88149	0.00395804	0.99992
Pdzd2	ENSMUSG00000022197.17	2409.54	-0.607383	0.211814	-2.86753	0.0041369	0.99992
Col18a1	ENSMUSG00000001435.16	161.203	-0.770464	0.268978	-2.86441	0.00417787	0.99992
Adam1a	ENSMUSG00000072647.7	282.727	-0.496872	0.173893	-2.85734	0.00427212	0.99992
Gse1	ENSMUSG00000031822.21	4989.9	-0.380136	0.133435	-2.84885	0.00438777	0.99992
Baz1b	ENSMUSG00000002748.8	4906.58	-0.331236	0.116292	-2.84832	0.00439511	0.99992
Platr14	ENSMUSG00000086454.9	5.20971	3.89055	1.36613	2.84788	0.00440121	0.99992
Il17re	ENSMUSG00000043088.17	8.52323	-2.93381	1.03318	-2.83959	0.00451715	0.99992
Wnt6	ENSMUSG00000033227.8	18.1313	-2.07705	0.740307	-2.80566	0.00502139	0.99992
Bex1	ENSMUSG00000050071.9	864.855	0.411407	0.146827	2.80199	0.00507878	0.99992
mt-Nd6	ENSMUSG00000064368.1	581.132	0.823495	0.294067	2.80037	0.0051044	0.99992
4122401K19Rik	ENSMUSG00000120104.1	184.003	0.700765	0.251211	2.78955	0.00527816	0.99992
Gm42047	ENSMUSG00000110631.2	32.8778	-1.23834	0.445808	-2.77775	0.00547364	0.99992
Stat3	ENSMUSG00000004040.17	1637.28	-0.336786	0.121261	-2.77736	0.00548032	0.99992
Fstl5	ENSMUSG00000034098.15	611.045	0.439806	0.158793	2.76968	0.00561116	0.99992
Elovl2	ENSMUSG00000021364.17	399.954	0.418722	0.151392	2.76582	0.00567794	0.99992
Adam8	ENSMUSG00000025473.17	376.655	-0.717951	0.260045	-2.76087	0.00576481	0.99992
Dsp	ENSMUSG00000054889.11	2639.3	-0.486233	0.176192	-2.75968	0.00578586	0.99992
Baiap2l1	ENSMUSG00000038859.8	46.5031	-1.82174	0.660885	-2.75652	0.00584208	0.99992
Zbtb40	ENSMUSG00000060862.11	391.031	-0.565881	0.205316	-2.75615	0.00584856	0.99992
Dmpk	ENSMUSG00000030409.17	623.388	-0.42073	0.152751	-2.75436	0.00588074	0.99992
Ankrd10	ENSMUSG00000031508.15	1803.65	-0.307304	0.112029	-2.74309	0.00608647	0.99992
Gm26684	ENSMUSG00000097286.4	27.8378	-2.19063	0.798658	-2.74288	0.00609025	0.99992
Agbl1	ENSMUSG00000025754.12	3.9081	-4.39769	1.60953	-2.73229	0.00628964	0.99992
Mgst3	ENSMUSG00000026688.6	917.622	0.412228	0.151132	2.7276	0.00637971	0.99992
Sgms2	ENSMUSG00000050931.8	98.4189	-1.29183	0.474176	-2.72436	0.00644256	0.99992
9330133O14Rik	ENSMUSG00000121107.1	195.063	0.56009	0.205913	2.72004	0.00652747	0.99992
Selenon	ENSMUSG00000050989.11	680.128	-0.375365	0.138248	-2.71516	0.00662443	0.99992
Kank2	ENSMUSG00000032194.10	309.463	-0.444246	0.16374	-2.71312	0.00666527	0.99992
Oas2	ENSMUSG00000032690.17	17.8731	-2.23099	0.823224	-2.71006	0.0067271	0.99992
Ppp2r2b	ENSMUSG00000024500.21	2195.39	0.363016	0.133954	2.71	0.00672827	0.99992
Frem1	ENSMUSG00000059049.15	177.415	-1.03172	0.381633	-2.70343	0.00686272	0.99992
Pierce1	ENSMUSG00000026831.17	68.382	-1.36187	0.503957	-2.70235	0.00688511	0.99992
Fbln7	ENSMUSG00000027386.10	54.3039	-1.21175	0.448796	-2.70001	0.00693376	0.99992
4930512B01Rik	ENSMUSG00000020992.6	5.27041	3.24744	1.20456	2.69595	0.00701876	0.99992
Wdr72	ENSMUSG00000044976.18	9.98354	-3.81557	1.41557	-2.69542	0.00702989	0.99992
Pkp3	ENSMUSG00000054065.13	7.49725	-2.69549	1.00006	-2.69533	0.00703183	0.99992
Olfm2	ENSMUSG00000032172.9	964.822	0.490109	0.182084	2.69167	0.00710961	0.99992
Adgrv1	ENSMUSG00000069170.15	82.9348	-0.884827	0.32939	-2.68626	0.00722574	0.99992
Gabrg1	ENSMUSG00000001260.11	349.831	0.45196	0.168572	2.6811	0.00733798	0.99992
Necab2	ENSMUSG00000031837.15	2709.01	0.424118	0.158608	2.674	0.00749521	0.99992
Bmp7	ENSMUSG00000008999.8	188.215	-0.770722	0.288431	-2.67212	0.00753745	0.99992
Tecta	ENSMUSG00000037705.14	9.83895	2.70486	1.01794	2.65719	0.00787939	0.99992
Nek5	ENSMUSG00000037738.12	30.8314	-1.99024	0.74982	-2.6543	0.00794741	0.99992
Itga7	ENSMUSG00000025348.11	1374.15	-0.349898	0.131953	-2.65168	0.00800932	0.99992
Gm47171	ENSMUSG00000111340.2	23.703	-1.29527	0.488703	-2.65043	0.00803904	0.99992
Sipa1l2	ENSMUSG00000001995.10	3109.94	-0.338046	0.127628	-2.64868	0.00808056	0.99992
Dnajc3	ENSMUSG00000022136.9	1636.32	-0.395628	0.149601	-2.64455	0.00817992	0.99992
Rbm47	ENSMUSG00000070780.12	51.7854	-1.82773	0.691585	-2.64282	0.00822187	0.99992
Gm14388	ENSMUSG00000084230.2	69.4063	0.749386	0.283676	2.6417	0.00824907	0.99992
Sbk1	ENSMUSG00000042978.12	3132.28	-0.316468	0.119821	-2.64118	0.00826184	0.99992
Kif26b	ENSMUSG00000026494.13	1188.16	-0.462451	0.175172	-2.63998	0.00829104	0.99992
Cep95	ENSMUSG00000018372.14	393.535	-0.408488	0.15504	-2.63472	0.00842065	0.99992
Prdm2	ENSMUSG00000057637.14	2217.15	-0.366748	0.139283	-2.63312	0.00846037	0.99992
Slco1a5	ENSMUSG00000063975.14	8.86569	-3.6478	1.38702	-2.62996	0.00853947	0.99992
Gap43	ENSMUSG00000047261.10	3147.11	0.4539	0.172647	2.62906	0.00856201	0.99992
Trpm3	ENSMUSG00000052387.17	3546.03	-0.538018	0.204888	-2.62591	0.00864175	0.99992
Atp6v0c	ENSMUSG00000024121.14	2676.54	0.298073	0.113513	2.62589	0.00864216	0.99992
Polk	ENSMUSG00000021668.16	289.736	-0.467451	0.178202	-2.62314	0.00871228	0.99992
Dnaaf3	ENSMUSG00000055809.8	60.3524	-1.22092	0.465903	-2.62055	0.00877881	0.99992
Arhgef19	ENSMUSG00000028919.12	590.889	-0.380582	0.145559	-2.61463	0.00893239	0.99992
Mcub	ENSMUSG00000027994.15	127.384	0.584336	0.223822	2.61072	0.00903527	0.99992
Map3k19	ENSMUSG00000051590.11	153.949	-0.586891	0.225439	-2.60333	0.00923238	0.99992
Ptprh	ENSMUSG00000035429.14	15.5329	1.78221	0.685429	2.60014	0.00931854	0.99992
Gm34466	ENSMUSG00000113919.2	45.4772	1.293	0.498255	2.59506	0.00945745	0.99992
Rd3	ENSMUSG00000049353.18	27.6674	-1.94569	0.749923	-2.59453	0.00947216	0.99992
Gpcpd1	ENSMUSG00000027346.16	2437.4	0.274789	0.106498	2.58023	0.00987334	0.99992
Aebp1	ENSMUSG00000020473.14	469.092	-0.812603	0.315	-2.57969	0.00988882	0.99992
AU021092	ENSMUSG00000051669.7	54.3764	0.848682	0.329166	2.57828	0.00992934	0.99992
Zfp945	ENSMUSG00000059142.17	269.812	0.436711	0.169699	2.57344	0.0100693	0.99992
Sipa1l3	ENSMUSG00000030583.17	7824.71	-0.298553	0.116018	-2.57334	0.0100723	0.99992
Adipor2	ENSMUSG00000030168.14	1460.41	-0.310591	0.120704	-2.57315	0.0100777	0.99992
Zfyve16	ENSMUSG00000021706.15	481.097	-0.39341	0.152949	-2.57216	0.0101065	0.99992
Car14	ENSMUSG00000038526.15	315.79	-0.893788	0.347497	-2.57207	0.0101092	0.99992
Tekt1	ENSMUSG00000020799.17	79.8248	-1.09997	0.428532	-2.56684	0.010263	0.99992
Btf3l4	ENSMUSG00000028568.17	336.603	0.444132	0.173078	2.56608	0.0102856	0.99992
Col6a4	ENSMUSG00000032572.10	188.879	0.523521	0.204074	2.56535	0.0103071	0.99992
C2	ENSMUSG00000024371.15	28.7749	-1.2042	0.47018	-2.56115	0.0104327	0.99992
Notch2	ENSMUSG00000027878.12	1216.48	-0.427325	0.1669	-2.56036	0.0104564	0.99992
Gm5511	ENSMUSG00000100615.2	106.375	0.835589	0.326471	2.55946	0.0104834	0.99992
Gprc5b	ENSMUSG00000008734.10	6607.22	-0.308467	0.120559	-2.55863	0.0105086	0.99992
N4bp2	ENSMUSG00000037795.15	427.305	-0.495556	0.193682	-2.5586	0.0105094	0.99992
Nap1l2	ENSMUSG00000082229.2	1928.34	0.376172	0.147142	2.55653	0.0105722	0.99992
Mansc4	ENSMUSG00000072662.3	5.17846	-3.9158	1.53241	-2.55531	0.0106092	0.99992
Ift43	ENSMUSG00000007867.10	228.135	-0.5067	0.198485	-2.55284	0.0106847	0.99992
Rgs4	ENSMUSG00000038530.12	3399.58	0.347879	0.136437	2.54974	0.0107804	0.99992
Gm8399	ENSMUSG00000043889.7	748.692	0.334241	0.131096	2.54959	0.010785	0.99992
Nfya	ENSMUSG00000023994.14	736.392	-0.455154	0.178525	-2.54952	0.0107872	0.99992
Mlf1	ENSMUSG00000048416.16	42.5001	-1.53248	0.6016	-2.54734	0.0108547	0.99992
Tfcp2l1	ENSMUSG00000026380.11	172.785	-0.558005	0.219209	-2.54554	0.0109109	0.99992
Tmem170	ENSMUSG00000031953.3	152.624	-0.533168	0.209496	-2.54501	0.0109276	0.99992
Cfap91	ENSMUSG00000022805.18	87.3053	-1.26208	0.496118	-2.54392	0.0109617	0.99992
Mxd4	ENSMUSG00000037235.14	2800.74	-0.283948	0.111768	-2.54052	0.0110689	0.99992
Gm15688	ENSMUSG00000089737.2	46.3386	1.07195	0.422231	2.53877	0.0111242	0.99992
Zhx2	ENSMUSG00000071757.11	1050.75	-0.344145	0.135758	-2.535	0.0112448	0.99992
Acss3	ENSMUSG00000035948.14	49.4801	-1.14436	0.451638	-2.5338	0.0112833	0.99992
Gm48078	ENSMUSG00000114293.2	20.621	-1.36308	0.53919	-2.528	0.0114713	0.99992
Amn	ENSMUSG00000021278.8	55.8886	0.975583	0.386244	2.52582	0.0115428	0.99992
Gm3510	ENSMUSG00000096936.2	76.7741	0.680023	0.269289	2.52525	0.0115615	0.99992
Rflnb	ENSMUSG00000020846.7	492.403	-0.512858	0.203259	-2.52318	0.01163	0.99992
Batf2	ENSMUSG00000039699.15	4.28109	3.54507	1.4086	2.51673	0.0118448	0.99992
Cgnl1	ENSMUSG00000032232.15	439.138	-0.913846	0.363127	-2.5166	0.0118493	0.99992
Fhad1	ENSMUSG00000051435.12	279.669	-0.765041	0.304522	-2.51227	0.0119959	0.99992
Ston1	ENSMUSG00000033855.16	104.605	-0.641688	0.255553	-2.51098	0.0120397	0.99992
Arhgef5	ENSMUSG00000033542.14	85.6433	-0.905091	0.360926	-2.50769	0.0121522	0.99992
Carmn	ENSMUSG00000097324.10	2.43659	-4.73689	1.89245	-2.50305	0.012313	0.99992
Triobp	ENSMUSG00000033088.20	247.607	-0.50435	0.201584	-2.50194	0.0123515	0.99992
Lepr	ENSMUSG00000057722.18	68.9191	-1.24767	0.49887	-2.50098	0.0123849	0.99992
Lct	ENSMUSG00000026354.9	2328.85	-0.53273	0.213048	-2.50051	0.0124015	0.99992
Cd7	ENSMUSG00000025163.7	3.82288	4.35172	1.74485	2.49403	0.0126301	0.99992
Kcng1	ENSMUSG00000074575.5	1515.97	-0.42893	0.17203	-2.49334	0.0126547	0.99992
Zbed5	ENSMUSG00000034173.14	155.816	0.560209	0.224794	2.4921	0.0126991	0.99992
Myo1b	ENSMUSG00000018417.15	337.506	0.409617	0.164372	2.49202	0.0127019	0.99992
Folr1	ENSMUSG00000001827.13	80.2989	-3.21808	1.29173	-2.4913	0.0127278	0.99992
Gm47108	ENSMUSG00000111000.2	36.0783	-1.06501	0.427616	-2.49057	0.012754	0.99992
Lrch3	ENSMUSG00000022801.14	1305.26	-0.384519	0.154612	-2.48699	0.0128828	0.99992
Silc1	ENSMUSG00000094002.5	778.711	0.406084	0.163295	2.48682	0.012889	0.99992
Auts2	ENSMUSG00000029673.20	4205.77	-0.340498	0.137059	-2.48431	0.0129801	0.99992
Chn2	ENSMUSG00000004633.18	816.562	-0.485847	0.19562	-2.48363	0.0130049	0.99992
Hdgfl3	ENSMUSG00000025104.14	2304.54	0.304504	0.122843	2.47881	0.0131821	0.99992
Gm9754	ENSMUSG00000029360.4	26.8628	-1.62336	0.656111	-2.47421	0.013353	0.99992
Lrrc23	ENSMUSG00000030125.12	131.544	-1.20057	0.485352	-2.47361	0.0133757	0.99992
Gm19531	ENSMUSG00000111348.2	77.7205	0.70052	0.283508	2.4709	0.0134774	0.99992
Gm42056	ENSMUSG00000120218.1	95.1256	0.619135	0.250598	2.47063	0.0134877	0.99992
Vwa7	ENSMUSG00000007030.9	17.5482	-1.69941	0.68962	-2.46427	0.0137292	0.99992
Rsph1	ENSMUSG00000024033.11	170.284	-1.0598	0.430207	-2.46347	0.0137599	0.99992
5830408C22Rik	ENSMUSG00000110148.3	137.377	-0.533782	0.216692	-2.46332	0.0137657	0.99992
Dab2	ENSMUSG00000022150.17	286.201	-0.696163	0.282651	-2.46298	0.0137788	0.99992
Gm18821	ENSMUSG00000098761.2	18.8327	-1.53002	0.621994	-2.45987	0.0138989	0.99992
Sgk3	ENSMUSG00000025915.15	250.089	-0.566839	0.230495	-2.45923	0.0139237	0.99992
Gm44250	ENSMUSG00000107881.2	99.3841	-1.3199	0.536944	-2.45817	0.0139648	0.99992
Eif4ebp2	ENSMUSG00000020091.16	2314.71	-0.29659	0.120766	-2.45591	0.014053	0.99992
Phlda1	ENSMUSG00000020205.9	470.934	0.364012	0.148423	2.45253	0.0141854	0.99992
9430037G07Rik	ENSMUSG00000097073.8	9.61276	1.91958	0.783261	2.45076	0.0142556	0.99992
Igsf21	ENSMUSG00000040972.9	666.774	0.505373	0.206386	2.44868	0.0143381	0.99992
Rab11fip1	ENSMUSG00000031488.15	102.361	-0.828993	0.338734	-2.44732	0.0143921	0.99992
Mpzl2	ENSMUSG00000032092.6	39.0208	-1.36973	0.559954	-2.44615	0.014439	0.99992
Zmynd10	ENSMUSG00000010044.13	96.606	-0.77492	0.317141	-2.44346	0.0145473	0.99992
Slc38a2	ENSMUSG00000022462.8	3129.57	-0.280096	0.114698	-2.44204	0.0146045	0.99992
Colec12	ENSMUSG00000036103.10	199.653	-0.707667	0.289811	-2.44183	0.0146132	0.99992
Gpr22	ENSMUSG00000044067.8	2251.21	0.472729	0.193607	2.44169	0.0146188	0.99992
Gm32113	ENSMUSG00000120773.1	6.15477	-4.1107	1.68448	-2.44034	0.0146734	0.99992
Vsnl1	ENSMUSG00000054459.9	11335.9	0.274094	0.112327	2.44015	0.0146814	0.99992
Uox	ENSMUSG00000028186.15	13.6431	-1.66365	0.682025	-2.43928	0.0147167	0.99992
Gng3	ENSMUSG00000071658.6	5132.29	0.327041	0.134152	2.43784	0.0147752	0.99992
Atp2a3	ENSMUSG00000020788.16	254.196	-0.784742	0.322026	-2.43689	0.0148143	0.99992
Smim5	ENSMUSG00000048442.16	23.8691	-1.90823	0.785074	-2.43063	0.0150724	0.99992
8430429K09Rik	ENSMUSG00000034587.10	182.315	0.478512	0.197822	2.4189	0.0155674	0.99992
Ifi209	ENSMUSG00000043263.14	4.23847	-3.60393	1.49025	-2.41834	0.0155917	0.99992
Ankrd34c	ENSMUSG00000047606.5	44.4663	1.10899	0.45872	2.41759	0.0156238	0.99992
Sycp1	ENSMUSG00000027855.14	2.19805	-4.59329	1.90031	-2.41713	0.0156433	0.99992
Myb	ENSMUSG00000019982.16	38.75	-1.304	0.539693	-2.41619	0.0156838	0.99992
En2	ENSMUSG00000039095.9	36.2728	-1.38731	0.575467	-2.41075	0.0159196	0.99992
Lpl	ENSMUSG00000015568.17	1398.99	0.378271	0.157128	2.40741	0.016066	0.99992
Gm42851	ENSMUSG00000106688.2	51.5221	0.810033	0.336499	2.40724	0.0160738	0.99992
Cflar	ENSMUSG00000026031.16	542.411	-0.328059	0.136423	-2.40473	0.0161846	0.99992
Dnase1l2	ENSMUSG00000024136.15	159.917	-0.643132	0.267546	-2.40382	0.016225	0.99992
Per3	ENSMUSG00000028957.13	1640.85	-0.326413	0.135836	-2.40299	0.0162616	0.99992
Kcnc3	ENSMUSG00000062785.15	8482.56	-0.35259	0.147544	-2.38973	0.016861	0.99992
Pacsin2	ENSMUSG00000016664.17	1892.05	-0.268555	0.112435	-2.38855	0.0169152	0.99992
Otos	ENSMUSG00000044055.6	45.5131	-0.892469	0.37435	-2.38405	0.0171233	0.99992
Gnmt	ENSMUSG00000002769.10	17.1874	-1.37192	0.576317	-2.3805	0.0172893	0.99992
Clec1a	ENSMUSG00000033082.11	47.103	0.887834	0.373132	2.37941	0.0173404	0.99992
Gm13425	ENSMUSG00000085224.3	3.46271	5.23106	2.20003	2.37772	0.01742	0.99992
Per2	ENSMUSG00000055866.10	1038.73	-0.441272	0.185871	-2.37408	0.0175927	0.99992
Gm50351	ENSMUSG00000117888.2	8.0075	-2.15814	0.909188	-2.3737	0.0176108	0.99992
Tnfrsf25	ENSMUSG00000024793.15	957.43	-0.625987	0.263839	-2.37261	0.0176628	0.99992
Gpx8	ENSMUSG00000021760.6	172.248	-0.881615	0.371619	-2.37236	0.0176749	0.99992
Llgl2	ENSMUSG00000020782.19	43.4324	-0.997103	0.420332	-2.37218	0.0176835	0.99992
Cfap126	ENSMUSG00000026649.15	95.0638	-1.26215	0.532514	-2.37016	0.0177802	0.99992
Perp	ENSMUSG00000019851.9	107.636	-0.97423	0.411096	-2.36984	0.0177958	0.99992
Gm57269	ENSMUSG00000119946.1	8.66019	2.03201	0.857867	2.36867	0.0178521	0.99992
Itih2	ENSMUSG00000037254.19	97.2623	-0.886613	0.374569	-2.36702	0.017932	0.99992
Mroh7	ENSMUSG00000047502.15	249.393	-0.522059	0.220732	-2.36513	0.018024	0.99992
Gpr182	ENSMUSG00000058396.8	62.7078	-0.854506	0.361463	-2.36402	0.0180778	0.99992
Sycp3	ENSMUSG00000020059.10	8.35305	2.12582	0.899833	2.36246	0.018154	0.99992
Clic3	ENSMUSG00000015093.16	11.1684	-2.56569	1.08635	-2.36176	0.0181885	0.99992
Necab1	ENSMUSG00000040536.16	1327.03	0.517552	0.219161	2.36152	0.0182004	0.99992
Cdcp3	ENSMUSG00000006204.8	5.77024	-2.98111	1.26588	-2.35497	0.018524	0.99992
Anxa1	ENSMUSG00000024659.16	44.4375	-1.09915	0.466762	-2.35485	0.0185303	0.99992
Tubb3	ENSMUSG00000062380.5	5717.2	0.248515	0.105622	2.35288	0.0186289	0.99992
Cfap44	ENSMUSG00000071550.15	278.961	-0.81901	0.348428	-2.35059	0.0187439	0.99992
Cspg5	ENSMUSG00000032482.10	6610.48	0.258234	0.109927	2.34915	0.0188165	0.99992
Zdhhc22	ENSMUSG00000048483.7	290.362	0.767932	0.327186	2.34709	0.0189209	0.99992
Zxdb	ENSMUSG00000073062.4	146.171	0.753445	0.321122	2.34629	0.0189615	0.99992
Atp6ap2	ENSMUSG00000031007.3	4220.89	0.358196	0.152705	2.34567	0.0189929	0.99992
Cdh19	ENSMUSG00000047216.9	187.387	-0.487779	0.208153	-2.34337	0.0191104	0.99992
Dnaaf5	ENSMUSG00000025857.11	258.058	-0.501005	0.214087	-2.34019	0.0192738	0.99992
4930426L09Rik	ENSMUSG00000026736.4	27.8237	1.00909	0.431351	2.33936	0.0193168	0.99992
Pcolce	ENSMUSG00000029718.15	257.829	-1.79173	0.766754	-2.33678	0.0194506	0.99992
Adamtsl3	ENSMUSG00000070469.13	43.0778	-1.00398	0.429681	-2.33658	0.019461	0.99992
Gm47572	ENSMUSG00000112922.2	46.919	-0.925185	0.396094	-2.33577	0.0195033	0.99992
F13a1	ENSMUSG00000039109.18	47.5249	-0.891015	0.381509	-2.3355	0.0195173	0.99992
Kcna4	ENSMUSG00000042604.6	805.954	0.44358	0.190103	2.33336	0.019629	0.99992
Zfp882	ENSMUSG00000089857.10	150.273	-0.55067	0.236047	-2.33288	0.0196543	0.99992
5031434C07Rik	ENSMUSG00000044574.6	2.26149	-4.64262	1.99038	-2.33253	0.0196726	0.99992
Nhsl2	ENSMUSG00000079481.12	2697.13	-0.398443	0.171114	-2.32852	0.0198846	0.99992
Pth2r	ENSMUSG00000025946.14	8.98356	2.09973	0.902072	2.32767	0.0199294	0.99992
Allc	ENSMUSG00000020636.15	4.65637	3.73246	1.60463	2.32606	0.0200154	0.99992
Pla2g4e	ENSMUSG00000050211.15	184.311	0.914105	0.393248	2.3245	0.0200987	0.99992
Zfp385c	ENSMUSG00000014198.16	16.5379	-1.75439	0.754828	-2.32422	0.0201137	0.99992
Zkscan3	ENSMUSG00000021327.20	1184.84	-0.34488	0.148507	-2.32232	0.0202157	0.99992
Gm50070	ENSMUSG00000117557.2	5.37268	-2.84287	1.22494	-2.32083	0.0202962	0.99992
9330121K16Rik	ENSMUSG00000110249.2	523.877	0.439621	0.189493	2.31998	0.0203419	0.99992
Gm48992	ENSMUSG00000115650.2	43.4114	0.999209	0.430727	2.31982	0.0203507	0.99992
1700028E10Rik	ENSMUSG00000097321.7	30.8102	0.997448	0.43031	2.31797	0.0204508	0.99992
Smt3h1-ps	ENSMUSG00000082906.2	17.3716	-1.34279	0.580025	-2.31505	0.0206101	0.99992
2410004P03Rik	ENSMUSG00000071398.9	106.483	-1.22876	0.53085	-2.31471	0.0206288	0.99992
Tusc3	ENSMUSG00000118664.1	3510.64	0.311663	0.134761	2.31271	0.0207386	0.99992
Rnf213	ENSMUSG00000070327.15	350.248	-0.48603	0.210259	-2.31158	0.0208008	0.99992
Dnajc1	ENSMUSG00000026740.13	910.837	-0.411438	0.178019	-2.31121	0.0208213	0.99992
Gpt2	ENSMUSG00000031700.12	2177.82	-0.304767	0.13219	-2.30552	0.0211374	0.99992
Cryab	ENSMUSG00000032060.11	2627.51	-0.463826	0.201641	-2.30025	0.0214338	0.99992
St6galnac2	ENSMUSG00000110170.2	33.3927	-1.08484	0.471939	-2.29869	0.0215224	0.99992
Pla2g5	ENSMUSG00000041193.16	40.7362	-1.78145	0.775975	-2.29575	0.0216899	0.99992
Ddo	ENSMUSG00000063428.9	357.869	-0.441801	0.192445	-2.29573	0.0216915	0.99992
Cbln4	ENSMUSG00000067578.4	259.917	0.670066	0.291939	2.29522	0.0217204	0.99992
Prelp	ENSMUSG00000041577.6	1152.36	-0.537517	0.234211	-2.29501	0.0217325	0.99992
Kansl3	ENSMUSG00000010453.13	2457.84	-0.307032	0.133968	-2.29183	0.0219155	0.99992
Col1a1	ENSMUSG00000001506.11	332.713	-0.474178	0.207312	-2.28727	0.0221801	0.99992
B930059L03Rik	ENSMUSG00000113361.2	52.6677	0.793869	0.347291	2.28589	0.0222605	0.99992
Gm2974	ENSMUSG00000079391.11	7.12149	2.09916	0.918353	2.28578	0.0222669	0.99992
Serpini1	ENSMUSG00000027834.16	3364.36	0.314185	0.137541	2.28429	0.0223543	0.99992
Fbxw7	ENSMUSG00000028086.16	4500.8	0.260485	0.114041	2.28413	0.0223642	0.99992
Ucp2	ENSMUSG00000033685.14	680.192	-0.658566	0.288419	-2.28337	0.0224087	0.99992
9430053O09Rik	ENSMUSG00000102344.3	77.9965	0.741907	0.325194	2.28143	0.0225232	0.99992
Pnma1	ENSMUSG00000054383.3	71.9545	0.773334	0.339419	2.27841	0.0227024	0.99992
Plekhm1	ENSMUSG00000034247.10	1104.87	-0.311772	0.136847	-2.27824	0.0227121	0.99992
Plac9	ENSMUSG00000095304.10	185.166	-0.913898	0.401368	-2.27696	0.0227886	0.99992
Gm28151	ENSMUSG00000100213.2	96.3498	0.638879	0.280699	2.27603	0.0228443	0.99992
Kif2c	ENSMUSG00000028678.14	9.54374	-1.80062	0.791144	-2.27597	0.0228475	0.99992
Col6a6	ENSMUSG00000043719.15	11.8763	1.6397	0.720547	2.27563	0.022868	0.99992
Gpnmb	ENSMUSG00000029816.11	233.803	-0.497357	0.21875	-2.27363	0.0229883	0.99992
Vwa3a	ENSMUSG00000030889.15	629.095	-0.42482	0.186906	-2.2729	0.023032	0.99992
Mir1892	ENSMUSG00000106344.3	23.4361	1.10117	0.48465	2.27209	0.0230809	0.99992
Iqub	ENSMUSG00000046192.5	73.9126	-1.11451	0.490694	-2.27129	0.0231293	0.99992
Marveld3	ENSMUSG00000001672.15	7.52945	-2.72641	1.20062	-2.27083	0.0231573	0.99992
Fam117a	ENSMUSG00000038893.13	233.485	-0.512511	0.225927	-2.26849	0.0232995	0.99992
Abca9	ENSMUSG00000041797.8	202.543	-0.461609	0.203735	-2.26574	0.0234676	0.99992
Ccdc141	ENSMUSG00000044033.17	375.714	-0.369593	0.163164	-2.26516	0.0235026	0.99992
Mir8114	ENSMUSG00000099227.3	834.806	-0.479669	0.212068	-2.26186	0.0237059	0.99992
Gm10509	ENSMUSG00000073448.5	124.178	0.611294	0.270556	2.2594	0.0238584	0.99992
Gm17149	ENSMUSG00000090334.2	15.7779	1.50184	0.664876	2.25883	0.0238942	0.99992
Gnai1	ENSMUSG00000057614.7	3446.03	0.293782	0.130088	2.25833	0.0239253	0.99992
Zfp943	ENSMUSG00000053347.16	451.504	0.536154	0.237515	2.25735	0.0239861	0.99992
Rs1	ENSMUSG00000031293.14	7.54863	-3.08663	1.36781	-2.25661	0.0240324	0.99992
Nbeal2	ENSMUSG00000056724.16	559.905	-0.589604	0.261344	-2.25604	0.0240681	0.99992
Gm2106	ENSMUSG00000117886.2	7.82847	-2.13289	0.945692	-2.25537	0.0241099	0.99992
Kmt5a	ENSMUSG00000049327.18	1600.57	-0.292174	0.129571	-2.25493	0.0241375	0.99992
Oca2	ENSMUSG00000030450.12	19.8519	-2.25252	0.998996	-2.25478	0.0241472	0.99992
9330151L19Rik	ENSMUSG00000097061.3	676.556	0.329809	0.146825	2.24627	0.0246865	0.99992
Lhb	ENSMUSG00000118462.2	24.9943	-1.7541	0.78105	-2.24582	0.0247157	0.99992
Nqo1	ENSMUSG00000003849.9	110.815	-0.544952	0.242692	-2.24545	0.0247395	0.99992
C920006O11Rik	ENSMUSG00000121490.1	112.705	0.565813	0.25201	2.2452	0.0247556	0.99992
Msantd1	ENSMUSG00000051246.4	96.3199	-0.578799	0.257931	-2.24401	0.0248317	0.99992
Prkg2	ENSMUSG00000029334.15	73.7026	0.788448	0.351446	2.24344	0.0248685	0.99992
Asgr1	ENSMUSG00000020884.16	36.0472	-1.06384	0.474263	-2.24315	0.0248872	0.99992
Tekt5	ENSMUSG00000039179.14	200.346	0.418693	0.186751	2.24199	0.0249621	0.99992
Fbxl9	ENSMUSG00000041679.10	66.8407	0.81278	0.362658	2.24117	0.0250148	0.99992
Dagla	ENSMUSG00000035735.11	7168.41	-0.306469	0.136771	-2.24075	0.0250426	0.99992
Otx2os1	ENSMUSG00000098682.10	10.0129	-3.22968	1.44174	-2.24013	0.0250822	0.99992
Qpct	ENSMUSG00000024084.9	276.159	0.432719	0.193476	2.23655	0.0253157	0.99992
Igsf9	ENSMUSG00000037995.16	167.706	-0.528293	0.236254	-2.23613	0.0253436	0.99992
H2-Q2	ENSMUSG00000091705.9	3.88661	3.39709	1.51954	2.2356	0.0253782	0.99992
Oxgr1	ENSMUSG00000044819.6	4.37877	2.98836	1.3377	2.23395	0.0254862	0.99992
Stat5b	ENSMUSG00000020919.12	457.925	-0.364855	0.163497	-2.23157	0.0256433	0.99992
Ttll6	ENSMUSG00000038756.14	36.2324	-1.33984	0.600562	-2.23098	0.0256821	0.99992
Dnah2	ENSMUSG00000005237.15	252.714	-0.551435	0.247224	-2.23051	0.0257139	0.99992
Krt8-ps	ENSMUSG00000109325.2	5.48712	-4.01213	1.79934	-2.22978	0.0257618	0.99992
Skor2	ENSMUSG00000091519.2	2.56217	-4.81415	2.16154	-2.22718	0.025935	0.99992
Ubxn10	ENSMUSG00000043621.14	106.235	-0.833724	0.374746	-2.22477	0.0260967	0.99992
Gm13025	ENSMUSG00000086159.2	9.48639	1.89418	0.851805	2.22373	0.0261668	0.99992
Mylk3	ENSMUSG00000031698.15	102.872	-0.639098	0.287474	-2.22315	0.0262056	0.99992
Irf9	ENSMUSG00000002325.16	369.696	-0.400427	0.180134	-2.22293	0.0262203	0.99992
Etaa1os	ENSMUSG00000086468.3	19.6766	1.13866	0.51233	2.22251	0.026249	0.99992
Dtnbp1	ENSMUSG00000057531.15	1510.41	0.333478	0.15017	2.22067	0.0263731	0.99992
Col8a2	ENSMUSG00000056174.9	175.011	-2.30778	1.03926	-2.22061	0.0263772	0.99992
Dennd2b	ENSMUSG00000031024.14	1023.06	-0.34771	0.156596	-2.22043	0.0263897	0.99992
Gfod1	ENSMUSG00000051335.7	3988.54	-0.271641	0.122346	-2.22027	0.0264003	0.99992
Gm54825	ENSMUSG00002075586.1	2.08917	-4.51536	2.0349	-2.21896	0.0264895	0.99992
Gm12996	ENSMUSG00000086417.2	6.55243	2.25192	1.01518	2.21825	0.026538	0.99992
Erbb3	ENSMUSG00000018166.9	352.769	-0.610057	0.275196	-2.21681	0.0266363	0.99992
Syt10	ENSMUSG00000063260.3	106.764	-0.581287	0.262259	-2.21646	0.02666	0.99992
Gm47573	ENSMUSG00000112847.2	33.7056	-0.912027	0.411626	-2.21567	0.0267141	0.99992
Slc6a12	ENSMUSG00000030109.16	46.9361	-0.967541	0.436829	-2.21492	0.0267658	0.99992
Gm15539	ENSMUSG00000081809.3	12.9972	-1.58607	0.716572	-2.21341	0.0268693	0.99992
Camk2n2	ENSMUSG00000051146.4	1953.79	0.323691	0.146514	2.20928	0.0271552	0.99992
Kcnv1	ENSMUSG00000022342.7	862.006	0.309756	0.140226	2.20897	0.0271766	0.99992
Fbln2	ENSMUSG00000064080.13	268.335	-0.732339	0.33205	-2.20551	0.0274185	0.99992
Ltc4s	ENSMUSG00000020377.16	79.8403	-0.913536	0.415096	-2.20078	0.0277513	0.99992
Fndc3a	ENSMUSG00000033487.15	1470.1	-0.268849	0.122273	-2.19877	0.0278943	0.99992
A330023F24Rik	ENSMUSG00000096929.9	1660.3	-0.389941	0.177362	-2.19855	0.0279098	0.99992
Abca4	ENSMUSG00000028125.15	178.955	-2.18722	0.995091	-2.19801	0.0279486	0.99992
Ankrd13a	ENSMUSG00000041870.18	1493.54	-0.261509	0.11902	-2.19719	0.0280068	0.99992
Smim13	ENSMUSG00000091264.4	4435.11	0.312606	0.142438	2.19468	0.0281864	0.99992
Prph2	ENSMUSG00000023978.6	5.85342	-2.95912	1.3496	-2.19259	0.0283369	0.99992
Plin3	ENSMUSG00000024197.11	431.434	-0.365119	0.166558	-2.19214	0.0283696	0.99992
Slc6a7	ENSMUSG00000052026.9	1658.04	0.354701	0.161879	2.19115	0.0284406	0.99992
Lyst	ENSMUSG00000019726.13	3445.68	-0.296725	0.135557	-2.18894	0.0286016	0.99992
Clec3b	ENSMUSG00000025784.6	64.8402	-0.888193	0.406006	-2.18763	0.0286963	0.99992
Cep162	ENSMUSG00000056919.10	568.816	-0.380335	0.173902	-2.18706	0.028738	0.99992
Kcnj2	ENSMUSG00000041695.3	345.141	0.49763	0.227666	2.18579	0.0288308	0.99992
Sec14l3	ENSMUSG00000054986.14	28.8979	1.22836	0.561999	2.1857	0.0288372	0.99992
Gm49678	ENSMUSG00000116610.3	12.896	1.41489	0.647665	2.18461	0.0289175	0.99992
Acot9	ENSMUSG00000025287.16	275.195	0.380394	0.17414	2.18442	0.0289314	0.99992
Slitrk4	ENSMUSG00000046699.15	716.714	0.340433	0.155889	2.18381	0.0289762	0.99992
Irf4	ENSMUSG00000021356.11	7.42044	2.008	0.920371	2.18173	0.0291296	0.99992
Gm44280	ENSMUSG00000107944.2	6.55693	-2.53965	1.16457	-2.18076	0.0292012	0.99992
Krt12	ENSMUSG00000020912.5	45.3362	0.770987	0.353575	2.18055	0.029217	0.99992
Egr2	ENSMUSG00000037868.16	35.0163	-0.906331	0.415751	-2.17998	0.0292587	0.99992
A2ml1	ENSMUSG00000047228.10	211.104	0.562933	0.258412	2.17843	0.0293737	0.99992
Gm56260	ENSMUSG00002076984.1	296.148	-0.390198	0.179141	-2.17816	0.029394	0.99992
Gm14033	ENSMUSG00000087040.2	8.40562	-2.02057	0.928027	-2.17727	0.0294603	0.99992
Svep1	ENSMUSG00000028369.16	27.8247	-1.54993	0.711961	-2.17699	0.0294816	0.99992
Mmp24os1	ENSMUSG00000074649.7	1522.32	0.265734	0.12212	2.17601	0.0295543	0.99992
Elovl1	ENSMUSG00000006390.16	614.17	-0.32789	0.15069	-2.17593	0.0295605	0.99992
Tceal5	ENSMUSG00000054034.11	1063.98	0.34605	0.159058	2.17563	0.0295833	0.99992
Ltbp3	ENSMUSG00000024940.12	948.17	-0.419066	0.192646	-2.17532	0.0296063	0.99992
Plekhg4	ENSMUSG00000014782.17	83.2409	-0.693174	0.318687	-2.17509	0.0296231	0.99992
A230052G05Rik	ENSMUSG00000020887.4	3.49797	4.21682	1.93869	2.17509	0.0296236	0.99992
Zfp598	ENSMUSG00000041130.11	1490.56	-0.333025	0.153115	-2.17499	0.0296307	0.99992
Rps4l	ENSMUSG00000063171.6	579.334	0.340995	0.156825	2.17437	0.0296773	0.99992
Mapk8	ENSMUSG00000021936.15	2057.24	0.276416	0.127178	2.17345	0.0297461	0.99992
Thbs4	ENSMUSG00000021702.8	708.421	-0.462422	0.212909	-2.17193	0.0298612	0.99992
Glns-ps1	ENSMUSG00000082100.2	1958.84	-0.282628	0.130204	-2.17064	0.0299581	0.99992
Gm56736	ENSMUSG00000120923.1	5.31361	2.43212	1.12066	2.17026	0.0299869	0.99992
Cinp	ENSMUSG00000021276.11	946.144	0.289327	0.133315	2.17025	0.0299879	0.99992
0610040B10Rik	ENSMUSG00000089889.4	55.5286	0.715941	0.330129	2.16867	0.0301076	0.99992
Zbtb20	ENSMUSG00000022708.17	10095.9	-0.512083	0.236248	-2.16757	0.0301915	0.99992
Car9	ENSMUSG00000028463.15	26.0896	-1.36483	0.630079	-2.16613	0.0303013	0.99992
Phf11c	ENSMUSG00000091144.3	15.0223	-1.32054	0.609737	-2.16575	0.0303301	0.99992
Zfp276	ENSMUSG00000001065.16	660.959	-0.327762	0.151384	-2.1651	0.03038	0.99992
Stx1a	ENSMUSG00000007207.11	2584.39	0.269344	0.124596	2.16173	0.0306389	0.99992
Cav2	ENSMUSG00000000058.7	411.592	0.387935	0.179532	2.16081	0.0307098	0.99992
Sgms1os1	ENSMUSG00000097787.4	90.4832	0.550521	0.2548	2.1606	0.0307262	0.99992
Phldb2	ENSMUSG00000033149.18	161.862	-0.552695	0.255822	-2.16047	0.0307366	0.99992
Tcea3	ENSMUSG00000001604.15	20.4509	-1.80197	0.834366	-2.15969	0.0307969	0.99992
Lhfpl3	ENSMUSG00000106379.2	358.81	0.358241	0.165903	2.15935	0.0308232	0.99992
Tmem184a	ENSMUSG00000036687.14	8.91857	-3.06663	1.42147	-2.15736	0.0309774	0.99992
Mgat4c	ENSMUSG00000019888.17	148.347	0.547221	0.253778	2.1563	0.0310602	0.99992
Lrrc34	ENSMUSG00000027702.8	9.06977	-2.19903	1.01999	-2.15594	0.0310886	0.99992
Disp3	ENSMUSG00000041544.12	1466.07	-0.33829	0.156927	-2.15571	0.0311064	0.99992
Gm44562	ENSMUSG00000109362.2	67.4745	0.777908	0.360995	2.1549	0.0311699	0.99992
Stk36	ENSMUSG00000033276.19	151.589	-0.62855	0.291929	-2.15309	0.0313116	0.99992
Itpk1	ENSMUSG00000057963.10	2151.06	-0.273962	0.127381	-2.15073	0.0314979	0.99992
Gm49599	ENSMUSG00000116908.2	13.5715	-1.56527	0.727841	-2.15056	0.0315109	0.99992
Oxr1	ENSMUSG00000022307.17	5572.71	0.298722	0.138959	2.14971	0.031578	0.99992
Trdn	ENSMUSG00000019787.10	2.0106	4.44032	2.06808	2.14708	0.0317873	0.99992
Gm17586	ENSMUSG00000120999.1	118.581	0.500865	0.233395	2.146	0.0318733	0.99992
Hsp25-ps1	ENSMUSG00000078915.3	42.2749	-1.0168	0.474043	-2.14495	0.0319565	0.99992
Enpep	ENSMUSG00000028024.15	54.7193	0.698722	0.325821	2.1445	0.031993	0.99992
Dynlrb2	ENSMUSG00000034467.8	63.4134	-1.41401	0.659452	-2.14422	0.0320152	0.99992
Gm47033	ENSMUSG00000111990.2	71.7488	0.827512	0.386265	2.14234	0.0321659	0.99992
Arid4a	ENSMUSG00000048118.18	1253.33	-0.268044	0.125126	-2.1422	0.0321778	0.99992
Epn3	ENSMUSG00000010080.16	106.984	-1.94673	0.908967	-2.14169	0.0322183	0.99992
Spaca9	ENSMUSG00000026809.16	11.3919	-1.99022	0.92941	-2.14138	0.032243	0.99992
B230208B08Rik	ENSMUSG00000092492.3	94.2576	0.582774	0.272257	2.14053	0.0323117	0.99992
Net1	ENSMUSG00000021215.16	921.177	-0.521249	0.243615	-2.13964	0.0323835	0.99992
Fbln5	ENSMUSG00000021186.10	107.179	-0.678093	0.316942	-2.13949	0.0323962	0.99992
Fam180a	ENSMUSG00000047420.9	29.2604	-1.36052	0.636171	-2.13861	0.0324673	0.99992
Kdm7a	ENSMUSG00000042599.9	2200.24	-0.375784	0.175746	-2.13822	0.032499	0.99992
Pdgfd	ENSMUSG00000032006.16	130.976	-0.662194	0.309744	-2.13787	0.0325272	0.99992
Tipin	ENSMUSG00000032397.8	305.309	0.427867	0.200226	2.13692	0.0326044	0.99992
Slfn3	ENSMUSG00000018986.11	3.4138	-3.20483	1.5	-2.13656	0.0326342	0.99992
Gm6403	ENSMUSG00000121086.1	19.0976	1.17138	0.548334	2.13626	0.0326581	0.99992
Ceacam16	ENSMUSG00000014686.9	2.69372	-4.89431	2.29175	-2.13562	0.0327103	0.99992
Atp7a	ENSMUSG00000033792.13	123.681	-0.664672	0.311232	-2.13562	0.0327105	0.99992
Ptpn22	ENSMUSG00000027843.14	50.9254	-0.947381	0.443638	-2.13548	0.0327215	0.99992
Iqcm	ENSMUSG00000031620.17	6.10026	2.09829	0.982762	2.13509	0.0327535	0.99992
Sulf1	ENSMUSG00000016918.16	293.845	-1.95977	0.918027	-2.13476	0.0327805	0.99992
Vim	ENSMUSG00000026728.10	1295.5	-0.450634	0.211348	-2.13219	0.0329913	0.99992
Nipbl	ENSMUSG00000022141.8	1579.68	-0.293081	0.137502	-2.13148	0.0330498	0.99992
Atp6v0c-ps2	ENSMUSG00000080242.6	579.907	0.344939	0.161867	2.131	0.0330892	0.99992
Lrriq1	ENSMUSG00000019892.14	49.2854	-1.06447	0.49994	-2.12918	0.033239	0.99992
Cpxm2	ENSMUSG00000030862.14	58.0971	-0.67747	0.318306	-2.12836	0.0333074	0.99992
Pon3	ENSMUSG00000029759.10	44.4903	-1.05278	0.49504	-2.12665	0.0334491	0.99992
Ict1os	ENSMUSG00000085072.2	2.81412	-3.9016	1.8349	-2.12633	0.0334758	0.99992
6330403K07Rik	ENSMUSG00000018451.8	4214.95	0.255352	0.120095	2.12626	0.0334816	0.99992
Niban3	ENSMUSG00000043243.16	96.1338	-0.580934	0.273254	-2.12598	0.0335047	0.99992
Crygn	ENSMUSG00000038135.5	20.8065	-1.51091	0.710871	-2.12543	0.0335506	0.99992
2410022M11Rik	ENSMUSG00000100017.3	63.3254	0.624981	0.294111	2.12498	0.033588	0.99992
Rarres1	ENSMUSG00000049404.8	36.2117	-0.827412	0.389978	-2.12169	0.0338637	0.99992
Usp14	ENSMUSG00000047879.18	3162.12	0.367269	0.17317	2.12085	0.0339342	0.99992
Otub2	ENSMUSG00000021203.16	1529.3	-0.314377	0.148261	-2.12043	0.0339698	0.99992
Thbs1	ENSMUSG00000040152.9	61.8016	-0.826414	0.389963	-2.11921	0.0340726	0.99992
Boc	ENSMUSG00000022687.13	493.887	-0.338103	0.159562	-2.11895	0.0340948	0.99992
Nedd4l	ENSMUSG00000024589.19	7046.87	-0.243113	0.114835	-2.11707	0.0342543	0.99992
Lama1	ENSMUSG00000032796.9	80.5348	-0.661196	0.312995	-2.11248	0.0346452	0.99992
Bmp4	ENSMUSG00000021835.16	68.7766	-0.690329	0.326819	-2.11227	0.0346635	0.99992
Stat5a	ENSMUSG00000004043.15	55.8499	-0.67334	0.318814	-2.11201	0.0346854	0.99992
Gm10643	ENSMUSG00000074215.3	113.23	0.546782	0.258892	2.11201	0.0346855	0.99992
Cdr2l	ENSMUSG00000050910.6	981.629	-0.266182	0.126102	-2.11084	0.0347858	0.99992
Ppp1r1b	ENSMUSG00000061718.13	1726.72	-0.505277	0.23941	-2.11051	0.0348143	0.99992
Gm47450	ENSMUSG00000113866.2	2.60264	-3.77363	1.78842	-2.11004	0.0348549	0.99992
Fnip2	ENSMUSG00000061175.13	633.417	-0.329159	0.1561	-2.10865	0.0349751	0.99992
Man1c1	ENSMUSG00000037306.14	989.86	-0.262358	0.124436	-2.10839	0.0349975	0.99992
Rnf11	ENSMUSG00000028557.11	4168.54	0.326978	0.155121	2.10789	0.0350408	0.99992
Atp6v0a2	ENSMUSG00000038023.13	1983.2	-0.245361	0.11644	-2.10719	0.035101	0.99992
Gm20468	ENSMUSG00000092539.4	1.79137	4.27867	2.03114	2.10654	0.0351577	0.99992
Rbm41	ENSMUSG00000031433.16	162.695	-0.49456	0.234859	-2.10577	0.0352239	0.99992
Rit2	ENSMUSG00000057455.13	1519.53	0.303159	0.144032	2.1048	0.0353087	0.99992
Gm50156	ENSMUSG00000117884.2	54.824	0.706801	0.335844	2.10455	0.0353304	0.99992
Fam161a	ENSMUSG00000049811.18	124.796	-0.705951	0.335466	-2.10439	0.0353444	0.99992
Islr2	ENSMUSG00000051243.15	4249.57	-0.256193	0.121761	-2.10407	0.035372	0.99992
Gm37931	ENSMUSG00000103403.2	4.04482	-3.46945	1.64912	-2.10383	0.0353936	0.99992
Lgals3	ENSMUSG00000050335.18	34.7743	-1.08405	0.515563	-2.10265	0.0354966	0.99992
Dok3	ENSMUSG00000035711.6	461.79	-0.552983	0.263247	-2.10062	0.0356739	0.99992
Tmprss11a	ENSMUSG00000072845.4	7.8233	-2.8344	1.3496	-2.10018	0.0357134	0.99992
Fam110b	ENSMUSG00000049119.15	1100.79	0.251482	0.119756	2.09995	0.035733	0.99992
Opcml	ENSMUSG00000062257.14	5339.45	0.26941	0.128396	2.09827	0.0358815	0.99992
Chrnb4	ENSMUSG00000035200.8	16.5513	-2.02597	0.965582	-2.09819	0.0358885	0.99992
Cycs	ENSMUSG00000063694.6	190.475	0.605408	0.2886	2.09775	0.0359277	0.99992
Plek2	ENSMUSG00000021118.8	9.06398	-2.18455	1.0414	-2.09771	0.0359307	0.99992
Igf1r	ENSMUSG00000005533.11	2149.73	-0.349478	0.166681	-2.09668	0.0360216	0.99992
Cep76	ENSMUSG00000073542.4	220.213	-0.420022	0.200381	-2.09611	0.0360722	0.99992
Tanc1	ENSMUSG00000035168.17	5862.12	-0.236379	0.112788	-2.09578	0.0361016	0.99992
Nap1l5	ENSMUSG00000055430.5	5174.72	0.250416	0.119666	2.09263	0.0363826	0.99992
Slc2a12	ENSMUSG00000037490.6	170.116	-1.57269	0.751611	-2.09243	0.0364003	0.99992
Cdr2	ENSMUSG00000030878.12	274.831	-0.692591	0.331063	-2.09202	0.0364367	0.99992
Gpr68	ENSMUSG00000047415.13	779.826	-0.31043	0.148404	-2.09179	0.0364569	0.99992
Sms	ENSMUSG00000071708.12	2499.36	0.44335	0.211959	2.09168	0.0364672	0.99992
Ston2	ENSMUSG00000020961.16	906.457	-0.304512	0.145607	-2.09133	0.0364983	0.99992
Dlx6	ENSMUSG00000029754.14	114.338	0.586838	0.280794	2.08992	0.0366248	0.99992
Dnai4	ENSMUSG00000035126.20	329.828	-0.486845	0.232958	-2.08984	0.0366325	0.99992
Dock10	ENSMUSG00000038608.16	4381.38	-0.23231	0.111195	-2.0892	0.0366895	0.99992
Elk1	ENSMUSG00000009406.14	3360.97	-0.28285	0.135417	-2.08874	0.0367314	0.99992
AB124611	ENSMUSG00000057191.15	7.94694	-1.91851	0.918587	-2.08854	0.0367489	0.99992
A430027H14Rik	ENSMUSG00000104507.2	58.5025	0.699369	0.335289	2.08587	0.0369907	0.99992
Afap1l2	ENSMUSG00000025083.19	430.042	-0.382043	0.18321	-2.08528	0.0370443	0.99992
Inpp5a	ENSMUSG00000025477.15	1184.05	-0.261926	0.125625	-2.08499	0.0370706	0.99992
Erich2	ENSMUSG00000075302.11	31.9877	-1.184	0.567876	-2.08495	0.0370734	0.99992
Pdcd10	ENSMUSG00000027835.12	254.663	0.447134	0.214534	2.0842	0.0371416	0.99992
C2cd3	ENSMUSG00000047248.21	1076.49	-0.352397	0.169093	-2.08404	0.0371568	0.99992
Ahctf1	ENSMUSG00000026491.14	1824.46	-0.260702	0.125232	-2.08176	0.0373641	0.99992
Krt77	ENSMUSG00000067594.7	174.841	0.5204	0.250202	2.07992	0.0375324	0.99992
Sh3rf2	ENSMUSG00000057719.12	4.15069	-2.9296	1.40861	-2.07979	0.0375447	0.99992
Gm37607	ENSMUSG00000103839.2	181.752	0.413972	0.199554	2.07449	0.0380337	0.99992
Atoh8	ENSMUSG00000037621.9	87.288	-0.680619	0.328445	-2.07225	0.0382424	0.99992
Sptlc3	ENSMUSG00000039092.10	8.5696	-2.28381	1.10244	-2.07159	0.0383033	0.99992
Gm10356	ENSMUSG00000072387.4	5.74789	-2.27491	1.09832	-2.07126	0.0383341	0.99992
Gja3	ENSMUSG00000048582.8	11.5001	1.54085	0.743978	2.0711	0.0383496	0.99992
Gm15912	ENSMUSG00000085881.4	120.611	0.474531	0.229136	2.07096	0.0383629	0.99992
Ttc16	ENSMUSG00000039021.16	52.4494	-0.80688	0.389895	-2.06948	0.0385013	0.99992
Bfar	ENSMUSG00000079737.6	47.113	-0.77547	0.374912	-2.0684	0.038602	0.99992
Mia	ENSMUSG00000089661.10	31.4831	-1.32354	0.639939	-2.06823	0.0386187	0.99992
Nrsn1	ENSMUSG00000048978.15	6466.66	0.29648	0.143426	2.06713	0.0387221	0.99992
Elovl4	ENSMUSG00000032262.14	1279.16	0.265842	0.128616	2.06695	0.0387389	0.99992
Slc25a42	ENSMUSG00000002346.17	1642.6	-0.282987	0.136913	-2.06691	0.038743	0.99992
Slc12a4	ENSMUSG00000017765.18	682.847	-0.454125	0.219935	-2.06481	0.0389406	0.99992
Dazl	ENSMUSG00000010592.10	85.6687	0.63273	0.306513	2.06428	0.038991	0.99992
Cfap70	ENSMUSG00000039543.17	60.2581	-1.10142	0.533819	-2.06328	0.039086	0.99992
Itpkb	ENSMUSG00000038855.11	1430.99	-0.299486	0.145157	-2.06318	0.0390952	0.99992
6430710M23Rik	ENSMUSG00000110127.2	16.1446	-1.37962	0.669389	-2.06101	0.0393018	0.99992
4930447C04Rik	ENSMUSG00000021098.15	169.285	0.55237	0.268064	2.06059	0.0393421	0.99992
Gm56612	ENSMUSG00000120420.1	3.16392	-3.10813	1.5084	-2.06055	0.0393463	0.99992
Fam53b	ENSMUSG00000030956.16	1123.97	-0.390188	0.189367	-2.06048	0.0393522	0.99992
Zwint	ENSMUSG00000019923.15	15838.2	0.261536	0.126953	2.0601	0.0393892	0.99992
Ackr4	ENSMUSG00000079355.6	7.25055	-2.39208	1.16534	-2.05269	0.0401031	0.99992
Fabp5l2	ENSMUSG00000094334.3	10.3865	1.549	0.75464	2.05264	0.0401076	0.99992
Gm7887	ENSMUSG00000044211.10	300.249	-0.360678	0.17603	-2.04896	0.0404658	0.99992
Mfsd2b	ENSMUSG00000037336.15	58.1512	-0.712504	0.347824	-2.04846	0.0405148	0.99992
Ppef2	ENSMUSG00000029410.12	21.2357	-1.05284	0.514271	-2.04724	0.0406346	0.99992
Cfp	ENSMUSG00000001128.8	463.349	-0.407676	0.199138	-2.04721	0.0406379	0.99992
Rnf227	ENSMUSG00000043419.12	1829.53	0.249086	0.121699	2.04673	0.0406842	0.99992
Zfp185	ENSMUSG00000031351.16	113.995	-0.898423	0.438992	-2.04656	0.0407013	0.99992
Cutal	ENSMUSG00000026870.21	10.483	-1.58765	0.77613	-2.0456	0.0407959	0.99992
Rab3d	ENSMUSG00000019066.14	507.42	-0.306022	0.149608	-2.04549	0.0408062	0.99992
Olfm4	ENSMUSG00000022026.8	214.356	-0.456003	0.223122	-2.04374	0.0409795	0.99992
Cnst	ENSMUSG00000038949.9	1385.76	-0.238127	0.116694	-2.0406	0.0412906	0.99992
Gm57002	ENSMUSG00000121097.1	12.844	1.51921	0.744624	2.04023	0.041327	0.99992
Iqgap2	ENSMUSG00000021676.11	4198.16	-0.244038	0.119637	-2.03981	0.0413689	0.99992
Ccdc160	ENSMUSG00000073207.2	45.7349	0.733696	0.359712	2.03968	0.0413825	0.99992
Capg	ENSMUSG00000056737.15	58.9839	-0.628409	0.308145	-2.03933	0.0414172	0.99992
Uba7	ENSMUSG00000032596.15	111.424	-0.496493	0.243461	-2.03931	0.0414191	0.99992
Gm44741	ENSMUSG00000109057.2	8.24533	1.77476	0.870301	2.03925	0.0414248	0.99992
Gm14165	ENSMUSG00000081434.4	1.69431	-4.21735	2.06877	-2.03858	0.0414919	0.99992
Klhl40	ENSMUSG00000074001.4	143.34	0.426551	0.209259	2.03838	0.0415117	0.99992
Cdh1	ENSMUSG00000000303.13	36.9686	-1.26831	0.622441	-2.03764	0.0415864	0.99992
Gm26165	ENSMUSG00000065725.3	1.9843	-4.43688	2.17794	-2.03719	0.0416308	0.99992
Scube3	ENSMUSG00000038677.15	94.7045	-1.05538	0.518247	-2.03645	0.0417055	0.99992
Abcb10	ENSMUSG00000031974.9	1015.68	-0.269886	0.132579	-2.03567	0.0417833	0.99992
Gm43797	ENSMUSG00000104694.2	2.42759	3.65825	1.79805	2.03457	0.0418945	0.99992
Trpv6	ENSMUSG00000029868.15	12.5221	1.90655	0.937751	2.03311	0.0420417	0.99992
Man1a	ENSMUSG00000003746.17	1203.66	0.573007	0.28187	2.03288	0.0420647	0.99992
Robo3	ENSMUSG00000032128.16	1699.09	-0.450483	0.221636	-2.03254	0.0420994	0.99992
Gm27004	ENSMUSG00000098027.2	58.492	0.709682	0.349237	2.03209	0.0421442	0.99992
Cep152	ENSMUSG00000068394.5	162.344	-0.406097	0.199928	-2.03122	0.0422326	0.99992
Gm5983	ENSMUSG00000104555.2	11.6076	1.42117	0.700217	2.02961	0.0423964	0.99992
Tiam1	ENSMUSG00000002489.17	4441.31	-0.26817	0.132162	-2.0291	0.0424486	0.99992
Ric1	ENSMUSG00000038658.16	1907.6	-0.322502	0.158979	-2.02859	0.0425002	0.99992
Acrbp	ENSMUSG00000072770.10	261.646	-0.505341	0.249142	-2.02833	0.0425266	0.99992
Anpep	ENSMUSG00000039062.16	99.7139	-0.547669	0.270043	-2.02808	0.0425521	0.99992
Dnajb13	ENSMUSG00000030708.15	26.514	-1.21738	0.600526	-2.02719	0.0426426	0.99992
Gpr17	ENSMUSG00000052229.6	1753.1	-0.358736	0.176971	-2.02709	0.042653	0.99992
Cwc22	ENSMUSG00000027014.15	420.203	0.305068	0.150506	2.02695	0.042668	0.99992
Myh7b	ENSMUSG00000074652.4	204.519	0.409054	0.201808	2.02694	0.0426682	0.99992
Sfrp1	ENSMUSG00000031548.8	121.897	-0.543132	0.26802	-2.02646	0.0427177	0.99992
Dpf2	ENSMUSG00000024826.16	1561.08	-0.241883	0.119404	-2.02575	0.0427904	0.99992
Lrrc8c	ENSMUSG00000054720.13	783.356	-0.328657	0.162293	-2.02508	0.0428594	0.99992
Sncb	ENSMUSG00000034891.14	12044.7	0.218264	0.107835	2.02405	0.0429649	0.99992
0610030E20Rik	ENSMUSG00000058706.6	652.729	-0.273005	0.135199	-2.01929	0.0434568	0.99992
Gm15721	ENSMUSG00000085565.2	34.4105	0.891139	0.441623	2.01788	0.0436043	0.99992
Gm45457	ENSMUSG00000110411.2	10.3554	-1.55229	0.769269	-2.01787	0.0436044	0.99992
Vps13c	ENSMUSG00000035284.11	4560.75	-0.431983	0.214099	-2.01768	0.0436244	0.99992
Bst2	ENSMUSG00000046718.9	83.4311	-0.732209	0.363151	-2.01626	0.0437725	0.99992
BC051019	ENSMUSG00000031022.16	14.1246	-1.46498	0.726655	-2.01606	0.0437939	0.99992
Gm5445	ENSMUSG00000094185.3	1.6555	4.16174	2.0643	2.01605	0.0437944	0.99992
2610307P16Rik	ENSMUSG00000085936.9	5.49176	-2.51616	1.24833	-2.01562	0.0438397	0.99992
Chga	ENSMUSG00000021194.7	3658.18	0.217615	0.107969	2.01553	0.0438493	0.99992
Gm49552	ENSMUSG00000116243.2	10.1971	1.49394	0.741469	2.01484	0.0439217	0.99992
Rnf122	ENSMUSG00000039328.12	185.431	-0.413686	0.205377	-2.01428	0.0439801	0.99992
A530088E08Rik	ENSMUSG00000117872.2	2.30531	-3.60377	1.79003	-2.01325	0.0440884	0.99992
Ubash3b	ENSMUSG00000032020.16	1393.8	-0.269225	0.133843	-2.0115	0.0442723	0.99992
Kmt5c	ENSMUSG00000059851.16	674.131	-0.273761	0.136108	-2.01136	0.0442877	0.99992
Tsnaxip1	ENSMUSG00000031893.8	28.5579	-1.4418	0.717288	-2.01007	0.0444238	0.99992
Tjp2	ENSMUSG00000024812.12	856.48	-0.316435	0.157477	-2.0094	0.044495	0.99992
C2cd4a	ENSMUSG00000047990.7	65.0996	-0.9029	0.449523	-2.00857	0.0445825	0.99992
2410006H16Rik	ENSMUSG00000086841.3	382.228	0.418008	0.20818	2.00791	0.0446528	0.99992
Nrk	ENSMUSG00000052854.16	10.1521	-2.07703	1.03449	-2.00778	0.0446666	0.99992
Hspb8	ENSMUSG00000041548.5	542.589	-0.415246	0.206912	-2.00687	0.0447634	0.99992
5930409G06Rik	ENSMUSG00000103477.2	19.7412	1.01765	0.50717	2.00653	0.0447992	0.99992
Ccdc170	ENSMUSG00000019767.13	36.5667	-1.32132	0.658625	-2.00618	0.044837	0.99992
Nrsn2	ENSMUSG00000059361.7	1588.3	0.386677	0.192759	2.00601	0.0448557	0.99992
Arhgdig	ENSMUSG00000073433.12	993.439	0.299464	0.149326	2.00544	0.0449156	0.99992
Arhgap18	ENSMUSG00000039031.17	159.527	-0.546064	0.27253	-2.00368	0.0451045	0.99992
Foxo3	ENSMUSG00000048756.12	2126.03	-0.256483	0.128025	-2.00338	0.0451364	0.99992
Haghl	ENSMUSG00000061046.10	1837.66	0.224194	0.111915	2.00326	0.0451493	0.99992
Radx	ENSMUSG00000042498.17	7.82336	1.69159	0.84449	2.00309	0.0451672	0.99992
Col1a2	ENSMUSG00000029661.17	424.526	-0.645665	0.322404	-2.00266	0.0452141	0.99992
Pm20d2	ENSMUSG00000054659.14	99.2019	-0.547913	0.273756	-2.00147	0.0453418	0.99992
Gm10714	ENSMUSG00000074555.6	8.35307	-1.70189	0.850716	-2.00054	0.0454424	0.99992
Gm43860	ENSMUSG00000106928.2	71.1338	-0.604635	0.302339	-1.99986	0.0455157	0.99992
Crym	ENSMUSG00000030905.6	4305.93	0.359756	0.179926	1.99946	0.0455582	0.99992
Ksr1	ENSMUSG00000018334.19	5323.09	-0.30756	0.153897	-1.99848	0.0456651	0.99992
Mfap3	ENSMUSG00000020522.14	1019.62	-0.335782	0.168024	-1.99842	0.0456709	0.99992
Lrp5	ENSMUSG00000024913.17	375.348	-0.337227	0.16886	-1.99708	0.0458161	0.99992
Ltbp2	ENSMUSG00000002020.16	20.3297	-1.41855	0.710721	-1.99592	0.0459423	0.99992
Axin2	ENSMUSG00000000142.16	961.797	-0.305725	0.153177	-1.9959	0.0459451	0.99992
C630028M04Rik	ENSMUSG00000085515.2	1.64616	4.15463	2.08192	1.99557	0.0459802	0.99992
Fbln1	ENSMUSG00000006369.15	486.241	-0.393639	0.197275	-1.99538	0.0460016	0.99992
Gm34567	ENSMUSG00000117254.3	417.059	-0.354361	0.177708	-1.99406	0.0461453	0.99992
Ccdc117	ENSMUSG00000020482.5	366.913	-0.415449	0.20838	-1.99371	0.046184	0.99992
Lrp6	ENSMUSG00000030201.16	1623.77	-0.263173	0.132007	-1.99364	0.0461916	0.99992
Hdac9	ENSMUSG00000004698.12	989.239	0.385173	0.193393	1.99166	0.0464088	0.99992
Capn11	ENSMUSG00000058626.17	37.4001	-1.10835	0.556672	-1.99103	0.0464778	0.99992
Epn2	ENSMUSG00000001036.18	5372.6	-0.201034	0.101026	-1.98992	0.0465998	0.99992
Msx1	ENSMUSG00000048450.11	238.626	-1.41707	0.712155	-1.98983	0.0466093	0.99992
Foxk1	ENSMUSG00000056493.10	3092.15	-0.277371	0.1394	-1.98975	0.0466185	0.99992
Fkbp1b	ENSMUSG00000020635.9	693.179	0.332288	0.167126	1.98825	0.0467836	0.99992
Dnai3	ENSMUSG00000043020.14	49.9118	-1.3716	0.690279	-1.98702	0.0469203	0.99992
Tmem141	ENSMUSG00000026939.13	271.483	0.334981	0.168686	1.98582	0.047053	0.99992
Gm5117	ENSMUSG00000093862.3	29.6369	-0.817686	0.41178	-1.98573	0.0470629	0.99992
Slc9a6	ENSMUSG00000060681.16	2698.61	0.269403	0.135705	1.98521	0.0471215	0.99992
Npsr1	ENSMUSG00000043659.12	14.392	1.64797	0.830429	1.98448	0.047202	0.99992
Sqle	ENSMUSG00000022351.15	1351.57	0.301761	0.152171	1.98303	0.0473638	0.99992
Kif19a	ENSMUSG00000010021.14	137.809	-0.525882	0.265359	-1.98178	0.0475042	0.99992
Gm30122	ENSMUSG00000112433.2	48.66	-0.697768	0.352202	-1.98116	0.0475735	0.99992
Gm37885	ENSMUSG00000102234.2	361.062	-0.355414	0.179398	-1.98115	0.0475742	0.99992
Ak9	ENSMUSG00000091415.6	35.1087	-1.31882	0.665874	-1.98059	0.0476378	0.99992
Ppp1r32	ENSMUSG00000035179.5	75.9441	-0.868836	0.438768	-1.98017	0.0476842	0.99992
Gm4742	ENSMUSG00000105461.2	12.6056	1.26662	0.639664	1.98013	0.0476893	0.99992
Rgs8	ENSMUSG00000042671.13	3647.7	-0.243403	0.122986	-1.97911	0.0478037	0.99992
Gm10988	ENSMUSG00000108926.2	8.78206	1.7833	0.901266	1.97866	0.0478543	0.99992
Gm48898	ENSMUSG00000112441.2	11.5465	-2.02906	1.02599	-1.97765	0.0479678	0.99992
Alpk2	ENSMUSG00000032845.17	4.19781	-3.58969	1.81821	-1.9743	0.0483475	0.99992
Thap6	ENSMUSG00000102644.7	66.3806	0.607282	0.307623	1.97411	0.0483689	0.99992
Ormdl2	ENSMUSG00000025353.6	153.118	-0.420596	0.213112	-1.97359	0.0484279	0.99992
Prg4	ENSMUSG00000006014.17	74.065	-1.00953	0.511699	-1.9729	0.0485069	0.99992
L3mbtl3	ENSMUSG00000039089.16	598.214	-0.275162	0.139656	-1.97028	0.0488057	0.99992
Ttll4	ENSMUSG00000033257.15	951.613	-0.324449	0.164784	-1.96893	0.048961	0.99992
mt-Nd1	ENSMUSG00000064341.1	149920	0.396231	0.201328	1.96809	0.0490582	0.99992
Or6z7	ENSMUSG00000096228.6	5.03672	-2.35161	1.19529	-1.9674	0.0491374	0.99992
Dmac2l	ENSMUSG00000054894.7	420.646	0.41353	0.210391	1.96553	0.0493529	0.99992
Gm45048	ENSMUSG00000109267.2	4.64284	-2.21181	1.12532	-1.9655	0.0493565	0.99992
Snap23	ENSMUSG00000027287.15	314.831	-0.32244	0.164105	-1.96483	0.0494335	0.99992
Lhx1	ENSMUSG00000018698.16	19.5177	-1.32231	0.673139	-1.9644	0.0494842	0.99992
Ubn1	ENSMUSG00000039473.9	1930.78	-0.299584	0.152638	-1.96271	0.0496804	0.99992
Gm8990	ENSMUSG00000114607.2	60.2568	-0.649043	0.331133	-1.96007	0.0499881	0.99992
Olfml2a	ENSMUSG00000046618.8	77.7111	-0.568021	0.289948	-1.95904	0.0501077	0.99992
E030013I19Rik	ENSMUSG00000086843.4	91.7355	0.649699	0.331731	1.95851	0.0501697	0.99992
Ube2a	ENSMUSG00000016308.14	907.716	0.39754	0.203004	1.95829	0.0501962	0.99992
Ccdc137	ENSMUSG00000049957.15	683.574	-0.263925	0.134776	-1.95825	0.0502005	0.99992
Tppp3	ENSMUSG00000014846.13	881.051	-0.37129	0.189631	-1.95796	0.0502346	0.99992
Car12	ENSMUSG00000032373.16	1630.09	-0.439883	0.224821	-1.95659	0.0503953	0.99992
Mrap2	ENSMUSG00000042761.15	91.4406	-0.700859	0.358405	-1.9555	0.0505245	0.99992
Gm29170	ENSMUSG00000100455.2	280.054	0.335508	0.171664	1.95445	0.0506479	0.99992
Slc7a7	ENSMUSG00000000958.11	42.7113	-0.691925	0.354086	-1.95412	0.0506874	0.99992
Zc3h12d	ENSMUSG00000039981.7	1.66557	-4.19599	2.1475	-1.9539	0.0507134	0.99992
Slc6a5	ENSMUSG00000039728.16	5.76306	-2.27717	1.16678	-1.95166	0.0509781	0.99992
Islr	ENSMUSG00000037206.16	678.337	-0.483898	0.247968	-1.95146	0.0510029	0.99992
Eps8l2	ENSMUSG00000025504.15	166.911	-0.805113	0.412684	-1.95092	0.0510666	0.99992
Gm37019	ENSMUSG00000102953.2	23.9341	-0.888017	0.455202	-1.95082	0.0510787	0.99992
Gm6623	ENSMUSG00000092374.2	8.45196	1.64742	0.844922	1.94979	0.0512012	0.99992
Gm30969	ENSMUSG00000120637.1	2.92064	4.97911	2.55518	1.94864	0.051339	0.99992
Lipa	ENSMUSG00000024781.17	549.983	-0.270903	0.139037	-1.94842	0.0513652	0.99992
Asnsd1	ENSMUSG00000026095.16	241.723	0.358387	0.183968	1.9481	0.0514028	0.99992
Slc13a4	ENSMUSG00000029843.5	385.03	-1.58529	0.814189	-1.94708	0.051525	0.99992
Sh3bp1	ENSMUSG00000022436.17	631.568	-0.324482	0.166669	-1.94687	0.0515505	0.99992
Col22a1	ENSMUSG00000079022.11	116.392	0.484847	0.249058	1.94672	0.0515679	0.99992
Fhl2	ENSMUSG00000008136.15	792.857	0.455275	0.233889	1.94654	0.0515897	0.99992
Acin1	ENSMUSG00000022185.20	5403.31	-0.23602	0.12136	-1.94479	0.0518002	0.99992
Slc66a3	ENSMUSG00000045679.15	23.52	-1.41916	0.729828	-1.94451	0.0518334	0.99992
Parpbp	ENSMUSG00000035365.16	12.2312	1.5097	0.776433	1.9444	0.0518469	0.99992
Kcnq5	ENSMUSG00000028033.17	2218.2	0.335958	0.172825	1.94392	0.0519048	0.99992
Sox4	ENSMUSG00000076431.5	555.381	-0.320716	0.165003	-1.9437	0.0519313	0.99992
Prkra	ENSMUSG00000002731.7	349.552	0.316061	0.162633	1.9434	0.0519674	0.99992
Cd109	ENSMUSG00000046186.9	254.246	-0.453941	0.233667	-1.94268	0.0520547	0.99992
Gm20604	ENSMUSG00000041716.8	599.208	0.296727	0.152753	1.94253	0.0520727	0.99992
Arvcf	ENSMUSG00000118669.2	1141.65	-0.286689	0.147616	-1.94212	0.0521227	0.99992
Prlr	ENSMUSG00000005268.21	185.317	-1.89886	0.977935	-1.9417	0.0521733	0.99992
Rgs5	ENSMUSG00000026678.11	1940.36	0.265186	0.136634	1.94084	0.0522777	0.99992
Gm19076	ENSMUSG00000118258.2	16.1317	1.3442	0.692698	1.94053	0.0523152	0.99992
Odad4	ENSMUSG00000006784.15	55.901	-0.84285	0.434352	-1.94048	0.0523218	0.99992
Minar2	ENSMUSG00000050875.12	1178.65	0.272068	0.140325	1.93884	0.0525204	0.99992
1110002L01Rik	ENSMUSG00000071456.8	284.837	-0.375179	0.193611	-1.93781	0.052647	0.99992
Tgfb3	ENSMUSG00000021253.8	295.033	-0.338184	0.174523	-1.93776	0.0526525	0.99992
Tmt1a	ENSMUSG00000054619.8	764.635	-0.334613	0.172686	-1.93769	0.0526605	0.99992
Btaf1	ENSMUSG00000040565.9	1162.94	-0.313766	0.162026	-1.93652	0.0528041	0.99992
Cyb5r1	ENSMUSG00000026456.19	661.764	0.273392	0.141203	1.93617	0.0528474	0.99992
2300009A05Rik	ENSMUSG00000032403.9	288.155	0.327368	0.169111	1.93581	0.0528908	0.99992
Cacna1h	ENSMUSG00000024112.17	6047.5	-0.341291	0.176428	-1.93445	0.0530579	0.99992
Pth1r	ENSMUSG00000032492.15	129.166	0.528737	0.273466	1.93346	0.0531793	0.99992
Arxes2	ENSMUSG00000048040.9	365.528	0.555713	0.287444	1.93329	0.0532001	0.99992
Tox3	ENSMUSG00000043668.14	178.983	0.423352	0.219037	1.93279	0.0532625	0.99992
H4c12	ENSMUSG00000064288.5	9.72794	-1.45009	0.750281	-1.93273	0.0532693	0.99992
Tmem30a	ENSMUSG00000032328.13	7399.4	0.372982	0.193067	1.93188	0.0533743	0.99992
Slitrk1	ENSMUSG00000075478.4	1992.92	0.257376	0.133281	1.93108	0.0534733	0.99992
Angptl2	ENSMUSG00000004105.9	96.3167	-1.03973	0.538455	-1.93095	0.0534887	0.99992
Gm43766	ENSMUSG00000105868.2	6.94	1.65643	0.857837	1.93093	0.0534912	0.99992
Ntsr1	ENSMUSG00000027568.10	98.6167	0.854796	0.442842	1.93025	0.053576	0.99992
Vwc2l	ENSMUSG00000045648.16	89.6565	1.1246	0.58267	1.93008	0.0535973	0.99992
Hells	ENSMUSG00000025001.12	73.7848	0.537834	0.278668	1.93002	0.0536045	0.99992
Rpap2	ENSMUSG00000033773.15	412.556	0.314135	0.162835	1.92916	0.0537112	0.99992
Hspb1	ENSMUSG00000004951.11	28.8692	-1.02391	0.530808	-1.92897	0.0537343	0.99992
Snora28	ENSMUSG00000064493.3	8.43102	1.52715	0.791885	1.9285	0.0537924	0.99992
Ccdc113	ENSMUSG00000036598.5	53.6629	-1.1513	0.597144	-1.92801	0.0538542	0.99992
Slc37a2	ENSMUSG00000032122.16	108.777	-0.883317	0.458154	-1.92799	0.053856	0.99992
Ankrd42	ENSMUSG00000041343.20	296.356	0.344947	0.178939	1.92774	0.0538875	0.99992
Spata45	ENSMUSG00000057072.12	1.61611	-4.15825	2.1575	-1.92735	0.0539363	0.99992
Gm48349	ENSMUSG00000113871.2	11.092	-1.58135	0.820705	-1.92682	0.0540021	0.99992
Ppil3	ENSMUSG00000026035.16	360.413	0.347084	0.180177	1.92635	0.0540611	0.99992
Rfx2	ENSMUSG00000024206.16	168.576	-0.610357	0.317031	-1.92523	0.054201	0.99992
Crtc1	ENSMUSG00000003575.14	10049.4	-0.2451	0.127333	-1.92487	0.0542451	0.99992
Gm13446	ENSMUSG00000086555.3	95.4691	0.479742	0.249298	1.92437	0.0543081	0.99992
Tnfrsf11a	ENSMUSG00000026321.9	59.152	0.680829	0.354061	1.92291	0.054491	0.99992
Spag6l	ENSMUSG00000022783.12	176.689	-0.459766	0.239134	-1.92263	0.0545266	0.99992
Syt3	ENSMUSG00000030731.14	2218.96	0.210308	0.109386	1.92263	0.0545269	0.99992
Bmp1	ENSMUSG00000022098.11	3069.08	-0.26866	0.139736	-1.92262	0.0545276	0.99992
Atg10	ENSMUSG00000021619.7	249.793	0.353782	0.18413	1.92137	0.0546849	0.99992
Ptcd1	ENSMUSG00000029624.11	742.156	-0.341214	0.177823	-1.91884	0.055005	0.99992
Gm18990	ENSMUSG00000114622.2	67.0544	-0.639184	0.333184	-1.91841	0.0550586	0.99992
Il11ra1	ENSMUSG00000073889.11	495.726	-0.310281	0.161773	-1.918	0.0551109	0.99992
Ice2	ENSMUSG00000032235.16	319.001	-0.362175	0.188882	-1.91747	0.0551784	0.99992
Scarna17	ENSMUSG00000088689.3	3.25768	-3.15133	1.64351	-1.91744	0.0551824	0.99992
Tcn2	ENSMUSG00000020432.13	690.048	-0.477535	0.249055	-1.91739	0.0551887	0.99992
Klf15	ENSMUSG00000030087.12	611.22	-0.25821	0.134696	-1.91698	0.0552409	0.99992
Pdzk1ip1	ENSMUSG00000028716.16	3.59746	-2.66581	1.39112	-1.91631	0.0553255	0.99992
Nabp1	ENSMUSG00000026107.12	381.779	0.393552	0.205383	1.91619	0.0553415	0.99992
Adamts17	ENSMUSG00000058145.17	351.098	-0.37465	0.195656	-1.91485	0.055512	0.99992
4932438H23Rik	ENSMUSG00000039851.12	35.7172	-1.0857	0.567131	-1.91437	0.0555726	0.99992
Dapk1	ENSMUSG00000021559.15	5069.41	-0.278587	0.145525	-1.91435	0.0555755	0.99992
Nell1	ENSMUSG00000055409.15	1294.81	0.290349	0.151724	1.91367	0.0556625	0.99992
Gm36936	ENSMUSG00000102411.2	72.2226	-0.769814	0.40259	-1.91215	0.0558565	0.99992
4932441J04Rik	ENSMUSG00000097216.4	119.152	0.470315	0.24598	1.91201	0.0558752	0.99992
Cd200	ENSMUSG00000022661.15	1946.09	0.253582	0.132638	1.91184	0.0558964	0.99992
Ace	ENSMUSG00000020681.15	568.655	-1.7761	0.92928	-1.91127	0.0559702	0.99992
Col17a1	ENSMUSG00000025064.16	11.48	-2.41276	1.26242	-1.91121	0.0559778	0.99992
Il1rapl2	ENSMUSG00000059203.11	44.7089	0.686704	0.35936	1.91091	0.056016	0.99992
Sdhaf3	ENSMUSG00000042505.7	255.056	0.378436	0.198079	1.91053	0.056065	0.99992
Gm40518	ENSMUSG00000110924.2	24.6282	1.73089	0.906053	1.91036	0.0560869	0.99992
Cd24a	ENSMUSG00000047139.10	317.452	-0.387219	0.202705	-1.91026	0.0560993	0.99992
Kcnc2	ENSMUSG00000035681.8	2549.31	0.253942	0.132955	1.90999	0.0561342	0.99992
Pex3	ENSMUSG00000019809.17	715.101	0.262164	0.137272	1.90982	0.056157	0.99992
Gm23908	ENSMUSG00000077787.3	2.25723	-3.55264	1.86029	-1.90973	0.0561685	0.99992
Ins2	ENSMUSG00000000215.12	2.41925	-3.67355	1.92403	-1.90931	0.0562227	0.99992
Dynlt4	ENSMUSG00000047671.9	31.4207	-1.33318	0.698421	-1.90885	0.0562819	0.99992
Atxn7	ENSMUSG00000021738.6	1030.23	-0.283407	0.148472	-1.90883	0.0562844	0.99992
Bcs1l	ENSMUSG00000026172.13	541.702	0.299273	0.156806	1.90856	0.0563186	0.99992
Stmnd1	ENSMUSG00000063529.4	9.37001	-1.63404	0.85627	-1.90833	0.0563489	0.99992
Myom3	ENSMUSG00000037139.16	31.9207	0.92072	0.482504	1.90821	0.056364	0.99992
Ezh1	ENSMUSG00000006920.15	3118.12	-0.233675	0.122468	-1.90804	0.0563857	0.99992
2410137M14Rik	ENSMUSG00000064308.11	3.16573	3.00519	1.5751	1.90794	0.056399	0.99992
Ltk	ENSMUSG00000027297.16	447.822	0.457818	0.240029	1.90734	0.0564761	0.99992
St6galnac2	ENSMUSG00000057286.7	109.749	-0.675837	0.354456	-1.90669	0.0565607	0.99992
Tlcd1	ENSMUSG00000019437.18	417.114	0.302004	0.158403	1.90656	0.0565774	0.99992
Emilin1	ENSMUSG00000029163.10	60.237	-0.657603	0.344917	-1.90656	0.056578	0.99992
Lhb	ENSMUSG00000100916.4	7.23183	-2.17897	1.14318	-1.90606	0.0566427	0.99992
Zfand5	ENSMUSG00000024750.12	2696.9	0.271986	0.142719	1.90575	0.0566831	0.99992
Foxo4	ENSMUSG00000042903.9	619.148	-0.300158	0.15757	-1.90491	0.0567912	0.99992
Flnc	ENSMUSG00000068699.13	82.0554	-0.681997	0.358039	-1.90481	0.0568045	0.99992
Gm57403	ENSMUSG00000120312.1	114.148	0.480546	0.252285	1.90477	0.0568099	0.99992
Gm41071	ENSMUSG00000114864.2	2.31256	3.57839	1.87986	1.90354	0.0569698	0.99992
Chn1os1	ENSMUSG00000085838.2	11.8208	1.44129	0.757348	1.90307	0.0570309	0.99992
Zbtb7a	ENSMUSG00000035011.16	4058.41	-0.232651	0.122279	-1.90263	0.0570894	0.99992
Gfra1	ENSMUSG00000025089.16	1835	0.212311	0.11161	1.90226	0.0571375	0.99992
Stat6	ENSMUSG00000002147.19	214.888	-0.373308	0.196288	-1.90184	0.057192	0.99992
Gm26696	ENSMUSG00000097513.2	1.64759	4.15589	2.18635	1.90084	0.0573233	0.99992
5430421F17Rik	ENSMUSG00000110140.2	1.64759	4.15589	2.18635	1.90084	0.0573233	0.99992
Map3k4	ENSMUSG00000014426.10	1913.19	-0.231635	0.1219	-1.90021	0.0574062	0.99992
Bves	ENSMUSG00000071317.5	200.752	-0.434842	0.228854	-1.90009	0.0574217	0.99992
Tincr	ENSMUSG00000110218.3	145.216	-0.502455	0.264512	-1.89956	0.0574915	0.99992
I830134H01Rik	ENSMUSG00000069554.5	7.89541	1.76505	0.929412	1.89911	0.0575506	0.99992
Ago2	ENSMUSG00000036698.12	3350.36	-0.422098	0.222273	-1.89901	0.0575634	0.99992
Sv2c	ENSMUSG00000051111.17	1195.48	-0.276653	0.145735	-1.89833	0.0576521	0.99992
Sat2	ENSMUSG00000069835.11	307.493	0.32698	0.172262	1.89815	0.0576762	0.99992
Il17rc	ENSMUSG00000030281.17	79.988	-0.585544	0.308603	-1.8974	0.0577753	0.99992
Ace2	ENSMUSG00000015405.16	35.1614	0.779538	0.410939	1.89697	0.0578323	0.99992
Pnpo	ENSMUSG00000018659.13	955.499	0.228568	0.120497	1.89688	0.0578441	0.99992
Rps6ka6	ENSMUSG00000025665.18	94.464	0.564212	0.29745	1.89683	0.05785	0.99992
Itprip	ENSMUSG00000117975.2	35.5792	-0.910839	0.480222	-1.8967	0.0578671	0.99992
Them5	ENSMUSG00000028148.12	1.93658	4.39155	2.31596	1.89621	0.0579317	0.99992
Duox2	ENSMUSG00000068452.9	6.38651	2.42227	1.27754	1.89604	0.0579548	0.99992
Als2	ENSMUSG00000026024.15	2104.76	-0.247555	0.130596	-1.89557	0.0580168	0.99992
Umad1	ENSMUSG00000089862.9	790.372	0.280794	0.148152	1.89531	0.058051	0.99992
Anxa2	ENSMUSG00000032231.15	303.061	-0.513534	0.270954	-1.89529	0.0580546	0.99992
Brwd3	ENSMUSG00000063663.12	327.553	-0.424568	0.224028	-1.89516	0.0580718	0.99992
Nap1l1	ENSMUSG00000058799.17	1996.08	0.285198	0.150553	1.89433	0.0581813	0.99992
Ifitm3	ENSMUSG00000025492.7	278.262	-0.541507	0.285882	-1.89417	0.0582029	0.99992
Gm13787	ENSMUSG00000081248.2	1.50924	-4.05251	2.14011	-1.8936	0.0582784	0.99992
E230029C05Rik	ENSMUSG00000097585.4	105.082	0.505488	0.266971	1.89342	0.0583026	0.99992
4930426D05Rik	ENSMUSG00000043168.13	8.33706	1.63113	0.86149	1.89338	0.0583073	0.99992
Ccdc134	ENSMUSG00000068114.8	471.037	-0.34014	0.179773	-1.89205	0.058484	0.99992
Gm9544	ENSMUSG00000113022.2	7.1602	-1.72782	0.913439	-1.89155	0.0585504	0.99992
Pdk4	ENSMUSG00000019577.7	231.109	-0.388418	0.205448	-1.89059	0.0586793	0.99992
Pgm2l1	ENSMUSG00000030729.18	9590.1	0.198902	0.105227	1.89021	0.0587292	0.99992
Eif3s6-ps2	ENSMUSG00000091697.3	181.109	0.42165	0.22315	1.88954	0.05882	0.99992
Slc29a4	ENSMUSG00000050822.12	1931.61	-0.395281	0.209281	-1.88875	0.0589248	0.99992
Gm15720	ENSMUSG00000082120.2	209.157	0.392521	0.207821	1.88875	0.0589256	0.99992
Gdap1l1	ENSMUSG00000017943.16	2046.15	0.223825	0.11851	1.88866	0.0589371	0.99992
Gm7407	ENSMUSG00000109255.2	155.82	0.567856	0.300848	1.88752	0.0590907	0.99992
Gm10062	ENSMUSG00000059244.7	3.69985	-2.6852	1.42264	-1.88747	0.0590968	0.99992
Zfp994	ENSMUSG00000096433.3	105.338	0.495646	0.26262	1.88731	0.0591183	0.99992
B3galt6	ENSMUSG00000050796.5	412.964	0.294308	0.155952	1.88717	0.0591369	0.99992
Kirrel	ENSMUSG00000041734.16	173.761	-0.453175	0.240171	-1.88689	0.0591757	0.99992
Gm2238	ENSMUSG00000103138.2	7.81649	-1.91893	1.01725	-1.88639	0.0592421	0.99992
Gm36955	ENSMUSG00000104136.2	2.27462	-3.56896	1.89219	-1.88616	0.059274	0.99992
Stk10	ENSMUSG00000020272.9	251.587	-0.334553	0.177392	-1.88596	0.0593009	0.99992
Zc3h11a	ENSMUSG00000102976.7	2025.84	-0.236946	0.125639	-1.88593	0.0593039	0.99992
Abcc4	ENSMUSG00000032849.15	311.339	-0.368235	0.195289	-1.88559	0.0593501	0.99992
Kank1	ENSMUSG00000032702.17	706.403	-0.258654	0.137292	-1.88398	0.0595681	0.99992
Tfap2b	ENSMUSG00000025927.14	14.2312	-1.48292	0.787249	-1.88367	0.0596092	0.99992
Gm56999	ENSMUSG00000121179.1	2075.58	0.372506	0.197768	1.88355	0.0596257	0.99992
Zfp36	ENSMUSG00000044786.7	100.757	-0.472908	0.25121	-1.88252	0.0597659	0.99992
Nhsl1	ENSMUSG00000039835.17	1686.52	-0.212932	0.113121	-1.88234	0.0597901	0.99992
Coro1a	ENSMUSG00000030707.16	2369.81	0.227981	0.121132	1.88208	0.0598254	0.99992
Dnai2	ENSMUSG00000034706.17	77.9593	-0.797748	0.424202	-1.88059	0.0600283	0.99992
Lama2	ENSMUSG00000019899.18	408.443	-0.355571	0.18909	-1.88043	0.0600495	0.99992
Tph1	ENSMUSG00000040046.15	20.3529	-1.77863	0.946545	-1.87908	0.0602341	0.99992
Tubd1	ENSMUSG00000020513.16	193.512	-0.349851	0.186186	-1.87904	0.0602391	0.99992
Anxa4	ENSMUSG00000029994.18	106.951	-0.484385	0.257943	-1.87788	0.0603983	0.99992
Zcchc14	ENSMUSG00000061410.7	3389.9	-0.262657	0.139943	-1.87688	0.060534	0.99992
Smad4	ENSMUSG00000024515.14	1067.19	-0.264338	0.140863	-1.87657	0.0605774	0.99992
Apol8	ENSMUSG00000056656.7	109.791	0.532647	0.283882	1.8763	0.0606143	0.99992
Sema5b	ENSMUSG00000052133.17	686.616	-0.345066	0.183967	-1.87569	0.0606981	0.99992
Pclaf	ENSMUSG00000040204.7	10.0764	-1.62877	0.868585	-1.8752	0.0607653	0.99992
Scara5	ENSMUSG00000022032.15	23.4934	-1.56385	0.83414	-1.87481	0.0608194	0.99992
Fam169a	ENSMUSG00000041817.15	1259.96	0.221444	0.11823	1.873	0.0610688	0.99992
Cxcr4	ENSMUSG00000045382.7	112.024	-0.561004	0.299606	-1.87247	0.0611416	0.99992
Sncg	ENSMUSG00000023064.5	98.696	-0.660182	0.352679	-1.87191	0.0612196	0.99992
Lrrc1	ENSMUSG00000032352.17	274.066	-0.334255	0.178568	-1.87186	0.061226	0.99992
Tns3	ENSMUSG00000020422.15	2280.94	-0.288945	0.154413	-1.87125	0.0613107	0.99992
Acot7	ENSMUSG00000028937.15	7391.28	0.230333	0.123175	1.86997	0.0614879	0.99992
Dnali1	ENSMUSG00000042707.7	96.7003	-1.0417	0.557201	-1.86952	0.0615508	0.99992
Gm4374	ENSMUSG00000107639.2	138.221	0.534583	0.286073	1.86869	0.0616653	0.99992
Cytip	ENSMUSG00000026832.13	2.1501	3.46471	1.85432	1.86845	0.0616997	0.99992
Vwa5b1	ENSMUSG00000028753.13	109.592	-0.903028	0.483563	-1.86745	0.0618393	0.99992
Cuzd1	ENSMUSG00000040205.9	4.15063	-2.94272	1.57636	-1.86678	0.0619326	0.99992
Ccdc180	ENSMUSG00000035539.15	54.152	-1.1364	0.608783	-1.86668	0.0619468	0.99992
Rragb	ENSMUSG00000041658.13	1854.11	0.285429	0.15291	1.86665	0.0619509	0.99992
Wdr73	ENSMUSG00000025722.17	998.903	0.298824	0.160099	1.8665	0.0619717	0.99992
Pld1	ENSMUSG00000027695.17	209.11	-0.352729	0.189016	-1.86613	0.0620233	0.99992
Atf6	ENSMUSG00000026663.7	2763.33	-0.219904	0.117855	-1.86589	0.0620564	0.99992
Zbtb8b	ENSMUSG00000048485.13	120.864	0.476983	0.255657	1.86571	0.0620813	0.99992
2810029C07Rik	ENSMUSG00000096995.4	317.968	0.304606	0.163271	1.86564	0.0620911	0.99992
Ms4a4c	ENSMUSG00000024675.20	5.55059	-2.19436	1.17676	-1.86475	0.0622162	0.99992
Wnt11	ENSMUSG00000015957.13	30.4266	-0.873301	0.468795	-1.86286	0.0624814	0.99992
Psg16	ENSMUSG00000066760.13	73.71	-0.537523	0.28855	-1.86284	0.062485	0.99992
D630024D03Rik	ENSMUSG00000085772.9	12.2847	-1.63535	0.878218	-1.86212	0.0625864	0.99992
Cfap53	ENSMUSG00000035394.12	20.0383	-1.04844	0.56304	-1.86211	0.0625879	0.99992
Srek1	ENSMUSG00000032621.9	2738.16	-0.211898	0.113797	-1.86208	0.0625924	0.99992
Gm12474	ENSMUSG00000053957.7	1.9535	-4.42863	2.3786	-1.86186	0.0626224	0.99992
Ndufs5	ENSMUSG00000028648.14	296.534	0.405562	0.217967	1.86066	0.0627925	0.99992
Ola1	ENSMUSG00000027108.16	2793.69	0.333424	0.179239	1.86022	0.0628546	0.99992
Lamc2	ENSMUSG00000026479.14	56.1381	0.92615	0.497926	1.86001	0.0628834	0.99992
Zfp942	ENSMUSG00000071267.12	382.251	0.47033	0.252912	1.85966	0.0629338	0.99992
Zfp386	ENSMUSG00000042063.12	554.86	0.30238	0.162763	1.8578	0.0631978	0.99992
Gm16339	ENSMUSG00000090050.2	26.9951	0.89915	0.484161	1.85713	0.0632928	0.99992
Hprt	ENSMUSG00000025630.9	2394.6	0.312066	0.168045	1.85703	0.0633066	0.99992
AA413626	ENSMUSG00000084381.2	12.2223	1.34282	0.723179	1.85683	0.0633358	0.99992
Gm42849	ENSMUSG00000107043.2	1.47435	3.99655	2.15262	1.85659	0.0633689	0.99992
Tpx2	ENSMUSG00000027469.17	75.7292	-0.528487	0.284702	-1.85628	0.0634132	0.99992
Gm42503	ENSMUSG00000104708.2	4.80665	2.5623	1.38084	1.85561	0.0635089	0.99992
Lrrc4c	ENSMUSG00000050587.15	1980.11	0.229752	0.123846	1.85514	0.0635761	0.99992
Nrg2	ENSMUSG00000060275.15	278.365	-0.361534	0.194925	-1.85473	0.0636343	0.99992
Wfikkn2	ENSMUSG00000044177.5	72.7383	-1.93662	1.04421	-1.85463	0.0636486	0.99992
Bnip3	ENSMUSG00000078566.9	843.759	0.41328	0.222858	1.85446	0.0636737	0.99992
Rassf2	ENSMUSG00000027339.16	1638.71	-0.286143	0.154524	-1.85177	0.0640582	0.99992
Gm57270	ENSMUSG00000120419.1	7.16857	1.69439	0.915142	1.85151	0.0640966	0.99992
Fap	ENSMUSG00000000392.18	28.9925	-1.67665	0.906394	-1.8498	0.0643422	0.99992
Tent5a	ENSMUSG00000032265.15	136.239	-0.464647	0.251197	-1.84973	0.0643524	0.99992
Ezr	ENSMUSG00000052397.9	2263.01	-0.384672	0.207989	-1.84949	0.0643876	0.99992
Gm49602	ENSMUSG00000113831.2	186.137	-0.383776	0.207545	-1.84912	0.0644401	0.99992
Avp	ENSMUSG00000037727.7	16.6567	-1.11876	0.605112	-1.84884	0.0644803	0.99992
Gm10570	ENSMUSG00000073752.3	31.4015	0.811313	0.438976	1.8482	0.0645739	0.99992
Msl3l2	ENSMUSG00000047669.9	429.926	0.311363	0.168548	1.84733	0.0646999	0.99992
Gm7932	ENSMUSG00000108084.3	20.4894	1.08979	0.589985	1.84715	0.064726	0.99992
Epb41	ENSMUSG00000028906.18	1038.23	-0.389697	0.210973	-1.84714	0.0647269	0.99992
Rbm10	ENSMUSG00000031060.17	856.028	-0.267408	0.144803	-1.84671	0.0647893	0.99992
E130308A19Rik	ENSMUSG00000045071.15	327.864	-0.34443	0.186511	-1.84669	0.0647914	0.99992
Gm16011	ENSMUSG00000081303.3	6.27575	1.66075	0.899544	1.84621	0.0648619	0.99992
B3gnt7	ENSMUSG00000079445.4	32.9325	0.782836	0.424095	1.8459	0.0649069	0.99992
Slfn8	ENSMUSG00000035208.17	25.0444	-0.852945	0.462108	-1.84577	0.0649255	0.99992
Ptchd4	ENSMUSG00000042256.6	66.9454	-0.693562	0.37584	-1.84536	0.0649846	0.99992
Rab20	ENSMUSG00000031504.7	27.7588	-1.23172	0.667523	-1.84521	0.0650073	0.99992
Scg5	ENSMUSG00000023236.8	3376.61	0.233242	0.126428	1.84487	0.0650565	0.99992
Dph7	ENSMUSG00000026975.11	630.786	0.252196	0.136727	1.84452	0.0651067	0.99992
Armcx5	ENSMUSG00000072969.3	622.574	0.283032	0.153451	1.84445	0.0651182	0.99992
H1f3	ENSMUSG00000052565.8	10.9207	-1.30302	0.706498	-1.84434	0.0651339	0.99992
Ccnk	ENSMUSG00000021258.11	1086.34	-0.248761	0.134907	-1.84395	0.0651904	0.99992
1700024G13Rik	ENSMUSG00000072473.5	16.2075	-1.6632	0.902159	-1.84358	0.0652451	0.99992
Gm50335	ENSMUSG00000118026.3	32.2141	0.792672	0.429971	1.84355	0.0652489	0.99992
Fam166c	ENSMUSG00000029182.11	24.385	-1.52693	0.828271	-1.84352	0.0652533	0.99992
Sned1	ENSMUSG00000047793.14	571.309	-0.526818	0.285917	-1.84255	0.065394	0.99992
Nmd3	ENSMUSG00000027787.15	773.004	0.263068	0.142775	1.84254	0.0653964	0.99992
Prox2	ENSMUSG00000042320.18	29.5715	-0.954255	0.517908	-1.84252	0.065399	0.99992
Fancc	ENSMUSG00000021461.18	202.476	0.454195	0.246558	1.84215	0.0654537	0.99992
Pla2g2f	ENSMUSG00000028749.8	188.246	-0.511852	0.277881	-1.84198	0.065478	0.99992
Epm2a	ENSMUSG00000055493.5	875.293	0.248429	0.134899	1.8416	0.0655337	0.99992
Cept1	ENSMUSG00000040774.16	787.796	0.368448	0.200079	1.84152	0.065546	0.99992
Il22b	ENSMUSG00000090461.3	1.50723	-4.05087	2.20088	-1.84056	0.0656854	0.99992
Dennd10	ENSMUSG00000024993.16	732.904	0.272831	0.148256	1.84027	0.0657279	0.99992
Phactr4	ENSMUSG00000066043.14	328.598	-0.358382	0.194764	-1.84008	0.0657563	0.99992
Cfap161	ENSMUSG00000011154.18	53.6318	-0.834588	0.453726	-1.83941	0.0658549	0.99992
Ube2q2	ENSMUSG00000032307.17	780.844	0.356866	0.19403	1.83923	0.0658817	0.99992
Magix	ENSMUSG00000031147.9	10.1076	-1.51256	0.822433	-1.83913	0.0658957	0.99992
Cdc42ep4	ENSMUSG00000041598.8	1316.66	-0.244257	0.132839	-1.83875	0.0659518	0.99992
Smg1	ENSMUSG00000030655.16	4665.34	-0.474389	0.258011	-1.83864	0.0659683	0.99992
Bicd2	ENSMUSG00000037933.17	2537.23	-0.258374	0.140555	-1.83825	0.0660255	0.99992
Cdca3	ENSMUSG00000023505.14	27.2646	0.795863	0.433347	1.83655	0.0662762	0.99992
Pcnp	ENSMUSG00000071533.12	909.941	0.362061	0.197165	1.83633	0.0663087	0.99992
Gm57307	ENSMUSG00000120376.1	14.7101	1.20282	0.655066	1.83618	0.0663317	0.99992
Impg2	ENSMUSG00000035270.16	25.4852	-0.846902	0.461265	-1.83604	0.0663513	0.99992
Strip2	ENSMUSG00000039629.15	940.733	-0.294465	0.160455	-1.83519	0.0664777	0.99992
Wipf3	ENSMUSG00000086040.9	22937.2	-0.212174	0.115629	-1.83496	0.0665113	0.99992
Rgl3	ENSMUSG00000040146.10	112.887	-0.442519	0.241169	-1.83489	0.0665215	0.99992
4933429O19Rik	ENSMUSG00000115008.3	4.61294	-3.68089	2.00654	-1.83444	0.0665884	0.99992
Vegfa	ENSMUSG00000023951.19	1956.85	-0.236217	0.128771	-1.8344	0.0665954	0.99992
1110025M09Rik	ENSMUSG00000103520.2	29.3809	0.807438	0.440196	1.83427	0.066614	0.99992
Rad21l	ENSMUSG00000074704.10	9.62252	1.45968	0.795967	1.83384	0.0666778	0.99992
Hmgb3	ENSMUSG00000015217.12	89.4151	0.558243	0.304614	1.83263	0.066858	0.99992
Col4a5	ENSMUSG00000031274.17	132.427	-0.504038	0.275036	-1.83263	0.0668583	0.99992
Rpf2	ENSMUSG00000038510.13	415.995	0.375359	0.204879	1.8321	0.0669372	0.99992
Vps37a	ENSMUSG00000031600.12	1370.37	-0.22024	0.120219	-1.832	0.0669519	0.99992
Nsg2	ENSMUSG00000020297.11	19225.3	0.220359	0.120324	1.83138	0.0670438	0.99992
Chrnb1	ENSMUSG00000041189.10	16.7044	-1.1446	0.625376	-1.83026	0.0672117	0.99992
Mcts1	ENSMUSG00000000355.14	901.817	0.436257	0.238359	1.83025	0.0672125	0.99992
Frat1	ENSMUSG00000067199.5	532.705	0.272468	0.148912	1.82972	0.0672913	0.99992
Zscan20	ENSMUSG00000061894.16	176.747	-0.439601	0.240457	-1.82819	0.0675207	0.99992
Slfn9	ENSMUSG00000069793.13	17.756	-1.15436	0.631448	-1.82812	0.0675322	0.99992
Tyw5	ENSMUSG00000048495.17	267.435	0.364212	0.199271	1.82772	0.0675915	0.99992
Tesk2	ENSMUSG00000033985.18	145.725	-0.412159	0.225519	-1.8276	0.0676097	0.99992
Fbxo40	ENSMUSG00000047746.15	1.45926	3.98362	2.18048	1.82695	0.0677076	0.99992
Otx1	ENSMUSG00000005917.16	129.494	-0.45727	0.25031	-1.82681	0.0677279	0.99992
Mrps18c	ENSMUSG00000016833.15	314.755	0.393843	0.215602	1.82672	0.0677426	0.99992
Proser3	ENSMUSG00000036864.17	117.37	-0.44776	0.245181	-1.82624	0.0678144	0.99992
Gm49124	ENSMUSG00000115553.2	2.0207	-3.38652	1.85442	-1.82619	0.0678218	0.99992
Gm26571	ENSMUSG00000096953.3	8.2996	1.46385	0.801943	1.82538	0.0679437	0.99992
Kl	ENSMUSG00000058488.8	1280.84	-1.58586	0.869046	-1.82483	0.0680262	0.99992
H2bc6	ENSMUSG00000047246.8	240.756	-0.453399	0.248677	-1.82324	0.0682664	0.99992
Ddx25	ENSMUSG00000032101.7	1177.69	0.214569	0.117717	1.82276	0.0683401	0.99992
Hpn	ENSMUSG00000001249.15	62.2486	-0.586755	0.321924	-1.82265	0.0683561	0.99992
Spaar	ENSMUSG00000028475.10	19.5617	0.985233	0.540715	1.82209	0.068441	0.99992
Gm13033	ENSMUSG00000083816.4	28.6031	0.793662	0.435583	1.82207	0.0684445	0.99992
Gm56867	ENSMUSG00000121028.1	6.25194	-1.67915	0.921574	-1.82205	0.0684478	0.99992
Slc16a12	ENSMUSG00000009378.5	50.6098	-0.8767	0.481307	-1.8215	0.068531	0.99992
4631405J19Rik	ENSMUSG00000075027.12	3.50126	-3.27788	1.79972	-1.82133	0.0685566	0.99992
Lhfpl5	ENSMUSG00000062252.10	54.1978	0.574764	0.315587	1.82125	0.0685681	0.99992
Prmt6	ENSMUSG00000049300.12	468.71	0.278272	0.152852	1.82053	0.0686788	0.99992
Gm17366	ENSMUSG00000091723.3	11.9425	1.31197	0.720955	1.81976	0.0687953	0.99992
Stoml3	ENSMUSG00000027744.5	32.5739	-1.26427	0.694758	-1.81973	0.0687998	0.99992
Nfe2l2	ENSMUSG00000015839.7	468.091	-0.389517	0.214063	-1.81964	0.0688146	0.99992
Ablim1	ENSMUSG00000025085.17	3193.75	-0.258226	0.141915	-1.81958	0.0688236	0.99992
Wnt9a	ENSMUSG00000000126.12	243.073	0.508961	0.279774	1.81918	0.0688837	0.99992
Itch	ENSMUSG00000027598.17	1652.83	-0.206323	0.113445	-1.8187	0.0689568	0.99992
Insrr	ENSMUSG00000005640.12	5.60179	-1.96269	1.08029	-1.81681	0.0692461	0.99992
Cfap206	ENSMUSG00000028294.16	50.3536	-0.950665	0.523281	-1.81674	0.0692569	0.99992
Tat	ENSMUSG00000001670.14	7.38322	-1.82579	1.00524	-1.81627	0.0693288	0.99992
Rdh13	ENSMUSG00000008435.16	586.693	-0.26195	0.144226	-1.81625	0.0693322	0.99992
Gm37935	ENSMUSG00000102722.2	8.41799	1.63177	0.898493	1.81612	0.0693524	0.99992
Snhg3	ENSMUSG00000085241.8	124.842	0.487294	0.268329	1.81603	0.0693651	0.99992
Cnmd	ENSMUSG00000022025.14	51.4929	-0.719636	0.396466	-1.81512	0.0695048	0.99992
Bloc1s5	ENSMUSG00000038982.11	417.462	0.327007	0.180176	1.81494	0.0695333	0.99992
Arhgap39	ENSMUSG00000033697.17	5478.95	-0.237489	0.13087	-1.8147	0.0695704	0.99992
Gm6108	ENSMUSG00000109104.2	2.07991	-3.42114	1.88537	-1.81457	0.0695895	0.99992
Gm43597	ENSMUSG00000107096.4	686.843	-0.262825	0.144847	-1.81449	0.0696016	0.99992
Gm14450	ENSMUSG00000081661.2	27.8204	-0.783447	0.431879	-1.81404	0.0696715	0.99992
Gm5388	ENSMUSG00000081350.2	3.50478	2.62243	1.44621	1.81331	0.0697842	0.99992
Gm43339	ENSMUSG00000105382.2	12.384	-1.92238	1.06045	-1.81279	0.0698644	0.99992
Gm13181	ENSMUSG00000081070.2	35.5155	0.824435	0.454944	1.81217	0.0699602	0.99992
Tlr4	ENSMUSG00000039005.14	21.7258	-0.976611	0.539147	-1.8114	0.0700788	0.99992
Cfap43	ENSMUSG00000044948.18	116.716	-0.821139	0.453406	-1.81105	0.0701335	0.99992
Drc7	ENSMUSG00000031786.8	201.377	-2.12816	1.17521	-1.81087	0.0701604	0.99992
Chic2	ENSMUSG00000029229.9	440.06	0.278093	0.153617	1.81031	0.0702478	0.99992
Gm8860	ENSMUSG00000103011.2	1.51963	4.03498	2.2297	1.80965	0.0703499	0.99992
Ccdc40	ENSMUSG00000039963.21	100.501	-0.715774	0.395632	-1.80919	0.0704217	0.99992
Gm28064	ENSMUSG00000100929.2	6.16528	1.79348	0.991775	1.80836	0.0705512	0.99992
2610042L04Rik	ENSMUSG00000079388.10	7.49225	1.62411	0.898154	1.80828	0.0705636	0.99992
Mmp23	ENSMUSG00000029061.3	65.3865	-0.555512	0.307221	-1.80819	0.0705774	0.99992
Cbl	ENSMUSG00000034342.10	2519.34	-0.343381	0.18997	-1.80756	0.0706758	0.99992
Gm13630	ENSMUSG00000085386.2	23.3301	0.964578	0.533769	1.80711	0.0707457	0.99992
Zfp260	ENSMUSG00000049421.14	1604.93	0.253772	0.140437	1.80702	0.0707595	0.99992
Nagk	ENSMUSG00000034744.14	761.455	0.249312	0.13803	1.80621	0.0708855	0.99992
Gstt1	ENSMUSG00000001663.11	151.163	-0.440725	0.244033	-1.80601	0.0709174	0.99992
Ap5z1	ENSMUSG00000039623.14	841.542	-0.249982	0.138435	-1.80577	0.0709537	0.99992
Spag16	ENSMUSG00000053153.15	37.5309	-1.25989	0.697811	-1.80549	0.0709974	0.99992
Neurod6	ENSMUSG00000037984.10	5380.95	0.299811	0.166062	1.80542	0.071009	0.99992
Gm12276	ENSMUSG00000081944.2	42.0643	-0.639863	0.354429	-1.80534	0.0710221	0.99992
Rnf152	ENSMUSG00000047496.7	141.988	-0.541007	0.299688	-1.80523	0.071038	0.99992
Lrrc9	ENSMUSG00000021090.17	38.5935	-0.837844	0.464349	-1.80434	0.0711778	0.99992
Slc30a1	ENSMUSG00000037434.8	847.56	0.266431	0.147738	1.8034	0.071325	0.99992
Slc26a11	ENSMUSG00000039908.15	200.583	-0.372668	0.206756	-1.80245	0.0714742	0.99992
Vstm2l	ENSMUSG00000037843.7	1761.78	0.228805	0.126968	1.80207	0.0715351	0.99992
Ago3	ENSMUSG00000028842.16	1936.42	-0.384369	0.213307	-1.80195	0.0715529	0.99992
Pdia4	ENSMUSG00000025823.10	1487.68	-0.410502	0.22784	-1.80171	0.0715912	0.99992
Gm57354	ENSMUSG00000120081.1	279.555	-0.708053	0.393042	-1.80147	0.071629	0.99992
Eml4	ENSMUSG00000032624.17	1481.47	-0.199274	0.110655	-1.80086	0.0717252	0.99992
Gm12447	ENSMUSG00000080816.2	4.98285	1.95485	1.08564	1.80064	0.0717589	0.99992
Gm56780	ENSMUSG00000120375.1	2.96714	-3.00673	1.67002	-1.80042	0.071795	0.99992
Ly6m	ENSMUSG00000063522.6	3.01261	2.91933	1.62197	1.79987	0.0718807	0.99992
Zfp474	ENSMUSG00000046886.7	21.2418	-1.34828	0.749276	-1.79944	0.0719483	0.99992
Gm31615	ENSMUSG00000117351.2	3.17706	-3.06606	1.70422	-1.7991	0.0720029	0.99992
Uri1	ENSMUSG00000030421.10	1212.73	0.227174	0.126357	1.79787	0.0721971	0.99992
9030407P20Rik	ENSMUSG00000097343.3	167.212	0.419693	0.233477	1.79758	0.0722437	0.99992
Rev1	ENSMUSG00000026082.12	1111.55	-0.231364	0.128737	-1.79719	0.0723054	0.99992
Rusc1	ENSMUSG00000041263.15	3982.38	0.240219	0.133672	1.79707	0.0723237	0.99992
Odf3b	ENSMUSG00000047394.10	80.8828	-0.703237	0.391377	-1.79683	0.0723631	0.99992
Gm12749	ENSMUSG00000083512.2	4.28668	2.03137	1.13073	1.79652	0.0724121	0.99992
Diaph2	ENSMUSG00000034480.19	670.843	-0.331083	0.18437	-1.79575	0.0725336	0.99992
Csmd2	ENSMUSG00000028804.21	1759.34	-0.435148	0.242503	-1.7944	0.0727488	0.99992
9630001P10Rik	ENSMUSG00000097825.6	48.1221	0.629826	0.351016	1.79429	0.0727661	0.99992
Slc12a2	ENSMUSG00000024597.12	1856.25	-0.395691	0.220596	-1.79374	0.0728551	0.99992
Gm47976	ENSMUSG00000112300.2	53.6352	-0.676441	0.377148	-1.79357	0.0728821	0.99992
Imp4	ENSMUSG00000026127.14	762.08	-0.235555	0.131345	-1.79341	0.0729078	0.99992
Upp2	ENSMUSG00000026839.18	663.522	0.247663	0.138115	1.79317	0.0729463	0.99992
0610040J01Rik	ENSMUSG00000060512.8	122.745	-0.409489	0.228408	-1.7928	0.073005	0.99992
Ifit3	ENSMUSG00000074896.4	114.137	-0.721915	0.40283	-1.79211	0.0731159	0.99992
Gm7266	ENSMUSG00000100441.2	176.504	0.44126	0.246313	1.79146	0.0732195	0.99992
Gm6712	ENSMUSG00000072761.12	83.6101	0.573559	0.320165	1.79145	0.0732215	0.99992
Numa1	ENSMUSG00000066306.14	4029.63	-0.281073	0.156965	-1.79068	0.0733446	0.99992
Fbll1	ENSMUSG00000051062.7	841.246	0.253149	0.141375	1.79062	0.0733541	0.99992
Elk4	ENSMUSG00000026436.16	567.536	-0.2484	0.138735	-1.79046	0.0733796	0.99992
Pitpnm2	ENSMUSG00000029406.16	13076.1	-0.240288	0.134209	-1.7904	0.0733893	0.99992
Prkab1	ENSMUSG00000029513.15	448.694	0.269429	0.150522	1.78996	0.0734598	0.99992
Tmem54	ENSMUSG00000028786.16	4.79006	1.91261	1.0687	1.78966	0.0735092	0.99992
Apod	ENSMUSG00000022548.15	3904.58	-0.466798	0.260833	-1.78964	0.0735116	0.99992
Gm12397	ENSMUSG00000081309.4	31.0703	-0.761237	0.425463	-1.7892	0.0735832	0.99992
Mapk7	ENSMUSG00000001034.18	910.575	-0.238707	0.133427	-1.78904	0.0736084	0.99992
Tmem40	ENSMUSG00000059900.15	7.72969	1.54385	0.863104	1.78871	0.0736612	0.99992
Luzp2	ENSMUSG00000063297.8	2524.38	0.201562	0.112686	1.7887	0.0736631	0.99992
Alx4	ENSMUSG00000040310.13	39.0904	-0.791959	0.442871	-1.78824	0.0737377	0.99992
Sdr42e1	ENSMUSG00000034308.14	252.562	0.327343	0.183091	1.78787	0.0737976	0.99992
3300002P09Rik	ENSMUSG00000120873.1	35.401	0.742937	0.415665	1.78735	0.0738814	0.99992
Tmem102	ENSMUSG00000089876.4	4.49143	-2.54548	1.42427	-1.78721	0.073903	0.99992
Mir374b	ENSMUSG00000076269.3	23.1771	-0.966877	0.54124	-1.78641	0.0740329	0.99992
Gm47043	ENSMUSG00000111369.2	1.90204	-4.39309	2.45919	-1.7864	0.0740344	0.99992
Stra6	ENSMUSG00000032327.15	492.008	-0.374147	0.209468	-1.78618	0.0740704	0.99992
Trdc	ENSMUSG00000104876.2	7.97753	1.55254	0.869583	1.78539	0.0741982	0.99992
Irs1	ENSMUSG00000055980.3	620.043	-0.299608	0.167874	-1.78472	0.0743065	0.99992
Gm18722	ENSMUSG00000116348.2	204.206	-0.384951	0.215791	-1.78391	0.0744384	0.99992
Mir9-3hg	ENSMUSG00000097023.10	730.518	0.329894	0.184977	1.78344	0.0745148	0.99992
Gm19569	ENSMUSG00000099094.2	11.4794	-1.21464	0.681233	-1.783	0.0745858	0.99992
Cdhr1	ENSMUSG00000021803.11	320.428	0.361242	0.202679	1.78233	0.0746949	0.99992
Gm14205	ENSMUSG00000087563.2	1.97614	3.33379	1.87065	1.78215	0.0747241	0.99992
Camkk1	ENSMUSG00000020785.18	7739.7	-0.225745	0.126698	-1.78176	0.0747886	0.99992
Serping1	ENSMUSG00000023224.13	280.154	-0.410351	0.230332	-1.78156	0.0748208	0.99992
Mov10	ENSMUSG00000002227.16	525.853	-0.264684	0.148573	-1.78151	0.0748298	0.99992
Gm45718	ENSMUSG00000109390.2	54.4703	-0.933015	0.523769	-1.78135	0.0748554	0.99992
Mdfic	ENSMUSG00000041390.19	83.8254	-0.807206	0.453144	-1.78134	0.0748563	0.99992
Dnm2	ENSMUSG00000033335.18	2002.65	-0.193026	0.108385	-1.78093	0.0749239	0.99992
Ccdc24	ENSMUSG00000078588.11	43.7568	-0.961676	0.539999	-1.78088	0.0749314	0.99992
Crispld1	ENSMUSG00000025776.14	161.127	0.359965	0.202129	1.78086	0.0749348	0.99992
Lrrc20	ENSMUSG00000037151.9	1099.7	-0.214276	0.120326	-1.7808	0.0749448	0.99992
Gm8369	ENSMUSG00000058470.11	4.99144	2.30066	1.29301	1.77931	0.0751896	0.99992
Lrrc14	ENSMUSG00000033728.15	565.763	0.277366	0.155961	1.77844	0.0753324	0.99992
Plk-ps1	ENSMUSG00000083907.3	1.98262	-3.36781	1.89381	-1.77832	0.0753513	0.99992
Msmo1	ENSMUSG00000031604.11	1989.88	0.312687	0.176092	1.7757	0.0757824	0.99992
Mok	ENSMUSG00000056458.17	273.958	-0.328401	0.184951	-1.77561	0.0757967	0.99992
Cplx1	ENSMUSG00000033615.10	14954.5	0.198786	0.11198	1.7752	0.0758646	0.99992
Vgll4	ENSMUSG00000030315.16	697.14	-0.295128	0.166256	-1.77514	0.0758752	0.99992
B9d1os	ENSMUSG00000060808.5	20.556	-0.874448	0.492639	-1.77503	0.0758932	0.99992
Ttc12	ENSMUSG00000040219.5	93.5037	-0.57077	0.321582	-1.77488	0.0759173	0.99992
Bbln	ENSMUSG00000039195.5	1809.94	0.223967	0.126202	1.77467	0.0759522	0.99992
Myh9	ENSMUSG00000022443.18	3887.48	-0.239961	0.135219	-1.77461	0.075962	0.99992
Zbed6	ENSMUSG00000094410.9	2638.38	-0.314838	0.1775	-1.77374	0.0761065	0.99992
Pcdh8	ENSMUSG00000036422.11	2506.08	-0.233728	0.131794	-1.77344	0.0761566	0.99992
Psmb10	ENSMUSG00000031897.10	588.597	0.307856	0.173657	1.77279	0.0762643	0.99992
AI839979	ENSMUSG00000107355.3	6.31283	1.68858	0.953007	1.77184	0.0764213	0.99992
Gm13944	ENSMUSG00000085845.8	1.74376	-4.25608	2.40259	-1.77145	0.0764857	0.99992
Gm43684	ENSMUSG00000105613.2	10.048	1.33659	0.754541	1.7714	0.0764944	0.99992
Gm56998	ENSMUSG00000120935.1	2.10665	-3.43919	1.94196	-1.77099	0.0765627	0.99992
Slc12a7	ENSMUSG00000017756.10	188.033	-0.360145	0.203362	-1.77096	0.076568	0.99992
Dntt	ENSMUSG00000025014.14	4.0151	-2.37096	1.33888	-1.77085	0.0765858	0.99992
Sf3a2	ENSMUSG00000020211.16	1291.41	-0.218451	0.123375	-1.77063	0.076622	0.99992
Nanog	ENSMUSG00000012396.13	2.12731	-3.47026	1.96024	-1.77033	0.0766728	0.99992
Zfp810	ENSMUSG00000066829.8	541.104	0.260254	0.147051	1.76982	0.0767563	0.99992
Gm6540	ENSMUSG00000117049.2	67.0572	-0.55552	0.314069	-1.76879	0.0769293	0.99992
Kdm2a	ENSMUSG00000054611.18	2877.33	-0.262948	0.148691	-1.76841	0.0769918	0.99992
Pgam5	ENSMUSG00000029500.17	1324.82	0.230514	0.130409	1.76763	0.0771233	0.99992
Phyhd1	ENSMUSG00000079484.13	367.909	-0.278835	0.157772	-1.76733	0.0771731	0.99992
Gjc3	ENSMUSG00000056966.8	1257.21	-0.337829	0.191204	-1.76685	0.0772527	0.99992
Cmc4	ENSMUSG00000090110.9	110.177	0.491542	0.278227	1.76669	0.0772794	0.99992
Gpr12	ENSMUSG00000041468.8	610.659	0.234809	0.132921	1.76652	0.0773078	0.99992
Gm15496	ENSMUSG00000085953.3	41.9945	0.643685	0.364382	1.76651	0.07731	0.99992
Xlr4a	ENSMUSG00000079845.9	9.37432	-2.37797	1.34646	-1.76609	0.0773802	0.99992
1110006O24Rik	ENSMUSG00000107121.3	17.0885	1.06644	0.60387	1.76601	0.0773948	0.99992
F630040K05Rik	ENSMUSG00000097727.10	32.282	-0.73082	0.413908	-1.76566	0.077453	0.99992
Adgrg2	ENSMUSG00000031298.16	32.986	0.851501	0.482286	1.76555	0.0774708	0.99992
Col4a3	ENSMUSG00000079465.9	22.965	-1.63805	0.927898	-1.76534	0.0775069	0.99992
Gm10481	ENSMUSG00000096810.2	3.28426	-2.49181	1.41161	-1.76522	0.0775268	0.99992
Serpinh1	ENSMUSG00000070436.13	517.808	-0.386694	0.21912	-1.76476	0.0776042	0.99992
Ccdc78	ENSMUSG00000071202.6	27.1287	-0.952267	0.53963	-1.76467	0.0776199	0.99992
Gm35315	ENSMUSG00000109771.3	43.244	0.805571	0.456511	1.76463	0.0776267	0.99992
Jakmip1	ENSMUSG00000063646.19	1220.8	0.210018	0.119043	1.76421	0.077696	0.99992
Troap	ENSMUSG00000032783.10	9.41731	-1.39516	0.791087	-1.7636	0.0777999	0.99992
Lgals4	ENSMUSG00000053964.18	95.8264	-0.446737	0.253356	-1.76328	0.0778538	0.99992
4930593A02Rik	ENSMUSG00000097725.5	1.99139	3.34525	1.89727	1.76319	0.0778679	0.99992
Eva1c	ENSMUSG00000039903.19	43.667	-0.607414	0.344597	-1.76268	0.0779549	0.99992
Gm20033	ENSMUSG00000097640.9	290.081	0.280787	0.159304	1.76259	0.0779701	0.99992
Gm41780	ENSMUSG00000117526.2	1.52538	4.04012	2.29217	1.76258	0.077972	0.99992
Sf3a1	ENSMUSG00000002129.12	2194.36	-0.194468	0.110337	-1.76249	0.0779864	0.99992
Gm3219	ENSMUSG00000115431.2	49.1796	0.614914	0.349073	1.76156	0.0781435	0.99992
Gbp5	ENSMUSG00000105504.5	48.085	0.639709	0.363224	1.7612	0.0782052	0.99992
Zfyve1	ENSMUSG00000042628.9	1458.68	-0.245883	0.139631	-1.76095	0.0782467	0.99992
Gm42986	ENSMUSG00000107118.2	2.37413	-3.63798	2.06593	-1.76094	0.0782483	0.99992
Gm47694	ENSMUSG00000114584.2	327.571	-0.287488	0.163336	-1.7601	0.078391	0.99992
BB557941	ENSMUSG00000084938.3	16.3525	1.12559	0.639611	1.7598	0.0784416	0.99992
Mafa	ENSMUSG00000047591.6	146.255	-0.481659	0.273827	-1.75899	0.0785789	0.99992
B230110G15Rik	ENSMUSG00000100166.2	19.7024	1.10987	0.63103	1.75882	0.0786086	0.99992
Crb2	ENSMUSG00000035403.11	169.001	-0.65053	0.369908	-1.75863	0.0786412	0.99992
Cdyl2	ENSMUSG00000031758.11	67.2534	-0.729397	0.414956	-1.75777	0.0787863	0.99992
Shisal1	ENSMUSG00000062760.12	2505.33	-0.266722	0.151882	-1.75612	0.0790679	0.99992
Phf2	ENSMUSG00000038025.9	1822.05	-0.291724	0.166179	-1.75548	0.0791771	0.99992
Pml	ENSMUSG00000036986.17	387.551	-0.296895	0.169149	-1.75523	0.0792204	0.99992
Ckmt1	ENSMUSG00000000308.15	5027.24	0.200547	0.114258	1.75522	0.0792216	0.99992
Foxj1	ENSMUSG00000034227.8	437.408	-1.10885	0.632109	-1.7542	0.0793955	0.99992
Igfbp5	ENSMUSG00000026185.9	6538.21	-0.211595	0.120628	-1.75411	0.0794121	0.99992
Cpeb1os1	ENSMUSG00000109401.2	80.8643	0.468745	0.267259	1.7539	0.0794474	0.99992
Ddit4l	ENSMUSG00000046818.8	225.882	0.353484	0.201706	1.75248	0.0796917	0.99992
Ywhaq	ENSMUSG00000076432.14	1585.63	0.356554	0.203583	1.75139	0.0798791	0.99992
Rdh5	ENSMUSG00000025350.16	430.364	-0.621835	0.355131	-1.751	0.0799456	0.99992
Ly75	ENSMUSG00000026980.16	19.9364	0.904265	0.51643	1.75099	0.0799471	0.99992
Gm43254	ENSMUSG00000105957.2	117.77	0.435937	0.248992	1.75081	0.0799788	0.99992
Serpinb8	ENSMUSG00000026315.14	110.333	-0.442709	0.253036	-1.74959	0.0801893	0.99992
Zfp658	ENSMUSG00000056592.15	248.145	-0.345828	0.197709	-1.74918	0.0802603	0.99992
Lmx1b	ENSMUSG00000038765.15	8.72132	-1.50669	0.861436	-1.74904	0.0802833	0.99992
Gm4419	ENSMUSG00000097055.3	89.789	0.459471	0.26276	1.74863	0.0803546	0.99992
H2-T24	ENSMUSG00000053835.18	42.8802	-0.723732	0.413908	-1.74853	0.0803716	0.99992
Zmynd12	ENSMUSG00000070806.6	14.4874	-1.27302	0.728139	-1.74832	0.0804078	0.99992
Ralyl	ENSMUSG00000039717.17	1670.22	0.263468	0.150728	1.74798	0.0804678	0.99992
Egfl8	ENSMUSG00000015467.15	30.2923	-0.814175	0.465782	-1.74798	0.0804682	0.99992
Tmem196	ENSMUSG00000048004.16	140.055	0.417444	0.238849	1.74773	0.0805107	0.99992
Emp2	ENSMUSG00000022505.10	699.659	-0.265569	0.151986	-1.74732	0.0805822	0.99992
Pde6g	ENSMUSG00000025386.3	25.4704	-1.29359	0.740711	-1.74642	0.0807378	0.99992
Gm57158	ENSMUSG00000120910.1	28.2925	0.75022	0.429622	1.74623	0.0807706	0.99992
Dhps	ENSMUSG00000060038.15	715.649	0.25711	0.147279	1.74574	0.0808565	0.99992
Rcor1	ENSMUSG00000037896.18	824.6	-0.219525	0.12575	-1.74573	0.0808582	0.99992
Ptch1	ENSMUSG00000021466.13	1341.8	-0.33528	0.192104	-1.74531	0.0809317	0.99992
Gm11613	ENSMUSG00000085586.3	370.735	0.312223	0.178931	1.74494	0.0809951	0.99992
Zfp46	ENSMUSG00000051351.15	1433.05	0.359608	0.2061	1.74482	0.0810161	0.99992
Plet1	ENSMUSG00000032068.15	7.84444	-1.60413	0.919849	-1.74391	0.0811748	0.99992
Lhx5	ENSMUSG00000029595.10	12.1592	-1.14548	0.656944	-1.74366	0.0812191	0.99992
Elovl7	ENSMUSG00000021696.10	353.588	-0.610785	0.350326	-1.74348	0.0812507	0.99992
Cdsn	ENSMUSG00000039518.8	15.8568	1.06775	0.612529	1.74318	0.0813025	0.99992
Gm56478	ENSMUSG00002076074.1	1.4658	-4.0157	2.30371	-1.74314	0.0813083	0.99992
Stmn3	ENSMUSG00000027581.13	10243.7	0.252187	0.144703	1.74279	0.0813694	0.99992
Ints13	ENSMUSG00000040250.15	909.729	-0.243932	0.140084	-1.74133	0.0816255	0.99992
Gm3636	ENSMUSG00000091754.9	29.8481	0.911671	0.523577	1.74124	0.0816423	0.99992
Kif23	ENSMUSG00000032254.11	28.2306	-0.760411	0.436725	-1.74117	0.0816545	0.99992
Gm44985	ENSMUSG00000108688.2	1.32617	-3.86838	2.22192	-1.74101	0.0816817	0.99992
Slc31a1	ENSMUSG00000066150.13	612.06	-0.52563	0.301968	-1.74068	0.0817395	0.99992
Gm42433	ENSMUSG00000105230.2	262.774	0.418588	0.240625	1.73959	0.0819316	0.99992
Tmem200b	ENSMUSG00000070720.5	24.0447	-0.801422	0.460755	-1.73937	0.0819699	0.99992
Ypel2	ENSMUSG00000018427.9	1037.14	-0.239186	0.137529	-1.73917	0.0820055	0.99992
Txlnb	ENSMUSG00000039891.7	48.7506	-0.593664	0.341367	-1.73908	0.0820205	0.99992
Htr6	ENSMUSG00000028747.11	136.504	-0.423869	0.24375	-1.73895	0.0820433	0.99992
Rab27b	ENSMUSG00000024511.16	851.326	0.285138	0.164054	1.73807	0.0821983	0.99992
Chd2	ENSMUSG00000078671.12	1884.45	-0.268224	0.154323	-1.73807	0.0821985	0.99992
Rps27a-ps1	ENSMUSG00000101501.2	3.15454	-2.45642	1.4141	-1.73709	0.0823706	0.99992
D630023F18Rik	ENSMUSG00000044816.11	122.013	0.527491	0.303684	1.73697	0.0823923	0.99992
Ap3s1	ENSMUSG00000024480.10	387.315	0.315054	0.181383	1.73696	0.0823945	0.99992
Fktn	ENSMUSG00000028414.18	1679.01	-0.281749	0.162226	-1.73677	0.082427	0.99992
Gm4949	ENSMUSG00000118140.2	253.978	-0.473741	0.272897	-1.73597	0.0825692	0.99992
Stmn2	ENSMUSG00000027500.11	8720.3	0.235604	0.135721	1.73595	0.0825728	0.99992
Grp	ENSMUSG00000024517.18	303.724	0.484088	0.278906	1.73567	0.082623	0.99992
Prox2os	ENSMUSG00000093629.2	137.173	-0.376181	0.216913	-1.73425	0.0828737	0.99992
Armh1	ENSMUSG00000060268.13	21.417	-1.04898	0.605283	-1.73303	0.0830898	0.99992
Tmem121	ENSMUSG00000049036.8	390.156	0.27354	0.157875	1.73264	0.0831596	0.99992
C030013E06Rik	ENSMUSG00000120603.1	3.17939	-2.43064	1.40301	-1.73245	0.0831939	0.99992
Glipr1	ENSMUSG00000056888.12	41.8182	0.82125	0.474053	1.7324	0.0832024	0.99992
Glrb	ENSMUSG00000028020.17	3559.54	0.216643	0.125081	1.73202	0.0832695	0.99992
Gm6104	ENSMUSG00000062588.5	18.5196	0.97138	0.560906	1.7318	0.0833083	0.99992
2810433D01Rik	ENSMUSG00000086283.8	8.22024	-1.68031	0.970266	-1.7318	0.083309	0.99992
Smim22	ENSMUSG00000096215.9	5.69962	-2.99885	1.73243	-1.73101	0.08345	0.99992
Ehd4	ENSMUSG00000027293.14	258.424	-0.292991	0.169285	-1.73076	0.083495	0.99992
Samd4b	ENSMUSG00000109336.2	2350.73	-0.237377	0.137169	-1.73054	0.0835333	0.99992
Cox6b2	ENSMUSG00000051811.15	61.5067	-0.806932	0.466362	-1.73027	0.0835821	0.99992
Gm7459	ENSMUSG00000115730.2	27.8575	0.761045	0.439856	1.73022	0.0835918	0.99992
M1ap	ENSMUSG00000030041.10	1.32818	-3.87026	2.23692	-1.73018	0.0835988	0.99992
Gm5878	ENSMUSG00000072952.8	3.12981	-2.44559	1.41352	-1.73014	0.083605	0.99992
Nkx3-1	ENSMUSG00000022061.9	27.2266	0.973358	0.562603	1.7301	0.0836129	0.99992
Tmtc1	ENSMUSG00000030306.15	1601.26	-0.290991	0.168227	-1.72976	0.0836733	0.99992
Gbp2	ENSMUSG00000028270.13	98.6227	-0.633714	0.36637	-1.72971	0.0836822	0.99992
Gm16168	ENSMUSG00000089941.2	22.8676	-0.995172	0.575383	-1.72958	0.0837049	0.99992
Pstpip1	ENSMUSG00000032322.15	68.6012	0.584724	0.338282	1.72851	0.0838964	0.99992
Chrna4	ENSMUSG00000027577.15	408.074	0.488992	0.282959	1.72814	0.0839634	0.99992
Lrat	ENSMUSG00000028003.7	4.3036	-2.07532	1.20127	-1.72761	0.0840585	0.99992
Cdca8	ENSMUSG00000028873.17	42.3492	-0.612591	0.354667	-1.72723	0.0841267	0.99992
Tshz1	ENSMUSG00000046982.12	755.91	-0.309091	0.178956	-1.7272	0.0841326	0.99992
B630019K06Rik	ENSMUSG00000052364.5	730.708	0.277502	0.160674	1.72711	0.084148	0.99992
Gm49168	ENSMUSG00000115299.2	79.2896	-0.527143	0.305236	-1.727	0.0841679	0.99992
Nfkb1	ENSMUSG00000028163.18	627.963	-0.257682	0.149252	-1.72648	0.0842603	0.99992
Frmpd1os	ENSMUSG00000086284.2	4.48769	-2.55278	1.47862	-1.72646	0.084265	0.99992
Ppm1f	ENSMUSG00000026181.14	2198.64	-0.205351	0.118986	-1.72584	0.0843769	0.99992
Spag1	ENSMUSG00000037617.13	547.504	-0.252839	0.146509	-1.72576	0.0843912	0.99992
Mir409	ENSMUSG00000105849.3	3.21702	-3.11293	1.80403	-1.72554	0.0844305	0.99992
Trim67	ENSMUSG00000036913.16	183.775	-0.403815	0.23408	-1.72511	0.0845073	0.99992
Mrc2	ENSMUSG00000020695.15	193.956	-0.439955	0.255069	-1.72484	0.0845554	0.99992
Npr1	ENSMUSG00000027931.13	236.343	-0.418487	0.242644	-1.72469	0.0845826	0.99992
Secisbp2	ENSMUSG00000035139.15	646.772	-0.269823	0.156448	-1.72469	0.0845842	0.99992
Ctnnal1	ENSMUSG00000038816.15	495.107	-0.380577	0.220688	-1.72451	0.0846166	0.99992
Mrm1	ENSMUSG00000018405.8	205.326	0.361449	0.209632	1.72421	0.0846706	0.99992
Rpl15	ENSMUSG00000012405.17	952.431	0.405187	0.235007	1.72415	0.0846816	0.99992
G630093K05Rik	ENSMUSG00000114959.2	9.90588	-1.6066	0.932183	-1.72348	0.0848015	0.99992
C4b	ENSMUSG00000073418.5	800.589	-0.335945	0.195024	-1.72258	0.0849645	0.99992
Acot11	ENSMUSG00000034853.17	1584.55	-0.266964	0.155014	-1.72219	0.0850347	0.99992
1700097M23Rik	ENSMUSG00000108194.2	3.78993	2.23625	1.2987	1.72191	0.0850862	0.99992
Slc35f5	ENSMUSG00000026342.11	495.478	0.244151	0.141834	1.72139	0.0851805	0.99992
Siah1b	ENSMUSG00000040749.12	106.226	0.44717	0.259836	1.72097	0.0852563	0.99992
Gm57257	ENSMUSG00000120248.1	1.98405	3.33908	1.94088	1.72039	0.0853613	0.99992
Trim43a	ENSMUSG00000090693.5	4.60888	-1.88747	1.09712	-1.72039	0.0853613	0.99992
Sh3d19	ENSMUSG00000028082.15	783.822	-0.374327	0.217596	-1.72028	0.0853812	0.99992
Shisal2b	ENSMUSG00000042655.6	6.6053	1.59952	0.930054	1.71981	0.0854662	0.99992
Gm57084	ENSMUSG00000120048.1	21.8357	0.871781	0.507113	1.71911	0.0855951	0.99992
Usp43	ENSMUSG00000020905.12	29.6529	1.07533	0.625521	1.71909	0.0855973	0.99992
Itsn1	ENSMUSG00000022957.21	6009.08	-0.222383	0.129385	-1.71876	0.0856576	0.99992
Rell2	ENSMUSG00000044024.17	2842.16	0.223968	0.130328	1.71849	0.085707	0.99992
Cdkn1c	ENSMUSG00000037664.14	219.395	-1.25907	0.732857	-1.71803	0.0857911	0.99992
Rapgef4os3	ENSMUSG00000086231.2	1.66356	-4.19424	2.44151	-1.71789	0.085817	0.99992
Asb16	ENSMUSG00000034768.5	74.2384	0.548491	0.319397	1.71727	0.0859297	0.99992
Mpv17l	ENSMUSG00000022679.14	1650.77	0.280958	0.163757	1.7157	0.0862164	0.99992
Cend1	ENSMUSG00000060240.13	7207.46	0.182219	0.106236	1.71524	0.0863019	0.99992
Snap91	ENSMUSG00000033419.17	10093.8	0.191818	0.111881	1.71448	0.0864403	0.99992
Ercc6l2	ENSMUSG00000021470.20	719.271	-0.237028	0.138298	-1.71389	0.086548	0.99992
Gm47059	ENSMUSG00000111498.2	5.66612	-1.98061	1.15622	-1.713	0.0867125	0.99992
Tmem231	ENSMUSG00000031951.9	476.538	-0.249177	0.145483	-1.71276	0.0867566	0.99992
Cpe	ENSMUSG00000037852.9	67589.3	0.231822	0.135355	1.7127	0.0867679	0.99992
Gm14169	ENSMUSG00000086118.2	187.681	0.442986	0.258657	1.71264	0.0867788	0.99992
Ppef1	ENSMUSG00000062168.13	6.17511	1.87355	1.09416	1.71231	0.086839	0.99992
Mfsd10	ENSMUSG00000001082.13	560.302	0.273647	0.159821	1.71221	0.0868577	0.99992
Skap1	ENSMUSG00000057058.17	24.399	1.07567	0.628351	1.7119	0.0869158	0.99992
Gm42979	ENSMUSG00000104814.2	297.074	-0.378186	0.221018	-1.71111	0.0870607	0.99992
Cltrn	ENSMUSG00000015401.13	3.84224	-3.41114	1.99374	-1.71092	0.087095	0.99992
B3galt1	ENSMUSG00000034780.7	1010.06	0.246277	0.143948	1.71088	0.0871038	0.99992
Gm14122	ENSMUSG00000083964.2	6.93985	-1.50427	0.879311	-1.71074	0.0871291	0.99992
mt-Nd2	ENSMUSG00000064345.1	86973.7	0.376557	0.220127	1.71064	0.0871479	0.99992
Rab3b	ENSMUSG00000003411.11	1386.15	0.316033	0.184765	1.71046	0.0871809	0.99992
Maml1	ENSMUSG00000050567.17	399.491	-0.318653	0.186317	-1.71027	0.0872154	0.99992
Ptbp2	ENSMUSG00000028134.12	2450.34	0.266433	0.155857	1.70947	0.0873645	0.99992
Klhl4	ENSMUSG00000025597.14	213.463	0.323027	0.18897	1.70941	0.0873742	0.99992
Rimklb	ENSMUSG00000040649.16	968.828	0.248998	0.145678	1.70924	0.0874069	0.99992
Gm43672	ENSMUSG00000106019.3	166.69	0.37451	0.219151	1.70891	0.0874676	0.99992
Lmcd1	ENSMUSG00000057604.10	155.498	0.406297	0.237763	1.70883	0.0874826	0.99992
Gm15687	ENSMUSG00000086643.2	2.64198	2.8231	1.65271	1.70816	0.0876061	0.99992
Col4a6	ENSMUSG00000031273.17	39.7268	-0.804045	0.470709	-1.70816	0.0876068	0.99992
Gm17324	ENSMUSG00000090317.2	6.6506	1.57574	0.922692	1.70777	0.0876799	0.99992
Ywhaz	ENSMUSG00000022285.18	15876.9	0.312326	0.182888	1.70774	0.087684	0.99992
Txnrd2	ENSMUSG00000075704.18	388.738	0.32672	0.191459	1.70648	0.0879194	0.99992
Fam47e	ENSMUSG00000057068.16	19.7022	-1.3508	0.792383	-1.70473	0.0882454	0.99992
Szrd1	ENSMUSG00000040842.18	1179.24	-0.22312	0.130889	-1.70464	0.0882609	0.99992
Gm12352	ENSMUSG00000084835.2	2.71523	-2.84535	1.66921	-1.70461	0.0882679	0.99992
Gm6157	ENSMUSG00000105687.2	34.02	-0.692258	0.406259	-1.70398	0.0883845	0.99992
Cacna1c	ENSMUSG00000051331.17	4815.65	-0.331192	0.194364	-1.70398	0.0883854	0.99992
Gm45120	ENSMUSG00000109038.2	3.64873	2.1611	1.2683	1.70393	0.0883938	0.99992
Gm8601	ENSMUSG00000097939.2	1.83764	-3.2388	1.90102	-1.70371	0.0884344	0.99992
Kbtbd3	ENSMUSG00000025893.9	142.391	0.414023	0.24306	1.70338	0.0884975	0.99992
AI115009	ENSMUSG00000097745.2	149.932	0.420322	0.246759	1.70337	0.0884983	0.99992
Bcl2l11	ENSMUSG00000027381.18	140.367	-0.389611	0.228739	-1.7033	0.0885125	0.99992
Gm9761	ENSMUSG00000034437.9	227.943	-0.360185	0.211512	-1.70291	0.0885855	0.99992
Gm55574	ENSMUSG00002075283.1	7.32143	1.57595	0.925656	1.70252	0.0886577	0.99992
Plxnb2	ENSMUSG00000036606.18	2263.05	-0.32031	0.188155	-1.70237	0.0886862	0.99992
Mier2	ENSMUSG00000042570.15	1176.64	-0.203823	0.119733	-1.70231	0.0886976	0.99992
Ccdc33	ENSMUSG00000037716.16	46.4991	-0.828582	0.487214	-1.70066	0.0890078	0.99992
Gm49476	ENSMUSG00000116075.2	1.93662	3.30679	1.94487	1.70026	0.0890819	0.99992
Akna	ENSMUSG00000039158.12	168.272	-0.490593	0.28856	-1.70014	0.0891047	0.99992
Podxl	ENSMUSG00000025608.10	760.304	0.269645	0.158643	1.6997	0.0891881	0.99992
Nin	ENSMUSG00000021068.18	1768.4	-0.266546	0.156875	-1.6991	0.0892997	0.99992
Ncor2	ENSMUSG00000029478.17	7988.29	-0.350822	0.206545	-1.69852	0.0894092	0.99992
Kcns1	ENSMUSG00000040164.4	316.112	0.312521	0.184071	1.69783	0.089539	0.99992
Grk1	ENSMUSG00000031450.9	2.24388	-3.55284	2.09325	-1.69728	0.0896432	0.99992
Abcc6	ENSMUSG00000030834.8	27.8176	0.739759	0.435995	1.69672	0.0897504	0.99992
Sertad3	ENSMUSG00000055200.8	69.5079	-0.592578	0.349266	-1.69664	0.0897656	0.99992
Fahd2a	ENSMUSG00000027371.11	318.982	0.311784	0.183883	1.69555	0.0899707	0.99992
Rimbp2	ENSMUSG00000029420.15	6701.09	-0.236727	0.139625	-1.69545	0.0899898	0.99992
Trim26	ENSMUSG00000024457.17	644.819	-0.223856	0.13208	-1.69486	0.0901026	0.99992
Snx4	ENSMUSG00000022808.6	730.255	0.261866	0.154507	1.69485	0.0901033	0.99992
Pcolce2	ENSMUSG00000015354.9	189.76	-0.548196	0.323463	-1.69477	0.090119	0.99992
Gm26770	ENSMUSG00000097253.3	2.29734	-3.58602	2.11774	-1.69333	0.0903934	0.99992
Nr1h4	ENSMUSG00000047638.16	4.8529	1.96696	1.16189	1.6929	0.0904741	0.99992
Gm10076	ENSMUSG00000060143.9	14.6846	-1.07155	0.633242	-1.69217	0.0906142	0.99992
Gm13620	ENSMUSG00000086603.2	2.83754	-2.93221	1.73377	-1.69124	0.0907918	0.99992
Antxr1	ENSMUSG00000033420.13	430.8	-0.346869	0.205109	-1.69114	0.0908093	0.99992
Slc4a1	ENSMUSG00000006574.16	3.6755	-2.19742	1.2996	-1.69084	0.0908674	0.99992
Bag3	ENSMUSG00000030847.9	319.27	-0.289522	0.171247	-1.69068	0.0908988	0.99992
Cib2	ENSMUSG00000037493.7	630.856	0.358047	0.211787	1.6906	0.0909126	0.99992
Pard3	ENSMUSG00000025812.19	730.873	-0.321752	0.190341	-1.6904	0.0909516	0.99992
Cep89	ENSMUSG00000023072.15	506.644	-0.262183	0.155238	-1.68891	0.0912363	0.99992
Upf1	ENSMUSG00000058301.9	2762.78	-0.194171	0.114981	-1.68872	0.0912732	0.99992
Gm32926	ENSMUSG00000111474.2	29.4681	0.747499	0.442755	1.68829	0.0913553	0.99992
Rwdd2a	ENSMUSG00000032417.11	413.556	0.297785	0.176417	1.68796	0.0914185	0.99992
Slc39a4	ENSMUSG00000063354.8	42.3347	-2.03635	1.20647	-1.68786	0.0914383	0.99992
Itfg1	ENSMUSG00000031703.9	4869.2	0.180363	0.10687	1.68768	0.0914728	0.99992
Kdm5c	ENSMUSG00000025332.15	1721.27	-0.291726	0.172863	-1.68762	0.0914842	0.99992
D630039A03Rik	ENSMUSG00000052117.6	26.1961	-1.08156	0.640907	-1.68755	0.0914985	0.99992
Dclk3	ENSMUSG00000032500.11	762.796	-0.368659	0.21848	-1.68738	0.0915294	0.99992
Pms1	ENSMUSG00000026098.14	88.4027	0.465701	0.27599	1.68738	0.0915299	0.99992
Nhp2	ENSMUSG00000001056.4	649.29	0.321449	0.190739	1.68528	0.0919339	0.99992
Tlr9	ENSMUSG00000045322.11	30.0667	-0.928395	0.550914	-1.68519	0.0919518	0.99992
Rag1	ENSMUSG00000061311.7	5.2643	-2.0855	1.23782	-1.68481	0.092025	0.99992
5033425G24Rik	ENSMUSG00000120877.1	18.6439	-0.87877	0.521732	-1.68433	0.0921175	0.99992
Ufsp1	ENSMUSG00000051502.8	182.353	0.364293	0.216318	1.68406	0.0921705	0.99992
Slc66a1	ENSMUSG00000028744.16	311.715	-0.29514	0.17526	-1.68401	0.0921791	0.99992
Slc43a3	ENSMUSG00000027074.15	31.7949	-0.839441	0.498483	-1.68399	0.0921832	0.99992
Triqk	ENSMUSG00000055963.13	257.237	0.300564	0.178492	1.6839	0.0922004	0.99992
Chm	ENSMUSG00000025531.15	1028.93	0.22008	0.130739	1.68335	0.0923067	0.99992
Gm11405	ENSMUSG00000083767.2	43.8179	-0.635994	0.377833	-1.68327	0.0923232	0.99992
Gsg1	ENSMUSG00000030206.14	3.11619	2.38444	1.41665	1.68315	0.0923454	0.99992
Tgfbr3	ENSMUSG00000029287.15	582.377	-0.277393	0.164825	-1.68295	0.0923841	0.99992
Gm11451	ENSMUSG00000083567.4	43.5825	0.739613	0.43958	1.68255	0.0924632	0.99992
Ptrh1	ENSMUSG00000053746.9	52.9711	0.564232	0.335359	1.68247	0.0924774	0.99992
Zcchc24	ENSMUSG00000055538.8	2381.13	-0.211729	0.125886	-1.68191	0.0925863	0.99992
Ndufab1-ps	ENSMUSG00000091989.2	90.8179	0.436602	0.259613	1.68174	0.092619	0.99992
Bmp3	ENSMUSG00000029335.6	110.25	0.525822	0.312707	1.68152	0.0926627	0.99992
Aldh1a2	ENSMUSG00000013584.6	214.536	-0.631239	0.375402	-1.6815	0.0926653	0.99992
Rho	ENSMUSG00000030324.9	25.5228	-0.870695	0.517867	-1.68131	0.092703	0.99992
Bhmt	ENSMUSG00000074768.7	1.63683	-4.17296	2.48226	-1.68111	0.092741	0.99992
Septin7	ENSMUSG00000001833.18	6419.64	0.238104	0.141699	1.68035	0.0928888	0.99992
Aldoart1	ENSMUSG00000059343.5	1561.98	0.313958	0.18685	1.68027	0.092905	0.99992
C230012O17Rik	ENSMUSG00000046219.10	60.5525	0.541004	0.32201	1.68008	0.0929409	0.99992
Dnajc28	ENSMUSG00000039763.11	352.376	-0.257916	0.153609	-1.67904	0.0931451	0.99992
Gm41381	ENSMUSG00000118456.2	2.06329	3.40996	2.03141	1.67862	0.0932266	0.99992
4932435O22Rik	ENSMUSG00000062391.4	2.29995	-3.59389	2.14122	-1.67843	0.0932635	0.99992
Grifin	ENSMUSG00000036586.7	1.58938	-4.13477	2.46474	-1.67757	0.0934312	0.99992
Eya2	ENSMUSG00000017897.19	91.5792	-0.496532	0.296092	-1.67695	0.0935525	0.99992
Gbp9	ENSMUSG00000029298.16	63.6966	-0.519523	0.309816	-1.67687	0.0935674	0.99992
Armcx3	ENSMUSG00000049047.12	327.984	0.291529	0.173913	1.67629	0.0936811	0.99992
Gm6316	ENSMUSG00000078370.2	4.31112	2.07462	1.23793	1.67588	0.0937623	0.99992
Gm43266	ENSMUSG00000107173.2	15.6794	1.05257	0.628321	1.6752	0.0938946	0.99992
Kcnj3	ENSMUSG00000026824.12	3921.04	0.259568	0.155	1.67464	0.0940058	0.99992
A930041C12Rik	ENSMUSG00000085900.2	1.80809	3.19553	1.90899	1.67394	0.0941426	0.99992
Snap25	ENSMUSG00000027273.14	54038.6	0.246238	0.147102	1.67392	0.0941462	0.99992
Gm49066	ENSMUSG00000115810.3	37.5452	0.653603	0.390583	1.67341	0.0942475	0.99992
Gm37411	ENSMUSG00000103493.2	6.27823	-1.91294	1.14425	-1.67178	0.0945678	0.99992
Pgam2	ENSMUSG00000020475.4	179.93	0.461443	0.276082	1.6714	0.0946429	0.99992
Unc13d	ENSMUSG00000057948.13	53.8242	-0.555962	0.332692	-1.6711	0.094702	0.99992
Eif5	ENSMUSG00000021282.18	3861.25	0.212415	0.127135	1.67078	0.0947658	0.99992
Itga11	ENSMUSG00000032243.9	154.284	-0.377309	0.225948	-1.66989	0.0949402	0.99992
Tc2n	ENSMUSG00000021187.15	7.17662	-2.17108	1.3002	-1.66981	0.0949573	0.99992
Gm43571	ENSMUSG00000106110.2	1.79874	3.18867	1.9098	1.66964	0.0949905	0.99992
Tm2d3	ENSMUSG00000078681.11	663.4	0.301721	0.180784	1.66895	0.0951265	0.99992
Syk	ENSMUSG00000021457.15	149.573	-0.374365	0.22433	-1.66881	0.0951542	0.99992
Adcy1	ENSMUSG00000020431.6	32910.6	-0.366852	0.219842	-1.66871	0.0951753	0.99992
Gm16499	ENSMUSG00000108255.2	22.8541	0.827485	0.49598	1.66838	0.0952396	0.99992
Gm45474	ENSMUSG00000109634.2	1.82318	3.20655	1.92201	1.66833	0.0952495	0.99992
Trim25	ENSMUSG00000000275.17	180.308	-0.404365	0.242402	-1.66816	0.0952848	0.99992
Dhx16	ENSMUSG00000024422.15	792.449	-0.243794	0.146153	-1.66808	0.0953001	0.99992
Timp1	ENSMUSG00000001131.12	9.22231	-1.58464	0.950121	-1.66783	0.0953502	0.99992
Prpf31	ENSMUSG00000008373.17	1139.11	0.201373	0.120751	1.66767	0.0953814	0.99992
Stk32a	ENSMUSG00000039954.10	156.143	-0.371843	0.222989	-1.66754	0.0954063	0.99992
Rrp15	ENSMUSG00000001305.6	273.775	0.288698	0.173142	1.66741	0.0954338	0.99992
Gm37696	ENSMUSG00000103473.2	45.1943	0.610588	0.366235	1.6672	0.0954744	0.99992
Rps6	ENSMUSG00000028495.15	112.189	0.407955	0.244708	1.66711	0.0954928	0.99992
Rtn3	ENSMUSG00000024758.16	30412.8	0.170431	0.102242	1.66693	0.0955285	0.99992
Gm13470	ENSMUSG00000086644.3	4.55321	2.06805	1.24129	1.66605	0.095703	0.99992
Urb2	ENSMUSG00000031976.15	428.476	-0.262186	0.157383	-1.66591	0.095732	0.99992
Ahr	ENSMUSG00000019256.18	229.394	0.35679	0.214228	1.66547	0.0958186	0.99992
Particl	ENSMUSG00000108591.2	421.123	0.251644	0.151106	1.66535	0.095843	0.99992
Mir7031	ENSMUSG00000099063.3	1.29743	-3.84088	2.30668	-1.66511	0.0958901	0.99992
Cd209b	ENSMUSG00000065987.13	1.29743	-3.84088	2.30668	-1.66511	0.0958901	0.99992
Percc1	ENSMUSG00000114245.2	1.29743	-3.84088	2.30668	-1.66511	0.0958901	0.99992
Gm18227	ENSMUSG00000109765.3	9.79799	1.30657	0.784688	1.66508	0.0958973	0.99992
Gm42501	ENSMUSG00000105609.2	1.84416	3.20241	1.92412	1.66435	0.0960423	0.99992
P2ry2	ENSMUSG00000032860.6	14.2348	1.08021	0.649116	1.66412	0.0960889	0.99992
Gm15536	ENSMUSG00000081926.2	10.6824	-1.1745	0.705844	-1.66397	0.0961184	0.99992
Vgf	ENSMUSG00000037428.15	6051.05	0.211876	0.127332	1.66396	0.0961199	0.99992
Smim12	ENSMUSG00000042380.9	770.062	0.235235	0.141372	1.66394	0.0961244	0.99992
Efs	ENSMUSG00000022203.8	378.652	-0.364788	0.219283	-1.66355	0.0962025	0.99992
Gm57395	ENSMUSG00000121184.1	266.601	-1.09868	0.660484	-1.66344	0.0962236	0.99992
Lhx4	ENSMUSG00000026468.15	2.85777	-3.9311	2.36366	-1.66314	0.0962839	0.99992
Rundc1	ENSMUSG00000035007.6	1241.96	-0.218962	0.131659	-1.66311	0.096291	0.99992
Alox15	ENSMUSG00000018924.7	1.59144	-4.12244	2.47911	-1.66287	0.0963386	0.99992
Gm45743	ENSMUSG00000110540.2	83.1784	-0.691336	0.415759	-1.66283	0.0963463	0.99992
Snap47	ENSMUSG00000009894.16	8872.28	0.213352	0.128306	1.66283	0.0963464	0.99992
Gm37490	ENSMUSG00000102211.2	4.97915	1.70331	1.02439	1.66276	0.096361	0.99992
Pdgfrl	ENSMUSG00000031595.10	45.1984	-0.648905	0.390336	-1.66243	0.0964269	0.99992
E330013P04Rik	ENSMUSG00000053117.13	88.1299	-0.442144	0.265972	-1.66237	0.0964389	0.99992
Piezo2	ENSMUSG00000041482.18	39.2961	-0.752107	0.452709	-1.66135	0.0966441	0.99992
Rspo2	ENSMUSG00000051920.8	301.977	0.44446	0.267632	1.66072	0.0967705	0.99992
Pkd2	ENSMUSG00000034462.10	1738.78	-0.228209	0.137431	-1.66054	0.0968065	0.99992
Ripk1	ENSMUSG00000021408.16	174.807	-0.388305	0.233856	-1.66045	0.0968246	0.99992
Kansl1l	ENSMUSG00000026004.16	418.07	-0.294961	0.177651	-1.66034	0.0968465	0.99992
Gm14393	ENSMUSG00000078905.9	1.81973	3.18449	1.91811	1.66022	0.0968704	0.99992
Igkv6-29	ENSMUSG00000076578.4	1.81973	3.18449	1.91811	1.66022	0.0968704	0.99992
Cgn	ENSMUSG00000068876.17	95.2662	-0.733468	0.441796	-1.6602	0.0968746	0.99992
Gm15327	ENSMUSG00000085204.2	1.81958	3.20388	1.93035	1.65974	0.0969668	0.99992
Tuba4a	ENSMUSG00000026202.14	13216.7	0.232269	0.139951	1.65965	0.0969851	0.99992
Cspg4b	ENSMUSG00000021763.18	68.4779	-0.884265	0.532834	-1.65955	0.0970053	0.99992
Sgsm2	ENSMUSG00000038351.15	4571.76	-0.189721	0.114349	-1.65914	0.0970882	0.99992
Serpinb1b	ENSMUSG00000051029.9	26.0419	-1.00657	0.606894	-1.65856	0.0972046	0.99992
Ldha-ps3	ENSMUSG00000117062.2	73.8145	-0.496748	0.299604	-1.65801	0.0973148	0.99992
Gm33023	ENSMUSG00000110652.2	1.56671	-4.10176	2.47466	-1.65751	0.0974165	0.99992
4931408D14Rik	ENSMUSG00000120174.1	7.73936	1.37587	0.830121	1.65743	0.0974327	0.99992
Cabyr	ENSMUSG00000024430.15	36.6903	-0.771454	0.465637	-1.65677	0.097566	0.99992
Mtmr10	ENSMUSG00000030522.15	618.653	-0.232843	0.140595	-1.65613	0.0976951	0.99992
Tctn3	ENSMUSG00000025008.16	610.425	0.254774	0.153888	1.65559	0.0978054	0.99992
Gm21960	ENSMUSG00000095836.4	5.45464	1.60948	0.972488	1.65501	0.0979218	0.99992
Gm55051	ENSMUSG00002075145.1	1.795	3.18447	1.9242	1.65496	0.0979326	0.99992
Gh	ENSMUSG00000020713.7	7.96494	-6.4535	3.90047	-1.65454	0.0980171	0.99992
Mcoln3	ENSMUSG00000036853.6	1.58737	-4.13288	2.49808	-1.65442	0.098042	0.99992
Gm36199	ENSMUSG00000117427.2	1.58737	-4.13288	2.49808	-1.65442	0.098042	0.99992
Rtn4	ENSMUSG00000020458.17	12510.4	0.209957	0.126909	1.65439	0.0980485	0.99992
Mcf2l	ENSMUSG00000031442.22	4839.8	-0.208777	0.126208	-1.65423	0.0980808	0.99992
Atl1	ENSMUSG00000021066.10	2779.38	0.185995	0.112436	1.65423	0.0980811	0.99992
Mtrf1l	ENSMUSG00000019774.9	166.734	-0.345081	0.208619	-1.65412	0.0981033	0.99992
Map3k15	ENSMUSG00000031303.9	90.9505	-0.636093	0.38457	-1.65404	0.0981203	0.99992
Rfesd	ENSMUSG00000043190.15	247.337	0.298462	0.180463	1.65387	0.0981542	0.99992
Mllt11	ENSMUSG00000053192.10	7418.72	0.244658	0.147935	1.65382	0.0981642	0.99992
Mvd	ENSMUSG00000006517.6	444.318	0.274784	0.166188	1.65345	0.0982385	0.99992
Gm57117	ENSMUSG00000120105.1	8.46564	-1.54404	0.93394	-1.65325	0.0982803	0.99992
Arhgap17	ENSMUSG00000030766.16	820.229	-0.264668	0.160114	-1.65299	0.098332	0.99992
4930599N23Rik	ENSMUSG00000073144.6	4.42343	2.12732	1.28725	1.65261	0.0984103	0.99992
Sst	ENSMUSG00000004366.5	5115.65	0.300351	0.181845	1.65169	0.0985983	0.99992
Mapk11	ENSMUSG00000053137.8	827.145	0.260965	0.158042	1.65124	0.0986896	0.99992
Trh	ENSMUSG00000005892.5	10.9771	1.19774	0.725769	1.6503	0.0988807	0.99992
Dgkb	ENSMUSG00000036095.12	4579.16	0.21811	0.132165	1.65029	0.0988841	0.99992
Sh3pxd2a	ENSMUSG00000053617.13	2004.71	-0.217042	0.131669	-1.64839	0.0992722	0.99992
Hhipl2	ENSMUSG00000053461.10	18.0899	-1.0051	0.610028	-1.64764	0.0994275	0.99992
Bdh2	ENSMUSG00000028167.16	61.6239	-0.670287	0.406848	-1.64751	0.0994531	0.99992
Snrpe	ENSMUSG00000090553.9	149.876	0.468107	0.284165	1.64731	0.0994945	0.99992
Plpp6	ENSMUSG00000040105.4	1604.83	0.279083	0.169442	1.64707	0.0995439	0.99992
Gm12057	ENSMUSG00000084081.4	4.96069	-1.7432	1.0591	-1.64592	0.0997795	0.99992
Gm36411	ENSMUSG00000120410.1	2.93711	-2.31309	1.40545	-1.6458	0.0998059	0.99992
Sowahc	ENSMUSG00000098188.2	314.057	-0.490864	0.29827	-1.6457	0.0998254	0.99992
Micall1	ENSMUSG00000033039.11	2094.3	-0.29187	0.177371	-1.64553	0.09986	0.99992
Trmt1l	ENSMUSG00000053286.12	1006.45	-0.243345	0.147928	-1.64502	0.0999651	0.99992
Nxph1	ENSMUSG00000046178.4	639.907	0.295804	0.179817	1.64502	0.0999653	0.99992
9330175M20Rik	ENSMUSG00000101799.2	3.14651	2.35073	1.42924	1.64474	0.100024	0.99992
Gm36251	ENSMUSG00000110996.2	8.86247	1.5715	0.955475	1.64474	0.100024	0.99992
Serinc1	ENSMUSG00000019877.11	21550.5	0.246837	0.150089	1.64461	0.100051	0.99992
Plk5	ENSMUSG00000035486.15	1306.74	-0.409599	0.249061	-1.64457	0.100058	0.99992
Draxin	ENSMUSG00000029005.5	64.8178	-0.51312	0.312009	-1.64456	0.10006	0.99992
Smad5	ENSMUSG00000021540.17	1093.98	-0.216557	0.131704	-1.64426	0.100122	0.99992
Tmem179	ENSMUSG00000054013.7	3109.82	0.176806	0.107561	1.64378	0.100222	0.99992
Slc40a1	ENSMUSG00000025993.11	212.503	0.325816	0.19824	1.64354	0.10027	0.99992
Pate2	ENSMUSG00000074452.14	13.5087	-1.08442	0.660114	-1.64278	0.100429	0.99992
Mtr	ENSMUSG00000021311.10	731.113	-0.302591	0.184223	-1.64252	0.100481	0.99992
2900052N01Rik	ENSMUSG00000099696.8	912.709	0.251584	0.153219	1.64199	0.100592	0.99992
Gm17244	ENSMUSG00000102997.2	41.9223	0.674182	0.410646	1.64176	0.10064	0.99992
Ttc21b	ENSMUSG00000034848.18	422.175	-0.23842	0.14526	-1.64134	0.100727	0.99992
Prdm12	ENSMUSG00000079466.3	16.342	1.67288	1.01925	1.64128	0.100738	0.99992
Calcb	ENSMUSG00000030666.12	5.08427	1.74918	1.06603	1.64084	0.100831	0.99992
Shisa4	ENSMUSG00000041889.8	2781.49	0.188312	0.11481	1.6402	0.100963	0.99992
Ociad2	ENSMUSG00000029153.12	2561.51	0.205552	0.125322	1.6402	0.100964	0.99992
Ramac	ENSMUSG00000038646.14	217.552	0.418066	0.254907	1.64007	0.100991	0.99992
Tef	ENSMUSG00000022389.16	10652.4	-0.200403	0.122194	-1.64004	0.100996	0.99992
Fga	ENSMUSG00000028001.17	2.76142	-2.85421	1.74067	-1.63972	0.101062	0.99992
Traf2	ENSMUSG00000026942.14	285.505	-0.29468	0.179774	-1.63917	0.101177	0.99992
Fgd5	ENSMUSG00000034037.15	175.564	-0.451439	0.275416	-1.63911	0.10119	0.99992
Chchd2	ENSMUSG00000070493.4	1324.77	0.369932	0.225739	1.63876	0.101264	0.99992
Gm55377	ENSMUSG00000117102.2	50.3359	-0.841609	0.513886	-1.63774	0.101477	0.99992
Il7r	ENSMUSG00000003882.6	8.93858	1.39368	0.850982	1.63773	0.101479	0.99992
Cad	ENSMUSG00000013629.17	679.868	-0.299032	0.182596	-1.63767	0.10149	0.99992
Ppl	ENSMUSG00000039457.5	166.419	-0.468832	0.2863	-1.63756	0.101514	0.99992
Krt2	ENSMUSG00000064201.9	219.15	0.428035	0.261408	1.63742	0.101543	0.99992
Ddc	ENSMUSG00000020182.17	124.167	-0.445872	0.272306	-1.6374	0.101547	0.99992
Phf3	ENSMUSG00000048874.16	2729.16	-0.192459	0.117544	-1.63733	0.101561	0.99992
Gm9341	ENSMUSG00000098031.2	2.9331	-2.31107	1.41169	-1.63709	0.101611	0.99992
Sdr39u1	ENSMUSG00000022223.10	1297.72	0.217498	0.132866	1.63697	0.101637	0.99992
Sema5a	ENSMUSG00000022231.11	4971.33	-0.232533	0.142051	-1.63696	0.101638	0.99992
2900079G21Rik	ENSMUSG00000087038.11	341.386	0.260154	0.15894	1.6368	0.101671	0.99992
Ccno	ENSMUSG00000042417.6	99.7613	0.421538	0.257539	1.6368	0.101673	0.99992
C230014O12Rik	ENSMUSG00000087461.3	10.5495	1.13292	0.692201	1.6367	0.101694	0.99992
Obi1	ENSMUSG00000022120.5	343.425	-0.266584	0.162962	-1.63586	0.101869	0.99992
C3	ENSMUSG00000024164.16	56.8535	-0.832153	0.508706	-1.63582	0.101877	0.99992
Dsg2	ENSMUSG00000044393.16	163.739	-0.400715	0.24497	-1.63577	0.101888	0.99992
Plcb3	ENSMUSG00000024960.10	609.31	-0.255145	0.155987	-1.63568	0.101907	0.99992
Uprt	ENSMUSG00000073016.4	102.94	-0.544043	0.332693	-1.63527	0.101992	0.99992
Gm45151	ENSMUSG00000108736.2	22.5107	-0.955588	0.5844	-1.63516	0.102015	0.99992
Prox1	ENSMUSG00000010175.14	4684.65	-0.283629	0.173501	-1.63474	0.102103	0.99992
Rreb1	ENSMUSG00000039087.18	3593.68	-0.337914	0.206718	-1.63466	0.102119	0.99992
Gm8184	ENSMUSG00000117877.2	7.35186	-1.8517	1.13317	-1.63409	0.10224	0.99992
Tmem230	ENSMUSG00000027341.11	253.131	-0.297243	0.181974	-1.63344	0.102377	0.99992
Nhlh1	ENSMUSG00000051251.4	100.719	-0.556184	0.340568	-1.63311	0.102446	0.99992
Tnfaip6	ENSMUSG00000053475.6	175.237	-0.437989	0.268198	-1.63308	0.102453	0.99992
9330111N05Rik	ENSMUSG00000097098.9	15.2014	-1.01355	0.620655	-1.63303	0.102462	0.99992
Aire	ENSMUSG00000000731.16	15.2408	0.998033	0.611462	1.63221	0.102636	0.99992
9230112J17Rik	ENSMUSG00000111761.3	31.2744	-0.755777	0.463076	-1.63208	0.102663	0.99992
Klhl30	ENSMUSG00000026308.9	2.06878	-3.44101	2.10857	-1.63191	0.102698	0.99992
Epgn	ENSMUSG00000035020.12	2.13099	3.43667	2.10609	1.63178	0.102727	0.99992
Gm26833	ENSMUSG00000097406.2	6.96434	2.03105	1.24487	1.63153	0.102778	0.99992
Fhl3	ENSMUSG00000032643.13	34.743	-0.656852	0.402668	-1.63125	0.102838	0.99992
Trim63	ENSMUSG00000028834.14	1.94319	-3.34052	2.04845	-1.63075	0.102942	0.99992
Gm38372	ENSMUSG00000103509.2	46.2594	-1.22852	0.753375	-1.63069	0.102957	0.99992
Casp8	ENSMUSG00000026029.15	63.6968	-0.558409	0.342545	-1.63018	0.103064	0.99992
Gm45073	ENSMUSG00000109438.2	3.7656	-2.26722	1.39096	-1.62996	0.10311	0.99992
Rec8	ENSMUSG00000002324.9	102.419	-0.662464	0.406556	-1.62945	0.103218	0.99992
Gm32655	ENSMUSG00000120154.1	4.96335	1.72674	1.05972	1.62944	0.103221	0.99992
Thg1l	ENSMUSG00000011254.17	244.062	0.306048	0.187848	1.62923	0.103264	0.99992
Gm6140	ENSMUSG00000104141.2	80.6292	-0.444487	0.272858	-1.629	0.103312	0.99992
Pxylp1	ENSMUSG00000043587.16	480.046	-0.258365	0.158625	-1.62877	0.103361	0.99992
Gm26984	ENSMUSG00000098204.2	7.31972	1.73895	1.06767	1.62873	0.10337	0.99992
Ntf5	ENSMUSG00000074121.4	9.4833	-1.74694	1.07263	-1.62865	0.103387	0.99992
Jmjd6	ENSMUSG00000056962.12	738.248	-0.266575	0.163738	-1.62806	0.103512	0.99992
Nid2	ENSMUSG00000021806.5	137.079	-0.713707	0.438414	-1.62793	0.10354	0.99992
Tspan17	ENSMUSG00000025875.15	883.296	0.240114	0.147497	1.62793	0.10354	0.99992
Fgd4	ENSMUSG00000022788.17	1037.92	-0.239553	0.147154	-1.62791	0.103544	0.99992
Ldlrap1	ENSMUSG00000037295.8	105.681	-0.459319	0.282168	-1.62782	0.103563	0.99992
G630016G05Rik	ENSMUSG00000086308.3	51.7292	0.721531	0.443252	1.62781	0.103565	0.99992
Entpd2	ENSMUSG00000015085.9	258.435	0.27107	0.166564	1.62742	0.103648	0.99992
Timp3	ENSMUSG00000020044.14	2432.93	-0.245766	0.151018	-1.6274	0.103652	0.99992
Syvn1	ENSMUSG00000024807.19	1891.97	-0.187749	0.115394	-1.62703	0.103731	0.99992
Gm11267	ENSMUSG00000084851.2	1.63889	-4.16218	2.55853	-1.62679	0.103782	0.99992
Ccnd3	ENSMUSG00000034165.17	596.941	-0.292541	0.179877	-1.62634	0.103876	0.99992
Irf3	ENSMUSG00000003184.16	745.181	-0.278318	0.171143	-1.62623	0.1039	0.99992
Gm10647	ENSMUSG00000074232.4	5.8348	-1.803	1.10906	-1.62571	0.104012	0.99992
Bglap3	ENSMUSG00000074489.10	5.06794	2.78551	1.71351	1.62562	0.104031	0.99992
Rtn4rl1	ENSMUSG00000045287.7	3008.94	-0.19282	0.118624	-1.62547	0.104062	0.99992
Frmpd2	ENSMUSG00000108841.2	76.3877	-0.927246	0.57047	-1.62541	0.104076	0.99992
Cep55	ENSMUSG00000024989.16	6.86531	1.50043	0.92315	1.62533	0.104092	0.99992
Atp6v1g2	ENSMUSG00000024403.17	16126.9	0.217592	0.133876	1.62533	0.104093	0.99992
Gm9143	ENSMUSG00000080774.2	1.32483	3.8405	2.36324	1.6251	0.104141	0.99992
Pfn2	ENSMUSG00000027805.17	11871	0.239622	0.147483	1.62474	0.104217	0.99992
Col15a1	ENSMUSG00000028339.18	238.743	0.386864	0.23816	1.62439	0.104293	0.99992
Ccdc102a	ENSMUSG00000063605.6	53.5735	-0.641168	0.394714	-1.62439	0.104294	0.99992
Eid1	ENSMUSG00000091337.4	5423.74	0.355598	0.218919	1.62434	0.104304	0.99992
Kcnmb1	ENSMUSG00000020155.3	39.2979	-0.754397	0.464578	-1.62383	0.104411	0.99992
Fgg	ENSMUSG00000033860.14	1.84602	3.22211	1.9844	1.62372	0.104435	0.99992
B230112G18Rik	ENSMUSG00000103925.2	3.16721	2.35532	1.45119	1.62303	0.104584	0.99992
1110059G10Rik	ENSMUSG00000032551.8	337.456	0.419453	0.258467	1.62285	0.104622	0.99992
Gm43422	ENSMUSG00000106643.2	21.0982	-0.792425	0.488405	-1.62247	0.104702	0.99992
Gm16118	ENSMUSG00000089797.2	3.07841	-2.40775	1.48408	-1.62239	0.10472	0.99992
Gm16574	ENSMUSG00000089769.2	3.07841	-2.40775	1.48408	-1.62239	0.10472	0.99992
Lmntd2	ENSMUSG00000025500.13	3.21703	-2.47099	1.52307	-1.62237	0.104724	0.99992
Zbtb2	ENSMUSG00000075327.11	392.601	-0.289645	0.178572	-1.62201	0.104801	0.99992
Frmd4a	ENSMUSG00000026657.18	1952.76	-0.193871	0.119526	-1.62201	0.104802	0.99992
Gm34333	ENSMUSG00000105907.2	6.31636	-1.73495	1.06974	-1.62184	0.104837	0.99992
Calm2	ENSMUSG00000036438.15	27144.6	0.306191	0.188876	1.62112	0.104992	0.99992
Psmd10	ENSMUSG00000031429.15	351.161	0.293038	0.180786	1.62091	0.105037	0.99992
Praf2	ENSMUSG00000031149.8	1176.53	0.223886	0.138159	1.6205	0.105126	0.99992
Iqce	ENSMUSG00000036555.15	1137.35	-0.311441	0.192202	-1.62038	0.10515	0.99992
Igfbp2	ENSMUSG00000039323.19	1038.23	-1.0233	0.631569	-1.62025	0.105178	0.99992
Uap1	ENSMUSG00000026670.16	1258.53	0.192955	0.119101	1.6201	0.10521	0.99992
Kynu	ENSMUSG00000026866.18	3.18042	2.45657	1.51631	1.62009	0.105213	0.99992
Srrm3	ENSMUSG00000039860.20	2082.31	-0.209819	0.129517	-1.62001	0.10523	0.99992
Zfp418	ENSMUSG00000034538.9	99.4964	-0.509615	0.314606	-1.61985	0.105264	0.99992
Inhba	ENSMUSG00000041324.15	287.063	-0.314688	0.194273	-1.61982	0.10527	0.99992
Gm42992	ENSMUSG00000106320.2	1.52322	4.03921	2.49372	1.61975	0.105285	0.99992
Catsper2	ENSMUSG00000033486.15	138.455	-0.372396	0.229923	-1.61966	0.105306	0.99992
Eif5a2	ENSMUSG00000050192.9	1073.44	0.234459	0.144811	1.61906	0.105433	0.99992
Tcea1	ENSMUSG00000033813.16	418.682	0.335213	0.207109	1.61853	0.105548	0.99992
Jup	ENSMUSG00000001552.15	1150.22	-0.256359	0.158413	-1.61829	0.105599	0.99992
Zdhhc2	ENSMUSG00000039470.16	981.872	0.322858	0.199563	1.61782	0.1057	0.99992
Snord12	ENSMUSG00000077698.3	14.2554	1.06232	0.656897	1.61718	0.105838	0.99992
Med21	ENSMUSG00000030291.13	420.702	0.3717	0.22986	1.61707	0.105862	0.99992
9930017N22Rik	ENSMUSG00000115276.2	23.8357	-0.856551	0.529908	-1.61642	0.106005	0.99992
Gm50323	ENSMUSG00000117900.2	12.4863	-1.39076	0.86065	-1.61595	0.106106	0.99992
Ctbp2	ENSMUSG00000030970.17	857.846	-0.226731	0.140309	-1.61594	0.106107	0.99992
Clmp	ENSMUSG00000032024.11	967.998	-0.216167	0.133792	-1.61569	0.106161	0.99992
Ralgds	ENSMUSG00000026821.17	3564.92	-0.170921	0.105821	-1.61519	0.10627	0.99992
Ankrd26	ENSMUSG00000007827.11	437.474	-0.264979	0.164118	-1.61456	0.106406	0.99992
Cacna2d1	ENSMUSG00000040118.16	4462.84	0.245333	0.151985	1.61419	0.106485	0.99992
Sh3gl2	ENSMUSG00000028488.16	8210.66	0.208553	0.12926	1.61344	0.106649	0.99992
Shkbp1	ENSMUSG00000089832.9	564.974	-0.262825	0.162924	-1.61318	0.106706	0.99992
4930570G19Rik	ENSMUSG00000085084.9	304.871	0.322283	0.199889	1.61231	0.106894	0.99992
Liat1	ENSMUSG00000053783.6	44.9225	-0.843269	0.523326	-1.61137	0.1071	0.99992
Gm13778	ENSMUSG00000086495.8	13.6684	-1.03274	0.641139	-1.61079	0.107225	0.99992
H4c11	ENSMUSG00000067455.6	4.91588	-1.71087	1.06233	-1.61049	0.107291	0.99992
Ankub1	ENSMUSG00000074591.9	70.2771	-0.623434	0.387118	-1.61045	0.1073	0.99992
Gm44907	ENSMUSG00000109216.2	9.47865	1.20895	0.750835	1.61014	0.107368	0.99992
Zfp862-ps	ENSMUSG00000107476.5	386.194	-0.288966	0.179575	-1.60916	0.107581	0.99992
Tarsl2	ENSMUSG00000030515.10	833.904	0.208382	0.129606	1.60782	0.107876	0.99992
Gm18406	ENSMUSG00000101054.2	4.74431	2.14013	1.33146	1.60736	0.107975	0.99992
Mavs	ENSMUSG00000037523.14	230.273	-0.284121	0.176773	-1.60726	0.107997	0.99992
Trim23	ENSMUSG00000021712.16	1337.34	0.262165	0.163122	1.60717	0.108017	0.99992
Zfp286	ENSMUSG00000047342.18	505.793	0.246502	0.153378	1.60716	0.10802	0.99992
Tpp2	ENSMUSG00000041763.15	1547.03	0.215688	0.134213	1.60706	0.108042	0.99992
Plxna4	ENSMUSG00000029765.13	7338.39	-0.28235	0.175844	-1.60568	0.108343	0.99992
Hilpda	ENSMUSG00000043421.9	101.276	0.419144	0.261069	1.60549	0.108386	0.99992
Gm9895	ENSMUSG00000118038.3	12.6073	-1.05787	0.658926	-1.60545	0.108396	0.99992
Gm7072	ENSMUSG00000117284.2	208.087	0.536037	0.333922	1.60528	0.108433	0.99992
Pdzrn3	ENSMUSG00000035357.18	268.46	0.364125	0.226868	1.60501	0.108491	0.99992
Gm56861	ENSMUSG00000121091.1	65.9019	0.706157	0.440193	1.6042	0.108671	0.99992
Eid3	ENSMUSG00000109864.2	2.51749	-2.77178	1.72841	-1.60366	0.108789	0.99992
Gm47620	ENSMUSG00000111795.2	3.89903	-1.89504	1.18174	-1.60361	0.1088	0.99992
Lbp	ENSMUSG00000016024.10	262.36	-1.55653	0.970987	-1.60303	0.108927	0.99992
Tgfbi	ENSMUSG00000035493.11	102.934	-0.462374	0.288447	-1.60297	0.10894	0.99992
Kmt2c	ENSMUSG00000038056.16	3167.88	-0.352319	0.219792	-1.60296	0.108943	0.99992
Setd1b	ENSMUSG00000038384.17	1631.41	-0.330768	0.206395	-1.6026	0.109023	0.99992
Lrrcc1	ENSMUSG00000027550.15	514.453	0.244561	0.152613	1.60249	0.109046	0.99992
Ndfip1	ENSMUSG00000024425.5	9210.4	0.240287	0.149989	1.60203	0.109149	0.99992
Dynlt3	ENSMUSG00000031176.9	2644.79	0.312306	0.195	1.60157	0.109251	0.99992
Mtpn	ENSMUSG00000029840.9	6816.12	0.204317	0.127584	1.60142	0.109283	0.99992
Fxyd1	ENSMUSG00000036570.15	1144.43	-0.409705	0.255888	-1.60111	0.109353	0.99992
Wdfy1	ENSMUSG00000073643.12	467.893	0.239335	0.149493	1.60097	0.109382	0.99992
Hjurp	ENSMUSG00000044783.17	1188.2	-0.26847	0.167702	-1.60087	0.109405	0.99992
Gm867	ENSMUSG00000050157.7	42.0254	-0.893545	0.55822	-1.6007	0.109442	0.99992
Daam2	ENSMUSG00000040260.9	3996.31	-0.298067	0.1863	-1.59993	0.109614	0.99992
Tmem221	ENSMUSG00000043664.8	5.03614	-1.76815	1.10553	-1.59937	0.109739	0.99992
Klf13	ENSMUSG00000052040.11	7172.17	-0.175233	0.109569	-1.5993	0.109754	0.99992
Nktr	ENSMUSG00000032525.16	4874.98	-0.345796	0.216252	-1.59904	0.109811	0.99992
Mal2	ENSMUSG00000024479.4	3622.52	0.290819	0.181871	1.59903	0.109813	0.99992
Zfp609	ENSMUSG00000040524.10	1998.77	-0.302619	0.189268	-1.59889	0.109845	0.99992
Lum	ENSMUSG00000036446.6	92.1858	-0.53223	0.33291	-1.59872	0.109883	0.99992
Ddi2	ENSMUSG00000078515.5	2058.79	-0.22668	0.141792	-1.59868	0.109892	0.99992
Kif24	ENSMUSG00000028438.17	16.7407	-1.0107	0.632477	-1.59801	0.110041	0.99992
Txlna	ENSMUSG00000053841.16	1589.65	-0.204703	0.128101	-1.59798	0.110048	0.99992
Gm19935	ENSMUSG00000110332.2	153.75	-1.20053	0.751552	-1.5974	0.110176	0.99992
Gm49544	ENSMUSG00000116262.2	10.2483	-1.1738	0.73484	-1.59735	0.110188	0.99992
Mir7050	ENSMUSG00000098783.3	3.8572	-1.89878	1.18906	-1.59687	0.110295	0.99992
Slc6a15	ENSMUSG00000019894.15	1567.74	0.211939	0.13273	1.59677	0.110318	0.99992
Ncoa3	ENSMUSG00000027678.18	1448.43	-0.324462	0.203233	-1.5965	0.110377	0.99992
Vps37d	ENSMUSG00000043614.14	563.194	0.229646	0.143849	1.59644	0.110391	0.99992
Sub1	ENSMUSG00000022205.16	4546.45	0.264957	0.165968	1.59644	0.110391	0.99992
Gm6988	ENSMUSG00000113198.2	43.6072	-0.618448	0.387397	-1.59642	0.110395	0.99992
Cdhr3	ENSMUSG00000035860.10	123.566	-0.557604	0.349314	-1.59628	0.110426	0.99992
B4galt5	ENSMUSG00000017929.14	1551.11	-0.213976	0.13406	-1.59612	0.110461	0.99992
Otop2	ENSMUSG00000050201.10	10.4297	1.16834	0.732298	1.59544	0.110614	0.99992
Eif1ax	ENSMUSG00000067194.7	3172.92	0.210261	0.131806	1.59523	0.11066	0.99992
Sstr2	ENSMUSG00000047904.7	336.641	-0.263864	0.165421	-1.5951	0.11069	0.99992
Gm28047	ENSMUSG00000052414.10	108.856	-0.544947	0.341651	-1.59504	0.110704	0.99992
Zfp219	ENSMUSG00000049295.18	1098.81	-0.20578	0.129079	-1.59422	0.110886	0.99992
Gm55442	ENSMUSG00002076340.1	1.79529	3.16593	1.98591	1.59419	0.110893	0.99992
Bmyc	ENSMUSG00000049086.9	1456.98	0.214803	0.134773	1.59381	0.110978	0.99992
Fbxo34	ENSMUSG00000037536.15	1877.5	0.212657	0.133443	1.59362	0.111021	0.99992
Spdya	ENSMUSG00000052525.15	18.7438	-0.884009	0.554981	-1.59286	0.111191	0.99992
Chmp1b2	ENSMUSG00000031242.8	1416.19	0.235145	0.147643	1.59266	0.111237	0.99992
Izumo4	ENSMUSG00000055862.8	775.808	0.217879	0.136802	1.59265	0.111238	0.99992
Foxo6	ENSMUSG00000052135.9	864.325	-0.241598	0.151702	-1.59258	0.111255	0.99992
Shh	ENSMUSG00000002633.5	32.9632	-0.667883	0.419399	-1.59248	0.111277	0.99992
Gm49797	ENSMUSG00000116858.2	372.933	0.270566	0.169906	1.59244	0.111285	0.99992
Spns2	ENSMUSG00000040447.16	3049.27	-0.195592	0.122868	-1.59189	0.111409	0.99992
Smad3	ENSMUSG00000032402.13	2757.3	-0.181965	0.114307	-1.59189	0.111409	0.99992
Maml3	ENSMUSG00000061143.16	382.8	-0.295654	0.185748	-1.59169	0.111454	0.99992
Nxph4	ENSMUSG00000040258.7	35.0666	0.706924	0.444164	1.59158	0.111479	0.99992
Vstm5	ENSMUSG00000031937.8	221.13	0.336113	0.211259	1.591	0.111609	0.99992
Mideas	ENSMUSG00000042507.16	1047.63	-0.262623	0.165073	-1.59095	0.11162	0.99992
Anxa9	ENSMUSG00000015702.14	49.0201	-0.680241	0.42762	-1.59076	0.111663	0.99992
Rasgef1c	ENSMUSG00000020374.17	51.554	0.507125	0.318823	1.59062	0.111696	0.99992
Gm16310	ENSMUSG00000086331.2	9.89201	-1.24052	0.779922	-1.59056	0.111708	0.99992
Gm10568	ENSMUSG00000102348.2	4.66339	1.8581	1.16829	1.59045	0.111734	0.99992
Zfp750	ENSMUSG00000039238.7	7.11673	-1.51883	0.955226	-1.59002	0.111831	0.99992
Pik3r1	ENSMUSG00000041417.16	2209.93	-0.188557	0.118594	-1.58994	0.111849	0.99992
Dpysl5	ENSMUSG00000029168.15	1172.07	-0.328114	0.206381	-1.58985	0.11187	0.99992
Nop56	ENSMUSG00000027405.17	1654.52	0.173685	0.109269	1.58951	0.111945	0.99992
Col4a4	ENSMUSG00000067158.10	36.0326	-0.918551	0.57804	-1.58908	0.112043	0.99992
Brpf1	ENSMUSG00000001632.17	1394.21	-0.204149	0.128489	-1.58885	0.112095	0.99992
Nlrp10	ENSMUSG00000049709.5	2.41969	-2.65783	1.67347	-1.58821	0.112238	0.99992
Gm57253	ENSMUSG00000119979.1	1.70403	-3.11304	1.96071	-1.58771	0.112352	0.99992
Vps50	ENSMUSG00000001376.18	1807.62	0.210477	0.132592	1.58741	0.11242	0.99992
Gtpbp3	ENSMUSG00000007610.16	615.003	-0.230673	0.145315	-1.5874	0.112421	0.99992
Lias	ENSMUSG00000029199.12	728.15	0.205294	0.129334	1.58732	0.112441	0.99992
Tmcc3	ENSMUSG00000020023.19	1676.97	-0.274171	0.17276	-1.587	0.112513	0.99992
Hvcn1	ENSMUSG00000064267.14	85.4213	-0.415292	0.261708	-1.58685	0.112546	0.99992
Plekhn1	ENSMUSG00000078485.5	589.529	-0.344564	0.217166	-1.58664	0.112595	0.99992
Gm33667	ENSMUSG00000120458.1	4.4821	1.81564	1.1447	1.58612	0.112712	0.99992
Rere	ENSMUSG00000039852.18	5524.57	-0.290755	0.183317	-1.58608	0.112721	0.99992
Gm50145	ENSMUSG00000117731.2	1.2193	-3.73757	2.35663	-1.58598	0.112743	0.99992
Zfp40	ENSMUSG00000002617.15	478.564	0.385571	0.243202	1.58539	0.112877	0.99992
Hnrnpdl	ENSMUSG00000029328.16	5597.39	0.198565	0.12527	1.58509	0.112945	0.99992
Kbtbd11	ENSMUSG00000055675.7	7673.91	-0.193022	0.121779	-1.58502	0.112962	0.99992
Gm5857	ENSMUSG00000106416.2	20.9895	0.792368	0.500004	1.58472	0.113029	0.99992
Gpd1	ENSMUSG00000023019.13	4874.02	-0.178699	0.112772	-1.58461	0.113055	0.99992
Gm38412	ENSMUSG00000104768.2	1.21729	-3.73546	2.35737	-1.58458	0.113061	0.99992
Bach2os	ENSMUSG00000086150.2	1.21729	-3.73546	2.35737	-1.58458	0.113061	0.99992
Gm30085	ENSMUSG00000109770.3	37.566	0.638402	0.402886	1.58457	0.113064	0.99992
Gm42544	ENSMUSG00000104869.2	7.2216	1.37592	0.868359	1.58451	0.113079	0.99992
1110004F10Rik	ENSMUSG00000030663.13	1511.39	0.246806	0.155799	1.58413	0.113164	0.99992
Gm46652	ENSMUSG00000117790.2	3.83218	-1.85827	1.1731	-1.58406	0.11318	0.99992
Ly6h	ENSMUSG00000022577.18	4744.38	0.250426	0.158094	1.58403	0.113186	0.99992
Tarbp1	ENSMUSG00000090290.3	285.414	-0.291754	0.18421	-1.58381	0.113237	0.99992
Ndufb5	ENSMUSG00000027673.13	2192.26	0.237335	0.149884	1.58346	0.113316	0.99992
A4galt	ENSMUSG00000047878.14	44.9056	-0.637389	0.40264	-1.58303	0.113416	0.99992
Gm21976	ENSMUSG00000096330.9	1.16583	-3.68148	2.32561	-1.58301	0.113419	0.99992
Elavl2	ENSMUSG00000008489.19	1551.09	0.238202	0.150517	1.58255	0.113524	0.99992
Prr14	ENSMUSG00000030822.16	882.639	-0.24023	0.151812	-1.58241	0.113555	0.99992
Gm38101	ENSMUSG00000104157.2	9.63752	1.36614	0.863396	1.58229	0.113583	0.99992
Lrtm2	ENSMUSG00000055003.15	1611.16	-0.219492	0.138719	-1.58228	0.113586	0.99992
Castor2	ENSMUSG00000015944.10	4509.45	-0.224989	0.142223	-1.58194	0.113663	0.99992
Lgi2	ENSMUSG00000039252.12	1373.41	0.366608	0.231759	1.58185	0.113684	0.99992
Rpp25	ENSMUSG00000062309.9	307.228	0.261406	0.165254	1.58184	0.113686	0.99992
Clic1	ENSMUSG00000007041.10	256.213	-0.335936	0.21238	-1.58177	0.113703	0.99992
9530062K07Rik	ENSMUSG00000108030.2	41.5267	0.653773	0.413406	1.58143	0.113779	0.99992
Gm38025	ENSMUSG00000103998.2	3.86351	2.30409	1.45717	1.58121	0.113831	0.99992
Dennd11	ENSMUSG00000037172.15	2012.01	-0.221745	0.140243	-1.58115	0.113845	0.99992
Etv6	ENSMUSG00000030199.17	354.084	-0.28466	0.180097	-1.58059	0.113971	0.99992
Gm13373	ENSMUSG00000087196.3	13.4472	-0.997481	0.631151	-1.58042	0.114012	0.99992
Chka	ENSMUSG00000024843.16	2426.8	-0.206856	0.130894	-1.58033	0.114031	0.99992
Sema3b	ENSMUSG00000057969.16	129.148	-1.38044	0.873843	-1.57973	0.114168	0.99992
Slc25a46	ENSMUSG00000024259.10	2190.32	0.2601	0.164659	1.57963	0.114192	0.99992
Akr1b7	ENSMUSG00000052131.8	1.43305	-3.98544	2.52338	-1.57941	0.114243	0.99992
Tnfaip8	ENSMUSG00000062210.14	99.4891	-0.467147	0.295776	-1.5794	0.114245	0.99992
Frzb	ENSMUSG00000027004.4	888.109	0.391075	0.247666	1.57904	0.114327	0.99992
Sv2b	ENSMUSG00000053025.14	10257.3	0.249935	0.158288	1.57899	0.114339	0.99992
Dipk1b	ENSMUSG00000036186.6	1064.29	0.187389	0.118748	1.57803	0.114559	0.99992
Dolk	ENSMUSG00000075419.5	430.605	0.260072	0.164825	1.57787	0.114597	0.99992
Arsi	ENSMUSG00000036412.6	51.6855	-0.585289	0.371017	-1.57752	0.114675	0.99992
Arnt	ENSMUSG00000015522.19	1561.93	-0.245663	0.155789	-1.57689	0.114821	0.99992
Gm26577	ENSMUSG00000097923.2	13.7791	0.960522	0.609403	1.57617	0.114987	0.99992
4930405A21Rik	ENSMUSG00000086638.8	6.6534	-1.44408	0.916227	-1.57612	0.114999	0.99992
Sytl3	ENSMUSG00000041831.18	5.44554	-2.18656	1.38738	-1.57604	0.115017	0.99992
Nelfe	ENSMUSG00000024369.17	499.96	0.23066	0.1464	1.57554	0.115132	0.99992
A930030B08Rik	ENSMUSG00000108985.2	17.6074	-1.06875	0.678501	-1.57516	0.115219	0.99992
Cdk6	ENSMUSG00000040274.12	135.61	-0.344618	0.218855	-1.57464	0.11534	0.99992
Cry1	ENSMUSG00000020038.11	352.639	-0.285569	0.181367	-1.57454	0.115363	0.99992
Cep15	ENSMUSG00000033111.17	431.604	0.261365	0.166024	1.57426	0.115428	0.99992
Sytl5	ENSMUSG00000054453.12	37.0196	-0.874956	0.555871	-1.57403	0.115481	0.99992
Fgf10	ENSMUSG00000021732.15	353.838	0.314176	0.199619	1.57388	0.115516	0.99992
Pex7	ENSMUSG00000020003.17	564.904	0.281313	0.178742	1.57385	0.115523	0.99992
Pot1b	ENSMUSG00000024174.10	189.53	-0.344243	0.218749	-1.57369	0.115559	0.99992
3300002A11Rik	ENSMUSG00000033731.11	20.9641	-1.50604	0.957101	-1.57354	0.115593	0.99992
Mir6955	ENSMUSG00000099267.3	25.6785	-0.720384	0.457821	-1.57351	0.115602	0.99992
Or13a28	ENSMUSG00000096069.5	4.07847	-1.95721	1.24404	-1.57327	0.115657	0.99992
Gm49417	ENSMUSG00000115186.2	19.0577	-0.980669	0.623442	-1.57299	0.115721	0.99992
Phf21a	ENSMUSG00000058318.17	1806.23	-0.227795	0.144817	-1.57299	0.115721	0.99992
Gm7008	ENSMUSG00000035983.5	26.8755	0.78698	0.500391	1.57273	0.115781	0.99992
Fermt1	ENSMUSG00000027356.9	31.6366	0.772597	0.491433	1.57213	0.11592	0.99992
Gm29650	ENSMUSG00000099876.2	165.198	-0.38936	0.247669	-1.5721	0.115928	0.99992
Gm49300	ENSMUSG00000115406.2	12.8229	1.1966	0.761173	1.57204	0.115941	0.99992
Alkbh5	ENSMUSG00000042650.4	1695.18	-0.193653	0.123192	-1.57196	0.11596	0.99992
Syp	ENSMUSG00000031144.16	40877.8	0.208748	0.132796	1.57195	0.115962	0.99992
Cptp	ENSMUSG00000029073.10	505.876	0.233698	0.148685	1.57176	0.116006	0.99992
Zfp520-ps	ENSMUSG00000116777.2	2.61233	-2.84177	1.80804	-1.57175	0.11601	0.99992
Krt80	ENSMUSG00000037185.10	8.13856	-1.35283	0.860772	-1.57165	0.116033	0.99992
Tcea2	ENSMUSG00000059540.16	1092.08	0.184492	0.117395	1.57155	0.116054	0.99992
Gm41349	ENSMUSG00000116288.2	12.2236	-1.16981	0.744623	-1.57102	0.116179	0.99992
Bmncr	ENSMUSG00000120798.1	10.4595	1.07911	0.686951	1.57087	0.116212	0.99992
Gm44617	ENSMUSG00000108865.2	3.15259	-2.44537	1.55677	-1.5708	0.116229	0.99992
Kcnj6	ENSMUSG00000043301.17	1231.16	-0.415426	0.264524	-1.57047	0.116306	0.99992
Mybpc3	ENSMUSG00000002100.16	13.2394	-1.4483	0.922276	-1.57035	0.116333	0.99992
2610318M16Rik	ENSMUSG00000114532.2	1.43104	-3.98352	2.53694	-1.57021	0.116367	0.99992
P4ha1	ENSMUSG00000019916.15	1916.41	-0.315898	0.201219	-1.56992	0.116433	0.99992
Spats1	ENSMUSG00000023935.11	58.5983	0.4971	0.316683	1.56971	0.116483	0.99992
Yy1	ENSMUSG00000021264.13	2297.95	-0.17289	0.110148	-1.56962	0.116504	0.99992
Gm45447	ENSMUSG00000109780.2	34.7189	0.636095	0.405263	1.56959	0.116511	0.99992
Kat8	ENSMUSG00000030801.11	694.457	-0.22654	0.144333	-1.56956	0.116517	0.99992
Nucks1	ENSMUSG00000026434.13	3572.72	0.176864	0.112706	1.56925	0.11659	0.99992
Plscr3	ENSMUSG00000019461.13	460.635	0.251925	0.160586	1.56879	0.116696	0.99992
Xlr3a	ENSMUSG00000057836.13	13.3084	-1.14447	0.729578	-1.56867	0.116725	0.99992
Kif27	ENSMUSG00000060176.5	113.237	-0.556772	0.354968	-1.56851	0.116761	0.99992
Tcf12	ENSMUSG00000032228.17	1477.6	-0.196967	0.125592	-1.5683	0.11681	0.99992
Pheta1	ENSMUSG00000044134.10	295.429	-0.275985	0.175991	-1.56818	0.11684	0.99992
Gm57335	ENSMUSG00000120286.1	7.04259	1.53461	0.978809	1.56784	0.116919	0.99992
G630022F23Rik	ENSMUSG00000106896.2	21.2475	0.85639	0.546268	1.56771	0.116949	0.99992
Myo1f	ENSMUSG00000024300.18	83.3277	-0.410072	0.261581	-1.56767	0.116959	0.99992
Rny1	ENSMUSG00000065701.3	4.17898	1.94477	1.24095	1.56716	0.117078	0.99992
Bdp1	ENSMUSG00000049658.14	984.607	-0.262272	0.167383	-1.5669	0.117139	0.99992
Nwd1	ENSMUSG00000048148.19	2934.62	-0.360953	0.230363	-1.56689	0.117141	0.99992
Ccp110	ENSMUSG00000033904.17	1994.18	-0.276725	0.176628	-1.56671	0.117183	0.99992
Fst	ENSMUSG00000021765.10	85.8226	-0.543781	0.347102	-1.56663	0.1172	0.99992
Wdr5b	ENSMUSG00000034379.10	180.247	0.300319	0.191697	1.56663	0.117201	0.99992
Trmt9b	ENSMUSG00000039620.18	219.932	0.474779	0.303149	1.56616	0.117312	0.99992
Ttc9b	ENSMUSG00000007944.9	1201.92	0.242877	0.15511	1.56584	0.117386	0.99992
Wipf1	ENSMUSG00000075284.11	333.741	-0.290992	0.185844	-1.56578	0.117399	0.99992
Gm16201	ENSMUSG00000086742.10	27.8769	-1.18606	0.757529	-1.56569	0.117421	0.99992
Gm15635	ENSMUSG00000085095.3	3.0128	2.2711	1.4506	1.56563	0.117435	0.99992
Slc39a2	ENSMUSG00000072572.10	486.61	-0.277855	0.177474	-1.56561	0.117441	0.99992
Phc2	ENSMUSG00000028796.18	2729.61	-0.185095	0.118229	-1.56556	0.117452	0.99992
Misp	ENSMUSG00000035852.12	22.3693	-1.21601	0.776752	-1.5655	0.117465	0.99992
Gm16576	ENSMUSG00000087543.2	24.24	-0.790304	0.504927	-1.56518	0.11754	0.99992
Ooep	ENSMUSG00000032346.8	6.69598	-1.6031	1.0243	-1.56506	0.117569	0.99992
Gm17021	ENSMUSG00000091661.3	100.415	-0.427075	0.272888	-1.56502	0.117578	0.99992
Tnk1	ENSMUSG00000001583.14	2.33676	2.55829	1.63469	1.565	0.117583	0.99992
Atg4d	ENSMUSG00000002820.7	641.584	-0.223471	0.14287	-1.56416	0.117781	0.99992
Gm43690	ENSMUSG00000106980.2	12.7773	-1.10675	0.707752	-1.56375	0.117876	0.99992
Rasgef1b	ENSMUSG00000089809.10	264.359	0.419817	0.268562	1.5632	0.118005	0.99992
Gm25117	ENSMUSG00000087819.3	9.78685	-1.2036	0.769971	-1.56318	0.118011	0.99992
Tfdp2	ENSMUSG00000032411.16	1158.61	-0.259342	0.165913	-1.56312	0.118024	0.99992
Gm57119	ENSMUSG00000119941.1	1.65631	-3.07102	1.96521	-1.56269	0.118126	0.99992
Zfp579	ENSMUSG00000051550.11	750.261	-0.230233	0.147336	-1.56264	0.118138	0.99992
Gm13566	ENSMUSG00000084115.2	1.65257	-3.07264	1.9666	-1.56241	0.11819	0.99992
Krt73	ENSMUSG00000063661.7	148.153	0.383863	0.245704	1.5623	0.118218	0.99992
Dkkl1	ENSMUSG00000030792.9	19.8199	0.956903	0.612508	1.56227	0.118224	0.99992
Gm38167	ENSMUSG00000102192.2	2.16774	-3.49356	2.23638	-1.56215	0.118253	0.99992
mt-Te	ENSMUSG00000064369.1	7.67406	1.33782	0.856604	1.56177	0.118342	0.99992
Rpe65	ENSMUSG00000028174.13	2.32742	2.55275	1.63469	1.56161	0.118379	0.99992
Rpl19-ps3	ENSMUSG00000115737.2	5.50578	-1.69774	1.08728	-1.56146	0.118414	0.99992
Cox7a1	ENSMUSG00000074218.4	31.7313	-0.694445	0.444751	-1.56142	0.118424	0.99992
Mir7054	ENSMUSG00000098839.3	1.75921	3.15852	2.02294	1.56135	0.118442	0.99992
Plau	ENSMUSG00000021822.4	51.7758	0.67489	0.432249	1.56135	0.118442	0.99992
Mast3	ENSMUSG00000031833.11	15432.3	-0.167244	0.107153	-1.56079	0.118573	0.99992
Mef2d	ENSMUSG00000001419.18	8273.73	-0.212548	0.136184	-1.56073	0.118587	0.99992
Gm14150	ENSMUSG00000082809.4	11.3408	-1.07872	0.691421	-1.56015	0.118725	0.99992
Rhod	ENSMUSG00000041845.12	24.2199	-0.827368	0.530429	-1.55981	0.118805	0.99992
Cipc	ENSMUSG00000034157.13	2422.12	-0.181558	0.116406	-1.55969	0.118832	0.99992
2900026A02Rik	ENSMUSG00000051339.11	3674.92	-0.222227	0.142515	-1.55932	0.11892	0.99992
Sanbr	ENSMUSG00000042208.16	953.498	0.218776	0.14031	1.55923	0.118941	0.99992
Tac4	ENSMUSG00000020872.5	1.90004	-4.38996	2.81571	-1.55909	0.118974	0.99992
Angpt1	ENSMUSG00000022309.10	135.273	0.381869	0.244999	1.55865	0.119079	0.99992
Trp53i11	ENSMUSG00000068735.15	2556.3	-0.21651	0.138932	-1.55839	0.119142	0.99992
Tsn	ENSMUSG00000026374.15	2165.18	0.173388	0.111278	1.55815	0.119198	0.99992
Cdc37l1	ENSMUSG00000024780.8	3090.75	-0.213644	0.137155	-1.55768	0.11931	0.99992
Gm32934	ENSMUSG00000120035.1	3.1708	2.35433	1.51249	1.55659	0.119568	0.99992
Gm49138	ENSMUSG00000115358.2	14.4241	-0.960373	0.617065	-1.55636	0.119623	0.99992
Gm36723	ENSMUSG00000113669.3	2.94487	-2.30484	1.48116	-1.5561	0.119684	0.99992
Il6st	ENSMUSG00000021756.13	2244.35	-0.212801	0.136777	-1.55582	0.119752	0.99992
Vxn	ENSMUSG00000067879.4	5009.96	0.281857	0.181206	1.55545	0.119839	0.99992
Gm14176	ENSMUSG00000062846.8	157.82	-0.419376	0.269622	-1.55542	0.119845	0.99992
Spsb3	ENSMUSG00000024160.18	1019.1	0.192149	0.123581	1.55484	0.119984	0.99992
Adcy10	ENSMUSG00000026567.17	2.34251	2.56144	1.64755	1.5547	0.120018	0.99992
Calr-ps	ENSMUSG00000081731.2	66.088	-0.505826	0.325383	-1.55456	0.120052	0.99992
Ankib1	ENSMUSG00000040351.12	1419.45	-0.185174	0.11912	-1.55451	0.120062	0.99992
Nodal	ENSMUSG00000037171.7	17.2954	0.832292	0.535429	1.55444	0.12008	0.99992
Lyrm1	ENSMUSG00000030922.13	189.019	0.342107	0.22011	1.55426	0.120123	0.99992
Gm38218	ENSMUSG00000103553.2	1.14584	3.63306	2.33756	1.55421	0.120134	0.99992
Lsm8	ENSMUSG00000044155.12	530.899	0.316184	0.203442	1.55417	0.120143	0.99992
Pcca	ENSMUSG00000041650.16	804.293	-0.220711	0.142025	-1.55403	0.120178	0.99992
Tjap1	ENSMUSG00000012296.17	723.814	-0.219621	0.141329	-1.55396	0.120193	0.99992
Gm5820	ENSMUSG00000117994.2	23.1146	-0.769006	0.494925	-1.55378	0.120237	0.99992
Xylb	ENSMUSG00000035769.10	225.013	-0.324827	0.209088	-1.55354	0.120294	0.99992
Kremen1	ENSMUSG00000020393.17	711.967	-0.275236	0.177184	-1.55339	0.12033	0.99992
Mir6943	ENSMUSG00000099058.3	1.70603	-3.115	2.00555	-1.55319	0.120377	0.99992
Ugcg	ENSMUSG00000028381.9	1692.49	0.210907	0.135797	1.55311	0.120398	0.99992
C2cd2	ENSMUSG00000045975.9	393.087	-0.234999	0.151318	-1.55302	0.120419	0.99992
Dpysl2	ENSMUSG00000022048.9	4439.45	0.211805	0.136383	1.55301	0.12042	0.99992
Cep350	ENSMUSG00000033671.19	1615.75	-0.293329	0.188938	-1.55251	0.120539	0.99992
Atp11a	ENSMUSG00000031441.16	2053.54	-0.324718	0.209164	-1.55245	0.120554	0.99992
Got2	ENSMUSG00000031672.9	2598.16	0.178821	0.115198	1.5523	0.120591	0.99992
Cnot3	ENSMUSG00000035632.17	1486.8	-0.22452	0.144649	-1.55217	0.120621	0.99992
mt-Co1	ENSMUSG00000064351.1	226880	0.271208	0.174757	1.55192	0.120683	0.99992
Gm39465	ENSMUSG00000111389.2	2.5777	-3.75491	2.41956	-1.5519	0.120687	0.99992
Gprasp2	ENSMUSG00000072966.12	2688.01	0.264296	0.17032	1.55176	0.120719	0.99992
Hmgcs1	ENSMUSG00000093930.3	5042.16	0.232889	0.150115	1.5514	0.120805	0.99992
Syn3	ENSMUSG00000059602.15	255.417	-0.981493	0.632676	-1.55134	0.120821	0.99992
Yeats2	ENSMUSG00000041215.17	1235.97	-0.271349	0.17493	-1.55118	0.120858	0.99992
Ucma	ENSMUSG00000026668.11	45.0437	-0.611304	0.394123	-1.55105	0.120891	0.99992
1700012B09Rik	ENSMUSG00000031927.10	23.8446	-1.26071	0.81298	-1.55072	0.120968	0.99992
Gm21811	ENSMUSG00000096401.3	93.6956	-0.492977	0.317903	-1.55071	0.12097	0.99992
Gm15706	ENSMUSG00000086013.2	181.416	0.336355	0.216918	1.5506	0.120997	0.99992
Pon1	ENSMUSG00000002588.14	1.42904	-3.98147	2.56777	-1.55056	0.121008	0.99992
Gm36855	ENSMUSG00000111110.2	20.3332	0.930154	0.599911	1.55049	0.121025	0.99992
Cfap299	ENSMUSG00000057816.8	12.8784	-1.19827	0.772854	-1.55045	0.121033	0.99992
Gbp11	ENSMUSG00000092021.10	11.2956	-1.11	0.716027	-1.55022	0.121089	0.99992
Fyb2	ENSMUSG00000078612.10	95.3047	0.423262	0.273042	1.55018	0.121099	0.99992
Prtg	ENSMUSG00000036030.10	290.786	-0.277127	0.178778	-1.55012	0.121113	0.99992
Rny3	ENSMUSG00000064945.3	1.65913	3.0548	1.97071	1.5501	0.121118	0.99992
Sarnp	ENSMUSG00000078427.4	177.174	0.389906	0.251544	1.55005	0.12113	0.99992
Gask1b	ENSMUSG00000027955.17	99.9526	0.373165	0.24076	1.54995	0.121153	0.99992
Irf2	ENSMUSG00000031627.10	785.377	-0.196651	0.126885	-1.54984	0.12118	0.99992
Gm5086	ENSMUSG00000110235.3	24.7849	0.851826	0.549701	1.54962	0.121234	0.99992
Drg1	ENSMUSG00000020457.14	1966.92	0.230158	0.148553	1.54934	0.121301	0.99992
Fxyd5	ENSMUSG00000009687.15	340.728	-0.255145	0.164706	-1.54909	0.121359	0.99992
Vip	ENSMUSG00000019772.6	289.715	0.319954	0.206576	1.54884	0.121419	0.99992
Acvr1c	ENSMUSG00000026834.14	552.989	-0.221935	0.143315	-1.54858	0.121482	0.99992
D130043K22Rik	ENSMUSG00000006711.16	1024.95	-0.323813	0.20921	-1.54779	0.121673	0.99992
Chsy1	ENSMUSG00000032640.11	416.955	-0.250144	0.161621	-1.54772	0.121689	0.99992
Gm10819	ENSMUSG00000075268.3	824.394	0.307178	0.198478	1.54767	0.121702	0.99992
Rap2b	ENSMUSG00000036894.4	1912.47	0.170022	0.109883	1.54731	0.12179	0.99992
2310001H17Rik	ENSMUSG00000097354.9	8.02359	1.2493	0.807569	1.54699	0.121865	0.99992
Elk3	ENSMUSG00000008398.17	282.616	-0.288871	0.186745	-1.54687	0.121894	0.99992
Zc3h12c	ENSMUSG00000035164.9	294.145	-0.354775	0.229384	-1.54665	0.121949	0.99992
Gm5628	ENSMUSG00000113750.2	63.3374	-0.499455	0.322982	-1.54639	0.122011	0.99992
Basp1	ENSMUSG00000045763.9	14426.9	0.23044	0.149047	1.54608	0.122084	0.99992
Shroom3	ENSMUSG00000029381.17	138.977	-0.538498	0.348369	-1.54577	0.12216	0.99992
Klhl33	ENSMUSG00000090799.3	267.09	-0.330223	0.213633	-1.54575	0.122166	0.99992
Prpsap1	ENSMUSG00000015869.18	1143.75	-0.186205	0.120466	-1.54571	0.122175	0.99992
2900064F13Rik	ENSMUSG00000106746.2	40.1404	0.792008	0.512502	1.54537	0.122256	0.99992
Cep112	ENSMUSG00000020728.18	91.2483	-0.402456	0.260452	-1.54522	0.122293	0.99992
Ptprj	ENSMUSG00000025314.18	3239.68	-0.231121	0.149589	-1.54504	0.122337	0.99992
Farp2	ENSMUSG00000034066.14	204.472	-0.355038	0.229843	-1.5447	0.122419	0.99992
Gm44667	ENSMUSG00000109539.2	19.1215	-1.06884	0.692165	-1.5442	0.122539	0.99992
Alg3	ENSMUSG00000033809.16	304.117	0.316244	0.204843	1.54383	0.122629	0.99992
Zfp119b	ENSMUSG00000062101.13	56.9154	0.672759	0.43578	1.5438	0.122636	0.99992
Gm18859	ENSMUSG00000081285.3	6.83367	-1.44727	0.937535	-1.5437	0.122661	0.99992
Sox2ot	ENSMUSG00000105265.7	852.834	-0.279502	0.181106	-1.54331	0.122755	0.99992
Dnase1l3	ENSMUSG00000025279.8	3.15283	2.3454	1.51995	1.54308	0.122811	0.99992
Creld2	ENSMUSG00000023272.5	536.705	-0.41302	0.267661	-1.54307	0.122813	0.99992
Cmas	ENSMUSG00000030282.15	2001.51	0.214025	0.138707	1.543	0.12283	0.99992
Tcf23	ENSMUSG00000006642.4	7.86039	1.38689	0.898907	1.54286	0.122865	0.99992
Dtna	ENSMUSG00000024302.17	5379.84	-0.180962	0.117309	-1.54261	0.122924	0.99992
Gm15467	ENSMUSG00000081594.2	1.17603	3.66575	2.37714	1.54208	0.123053	0.99992
Dna2	ENSMUSG00000036875.16	52.708	-0.520317	0.33746	-1.54186	0.123107	0.99992
Cpq	ENSMUSG00000039007.11	316.134	-0.474718	0.308114	-1.54072	0.123385	0.99992
Tmem182	ENSMUSG00000079588.4	1.96925	3.31134	2.14944	1.54056	0.123425	0.99992
Gm28729	ENSMUSG00000099564.3	23.0195	-1.19822	0.777932	-1.54026	0.123496	0.99992
Crtac1	ENSMUSG00000042401.9	2838.36	0.273708	0.177717	1.54014	0.123527	0.99992
Tubb5	ENSMUSG00000001525.11	11241.5	0.190801	0.123913	1.5398	0.123608	0.99992
Gm57028	ENSMUSG00000120802.1	3.82805	1.82072	1.18256	1.53964	0.123648	0.99992
Slc30a4	ENSMUSG00000005802.13	987.846	0.230805	0.149934	1.53937	0.123713	0.99992
Mir8091	ENSMUSG00000098286.3	4.72754	-1.63417	1.06162	-1.53931	0.123728	0.99992
Mtrr	ENSMUSG00000034617.8	461.946	-0.269801	0.175277	-1.53929	0.123734	0.99992
Prcd	ENSMUSG00000075410.14	82.4157	-0.66145	0.429716	-1.53927	0.123737	0.99992
Ascc2	ENSMUSG00000020412.17	1238.45	-0.239348	0.155556	-1.53866	0.123886	0.99992
Fbxo36	ENSMUSG00000073633.10	57.053	-0.749046	0.486882	-1.53846	0.123937	0.99992
Dusp18	ENSMUSG00000047205.13	1402.21	-0.186346	0.121133	-1.53836	0.123961	0.99992
Syt7	ENSMUSG00000024743.17	14827.8	-0.228095	0.148293	-1.53815	0.124013	0.99992
Tubb2a	ENSMUSG00000058672.8	9440.51	0.203807	0.132516	1.53799	0.124052	0.99992
Crebl2	ENSMUSG00000032652.14	1037.24	-0.212201	0.137978	-1.53794	0.124064	0.99992
Mlec	ENSMUSG00000048578.12	4123.71	-0.190496	0.123867	-1.5379	0.124073	0.99992
Cat	ENSMUSG00000027187.11	1631.24	-0.236482	0.153775	-1.53784	0.124087	0.99992
Gm11410	ENSMUSG00000083219.2	1.63469	3.03501	1.97359	1.53781	0.124096	0.99992
H60b	ENSMUSG00000075297.11	1.4311	-3.96772	2.58123	-1.53714	0.124258	0.99992
Gm34510	ENSMUSG00000117185.2	4.66453	1.79977	1.17108	1.53685	0.124331	0.99992
Cnnm4	ENSMUSG00000037408.11	541.546	-0.216326	0.140765	-1.53679	0.124345	0.99992
Lamc1	ENSMUSG00000026478.15	1076.69	-0.261553	0.170206	-1.53668	0.124371	0.99992
Rnf14	ENSMUSG00000060450.15	8310.33	0.167577	0.109056	1.53662	0.124387	0.99992
Gm28386	ENSMUSG00000101849.2	7.86017	1.26283	0.821962	1.53636	0.12445	0.99992
Gm26644	ENSMUSG00000097683.4	379.802	0.440574	0.286787	1.53624	0.12448	0.99992
Ift80	ENSMUSG00000027778.16	877.077	-0.193765	0.126134	-1.53618	0.124494	0.99992
Zfp729b	ENSMUSG00000058093.14	255.484	0.377144	0.245558	1.53587	0.124571	0.99992
Gm47963	ENSMUSG00000110993.2	6.70084	-2.30995	1.50405	-1.53582	0.124583	0.99992
Zc3hc1	ENSMUSG00000039130.19	595.598	0.216028	0.140682	1.53558	0.124642	0.99992
Fam241b	ENSMUSG00000020083.14	542.028	0.230354	0.150017	1.53552	0.124656	0.99992
Pla2g4c-ps	ENSMUSG00000108293.2	1.16668	3.65564	2.38091	1.53539	0.124687	0.99992
Cyrib	ENSMUSG00000022378.15	2967.01	0.190805	0.124271	1.53539	0.124688	0.99992
Gm41836	ENSMUSG00000118212.2	1.6813	-3.0955	2.01623	-1.53529	0.124712	0.99992
Derl3	ENSMUSG00000009092.6	33.8836	-0.619579	0.403604	-1.53512	0.124755	0.99992
Napsa	ENSMUSG00000002204.10	2.35314	-2.65907	1.73223	-1.53506	0.124769	0.99992
Gm57235	ENSMUSG00000120985.1	5.34724	1.54653	1.00776	1.53462	0.124877	0.99992
Ighm	ENSMUSG00000076617.10	433.421	-0.296513	0.19323	-1.53451	0.124905	0.99992
Syt4	ENSMUSG00000024261.7	3230	0.216459	0.141074	1.53436	0.12494	0.99992
Tjp3	ENSMUSG00000034917.9	67.4949	-0.809998	0.527938	-1.53427	0.124964	0.99992
Ahcyl2	ENSMUSG00000029772.18	8267.73	-0.18937	0.12352	-1.53312	0.125247	0.99992
Zfp566	ENSMUSG00000078768.3	113.852	0.367562	0.239788	1.53286	0.12531	0.99992
Zc4h2	ENSMUSG00000035062.14	497.752	0.264348	0.172519	1.53228	0.125452	0.99992
Zic2	ENSMUSG00000061524.9	437.22	-0.486194	0.317312	-1.53223	0.125467	0.99992
Sars	ENSMUSG00000068739.14	4708.33	0.159612	0.104171	1.53221	0.125471	0.99992
Lrrn4	ENSMUSG00000043110.3	43.7455	0.610218	0.398344	1.53189	0.12555	0.99992
Agbl2	ENSMUSG00000040812.15	81.2399	-0.470874	0.307551	-1.53104	0.125759	0.99992
Samd15	ENSMUSG00000090812.9	45.7999	-0.674383	0.4405	-1.53095	0.125782	0.99992
Ahdc1	ENSMUSG00000037692.15	2340.41	-0.225145	0.147069	-1.53089	0.125797	0.99992
Unc5a	ENSMUSG00000025876.16	5371.86	-0.197857	0.129243	-1.53089	0.125797	0.99992
Mir341	ENSMUSG00000070101.3	9.11325	-1.60089	1.04606	-1.53041	0.125916	0.99992
NaN	ENSMUSG00000121581.1	17.6056	-0.865805	0.565755	-1.53035	0.12593	0.99992
A730011C13Rik	ENSMUSG00000084846.2	43.1838	-0.533116	0.348617	-1.52923	0.126207	0.99992
Gm11637	ENSMUSG00000084375.2	29.2153	0.715054	0.467707	1.52885	0.126302	0.99992
Tstd3	ENSMUSG00000028251.6	560.062	0.278778	0.182374	1.52861	0.126362	0.99992
E230013L22Rik	ENSMUSG00000096957.3	5.98777	-2.09911	1.37345	-1.52835	0.126426	0.99992
Slc28a3	ENSMUSG00000021553.15	9.42945	-2.087	1.3657	-1.52816	0.126472	0.99992
Ap2m1	ENSMUSG00000022841.16	1714.32	0.206637	0.135312	1.52711	0.126733	0.99992
Gm9456	ENSMUSG00000120406.1	4.90324	1.70317	1.11547	1.52686	0.126795	0.99992
Sphk2	ENSMUSG00000057342.16	1045.46	-0.179371	0.117493	-1.52665	0.126849	0.99992
Gm12870	ENSMUSG00000082279.2	12.1304	1.00037	0.655273	1.52664	0.12685	0.99992
Btbd6	ENSMUSG00000002803.15	1331.19	0.177784	0.116466	1.52649	0.126888	0.99992
Nup62cl	ENSMUSG00000072944.12	5.5422	1.97435	1.29391	1.52588	0.12704	0.99992
Trappc6b	ENSMUSG00000020993.10	1185.92	0.229581	0.150462	1.52584	0.12705	0.99992
Gm15852	ENSMUSG00000089990.2	7.8653	-1.27059	0.832748	-1.52578	0.127066	0.99992
Gm6733	ENSMUSG00000084329.2	91.8738	-0.391021	0.256286	-1.52573	0.127078	0.99992
Tbx6	ENSMUSG00000030699.17	42.5047	-0.549298	0.36023	-1.52485	0.127296	0.99992
Glrx	ENSMUSG00000021591.9	423.203	0.271797	0.178249	1.52482	0.127304	0.99992
Pfkfb3	ENSMUSG00000026773.20	1338.69	-0.188684	0.123784	-1.5243	0.127435	0.99992
Wdcp	ENSMUSG00000051721.7	329.984	-0.304614	0.199879	-1.52399	0.127511	0.99992
Brcc3	ENSMUSG00000031201.18	730.081	0.278718	0.1829	1.52388	0.127539	0.99992
Elavl4	ENSMUSG00000028546.18	1166.68	0.274877	0.180426	1.52349	0.127636	0.99992
Cpn1	ENSMUSG00000025196.5	7.74602	-1.5718	1.03213	-1.52287	0.127792	0.99992
Mtmr7	ENSMUSG00000039431.17	1276.72	0.197815	0.129905	1.52277	0.127816	0.99992
Zhx3	ENSMUSG00000035877.18	2468.73	-0.227582	0.149457	-1.52273	0.127826	0.99992
Gm14001	ENSMUSG00000082651.2	1.37362	-3.91361	2.57078	-1.52234	0.127924	0.99992
4930579J19Rik	ENSMUSG00000114895.2	1.37362	-3.91361	2.57078	-1.52234	0.127924	0.99992
Gm4596	ENSMUSG00000082394.2	45.3098	-0.551452	0.36231	-1.52205	0.127997	0.99992
Ulk4	ENSMUSG00000040936.16	175.369	-0.420239	0.276124	-1.52192	0.128029	0.99992
Gabpa	ENSMUSG00000008976.17	847.224	-0.2642	0.173605	-1.52184	0.128049	0.99992
Ttn	ENSMUSG00000051747.16	90.1487	-0.503221	0.330669	-1.52183	0.128053	0.99992
Cp	ENSMUSG00000003617.17	350.34	-0.364544	0.239553	-1.52177	0.128068	0.99992
Med25	ENSMUSG00000002968.10	2855.42	-0.183488	0.120586	-1.52164	0.128099	0.99992
Sos2	ENSMUSG00000034801.14	948.758	-0.222513	0.146234	-1.52163	0.128102	0.99992
Hsd17b12	ENSMUSG00000027195.11	1678.02	0.211043	0.138716	1.5214	0.12816	0.99992
Itgax	ENSMUSG00000030789.10	5.70823	-1.49747	0.984378	-1.52124	0.1282	0.99992
Krt1	ENSMUSG00000046834.8	108.953	0.403449	0.265282	1.52083	0.128302	0.99992
Dhrs13	ENSMUSG00000020834.18	103.303	-0.378118	0.248659	-1.52063	0.128353	0.99992
Gm14539	ENSMUSG00000084830.3	1141.58	0.345385	0.227137	1.5206	0.12836	0.99992
Oaz2	ENSMUSG00000040652.17	1609.32	0.189413	0.124565	1.52059	0.128362	0.99992
Fyco1	ENSMUSG00000025241.17	2704.96	-0.364772	0.239907	-1.52048	0.128391	0.99992
Pard6a	ENSMUSG00000005699.17	437.535	0.228234	0.150135	1.52019	0.128464	0.99992
Dnajc30	ENSMUSG00000061118.9	964.179	0.214239	0.140957	1.51989	0.128538	0.99992
Gm47163	ENSMUSG00000111977.2	704.376	0.200184	0.131718	1.51979	0.128564	0.99992
Dusp11	ENSMUSG00000030002.16	2548.12	-0.209899	0.138118	-1.51971	0.128584	0.99992
Slc41a1	ENSMUSG00000013275.10	2357.72	-0.21008	0.138241	-1.51966	0.128595	0.99992
Tdg-ps2	ENSMUSG00000085666.4	26.201	0.837265	0.550972	1.51962	0.128608	0.99992
Spring1	ENSMUSG00000032840.8	840.012	-0.224938	0.148026	-1.51958	0.128617	0.99992
Gm37669	ENSMUSG00000103543.2	6.30391	-1.47992	0.974243	-1.51904	0.128752	0.99992
Asic2	ENSMUSG00000020704.14	1835.99	0.177802	0.117116	1.51817	0.128972	0.99992
Cd59b	ENSMUSG00000068686.14	11.1448	-1.05196	0.69305	-1.51787	0.129048	0.99992
Gm48014	ENSMUSG00000112756.2	3.05573	2.92044	1.92431	1.51766	0.1291	0.99992
Csrp2	ENSMUSG00000020186.8	156.137	-0.576262	0.379933	-1.51675	0.12933	0.99992
Trav3-4	ENSMUSG00000076858.4	1.90849	-3.29864	2.17491	-1.51668	0.129348	0.99992
Gm43604	ENSMUSG00000105349.2	8.69852	-1.18799	0.78333	-1.51659	0.129371	0.99992
Gm17193	ENSMUSG00000079645.3	20.1691	-0.946724	0.624252	-1.51657	0.129374	0.99992
Gm54621	ENSMUSG00000085423.2	2.77674	2.18159	1.4388	1.51625	0.129456	0.99992
Crb3	ENSMUSG00000044279.16	16.0878	-1.42908	0.942615	-1.51608	0.1295	0.99992
Bpnt2	ENSMUSG00000066324.3	2368.47	0.182793	0.120582	1.51592	0.129539	0.99992
Gm13844	ENSMUSG00000086855.2	10.3596	-1.31957	0.870535	-1.51581	0.129567	0.99992
Dixdc1	ENSMUSG00000032064.18	2766.5	-0.188565	0.124399	-1.51581	0.129568	0.99992
Lbr	ENSMUSG00000004880.12	380.627	-0.250112	0.165011	-1.51573	0.129588	0.99992
Trf	ENSMUSG00000032554.16	6910.88	-0.353797	0.233468	-1.5154	0.129672	0.99992
Fam166b	ENSMUSG00000042788.13	31.0055	-0.898567	0.592967	-1.51537	0.129678	0.99992
Gm49768	ENSMUSG00000115220.2	113.386	0.390011	0.257485	1.51469	0.12985	0.99992
1700086P04Rik	ENSMUSG00000085085.4	9.82656	1.10315	0.728348	1.51459	0.129876	0.99992
Tnfrsf11b	ENSMUSG00000063727.4	18.3409	-0.835107	0.551477	-1.51431	0.129947	0.99992
Upk3bl	ENSMUSG00000006143.13	1.45382	-3.9891	2.63513	-1.51382	0.130073	0.99992
Btbd10	ENSMUSG00000038187.15	1523.13	0.194634	0.128589	1.51361	0.130125	0.99992
Slc19a1	ENSMUSG00000001436.16	370.189	-0.320899	0.212012	-1.51359	0.13013	0.99992
Msh4	ENSMUSG00000005493.16	1.1365	3.62269	2.39355	1.51352	0.130147	0.99992
Cyp26b1	ENSMUSG00000063415.13	501.892	-0.377654	0.24955	-1.51334	0.130194	0.99992
Gm47439	ENSMUSG00000112860.2	9.66216	1.11189	0.734803	1.51319	0.130233	0.99992
Unc79	ENSMUSG00000021198.17	2739.95	-0.308528	0.203899	-1.51314	0.130244	0.99992
Col9a3	ENSMUSG00000027570.16	607.297	-1.13374	0.749501	-1.51266	0.130365	0.99992
Klhl38	ENSMUSG00000022357.3	9.40785	1.09607	0.724622	1.5126	0.130381	0.99992
Gm12247	ENSMUSG00000081223.2	4.60096	-1.83699	1.21451	-1.51254	0.130396	0.99992
Slc22a1	ENSMUSG00000023829.10	1.74987	3.15077	2.08396	1.51192	0.130555	0.99992
Gabpb2	ENSMUSG00000038766.17	1041.08	-0.300565	0.198801	-1.51189	0.130562	0.99992
Arl15	ENSMUSG00000042348.11	1430.84	0.23362	0.154543	1.51168	0.130616	0.99992
Upf2	ENSMUSG00000043241.15	1908.21	-0.214492	0.141904	-1.51153	0.130652	0.99992
Nmt1	ENSMUSG00000020936.9	7236.23	-0.163444	0.108135	-1.51148	0.130666	0.99992
Gm29676	ENSMUSG00000113689.2	12.5509	1.01497	0.671593	1.51129	0.130716	0.99992
Gm44170	ENSMUSG00000107659.2	1.88376	-3.2804	2.17155	-1.51063	0.130883	0.99992
Plscr2	ENSMUSG00000032372.15	42.2836	-0.671344	0.444415	-1.51062	0.130884	0.99992
Cep85	ENSMUSG00000037443.14	467.304	-0.232468	0.153891	-1.5106	0.130891	0.99992
Anks6	ENSMUSG00000066191.13	539.578	-0.307549	0.203634	-1.5103	0.130966	0.99992
Ctsg	ENSMUSG00000040314.3	1.42703	-3.9792	2.63478	-1.51026	0.130977	0.99992
Nfxl1	ENSMUSG00000072889.10	345.513	-0.26662	0.176552	-1.51015	0.131005	0.99992
Capn12	ENSMUSG00000054083.9	10.7315	1.16331	0.770558	1.50969	0.131121	0.99992
Cabp5	ENSMUSG00000005649.18	3.19566	-3.08369	2.04271	-1.50961	0.131144	0.99992
Gm11722	ENSMUSG00000086442.2	1.13075	3.61638	2.39604	1.50932	0.131218	0.99992
H2az1	ENSMUSG00000037894.14	98.0091	0.538443	0.356756	1.50928	0.131228	0.99992
Mmp19	ENSMUSG00000025355.8	39.5234	-0.605122	0.400945	-1.50924	0.131238	0.99992
Fhod1	ENSMUSG00000014778.11	100.129	-0.467957	0.310079	-1.50916	0.131259	0.99992
Gm26576	ENSMUSG00000097921.3	3.95988	1.91507	1.26904	1.50907	0.131281	0.99992
D130040H23Rik	ENSMUSG00000079038.4	129.957	-0.426095	0.282373	-1.50898	0.131303	0.99992
Lipt2	ENSMUSG00000030725.5	118.346	0.432322	0.286572	1.5086	0.131401	0.99992
Kcnh1	ENSMUSG00000058248.13	1684.36	-0.19287	0.127849	-1.50857	0.131408	0.99992
Gm38451	ENSMUSG00000108917.2	19.1943	0.797557	0.528814	1.5082	0.131503	0.99992
Gm16279	ENSMUSG00000084998.2	5.28785	-1.57151	1.04221	-1.50787	0.131588	0.99992
[truncated: 54,885 more rows]

## Sheet: cortex_HFD_vs_Normal_4wk
GeneName	ENSG	baseMean	log2FoldChange Normal/HFD	lfcSE	stat	pvalue	padj
C1ql2	ENSMUSG00000036907.12	42.0352	4.34736	0.858978	5.06108	4.16886e-07	0.0134192
A430103D13Rik	ENSMUSG00000112096.2	74.8481	1.02741	0.27537	3.73101	0.000190714	0.986235
Nrep	ENSMUSG00000042834.16	2426.34	0.947762	0.256683	3.69234	0.000222202	0.986235
Per2	ENSMUSG00000055866.10	1144.81	-1.11361	0.302919	-3.67627	0.000236667	0.986235
Ccdc153	ENSMUSG00000070306.4	4.64684	5.67082	1.57015	3.61165	0.000304256	0.986235
Calhm2	ENSMUSG00000033033.11	158.105	-0.965974	0.268234	-3.60124	0.000316702	0.986235
Sik1	ENSMUSG00000024042.8	312.555	-0.862674	0.251544	-3.42952	0.000604655	0.986235
Usp43	ENSMUSG00000020905.12	209.714	1.20353	0.363133	3.3143	0.000918721	0.986235
Krt18	ENSMUSG00000023043.8	4.15487	5.50927	1.66316	3.31252	0.000924581	0.986235
Egr1	ENSMUSG00000038418.8	10253.4	-0.597443	0.180769	-3.30501	0.000949738	0.986235
Gm45159	ENSMUSG00000109125.2	18.1913	-1.92444	0.589951	-3.26203	0.00110617	0.986235
Fhip1a	ENSMUSG00000051000.18	88.0889	1.35549	0.418082	3.24216	0.00118628	0.986235
Ier5	ENSMUSG00000056708.6	3310.42	-0.420101	0.129764	-3.23743	0.00120614	0.986235
Pfkfb3	ENSMUSG00000026773.20	1302.89	-0.72806	0.225485	-3.22885	0.00124288	0.986235
Thbs4	ENSMUSG00000021702.8	143.692	1.31736	0.411444	3.2018	0.00136572	0.986235
Vwce	ENSMUSG00000043789.9	17.0284	1.79787	0.561904	3.19961	0.00137613	0.986235
Bambi	ENSMUSG00000024232.3	76.7986	1.01832	0.319172	3.19051	0.00142021	0.986235
Evi2a	ENSMUSG00000078771.12	414.874	0.692952	0.219106	3.16263	0.00156352	0.986235
Egr2	ENSMUSG00000037868.16	162.368	-0.9537	0.302473	-3.15301	0.00161598	0.986235
Gm45470	ENSMUSG00000109674.2	95.0607	0.875585	0.278187	3.14747	0.0016469	0.986235
Ptges	ENSMUSG00000050737.14	100.44	0.763748	0.244064	3.12929	0.00175228	0.986235
Tshz2	ENSMUSG00000047907.12	849.91	1.00353	0.322362	3.11304	0.0018517	0.986235
Noxred1	ENSMUSG00000072919.5	44.8597	-1.16018	0.374758	-3.0958	0.0019628	0.986235
Xlr3a	ENSMUSG00000057836.13	19.2186	-1.5953	0.515977	-3.0918	0.00198944	0.986235
Gm9484	ENSMUSG00000105006.2	8.13057	2.8386	0.922553	3.07689	0.00209171	0.986235
Eps8l1	ENSMUSG00000006154.14	130.149	0.799001	0.26317	3.03607	0.00239687	0.986235
Gm54109	ENSMUSG00000120522.1	173.574	1.2227	0.403131	3.033	0.00242132	0.986235
Lmntd1	ENSMUSG00000054966.14	22.9587	1.412	0.466094	3.02943	0.00245018	0.986235
Dusp4	ENSMUSG00000031530.7	235.494	-0.960343	0.317829	-3.02157	0.00251468	0.986235
Gm43684	ENSMUSG00000105613.2	69.7617	1.04022	0.344446	3.01998	0.00252795	0.986235
Crispld1	ENSMUSG00000025776.14	110.338	-0.959841	0.319902	-3.00042	0.00269607	0.986235
Opalin	ENSMUSG00000050121.10	539.648	0.881566	0.294307	2.9954	0.00274089	0.986235
Xdh	ENSMUSG00000024066.10	144.895	-0.862026	0.2881	-2.99211	0.00277058	0.986235
Tmem215	ENSMUSG00000046593.4	634.014	-0.712263	0.240665	-2.95956	0.00308078	0.986235
Ninj2	ENSMUSG00000041377.13	38.0045	1.13258	0.383385	2.95415	0.00313528	0.986235
Gm48932	ENSMUSG00000115360.2	120.749	0.731391	0.247711	2.95259	0.00315116	0.986235
Oprm1	ENSMUSG00000000766.19	18.8206	-1.6941	0.573945	-2.95167	0.00316058	0.986235
Serpinb1a	ENSMUSG00000044734.17	108.864	0.826751	0.282283	2.92881	0.00340267	0.986235
Gm16758	ENSMUSG00000086534.3	29.1197	-1.26166	0.433088	-2.91317	0.00357783	0.986235
Zfp92	ENSMUSG00000031374.14	75.4547	-0.978367	0.335868	-2.91295	0.00358033	0.986235
Bhlhe40	ENSMUSG00000030103.12	4909.96	-0.728517	0.250945	-2.90309	0.00369496	0.986235
Acot5	ENSMUSG00000042540.13	117.332	-0.779766	0.268824	-2.90065	0.00372386	0.986235
Irs2	ENSMUSG00000038894.8	2075.3	-0.567844	0.199003	-2.85345	0.00432471	0.986235
Sh2d3c	ENSMUSG00000059013.13	738.899	0.655611	0.231113	2.83675	0.00455747	0.986235
Nuak1	ENSMUSG00000020032.15	3077.29	-0.70414	0.248858	-2.82948	0.0046623	0.986235
Trpv6	ENSMUSG00000029868.15	65.222	1.03588	0.366211	2.82864	0.00467462	0.986235
Cdyl2	ENSMUSG00000031758.11	163.241	-1.15421	0.408746	-2.82379	0.00474588	0.986235
Lyz2	ENSMUSG00000069516.9	137.267	0.806923	0.285798	2.82341	0.00475164	0.986235
Zswim4	ENSMUSG00000035671.7	636.847	-0.471975	0.167355	-2.82021	0.00479929	0.986235
Rbm24	ENSMUSG00000038132.7	554.399	-0.547498	0.194247	-2.81857	0.0048238	0.986235
Tmem200b	ENSMUSG00000070720.5	134.852	-0.694263	0.246472	-2.8168	0.00485046	0.986235
Rpl5	ENSMUSG00000058558.13	544.278	0.542404	0.193003	2.81034	0.0049489	0.986235
Gm42864	ENSMUSG00000105152.2	75.4944	-0.913619	0.325255	-2.80894	0.00497055	0.986235
Ecrg4	ENSMUSG00000026051.9	22.8168	1.9967	0.711661	2.8057	0.00502079	0.986235
Gm36012	ENSMUSG00000120834.1	8.5634	2.26911	0.80954	2.80297	0.00506348	0.986235
Gm4784	ENSMUSG00000082189.2	62.5472	-0.872106	0.311168	-2.80269	0.00506784	0.986235
Midn	ENSMUSG00000035621.14	2217.51	-0.571489	0.204441	-2.79538	0.00518393	0.986235
Baiap2l2	ENSMUSG00000018126.16	94.1873	0.841264	0.300997	2.79492	0.00519122	0.986235
Sgms1os1	ENSMUSG00000097787.4	97.7309	0.796125	0.285177	2.79169	0.00524333	0.986235
Rpl39	ENSMUSG00000079641.4	253.725	0.998474	0.358248	2.7871	0.00531815	0.986235
Hscb	ENSMUSG00000043510.13	112.652	0.632715	0.228318	2.7712	0.005585	0.986235
B230208B08Rik	ENSMUSG00000092492.3	227.664	0.665009	0.240471	2.76544	0.00568463	0.986235
Hunk	ENSMUSG00000053414.9	838.499	0.902232	0.326727	2.76143	0.00575493	0.986235
Pmp22	ENSMUSG00000018217.13	546.878	0.479006	0.175603	2.72778	0.00637614	0.986235
Gfap	ENSMUSG00000020932.15	2704.69	0.662377	0.243549	2.71968	0.00653442	0.986235
5730424H11Rik	ENSMUSG00000121082.1	52.5715	0.957894	0.352501	2.71742	0.0065793	0.986235
Nuf2	ENSMUSG00000026683.15	29.3214	1.32934	0.489606	2.71512	0.00662518	0.986235
9130017K11Rik	ENSMUSG00000055134.6	44.6995	0.915936	0.337892	2.71073	0.00671344	0.986235
Grap2	ENSMUSG00000042351.10	18.7036	-1.82688	0.674732	-2.70756	0.00677799	0.986235
Fa2h	ENSMUSG00000033579.17	867.432	0.537927	0.19917	2.70084	0.00691648	0.986235
Cbln1	ENSMUSG00000031654.17	166.166	0.675558	0.250238	2.69966	0.00694096	0.986235
Klf4	ENSMUSG00000003032.9	109.604	-0.889899	0.329661	-2.69944	0.00694569	0.986235
Oaz1	ENSMUSG00000035242.16	367.348	0.726157	0.269456	2.6949	0.00704102	0.986235
Cyp4x1os	ENSMUSG00000086896.2	23.0873	1.31545	0.489394	2.68791	0.00719017	0.986235
Gm17167	ENSMUSG00000091542.2	2.53205	-4.7926	1.7835	-2.68718	0.00720574	0.986235
Gm45706	ENSMUSG00000110696.2	10.6089	-1.98299	0.739676	-2.68089	0.00734256	0.986235
Gm13588	ENSMUSG00000084124.2	56.1925	1.18924	0.444565	2.67505	0.00747176	0.986235
Gm45869	ENSMUSG00000110390.2	146.739	-0.732644	0.274277	-2.67118	0.00755856	0.986235
Spata21	ENSMUSG00000045004.4	28.7731	-1.15942	0.434642	-2.66753	0.00764116	0.986235
2810029C07Rik	ENSMUSG00000096995.4	326.895	0.600707	0.225207	2.66736	0.00764495	0.986235
Impg2	ENSMUSG00000035270.16	22.964	-1.36195	0.51482	-2.64548	0.00815752	0.986235
Tmem121b	ENSMUSG00000094626.2	2647.12	-0.41419	0.156804	-2.64144	0.00825536	0.986235
Gm16000	ENSMUSG00000085106.2	2.30117	4.65888	1.77238	2.6286	0.00857381	0.986235
Odf3b	ENSMUSG00000047394.10	23.4936	1.30385	0.499003	2.61292	0.00897724	0.986235
Dlk1	ENSMUSG00000040856.18	20.5587	1.57855	0.607171	2.59984	0.00932679	0.986235
9330133O14Rik	ENSMUSG00000121107.1	254.088	0.597648	0.229913	2.59945	0.00933735	0.986235
Pdgfrl	ENSMUSG00000031595.10	21.9819	1.32348	0.510577	2.59212	0.00953859	0.986235
BC024139	ENSMUSG00000044361.17	11.4444	2.11462	0.81608	2.59119	0.00956447	0.986235
Hopx	ENSMUSG00000059325.15	781.181	0.797669	0.30786	2.59101	0.00956938	0.986235
Gm36128	ENSMUSG00000113285.2	5.8206	-2.59975	1.00387	-2.58974	0.00960489	0.986235
Gm17922	ENSMUSG00000115632.2	46.299	1.8409	0.711905	2.58588	0.00971321	0.986235
Gm57465	ENSMUSG00000121258.1	4.1064	3.52788	1.36621	2.58224	0.00981621	0.986235
Gm15169	ENSMUSG00000086188.2	17.2637	-1.38348	0.537907	-2.57197	0.0101122	0.986235
Dnali1	ENSMUSG00000042707.7	6.59697	2.24153	0.872003	2.57056	0.0101535	0.986235
Lpar6	ENSMUSG00000033446.8	88.4426	0.754231	0.293489	2.56987	0.0101736	0.986235
Cd9	ENSMUSG00000030342.9	599.071	0.591329	0.230199	2.56877	0.010206	0.986235
Ephb3	ENSMUSG00000005958.16	971.895	-0.443195	0.17259	-2.56791	0.0102315	0.986235
Gm42772	ENSMUSG00000105700.2	15.2065	3.16718	1.23362	2.56739	0.0102467	0.986235
Tnfaip3	ENSMUSG00000019850.12	179.034	-0.730509	0.28468	-2.56607	0.0102858	0.986235
Gm44433	ENSMUSG00000107512.2	9.15893	3.02333	1.17901	2.56428	0.0103389	0.986235
Cmtm5	ENSMUSG00000040759.10	796.626	0.680089	0.265952	2.55718	0.0105524	0.986235
Gm45634	ENSMUSG00000110227.2	2.26087	-4.63826	1.81715	-2.5525	0.0106954	0.986235
Trib2	ENSMUSG00000020601.9	1165.69	-0.533413	0.209191	-2.54989	0.0107757	0.986235
Smim32	ENSMUSG00000110086.2	84.7998	-0.959473	0.376699	-2.54705	0.0108637	0.986235
Hspa1b	ENSMUSG00000090877.4	166.084	-0.69906	0.274822	-2.54368	0.010969	0.986235
Fam53b	ENSMUSG00000030956.16	1329.84	-0.71508	0.281406	-2.5411	0.0110504	0.986235
Sbk1	ENSMUSG00000042978.12	2814.38	-0.46982	0.184959	-2.54013	0.0110813	0.986235
Gm43389	ENSMUSG00000106665.2	56.6442	-1.16682	0.459978	-2.53668	0.0111909	0.986235
Pcp2	ENSMUSG00000004630.19	8.4527	2.22297	0.877818	2.53238	0.0113291	0.986235
Mas1	ENSMUSG00000068037.12	461.478	0.53574	0.213314	2.51152	0.0120214	0.986235
Fzd10	ENSMUSG00000081683.6	60.0223	0.976616	0.390165	2.50308	0.0123117	0.986235
Gm57264	ENSMUSG00000120483.1	2.11098	-4.53831	1.81901	-2.49493	0.0125982	0.986235
Gm42707	ENSMUSG00000105811.2	9.10934	1.98805	0.798319	2.4903	0.0127636	0.986235
Gm15537	ENSMUSG00000085048.2	3.0092	-3.99915	1.60693	-2.48868	0.0128217	0.986235
Gm36640	ENSMUSG00000108276.3	7.16856	-2.38364	0.957842	-2.48856	0.0128263	0.986235
Bmp8b	ENSMUSG00000002384.3	5.59845	2.53886	1.02161	2.48516	0.0129493	0.986235
Nab2	ENSMUSG00000025402.13	1164.36	-0.433684	0.174614	-2.48367	0.0130038	0.986235
Rhobtb2	ENSMUSG00000022075.8	4048.07	-0.387007	0.155934	-2.48187	0.0130694	0.986235
Cenpf	ENSMUSG00000026605.15	13.8747	1.40695	0.567058	2.48114	0.0130962	0.986235
Gm54730	ENSMUSG00002076916.1	57.7598	-0.797446	0.321405	-2.48113	0.0130968	0.986235
1700095J03Rik	ENSMUSG00000085407.3	5.93008	2.32259	0.936284	2.48065	0.0131142	0.986235
Gramd2b	ENSMUSG00000001700.11	455.195	0.410373	0.165693	2.4767	0.0132603	0.986235
Pth1r	ENSMUSG00000032492.15	147.006	0.566581	0.228834	2.47594	0.0132886	0.986235
Eno3	ENSMUSG00000060600.16	167.065	0.794355	0.321059	2.47417	0.0133546	0.986235
Gm15510	ENSMUSG00000086604.3	37.4249	1.02982	0.416571	2.47212	0.0134313	0.986235
Efhd1	ENSMUSG00000026255.16	536.804	0.572359	0.231592	2.47141	0.0134581	0.986235
Cdhr1	ENSMUSG00000021803.11	80.5733	-1.28606	0.52059	-2.47039	0.0134967	0.986235
Kcnip2	ENSMUSG00000025221.17	4349.52	-0.386815	0.156642	-2.46942	0.0135331	0.986235
Gm33858	ENSMUSG00000111792.2	19.2379	1.38343	0.561084	2.46564	0.0136769	0.986235
Itga11	ENSMUSG00000032243.9	71.2438	-1.05291	0.427831	-2.46105	0.0138532	0.986235
Gm15539	ENSMUSG00000081809.3	16.8276	-1.55478	0.632177	-2.45941	0.0139164	0.986235
Efnb1	ENSMUSG00000031217.9	447.316	-0.487287	0.198223	-2.45828	0.0139603	0.986235
Gm4540	ENSMUSG00000092072.4	156.637	0.680622	0.27704	2.45676	0.0140195	0.986235
Rras2	ENSMUSG00000055723.7	394.367	0.544548	0.221717	2.45605	0.0140474	0.986235
Gm7470	ENSMUSG00000104226.2	3.21692	-4.09872	1.66932	-2.45532	0.0140759	0.986235
Omd	ENSMUSG00000048368.10	16.8216	1.61859	0.661149	2.44815	0.0143592	0.986235
Gm11520	ENSMUSG00000085143.3	1.98061	4.44152	1.8143	2.44806	0.0143628	0.986235
Slc15a4	ENSMUSG00000029416.18	443.486	-0.370342	0.151519	-2.4442	0.0145176	0.986235
Gm7180	ENSMUSG00000083774.2	118.831	0.570243	0.233458	2.4426	0.014582	0.986235
Lrrc10b	ENSMUSG00000090291.4	155.932	-1.3941	0.57201	-2.4372	0.0148017	0.986235
Gm48114	ENSMUSG00000110928.2	21.6352	1.35426	0.556697	2.43268	0.0149877	0.986235
2810403D21Rik	ENSMUSG00000086629.10	13.0677	1.56277	0.642511	2.43229	0.0150037	0.986235
Ppp1r14a	ENSMUSG00000037166.6	325.822	0.869301	0.358049	2.42789	0.0151871	0.986235
Dnajb5	ENSMUSG00000036052.15	5955.52	-0.37736	0.155706	-2.42354	0.0153701	0.986235
Gadd45a	ENSMUSG00000036390.9	207.441	-0.626505	0.259108	-2.41793	0.0156091	0.986235
Taf3	ENSMUSG00000025782.13	575.273	-0.449705	0.186003	-2.41773	0.0156176	0.986235
Pkd2l2	ENSMUSG00000014503.16	25.7348	-1.03957	0.430841	-2.4129	0.0158263	0.986235
Krcc1	ENSMUSG00000053012.18	256.632	0.5201	0.215559	2.4128	0.0158304	0.986235
Gm47461	ENSMUSG00000112540.2	30.8016	-1.49696	0.620704	-2.41171	0.015878	0.986235
Gm9996	ENSMUSG00000056316.3	89.6793	0.735086	0.304806	2.41166	0.0158803	0.986235
Tlr5	ENSMUSG00000079164.11	14.0155	-1.34394	0.55785	-2.40913	0.0159904	0.986235
Gm12945	ENSMUSG00000087394.2	1.98252	4.44269	1.84434	2.40883	0.0160039	0.986235
Gm44242	ENSMUSG00000107826.2	21.6033	1.86611	0.77552	2.40627	0.0161165	0.986235
0610040B10Rik	ENSMUSG00000089889.4	63.997	0.956358	0.397847	2.40384	0.0162241	0.986235
Mrto4-ps2	ENSMUSG00000091105.2	3.62472	3.3221	1.38226	2.40338	0.0162441	0.986235
Cd59a	ENSMUSG00000032679.13	63.9859	0.829946	0.34563	2.40125	0.016339	0.986235
Snora31	ENSMUSG00000065147.3	21.6594	1.41188	0.588304	2.39991	0.0163992	0.986235
Gm33320	ENSMUSG00000102771.2	21.79	-1.25525	0.523308	-2.39869	0.016454	0.986235
Gm9776	ENSMUSG00000042857.5	87.2884	0.73727	0.307983	2.39387	0.0166718	0.986235
Capns2	ENSMUSG00000078144.5	10.3756	-1.94014	0.810966	-2.39238	0.0167395	0.986235
Gm26377	ENSMUSG00000076138.3	867.243	0.709533	0.296906	2.38975	0.0168598	0.986235
Eya2	ENSMUSG00000017897.19	41.4956	0.82944	0.347234	2.38871	0.0169077	0.986235
Eomes	ENSMUSG00000032446.15	9.07263	-3.65734	1.53334	-2.3852	0.0170696	0.986235
Pcdh1	ENSMUSG00000051375.16	7875.24	-0.531017	0.222965	-2.38161	0.017237	0.986235
Platr22	ENSMUSG00000097448.2	1.97171	4.43602	1.86366	2.38027	0.0172999	0.986235
Psenen-ps	ENSMUSG00000056412.7	113.808	0.676751	0.284387	2.37968	0.0173277	0.986235
Gdf7	ENSMUSG00000037660.6	3.17146	-4.08009	1.71569	-2.37811	0.0174018	0.986235
G630018N14Rik	ENSMUSG00000085620.3	3.12224	4.05805	1.70953	2.37378	0.0176072	0.986235
9230112E08Rik	ENSMUSG00000070461.4	506.455	-0.528965	0.222885	-2.37326	0.0176317	0.986235
Gm29695	ENSMUSG00000118219.3	378.018	0.61535	0.259531	2.37101	0.0177397	0.986235
Slc17a9	ENSMUSG00000023393.16	20.5955	1.15046	0.485439	2.36994	0.017791	0.986235
Bace2	ENSMUSG00000040605.8	106.892	0.859927	0.362891	2.36966	0.0178047	0.986235
Gm48710	ENSMUSG00000111308.2	3.13253	4.05989	1.7134	2.3695	0.0178122	0.986235
Fam43b	ENSMUSG00000078235.4	870.638	-0.439977	0.186056	-2.36475	0.0180422	0.986235
Serinc2	ENSMUSG00000023232.18	323.603	-0.824383	0.348637	-2.36459	0.01805	0.986235
Gm57374	ENSMUSG00000119957.1	5.77198	2.28541	0.967389	2.36245	0.0181547	0.986235
Ankrd6	ENSMUSG00000040183.14	940.964	-0.490726	0.207836	-2.36112	0.0182198	0.986235
1300002E11Rik	ENSMUSG00000097290.10	185.629	0.535503	0.226919	2.35988	0.0182808	0.986235
Slc14a2	ENSMUSG00000024552.17	7.25319	2.17246	0.921525	2.35746	0.0184004	0.986235
Vrk2	ENSMUSG00000064090.15	50.8082	0.728292	0.309329	2.35442	0.0185514	0.986235
Rai14	ENSMUSG00000022246.15	347.821	0.382612	0.162613	2.3529	0.0186278	0.986235
Rin1	ENSMUSG00000024883.9	2062.03	-0.406079	0.172845	-2.34939	0.0188044	0.986235
Hs3st1	ENSMUSG00000051022.8	604.661	0.56223	0.239445	2.34806	0.0188717	0.986235
Ptpn1	ENSMUSG00000027540.14	1398.28	-0.36378	0.154993	-2.34707	0.0189217	0.986235
Aldh1a2	ENSMUSG00000013584.6	172.788	0.623954	0.265893	2.34664	0.0189436	0.986235
Gm48717	ENSMUSG00000111254.2	14.0311	1.81839	0.77585	2.34374	0.0190916	0.986235
Nefm	ENSMUSG00000022054.12	9003.76	-0.326106	0.139373	-2.3398	0.0192943	0.986235
Gm47512	ENSMUSG00000097274.3	43.5914	-0.934257	0.399717	-2.33729	0.0194239	0.986235
Gm19817	ENSMUSG00000105302.2	11.6382	2.26069	0.968797	2.33351	0.0196216	0.986235
C230057M02Rik	ENSMUSG00000110523.3	861.486	-0.422267	0.180974	-2.3333	0.0196323	0.986235
Pllp	ENSMUSG00000031775.6	1266.84	0.542912	0.232846	2.33164	0.0197197	0.986235
Gfod1	ENSMUSG00000051335.7	4947.57	-0.532505	0.228451	-2.33094	0.0197566	0.986235
Gm8428	ENSMUSG00000089735.2	2.62525	-3.79675	1.6305	-2.32858	0.0198811	0.986235
Eif4ebp1	ENSMUSG00000031490.7	113.19	0.807755	0.347165	2.32672	0.0199802	0.986235
Hcst	ENSMUSG00000064109.9	11.1987	1.60005	0.687856	2.32615	0.0200106	0.986235
Spry4	ENSMUSG00000024427.8	450.141	-0.53663	0.230765	-2.32543	0.0200488	0.986235
Ppp2r1b	ENSMUSG00000032058.15	397.765	-0.439603	0.18907	-2.32508	0.0200678	0.986235
Cd37	ENSMUSG00000030798.16	126.658	0.552101	0.237629	2.32337	0.0201591	0.986235
Ankrd33b	ENSMUSG00000022237.18	3545.13	-0.574528	0.247357	-2.32267	0.020197	0.986235
Ccn4	ENSMUSG00000005124.11	192.52	-0.958982	0.412906	-2.32252	0.020205	0.986235
1110013H19Rik	ENSMUSG00000116164.2	23.0222	1.08734	0.469361	2.31664	0.0205234	0.986235
Msmo1	ENSMUSG00000031604.11	2072.87	0.397636	0.171958	2.3124	0.0207555	0.986235
Gm11966	ENSMUSG00000080904.2	639.901	0.656789	0.284238	2.3107	0.0208496	0.986235
4930452G13Rik	ENSMUSG00000115422.2	18.1098	1.23192	0.533434	2.30941	0.0209211	0.986235
Gzmk	ENSMUSG00000042385.15	6.88051	-2.07678	0.899993	-2.30755	0.0210242	0.986235
Tbx3	ENSMUSG00000018604.19	55.1372	-0.72291	0.313484	-2.30605	0.0211079	0.986235
Kremen2	ENSMUSG00000040680.10	26.3211	1.15447	0.500659	2.30591	0.0211157	0.986235
Rad51ap2	ENSMUSG00000086022.2	39.9339	0.86742	0.377148	2.29994	0.0214513	0.986235
Dhx29	ENSMUSG00000042426.7	736.701	-0.378441	0.164668	-2.29821	0.02155	0.986235
Gpr139	ENSMUSG00000066197.6	24.9406	-1.63398	0.711147	-2.29766	0.021581	0.986235
B230319C09Rik	ENSMUSG00000051844.14	10.7201	1.75358	0.76434	2.29424	0.0217764	0.986235
Gm46447	ENSMUSG00000115813.2	18.6904	-1.27735	0.5568	-2.2941	0.0217849	0.986235
Plk3	ENSMUSG00000028680.15	487.284	-0.458672	0.199972	-2.29368	0.021809	0.986235
Capn11	ENSMUSG00000058626.17	19.8129	-1.78036	0.777141	-2.2909	0.021969	0.986235
Ubxn10	ENSMUSG00000043621.14	26.0288	1.21098	0.528789	2.29011	0.022015	0.986235
Gm21399	ENSMUSG00000094530.3	314.054	0.566353	0.247457	2.28869	0.0220971	0.986235
Cort	ENSMUSG00000028971.5	221.967	0.907148	0.396536	2.28768	0.022156	0.986235
Tspan15	ENSMUSG00000037031.11	357.749	0.452797	0.198041	2.28639	0.0222316	0.986235
Gm3219	ENSMUSG00000115431.2	67.2829	0.760879	0.333066	2.28447	0.0223441	0.986235
Gm57399	ENSMUSG00000121192.1	113.824	0.605002	0.264923	2.28369	0.0223899	0.986235
Klhdc9	ENSMUSG00000045259.5	131.575	0.756024	0.331182	2.28281	0.0224417	0.986235
Tekt5	ENSMUSG00000039179.14	196.817	0.62686	0.274602	2.2828	0.0224424	0.986235
Gm21769	ENSMUSG00000110458.2	3.67655	-3.33613	1.46156	-2.28258	0.0224552	0.986235
Nemp2	ENSMUSG00000043015.16	199.85	0.498869	0.218676	2.28131	0.0225298	0.986235
Tmem40	ENSMUSG00000059900.15	41.7145	0.761192	0.333876	2.27987	0.0226156	0.986235
Nxf2	ENSMUSG00000009941.11	1.96653	-4.43394	1.94493	-2.27974	0.0226232	0.986235
Gm10440	ENSMUSG00000105912.2	1.96726	4.43309	1.94514	2.27905	0.0226639	0.986235
Tmem219	ENSMUSG00000060538.15	268.969	0.575406	0.252534	2.27853	0.022695	0.986235
Tnfrsf21	ENSMUSG00000023915.6	2574.05	-0.408701	0.179395	-2.27821	0.0227141	0.986235
Plp1	ENSMUSG00000031425.16	25575.1	0.398164	0.174793	2.27792	0.0227314	0.986235
A830035O19Rik	ENSMUSG00000111329.2	22.6348	1.22698	0.539184	2.27563	0.0228681	0.986235
Gm28651	ENSMUSG00000101086.3	1.81174	4.31343	1.89643	2.27449	0.0229363	0.986235
Fam120aos	ENSMUSG00000120113.1	496.207	0.544728	0.239597	2.27352	0.0229951	0.986235
Jade2	ENSMUSG00000020387.16	2415.2	-0.452591	0.199136	-2.27278	0.0230397	0.986235
Gm20621	ENSMUSG00000093394.2	23.2817	1.1985	0.527349	2.27268	0.0230452	0.986235
Snhg3	ENSMUSG00000085241.8	124.725	0.719612	0.317072	2.26955	0.0232346	0.986235
Gdf9	ENSMUSG00000018238.7	29.7917	1.02746	0.452769	2.26927	0.0232516	0.986235
Gm33594	ENSMUSG00000110205.2	20.6666	1.19855	0.528489	2.26788	0.0233366	0.986235
Slc5a5	ENSMUSG00000000792.3	545.396	0.450329	0.19858	2.26774	0.0233449	0.986235
Nrg4	ENSMUSG00000032311.18	10.7288	-1.50069	0.662021	-2.26683	0.0234005	0.986235
Ccdc190	ENSMUSG00000070532.6	295.421	0.464424	0.20493	2.26625	0.023436	0.986235
Gm20692	ENSMUSG00000093739.2	16.1045	1.60201	0.707673	2.26377	0.0235882	0.986235
Ccdc180	ENSMUSG00000035539.15	2.65506	3.80746	1.68271	2.26269	0.0236546	0.986235
Dapk1	ENSMUSG00000021559.15	3314.04	-0.496113	0.219329	-2.26196	0.0237001	0.986235
Mmp14	ENSMUSG00000000957.12	315.509	0.396976	0.175511	2.26183	0.0237079	0.986235
Gm54484	ENSMUSG00002076088.1	43.4284	-0.873441	0.386513	-2.2598	0.023834	0.986235
P2rx5	ENSMUSG00000005950.15	16.6868	1.174	0.519635	2.25928	0.0238659	0.986235
2310022B05Rik	ENSMUSG00000031983.8	1533.28	0.399803	0.176994	2.25885	0.023893	0.986235
Spred2	ENSMUSG00000045671.18	3371.07	-0.547913	0.242571	-2.25878	0.0238973	0.986235
Gal3st1	ENSMUSG00000049721.15	324.722	0.51852	0.229577	2.25859	0.023909	0.986235
Cirbp	ENSMUSG00000045193.14	1293.52	0.561804	0.248742	2.25858	0.0239095	0.986235
Ttll6	ENSMUSG00000038756.14	1.97997	4.44113	1.96924	2.25525	0.0241176	0.986235
Gab1	ENSMUSG00000031714.10	655.83	0.353718	0.15685	2.25513	0.0241251	0.986235
Gm4221	ENSMUSG00000096948.4	41.4648	0.886564	0.393355	2.25385	0.0242053	0.986235
Gm48700	ENSMUSG00000113055.2	18.7878	2.23288	0.991045	2.25306	0.0242555	0.986235
Dok1	ENSMUSG00000068335.7	36.6856	1.00754	0.447299	2.25251	0.0242901	0.986235
Tm6sf2	ENSMUSG00000036151.16	68.5964	-0.863245	0.383487	-2.25104	0.0243828	0.986235
Klhdc8a	ENSMUSG00000042115.5	426.828	0.456809	0.202955	2.25079	0.0243985	0.986235
2210408F21Rik	ENSMUSG00000087380.9	521.722	-0.343464	0.152654	-2.24995	0.0244519	0.986235
Tmem253	ENSMUSG00000072571.4	6.39654	-1.94914	0.866503	-2.24943	0.0244854	0.986235
Camkk1	ENSMUSG00000020785.18	4743.04	-0.297591	0.132374	-2.24812	0.0245689	0.986235
Mpv17l2	ENSMUSG00000035559.10	397.816	0.556442	0.247792	2.2456	0.0247296	0.986235
Rilp	ENSMUSG00000038195.7	34.3639	0.973629	0.433819	2.24432	0.0248119	0.986235
1700122E12Rik	ENSMUSG00000087685.2	2.48047	3.70339	1.65076	2.24344	0.0248683	0.986235
Tbc1d2	ENSMUSG00000039813.15	230.549	-0.544316	0.242678	-2.24296	0.0248995	0.986235
Gm9955	ENSMUSG00000054745.3	27.6842	1.00455	0.448436	2.24013	0.0250827	0.986235
Cdhr3	ENSMUSG00000035860.10	26.5576	1.03172	0.460624	2.23982	0.0251025	0.986235
Sdcbp2	ENSMUSG00000027456.9	15.2507	1.26041	0.562805	2.23951	0.0251228	0.986235
Il12a	ENSMUSG00000027776.13	122.148	-0.505086	0.225578	-2.23908	0.0251508	0.986235
Rxrg	ENSMUSG00000015843.11	179.976	-1.1165	0.500161	-2.23228	0.0255964	0.986235
C530005A16Rik	ENSMUSG00000085408.3	219.07	0.469405	0.210415	2.23085	0.0256908	0.986235
9530018F02Rik	ENSMUSG00000112150.2	26.0081	1.14247	0.512319	2.23	0.0257472	0.986235
Gfpt2	ENSMUSG00000020363.7	299.578	0.491456	0.220719	2.22661	0.0259734	0.986235
Gpr62	ENSMUSG00000091735.3	267.313	0.659169	0.29617	2.22565	0.0260379	0.986235
Kctd8	ENSMUSG00000037653.8	219.713	-0.418693	0.188173	-2.22504	0.0260788	0.986235
Gmip	ENSMUSG00000036246.15	287.004	-0.406225	0.182723	-2.22318	0.026204	0.986235
Dnhd1	ENSMUSG00000030882.20	321.993	-0.501791	0.225736	-2.22291	0.0262221	0.986235
Magohb	ENSMUSG00000030188.13	88.6657	0.678722	0.305551	2.2213	0.0263306	0.986235
Gm50240	ENSMUSG00000117725.2	143.51	0.529989	0.23866	2.22068	0.0263725	0.986235
Icosl	ENSMUSG00000000732.10	78.3591	0.644642	0.290435	2.21957	0.0264478	0.986235
2510046G10Rik	ENSMUSG00000066175.4	20.0131	1.12344	0.506441	2.21831	0.0265338	0.986235
Nr4a2	ENSMUSG00000026826.14	591.039	-0.777219	0.350591	-2.21688	0.026631	0.986235
Gm29508	ENSMUSG00000100789.7	15.6676	1.26973	0.572804	2.21669	0.0266443	0.986235
Gpr68	ENSMUSG00000047415.13	420.244	-0.425647	0.19204	-2.21646	0.0266603	0.986235
Snhg10	ENSMUSG00000113722.3	55.8803	0.820668	0.370267	2.21642	0.0266626	0.986235
Trbc2	ENSMUSG00000076498.3	368.97	0.641327	0.289449	2.21569	0.026713	0.986235
Fgfr2	ENSMUSG00000030849.19	1113.64	0.294555	0.132991	2.21485	0.0267705	0.986235
Adcyap1	ENSMUSG00000024256.8	677.009	0.55238	0.249504	2.21391	0.0268349	0.986235
Spg21	ENSMUSG00000032388.8	635.393	0.404505	0.182757	2.21335	0.0268737	0.986235
Gm20544	ENSMUSG00000092569.4	100.473	0.57497	0.259875	2.21249	0.0269329	0.986235
1700120C14Rik	ENSMUSG00000100599.4	55.4923	0.812412	0.367274	2.21201	0.0269662	0.986235
Gm16701	ENSMUSG00000097823.3	261.623	0.456579	0.206626	2.20969	0.0271268	0.986235
Homer1	ENSMUSG00000007617.19	7327.25	-0.564729	0.255707	-2.2085	0.0272095	0.986235
Gm8692	ENSMUSG00000082755.2	34.2515	1.16689	0.528398	2.20834	0.0272203	0.986235
Gm20507	ENSMUSG00000092412.2	219.409	0.625151	0.283132	2.20799	0.0272453	0.986235
Slpi	ENSMUSG00000017002.15	6.78635	1.82119	0.825427	2.20636	0.0273588	0.986235
Mog	ENSMUSG00000076439.13	1169.47	0.537716	0.243927	2.20441	0.0274953	0.986235
A230052G05Rik	ENSMUSG00000020887.4	21.0737	1.04391	0.473575	2.20431	0.0275026	0.986235
A330023F24Rik	ENSMUSG00000096929.9	2020.67	-0.443934	0.201534	-2.20278	0.0276105	0.986235
Zbtb9	ENSMUSG00000079605.6	251.876	-0.444524	0.201857	-2.20217	0.0276532	0.986235
Gm2237	ENSMUSG00000093979.9	5.63637	2.21627	1.00671	2.2015	0.0277005	0.986235
Gm15912	ENSMUSG00000085881.4	158.281	0.65422	0.297329	2.20032	0.027784	0.986235
Gm10699	ENSMUSG00000074461.4	362.248	0.435132	0.197765	2.20024	0.0277895	0.986235
Cflar	ENSMUSG00000026031.16	349.815	-0.396374	0.180266	-2.19883	0.02789	0.986235
Gm4544	ENSMUSG00000116056.3	56.1719	0.889326	0.404683	2.19759	0.0279786	0.986235
Tex30	ENSMUSG00000026049.12	66.2964	0.798701	0.363972	2.1944	0.0282064	0.986235
Gm31024	ENSMUSG00000109015.2	64.26	0.789011	0.359716	2.19343	0.0282765	0.986235
Ccdc3	ENSMUSG00000026676.8	451.65	-0.540626	0.246779	-2.19073	0.0284713	0.986235
Gm15740	ENSMUSG00000090027.2	20.0771	1.04389	0.476629	2.19014	0.0285138	0.986235
Gm27003	ENSMUSG00000098024.3	51.0539	0.77929	0.35601	2.18896	0.0286	0.986235
Synj2	ENSMUSG00000023805.18	3861.55	-0.431275	0.197024	-2.18894	0.0286009	0.986235
Ch25h	ENSMUSG00000050370.6	5.96888	2.03526	0.930068	2.1883	0.028648	0.986235
Slc16a3	ENSMUSG00000025161.17	67.8468	0.903587	0.413074	2.18747	0.0287081	0.986235
Mdga1	ENSMUSG00000043557.17	743.939	-0.630427	0.288746	-2.18333	0.0290116	0.986235
Mycl	ENSMUSG00000028654.14	265.948	0.602272	0.275998	2.18216	0.0290975	0.986235
Vipr1	ENSMUSG00000032528.6	1262.07	-0.407356	0.186718	-2.18166	0.0291347	0.986235
Gm37067	ENSMUSG00000104416.2	21.163	-1.30648	0.59897	-2.18122	0.0291674	0.986235
Gm6980	ENSMUSG00000111357.2	18.6432	1.364	0.625371	2.18111	0.0291752	0.986235
A330035P11Rik	ENSMUSG00000085615.4	18.8419	1.27662	0.585545	2.18023	0.0292407	0.986235
A830031A19Rik	ENSMUSG00000055010.2	16.4582	1.15757	0.530976	2.18008	0.0292512	0.986235
Muc1	ENSMUSG00000042784.10	25.7366	0.964489	0.442567	2.17931	0.029309	0.986235
Gm14827	ENSMUSG00000084904.2	157.417	-0.484051	0.22218	-2.17864	0.0293586	0.986235
Gm15706	ENSMUSG00000086013.2	156.076	0.713575	0.327787	2.17695	0.0294845	0.986235
Gm13375	ENSMUSG00000075514.6	332.071	0.485769	0.22327	2.1757	0.0295776	0.986235
Rfc5	ENSMUSG00000029363.15	223.189	0.452508	0.208015	2.17536	0.0296029	0.986235
Fscn2	ENSMUSG00000025380.3	6.26066	1.91253	0.879268	2.17514	0.0296199	0.986235
Gm1070	ENSMUSG00000121300.1	3.12691	3.09588	1.42331	2.17512	0.0296208	0.986235
Enc1	ENSMUSG00000041773.9	30070.5	-0.381089	0.175238	-2.17469	0.0296533	0.986235
Fstl3	ENSMUSG00000020325.11	65.8141	0.676886	0.311303	2.17437	0.0296777	0.986235
Zfp395	ENSMUSG00000034522.11	284.331	0.431362	0.198679	2.17115	0.0299195	0.986235
Gm18786	ENSMUSG00000117767.2	26.9077	-0.936524	0.431645	-2.16966	0.0300324	0.986235
Gucy2g	ENSMUSG00000055523.8	345.379	0.516221	0.237927	2.16966	0.0300327	0.986235
Gm48181	ENSMUSG00000112056.2	6.6579	2.50734	1.15564	2.16965	0.0300334	0.986235
Prph	ENSMUSG00000023484.15	29.1215	1.61756	0.745719	2.16913	0.0300727	0.986235
Gm57353	ENSMUSG00000120346.1	8.63346	1.89527	0.873951	2.16862	0.0301115	0.986235
Fam151b	ENSMUSG00000034334.9	173.671	0.459822	0.212407	2.16481	0.0304022	0.986235
Aspa	ENSMUSG00000020774.10	291.021	0.584019	0.269991	2.1631	0.0305334	0.986235
Adam8	ENSMUSG00000025473.17	185.442	-0.596244	0.27573	-2.16242	0.030586	0.986235
Sco1	ENSMUSG00000069844.13	264.952	0.397863	0.183997	2.16233	0.0305926	0.986235
Irf2bpl	ENSMUSG00000034168.8	1683.3	-0.552092	0.25534	-2.16218	0.030604	0.986235
Gm43493	ENSMUSG00000106102.2	32.1105	0.845088	0.391026	2.16121	0.0306792	0.986235
Cyp3a13	ENSMUSG00000029727.8	25.442	0.927774	0.42959	2.15967	0.0307982	0.986235
Dnase1l2	ENSMUSG00000024136.15	154.057	-0.525997	0.243624	-2.15905	0.0308465	0.986235
Smad3	ENSMUSG00000032402.13	2347.41	-0.429237	0.198913	-2.15791	0.0309349	0.986235
Mettl5os	ENSMUSG00000085735.2	14.7219	1.351	0.626178	2.15753	0.0309647	0.986235
Sowaha	ENSMUSG00000044352.7	1810.86	-0.325423	0.150832	-2.15751	0.0309659	0.986235
Ggh	ENSMUSG00000073987.5	207.259	0.476982	0.221101	2.1573	0.0309824	0.986235
Mlec	ENSMUSG00000048578.12	3708.8	-0.316144	0.146721	-2.15473	0.031183	0.986235
Lrit3	ENSMUSG00000093865.8	3.12684	-3.08489	1.43187	-2.15444	0.0312054	0.986235
0610040J01Rik	ENSMUSG00000060512.8	133.023	0.472738	0.219443	2.15427	0.0312191	0.986235
Ogg1	ENSMUSG00000030271.15	155.945	0.496977	0.230979	2.15161	0.0314282	0.986235
Lzts3	ENSMUSG00000037703.15	9520.19	-0.279023	0.129964	-2.14693	0.0317989	0.986235
Zfp867	ENSMUSG00000054519.9	138.998	0.606606	0.282765	2.14526	0.0319319	0.986235
Mobp	ENSMUSG00000032517.17	14710.1	0.418844	0.195245	2.14522	0.0319351	0.986235
Gm48798	ENSMUSG00000112816.2	1.87466	-4.35768	2.03264	-2.14385	0.0320446	0.986235
Utp25	ENSMUSG00000016181.11	608.544	-0.408108	0.190438	-2.143	0.0321133	0.986235
Ccdc17	ENSMUSG00000034035.19	62.7274	0.731831	0.341618	2.14225	0.0321732	0.986235
Gm43598	ENSMUSG00000106927.2	24.2594	-0.997794	0.465815	-2.14204	0.0321905	0.986235
Nkx2-1	ENSMUSG00000001496.16	4.48399	-2.53945	1.18582	-2.14152	0.0322322	0.986235
Ccdc13	ENSMUSG00000079235.11	137.703	0.506219	0.236422	2.14117	0.0322606	0.986235
Gpt2	ENSMUSG00000031700.12	1621.29	-0.330118	0.154267	-2.13991	0.032362	0.986235
Hgf	ENSMUSG00000028864.8	141.445	-0.938341	0.438673	-2.13904	0.0324321	0.986235
Sgsh	ENSMUSG00000005043.14	186.744	0.479027	0.224133	2.13725	0.0325779	0.986235
Trf	ENSMUSG00000032554.16	4835.89	0.514879	0.240968	2.13671	0.0326218	0.986235
Amdhd2	ENSMUSG00000036820.13	336.626	0.485195	0.227264	2.13493	0.0327664	0.986235
9030407P20Rik	ENSMUSG00000097343.3	192.451	0.525077	0.245952	2.13487	0.0327715	0.986235
Ccnd2	ENSMUSG00000000184.13	1831.67	-0.622141	0.291472	-2.13448	0.0328036	0.986235
Ptpn9	ENSMUSG00000032290.8	1006.48	-0.310767	0.14563	-2.13395	0.032847	0.986235
Anxa1	ENSMUSG00000024659.16	31.671	0.948517	0.444524	2.13378	0.0328606	0.986235
Gsn	ENSMUSG00000026879.15	1488.93	0.427397	0.200301	2.13377	0.0328616	0.986235
Prr32	ENSMUSG00000037086.4	1.99777	4.45261	2.0893	2.13115	0.0330771	0.986235
Gm42501	ENSMUSG00000105609.2	2.30012	3.59451	1.68844	2.12889	0.033263	0.986235
Ripor2	ENSMUSG00000036006.21	1359.56	-0.356117	0.1674	-2.12734	0.033392	0.986235
Fndc10	ENSMUSG00000074738.3	892.869	0.391453	0.184025	2.12718	0.033405	0.986235
Slc36a1	ENSMUSG00000020261.16	3118	-0.441948	0.207827	-2.12652	0.0334603	0.986235
Gm44228	ENSMUSG00000107996.2	5.6056	2.96152	1.3932	2.12569	0.0335291	0.986235
Myh9	ENSMUSG00000022443.18	3162.42	-0.496254	0.233462	-2.12563	0.0335338	0.986235
2610029K11Rik	ENSMUSG00000120681.1	117.566	0.579289	0.272938	2.12242	0.0338024	0.986235
Prr18	ENSMUSG00000055945.9	1088.39	0.300862	0.141851	2.12097	0.0339245	0.986235
Pprc1	ENSMUSG00000055491.15	842.678	-0.503674	0.237536	-2.12041	0.0339715	0.986235
Ramp3	ENSMUSG00000041046.8	411.894	0.656863	0.309982	2.11904	0.0340871	0.986235
Gjc2	ENSMUSG00000043448.14	349.084	0.546769	0.258038	2.11895	0.0340946	0.986235
Lpar1	ENSMUSG00000038668.15	686.342	0.382889	0.180702	2.1189	0.0340986	0.986235
Slc26a4	ENSMUSG00000020651.9	81.0448	0.579568	0.273536	2.1188	0.0341073	0.986235
Gm49706	ENSMUSG00000116624.2	16.2159	-1.48014	0.69894	-2.11769	0.0342015	0.986235
Cercam	ENSMUSG00000039787.14	177.218	0.441401	0.208551	2.11651	0.0343011	0.986235
Gm10775	ENSMUSG00000074847.3	10.2697	1.51811	0.718279	2.11354	0.0345547	0.986235
Gm13071	ENSMUSG00000083811.2	9.07225	-1.70089	0.804775	-2.11349	0.0345586	0.986235
Plekhh2	ENSMUSG00000040852.7	310.227	-0.413123	0.195494	-2.11322	0.0345817	0.986235
Litaf	ENSMUSG00000022500.16	421.571	0.489399	0.231596	2.11316	0.0345875	0.986235
Gm16272	ENSMUSG00000086582.2	3.09092	-3.07235	1.45425	-2.11267	0.0346288	0.986235
Gm15427	ENSMUSG00000081051.5	911.615	0.650528	0.307994	2.11214	0.0346742	0.986235
6030445D17Rik	ENSMUSG00000066178.5	6.60725	2.01956	0.956729	2.1109	0.0347811	0.986235
Cbfa2t3	ENSMUSG00000006362.17	1283.19	-0.559008	0.264966	-2.10974	0.0348811	0.986235
A530083I20Rik	ENSMUSG00000097322.9	9.6036	1.51132	0.716387	2.10964	0.0348893	0.986235
Gm43790	ENSMUSG00000106818.2	2.2089	-4.59655	2.17924	-2.10924	0.0349235	0.986235
Tub	ENSMUSG00000031028.15	6725.01	-0.466148	0.22102	-2.10907	0.0349383	0.986235
Cyp2j6	ENSMUSG00000052914.5	506.316	0.355462	0.168618	2.10809	0.0350233	0.986235
Tnnt2	ENSMUSG00000026414.15	159.524	0.860839	0.408561	2.107	0.0351173	0.986235
Rpl23a-ps3	ENSMUSG00000078126.5	9.98788	1.84745	0.877146	2.10621	0.0351859	0.986235
Ces1f	ENSMUSG00000031725.9	1.65813	4.18414	1.98677	2.106	0.035204	0.986235
4930471C04Rik	ENSMUSG00000091686.2	7.45107	-1.81334	0.861312	-2.10532	0.0352633	0.986235
Dnah10	ENSMUSG00000038011.16	28.9371	-0.833715	0.396074	-2.10495	0.0352957	0.986235
Kdm3a	ENSMUSG00000053470.14	1253.42	-0.358891	0.17064	-2.1032	0.0354482	0.986235
Zfp874a	ENSMUSG00000069206.15	310.968	0.417498	0.198511	2.10315	0.0354523	0.986235
Septin1	ENSMUSG00000000486.14	53.9503	0.832603	0.39599	2.10259	0.0355019	0.986235
Gm11592	ENSMUSG00000086680.3	9.83888	1.59293	0.757778	2.10211	0.0355439	0.986235
Hjv	ENSMUSG00000038403.11	63.213	0.732671	0.348927	2.09978	0.0357479	0.986235
Fam234a	ENSMUSG00000024187.16	410.179	0.374004	0.17824	2.09832	0.0358769	0.986235
C130012C08Rik	ENSMUSG00000103160.2	1.64033	4.17091	1.98799	2.09805	0.0359009	0.986235
5330416C01Rik	ENSMUSG00000054944.8	109.733	-0.69771	0.332771	-2.09667	0.0360231	0.986235
Mcf2l	ENSMUSG00000031442.22	5225.72	-0.426032	0.203285	-2.09573	0.036106	0.986235
Gm18382	ENSMUSG00000103764.2	1.68991	-4.20899	2.00848	-2.0956	0.0361175	0.986235
Sh3pxd2b	ENSMUSG00000040711.9	634.396	-0.569745	0.272067	-2.09414	0.0362478	0.986235
Gm44950	ENSMUSG00000108350.2	209.373	0.418501	0.199851	2.09406	0.0362544	0.986235
Prcp	ENSMUSG00000061119.8	239.602	0.544904	0.260393	2.09262	0.0363832	0.986235
Gm4798	ENSMUSG00000112714.2	281.875	-0.725387	0.346644	-2.0926	0.036385	0.986235
Hadh	ENSMUSG00000027984.9	570.153	0.432127	0.206514	2.09249	0.036395	0.986235
Rbp4	ENSMUSG00000024990.14	449.637	0.726637	0.347686	2.08992	0.0366249	0.986235
Kirrel3os	ENSMUSG00000053889.6	2.3011	-3.58999	1.71806	-2.08955	0.0366578	0.986235
Gm11451	ENSMUSG00000083567.4	56.9272	0.681722	0.326427	2.08844	0.0367583	0.986235
Gm57389	ENSMUSG00000121079.1	21.8321	1.04523	0.50053	2.08825	0.0367749	0.986235
Prickle1	ENSMUSG00000036158.13	3328.26	-0.377645	0.180863	-2.08802	0.0367962	0.986235
Morf4l1-ps1	ENSMUSG00000116875.2	13.091	1.37473	0.65858	2.08742	0.0368502	0.986235
Gm2000	ENSMUSG00000078193.3	10.0649	1.62002	0.776679	2.08583	0.0369942	0.986235
Iqgap2	ENSMUSG00000021676.11	1255.65	-0.554024	0.266194	-2.08128	0.0374087	0.986235
Layn	ENSMUSG00000060594.7	166.687	-0.55929	0.268909	-2.07985	0.0375394	0.986235
Apol9b	ENSMUSG00000068246.7	2.99726	-3.0068	1.44586	-2.0796	0.0375623	0.986235
Gm9908	ENSMUSG00000110409.3	2.96286	3.98281	1.91546	2.0793	0.0375896	0.986235
H60b	ENSMUSG00000075297.11	36.4784	-1.33502	0.6421	-2.07914	0.0376041	0.986235
Nr4a3	ENSMUSG00000028341.10	683.924	-0.491261	0.236349	-2.07854	0.0376595	0.986235
Tmem38b	ENSMUSG00000028420.14	239.645	-0.386821	0.186173	-2.07775	0.0377321	0.986235
Myh8	ENSMUSG00000055775.17	10.3455	1.44741	0.696767	2.07733	0.0377716	0.986235
Bex4	ENSMUSG00000047844.4	84.1431	0.775436	0.373422	2.07657	0.0378415	0.986235
Gm47163	ENSMUSG00000111977.2	1075.07	0.382359	0.184142	2.07643	0.0378538	0.986235
Cd82	ENSMUSG00000027215.14	350.488	0.478276	0.230381	2.07602	0.0378923	0.986235
Cabp7	ENSMUSG00000009075.3	481.773	0.52624	0.253518	2.07575	0.0379171	0.986235
Drd4	ENSMUSG00000025496.6	13.5456	1.18936	0.573013	2.07562	0.0379292	0.986235
Gm57106	ENSMUSG00000120823.1	1.64605	4.17515	2.01254	2.07457	0.0380268	0.986235
Gm29397	ENSMUSG00000101309.2	8.82612	-1.63104	0.786604	-2.07352	0.0381235	0.986235
Gm9889	ENSMUSG00000052769.10	5.45395	2.18742	1.05495	2.07348	0.038128	0.986235
Ywhaq	ENSMUSG00000076432.14	1542.41	0.517773	0.249719	2.07343	0.0381327	0.986235
Mlxip	ENSMUSG00000038342.16	1054.02	-0.553953	0.267199	-2.07319	0.038155	0.986235
Gm42506	ENSMUSG00000106934.2	1.67823	-4.20052	2.02623	-2.07308	0.0381653	0.986235
A230065N10Rik	ENSMUSG00000092071.2	9.26831	1.73372	0.836424	2.07277	0.0381935	0.986235
Plekhb1	ENSMUSG00000030701.18	6265.79	0.400391	0.19318	2.07263	0.0382064	0.986235
Srpk3	ENSMUSG00000002007.6	183.723	0.559676	0.27005	2.07249	0.0382202	0.986235
Tmem98	ENSMUSG00000035413.9	194.059	0.664018	0.320489	2.07189	0.0382755	0.986235
Rny1	ENSMUSG00000065701.3	7.32253	2.15237	1.03893	2.07172	0.0382915	0.986235
Gm50253	ENSMUSG00000117819.2	285.431	-0.403327	0.194687	-2.07167	0.0382959	0.986235
Nrtn	ENSMUSG00000039481.6	55.7949	1.03645	0.500588	2.07047	0.0384085	0.986235
Gm13835	ENSMUSG00000086922.3	1074.09	0.439252	0.212218	2.06982	0.0384695	0.986235
Ppp1r1b	ENSMUSG00000061718.13	3921.09	-0.410698	0.198512	-2.06889	0.0385568	0.986235
4930455M05Rik	ENSMUSG00000114787.2	23.9139	1.0834	0.523681	2.06882	0.0385633	0.986235
Zfp831	ENSMUSG00000050600.6	997.125	-0.521415	0.252036	-2.06881	0.0385637	0.986235
Olig2	ENSMUSG00000039830.10	662.384	0.369606	0.178781	2.06737	0.0386997	0.986235
Mcam	ENSMUSG00000032135.16	475.686	0.397711	0.1924	2.06711	0.038724	0.986235
1700102H20Rik	ENSMUSG00000116852.3	9.8881	1.45431	0.703588	2.06699	0.0387353	0.986235
Crocc2	ENSMUSG00000084989.4	3.14157	3.08113	1.49191	2.06522	0.038902	0.986235
Gm3005	ENSMUSG00000095195.9	2.35308	-3.61874	1.75313	-2.06416	0.0390022	0.986235
1110059G10Rik	ENSMUSG00000032551.8	312.24	0.422808	0.204851	2.06397	0.0390203	0.986235
Gm47155	ENSMUSG00000114019.2	893.404	-0.404737	0.196097	-2.06396	0.0390211	0.986235
Nptx1	ENSMUSG00000025582.5	14255.4	-0.425569	0.206256	-2.0633	0.0390837	0.986235
4930431P19Rik	ENSMUSG00000109147.3	65.2036	0.727578	0.352736	2.06267	0.0391441	0.986235
1700001G17Rik	ENSMUSG00000103746.3	6.10514	1.86612	0.90547	2.06095	0.0393082	0.986235
Knstrn	ENSMUSG00000027331.16	55.1995	-0.688351	0.334002	-2.06092	0.039311	0.986235
Srd5a1	ENSMUSG00000021594.12	257.472	0.466805	0.226521	2.06075	0.0393264	0.986235
Gm43588	ENSMUSG00000107370.2	8.88159	-1.64212	0.79687	-2.06072	0.0393302	0.986235
Slc27a6	ENSMUSG00000024600.9	4.13662	2.89639	1.40706	2.05847	0.0395447	0.986235
Ankrd63	ENSMUSG00000078137.2	815.775	-0.501215	0.243595	-2.05758	0.0396306	0.986235
Gm44214	ENSMUSG00000108197.2	25.383	1.11723	0.54305	2.05733	0.0396547	0.986235
Gm47179	ENSMUSG00000110795.2	4.99005	2.30111	1.11866	2.05702	0.0396847	0.986235
Gm9958	ENSMUSG00000054945.6	41.8649	0.831643	0.404461	2.05618	0.0397654	0.986235
A230001M10Rik	ENSMUSG00000105891.6	56.1047	0.718955	0.349774	2.05548	0.0398322	0.986235
Slco2a1	ENSMUSG00000032548.15	72.2047	-0.784761	0.382065	-2.054	0.0399756	0.986235
Gm7932	ENSMUSG00000108084.3	13.8884	1.15693	0.563297	2.05385	0.0399898	0.986235
Cdk1	ENSMUSG00000019942.14	6.26895	2.45755	1.19666	2.05367	0.0400074	0.986235
Trim12c	ENSMUSG00000057143.16	49.8976	0.660028	0.321498	2.05298	0.0400746	0.986235
Gm47950	ENSMUSG00000111793.2	17.1519	-1.03801	0.505926	-2.0517	0.0401992	0.986235
Ubap1l	ENSMUSG00000086228.4	87.869	-0.840241	0.409788	-2.05043	0.0403228	0.986235
Gm12371	ENSMUSG00000084898.3	198.869	0.459612	0.224285	2.04923	0.0404395	0.986235
Gm49733	ENSMUSG00000116739.2	3.66088	3.32324	1.62187	2.04901	0.0404608	0.986235
Otof	ENSMUSG00000062372.14	781.875	-0.363817	0.177634	-2.04813	0.0405477	0.986235
1700026J14Rik	ENSMUSG00000097716.2	4.32196	2.43581	1.1902	2.04655	0.0407019	0.986235
Gm32939	ENSMUSG00000112983.2	14.7791	1.35329	0.661453	2.04594	0.0407619	0.986235
C030004G16Rik	ENSMUSG00000117926.2	33.1401	0.975539	0.477139	2.04456	0.0408983	0.986235
Gm16124	ENSMUSG00000086914.3	26.1195	0.905914	0.443228	2.0439	0.0409635	0.986235
Etfrf1	ENSMUSG00000040370.14	384.402	0.323008	0.158172	2.04213	0.0411391	0.986235
Gm17251	ENSMUSG00000090952.4	65.9248	0.658637	0.322683	2.04112	0.0412385	0.986235
Efcab10	ENSMUSG00000020562.8	39.8211	0.965545	0.473051	2.0411	0.0412405	0.986235
Rasd2	ENSMUSG00000034472.14	2906.96	-0.468877	0.229734	-2.04096	0.0412548	0.986235
Auts2	ENSMUSG00000029673.20	2560.3	-0.52804	0.258934	-2.03928	0.041422	0.986235
Gm9989	ENSMUSG00000056023.4	25.5615	-0.939891	0.460987	-2.03887	0.0414631	0.986235
Adcy8	ENSMUSG00000022376.9	722.43	0.400603	0.196496	2.03874	0.0414761	0.986235
Gimap9	ENSMUSG00000051124.7	6.57827	1.79373	0.879867	2.03864	0.0414856	0.986235
Gm5374	ENSMUSG00000114152.2	2.16707	-3.49301	1.7147	-2.03709	0.0416406	0.986235
Klf10	ENSMUSG00000037465.11	1190.8	-0.61377	0.301326	-2.0369	0.0416601	0.986235
Plekhg5	ENSMUSG00000039713.18	3037.99	-0.265922	0.13073	-2.03413	0.041938	0.986235
Gm36198	ENSMUSG00000110915.2	5.59375	-2.21109	1.08757	-2.03305	0.0420476	0.986235
Pfn4	ENSMUSG00000020639.15	205.106	0.418041	0.205797	2.03133	0.0422215	0.986235
Omg	ENSMUSG00000049612.11	3914.67	0.283378	0.139574	2.03031	0.0423253	0.986235
Gm43672	ENSMUSG00000106019.3	278.257	0.5576	0.27475	2.02948	0.0424098	0.986235
Gm11423	ENSMUSG00000085175.9	21.8619	0.99537	0.490459	2.02947	0.0424109	0.986235
Emilin2	ENSMUSG00000024053.12	90.5573	0.517325	0.25495	2.02912	0.0424456	0.986235
Pigbos1	ENSMUSG00000098332.3	135.832	0.578792	0.28545	2.02765	0.0425961	0.986235
Lrrk2	ENSMUSG00000036273.16	2132.36	-0.596451	0.29416	-2.02764	0.0425972	0.986235
Pak6	ENSMUSG00000074923.11	2552.57	0.315946	0.155838	2.0274	0.0426217	0.986235
Riiad1	ENSMUSG00000028139.6	34.2707	1.00192	0.494468	2.02626	0.0427384	0.986235
Jun	ENSMUSG00000052684.6	1133.94	0.460316	0.227314	2.02502	0.0428653	0.986235
Tmem232	ENSMUSG00000045036.16	89.7953	0.615678	0.304085	2.02469	0.0428995	0.986235
Slc35b2	ENSMUSG00000037089.12	612.858	0.443866	0.21925	2.02448	0.0429209	0.986235
8030453O22Rik	ENSMUSG00000085058.3	135.628	-0.470233	0.232296	-2.02428	0.042941	0.986235
Zbtb46	ENSMUSG00000027583.14	377.201	-0.430351	0.212683	-2.02343	0.0430285	0.986235
Frmd6	ENSMUSG00000048285.10	958.755	-0.446937	0.220955	-2.02275	0.0430987	0.986235
Gm14730	ENSMUSG00000082262.2	1.65178	4.17946	2.06797	2.02104	0.0432754	0.986235
Clcc1	ENSMUSG00000027884.17	637.223	0.330664	0.163696	2.02	0.0433838	0.986235
Depdc1b	ENSMUSG00000021697.13	8.08313	1.63192	0.808144	2.01935	0.0434513	0.986235
Afg1l	ENSMUSG00000038302.15	500.972	0.340291	0.168589	2.01846	0.0435433	0.986235
Skor1	ENSMUSG00000022245.16	3.66075	2.64597	1.31137	2.01772	0.0436205	0.986235
Serpina3g	ENSMUSG00000041481.18	2.3327	3.60307	1.78573	2.0177	0.0436229	0.986235
F830208F22Rik	ENSMUSG00000073529.10	5.02425	-2.34312	1.16146	-2.01739	0.0436548	0.986235
1110025M09Rik	ENSMUSG00000103520.2	33.2246	0.838788	0.415905	2.01678	0.0437185	0.986235
Stc1	ENSMUSG00000014813.10	118.804	-0.974479	0.483347	-2.01611	0.0437888	0.986235
Snrpe	ENSMUSG00000090553.9	144.405	0.593783	0.294582	2.01568	0.0438337	0.986235
Pdp1	ENSMUSG00000049225.15	5082.13	-0.469649	0.23302	-2.01549	0.0438537	0.986235
Zbtb40	ENSMUSG00000060862.11	499.459	-0.545359	0.270661	-2.01492	0.0439134	0.986235
Platr31	ENSMUSG00000097525.3	1.48418	4.02545	1.9979	2.01484	0.0439219	0.986235
Gm45074	ENSMUSG00000109568.2	2.15221	-3.48636	1.73075	-2.01436	0.0439713	0.986235
Pros1	ENSMUSG00000022912.9	255.162	0.417519	0.207307	2.01401	0.0440084	0.986235
Cox6b2	ENSMUSG00000051811.15	25.0919	1.26967	0.630459	2.01388	0.044022	0.986235
Rho	ENSMUSG00000030324.9	11.7605	-1.25682	0.624383	-2.0129	0.0441247	0.986235
Sik2	ENSMUSG00000037112.17	942.217	-0.741055	0.368165	-2.01283	0.0441323	0.986235
Gm39244	ENSMUSG00000109868.3	19.8264	-1.12276	0.557818	-2.01277	0.0441383	0.986235
Gm12821	ENSMUSG00000083599.2	8.75663	1.62659	0.808808	2.01109	0.0443156	0.986235
Gm9924	ENSMUSG00000104299.2	40.6369	0.745931	0.371164	2.0097	0.0444625	0.986235
Cplane2	ENSMUSG00000073733.5	31.0011	-1.13522	0.564966	-2.00936	0.0444993	0.986235
Dll3	ENSMUSG00000003436.12	28.0077	1.00465	0.500222	2.0084	0.0446005	0.986235
Rasl11b	ENSMUSG00000049907.9	1833.76	0.451386	0.224799	2.00796	0.044648	0.986235
Gm45378	ENSMUSG00000110326.2	7.61647	1.84555	0.919309	2.00754	0.0446918	0.986235
Snhg1	ENSMUSG00000108414.3	247.174	0.554535	0.276714	2.004	0.0450705	0.986235
Bche	ENSMUSG00000027792.12	80.2831	0.730636	0.364605	2.00391	0.0450794	0.986235
Gm12854	ENSMUSG00000078238.5	9.69634	1.43553	0.716528	2.00346	0.0451279	0.986235
Gm15833	ENSMUSG00000089703.2	3.0819	-3.0746	1.5349	-2.00313	0.0451635	0.986235
S100a16	ENSMUSG00000074457.11	1181.97	0.587736	0.293736	2.0009	0.0454034	0.986235
Mir877	ENSMUSG00000077931.3	11.4766	-1.31265	0.656038	-2.00087	0.0454062	0.986235
Nfe2l3	ENSMUSG00000029832.17	76.0359	0.531382	0.265754	1.99952	0.0455519	0.986235
Neurog2	ENSMUSG00000027967.9	27.9027	1.13092	0.565873	1.99853	0.0456591	0.986235
Zfp418	ENSMUSG00000034538.9	93.3381	-0.559629	0.280353	-1.99616	0.0459167	0.986235
Gm15879	ENSMUSG00000084790.2	84.0257	-0.595554	0.29861	-1.99442	0.0461062	0.986235
Gm30539	ENSMUSG00000112035.2	17.7555	1.06357	0.533316	1.99426	0.0461234	0.986235
Gm13868	ENSMUSG00000083306.2	4.46157	2.13341	1.0707	1.99254	0.0463115	0.986235
Triml2	ENSMUSG00000091490.4	2.13888	3.48122	1.74784	1.99173	0.046401	0.986235
Gm54499	ENSMUSG00002075882.1	114.421	-0.459884	0.2309	-1.9917	0.0464037	0.986235
Gm44270	ENSMUSG00000108108.2	3.44699	-2.57951	1.29548	-1.99117	0.046462	0.986235
Rgsl1	ENSMUSG00000042641.20	133.442	-0.538362	0.270377	-1.99116	0.0464638	0.986235
Serpinb8	ENSMUSG00000026315.14	631.667	-0.564472	0.283493	-1.99113	0.0464665	0.986235
Gm57009	ENSMUSG00000120261.1	31.9415	-0.922724	0.463595	-1.99037	0.0465504	0.986235
Mgp	ENSMUSG00000030218.3	365.455	0.76218	0.383009	1.98998	0.0465931	0.986235
Myh2	ENSMUSG00000033196.18	41.3022	1.08212	0.543815	1.98987	0.0466048	0.986235
Tmem86a	ENSMUSG00000010307.8	407.785	0.56117	0.282019	1.98983	0.0466096	0.986235
P4ha1	ENSMUSG00000019916.15	1587.23	-0.395632	0.198835	-1.98975	0.0466186	0.986235
Lrp8os2	ENSMUSG00000073779.8	18.9354	1.0816	0.543686	1.98939	0.0466582	0.986235
Map3k13	ENSMUSG00000033618.8	934.853	-0.557595	0.280481	-1.98799	0.0468122	0.986235
Gm45151	ENSMUSG00000108736.2	21.8552	-1.20917	0.60848	-1.98719	0.0469013	0.986235
Zfp462	ENSMUSG00000060206.12	1164.5	-0.67621	0.340368	-1.9867	0.0469556	0.986235
Ahnak	ENSMUSG00000069833.14	656.656	-0.411637	0.207297	-1.98574	0.0470626	0.986235
Gm44154	ENSMUSG00000107428.2	4.99693	2.3084	1.16289	1.98505	0.0471387	0.986235
Cd63-ps	ENSMUSG00000085939.4	316.276	0.557307	0.280802	1.98469	0.0471787	0.986235
Zfp146	ENSMUSG00000037029.9	826.804	-0.366204	0.184561	-1.98419	0.0472341	0.986235
Lin28b	ENSMUSG00000063804.9	159.83	-0.606707	0.305976	-1.98286	0.0473833	0.986235
Bcl6	ENSMUSG00000022508.6	861.746	-0.415707	0.209755	-1.98187	0.0474941	0.986235
Gm5446	ENSMUSG00000050243.7	70.6178	-0.606152	0.306077	-1.98039	0.04766	0.986235
Tmem60	ENSMUSG00000045435.10	415.406	0.413698	0.209055	1.9789	0.0478275	0.986235
Creb3l4	ENSMUSG00000027938.12	9.52916	1.53987	0.778269	1.97859	0.0478623	0.986235
Usp50	ENSMUSG00000027364.15	9.39473	1.35525	0.684971	1.97856	0.0478661	0.986235
Sorbs3	ENSMUSG00000022091.7	769.85	0.314692	0.159215	1.97652	0.0480961	0.986235
Mag	ENSMUSG00000036634.16	4050.11	0.431823	0.218587	1.97552	0.0482088	0.986235
Ces2g	ENSMUSG00000031877.10	6.42563	1.95601	0.990435	1.9749	0.0482799	0.986235
Ift70b	ENSMUSG00000075273.5	223.257	0.458973	0.232413	1.97482	0.0482885	0.986235
Il31ra	ENSMUSG00000050377.9	5.41361	1.90118	0.963057	1.97411	0.0483692	0.986235
Chn2	ENSMUSG00000004633.18	1168.24	0.367572	0.186271	1.97332	0.0484591	0.986235
Lpcat2	ENSMUSG00000033192.6	307.16	0.352727	0.178858	1.9721	0.0485983	0.986235
Tbx3os1	ENSMUSG00000087516.9	24.1105	-0.905031	0.459132	-1.97118	0.0487035	0.986235
Gsx1	ENSMUSG00000053129.6	9.75352	1.84753	0.937312	1.97109	0.0487138	0.986235
Gm5617	ENSMUSG00000042293.9	42.6808	0.756188	0.383648	1.97104	0.0487188	0.986235
4632411P08Rik	ENSMUSG00000097561.2	14.0137	1.36263	0.691371	1.97092	0.0487333	0.986235
Magef1	ENSMUSG00000116632.3	233.639	0.479223	0.243219	1.97034	0.0487995	0.986235
Urah	ENSMUSG00000025481.13	25.3419	1.21552	0.617146	1.96958	0.0488862	0.986235
Epha2	ENSMUSG00000006445.4	35.2276	-0.735889	0.373927	-1.968	0.0490679	0.986235
B3gnt8	ENSMUSG00000059479.8	21.2533	0.905195	0.460149	1.96718	0.0491628	0.986235
Gm4890	ENSMUSG00000097174.4	10.7224	1.27426	0.647814	1.96702	0.0491814	0.986235
Gm37145	ENSMUSG00000102278.2	2.13702	3.47327	1.76621	1.96651	0.0492403	0.986235
Rab34	ENSMUSG00000002059.19	346.003	0.510546	0.259636	1.96639	0.0492537	0.986235
Optc	ENSMUSG00000010311.16	13.7186	-1.13374	0.576694	-1.96592	0.0493076	0.986235
Gm16299	ENSMUSG00000089679.2	14.0673	-1.34623	0.684816	-1.96583	0.0493187	0.986235
Cd180	ENSMUSG00000021624.10	54.1511	0.685372	0.348737	1.96529	0.0493802	0.986235
Gm48678	ENSMUSG00000111971.2	21.9044	1.12647	0.573265	1.96501	0.0494126	0.986235
Nek2	ENSMUSG00000026622.16	21.3699	-0.960963	0.48927	-1.96407	0.0495217	0.986235
Mertk	ENSMUSG00000014361.6	1332.78	-0.382278	0.194664	-1.96379	0.0495549	0.986235
6720427I07Rik	ENSMUSG00000097375.4	107.054	0.572833	0.291752	1.96342	0.049597	0.986235
Tspan2	ENSMUSG00000027858.14	2263.2	0.322109	0.164065	1.9633	0.0496115	0.986235
Shc4	ENSMUSG00000035109.15	227.968	-0.461174	0.235002	-1.96243	0.049713	0.986235
Gm37999	ENSMUSG00000103482.2	17.015	1.51826	0.773719	1.96229	0.0497284	0.986235
Zgpat	ENSMUSG00000027582.17	2140.18	-0.284112	0.144831	-1.96168	0.0497997	0.986235
2310039H08Rik	ENSMUSG00000062619.7	66.9259	0.898796	0.458353	1.96093	0.0498876	0.986235
5430431A17Rik	ENSMUSG00000108322.4	3.79931	2.23843	1.14155	1.96087	0.0498943	0.986235
Wscd2	ENSMUSG00000063430.10	1678.08	-0.368688	0.188026	-1.96083	0.0498986	0.986235
Cbln4	ENSMUSG00000067578.4	729.472	-0.426201	0.217452	-1.95998	0.0499985	0.986235
Arr3	ENSMUSG00000060890.12	50.1256	0.722557	0.368842	1.95899	0.0501144	0.986235
Gm6052	ENSMUSG00000118246.2	2.78656	-2.89924	1.48002	-1.95891	0.050123	0.986235
Gm30806	ENSMUSG00000114697.2	1.51101	-4.04886	2.06782	-1.95804	0.0502259	0.986235
Gm48928	ENSMUSG00000113080.2	2.77361	-2.89574	1.47961	-1.9571	0.0503359	0.986235
Smim27	ENSMUSG00000028407.5	39.073	0.933871	0.477173	1.95709	0.0503369	0.986235
Gm10584	ENSMUSG00000109270.2	7.77345	1.70161	0.869461	1.95708	0.0503375	0.986235
Emp2	ENSMUSG00000022505.10	496.55	0.295326	0.150923	1.9568	0.0503714	0.986235
Cycs	ENSMUSG00000063694.6	208.119	0.604461	0.308925	1.95666	0.0503875	0.986235
Sh2d4b	ENSMUSG00000037833.15	68.1674	-0.909921	0.465049	-1.95661	0.0503931	0.986235
Cyp27a1	ENSMUSG00000026170.7	133.037	0.480318	0.245623	1.95551	0.0505229	0.986235
Htr1b	ENSMUSG00000049511.6	257.979	-0.647318	0.331028	-1.95548	0.0505269	0.986235
Itgb1bp2	ENSMUSG00000031312.6	16.0563	1.08882	0.55686	1.95528	0.0505498	0.986235
Gpr88	ENSMUSG00000068696.7	1654.31	-0.648971	0.331948	-1.95504	0.0505784	0.986235
Gpr37	ENSMUSG00000039904.10	1103.89	0.341149	0.174519	1.95479	0.0506075	0.986235
Gm56999	ENSMUSG00000121179.1	5830.32	0.439295	0.224729	1.95478	0.0506093	0.986235
Gm38120	ENSMUSG00000103085.2	4.15032	2.38077	1.21808	1.95453	0.050639	0.986235
2810449D17Rik	ENSMUSG00000120362.1	74.5572	0.632072	0.323563	1.95347	0.0507638	0.986235
Gm11665	ENSMUSG00000086222.2	1.48355	4.0249	2.06116	1.95274	0.0508508	0.986235
Gm48707	ENSMUSG00000114661.2	1.49972	-4.03939	2.06917	-1.95217	0.0509175	0.986235
Megf6	ENSMUSG00000057751.15	69.7135	-0.566913	0.290413	-1.95209	0.050927	0.986235
A230051N06Rik	ENSMUSG00000117172.3	68.9958	0.914494	0.468474	1.95207	0.05093	0.986235
Cacnb1	ENSMUSG00000020882.18	5445.31	-0.28383	0.145519	-1.95047	0.0511196	0.986235
Gm10350	ENSMUSG00000117381.2	10.2817	-1.29781	0.665395	-1.95043	0.0511249	0.986235
Epn3	ENSMUSG00000010080.16	23.5126	0.971422	0.498374	1.94918	0.0512734	0.986235
Gm5547	ENSMUSG00000104835.6	1.49436	4.03384	2.07011	1.94861	0.0513422	0.986235
Cand2	ENSMUSG00000030319.9	88.3579	0.503079	0.258238	1.94812	0.0514004	0.986235
Gramd1b	ENSMUSG00000040111.18	8405.13	-0.372898	0.191432	-1.94794	0.0514216	0.986235
Socs7	ENSMUSG00000038485.7	4055.87	-0.377259	0.193688	-1.94776	0.0514432	0.986235
Ifi208	ENSMUSG00000066677.13	1.95963	4.42752	2.27356	1.94739	0.0514877	0.986235
Ccnb2-ps	ENSMUSG00000083718.3	7.08101	1.55054	0.796604	1.94644	0.0516021	0.986235
Gm6133	ENSMUSG00000090451.2	4.47452	2.12472	1.09163	1.94637	0.0516101	0.986235
Tmem74b	ENSMUSG00000044364.6	127.331	0.756253	0.388727	1.94546	0.0517195	0.986235
Treml4	ENSMUSG00000051682.16	1.488	4.02858	2.07092	1.9453	0.0517383	0.986235
Ahctf1	ENSMUSG00000026491.14	1564.71	-0.43837	0.22537	-1.94512	0.0517607	0.986235
Kcnc4	ENSMUSG00000027895.11	2560.65	0.289296	0.148882	1.94312	0.0520017	0.986235
Fgf3	ENSMUSG00000031074.15	9.24199	-1.32299	0.680909	-1.94297	0.0520192	0.986235
Gm19459	ENSMUSG00000093601.3	1.48291	4.02438	2.07158	1.94266	0.0520575	0.986235
Plekhg4	ENSMUSG00000014782.17	106.773	-0.551583	0.284117	-1.9414	0.0522101	0.986235
Col8a1	ENSMUSG00000068196.6	77.6153	-0.599094	0.308608	-1.94128	0.0522245	0.986235
Etfbkmt	ENSMUSG00000039958.18	64.3097	0.696117	0.3586	1.94121	0.0522331	0.986235
Cd36	ENSMUSG00000002944.16	6.26663	1.90544	0.981698	1.94096	0.052263	0.986235
Meis1	ENSMUSG00000020160.19	48.2233	-0.767761	0.395753	-1.94	0.0523797	0.986235
Rcor1	ENSMUSG00000037896.18	754.096	-0.452044	0.233087	-1.93938	0.0524556	0.986235
Axdnd1	ENSMUSG00000026601.16	6.75335	-1.63405	0.842648	-1.93918	0.0524793	0.986235
Gm1043	ENSMUSG00000117286.2	1843.07	-0.373756	0.192767	-1.93891	0.0525128	0.986235
Doc2a	ENSMUSG00000052301.15	1581.21	0.462819	0.238851	1.93769	0.052661	0.986235
Gm43566	ENSMUSG00000105565.2	27.5686	0.879716	0.454025	1.9376	0.0526726	0.986235
Gm40552	ENSMUSG00000112598.2	2.63785	3.80496	1.96428	1.93708	0.0527356	0.986235
Gpx8	ENSMUSG00000021760.6	88.7552	0.722136	0.372876	1.93667	0.0527861	0.986235
Efnb3	ENSMUSG00000003934.6	1564.42	0.35789	0.184801	1.93662	0.0527915	0.986235
Pcdh8	ENSMUSG00000036422.11	719.945	-0.306076	0.158054	-1.93654	0.0528022	0.986235
Ptk6	ENSMUSG00000038751.6	2.19854	-3.51439	1.8155	-1.93576	0.0528967	0.986235
Gm15787	ENSMUSG00000086247.9	11.5981	1.32196	0.68292	1.93574	0.052899	0.986235
Tmem212	ENSMUSG00000043164.4	2.98185	2.97223	1.53545	1.93574	0.0528999	0.986235
Mir7220	ENSMUSG00000098247.3	3.61155	-2.65231	1.37028	-1.9356	0.0529173	0.986235
AU022252	ENSMUSG00000078584.10	933.62	-0.391974	0.202596	-1.93475	0.0530207	0.986235
Gm42528	ENSMUSG00000107134.2	189.35	0.505799	0.261559	1.93378	0.05314	0.986235
Cdca3	ENSMUSG00000023505.14	17.8832	1.06249	0.5495	1.93355	0.0531683	0.986235
C330013E15Rik	ENSMUSG00000097093.4	26.2094	0.930235	0.481278	1.93284	0.0532555	0.986235
Ndufb4	ENSMUSG00000022820.5	237.73	0.556022	0.287751	1.9323	0.0533221	0.986235
Cyp2j12	ENSMUSG00000081225.4	43.1817	0.83243	0.430823	1.93218	0.0533368	0.986235
Gm41291	ENSMUSG00000121114.1	20.5609	-0.928738	0.480675	-1.93215	0.0533404	0.986235
Gm37334	ENSMUSG00000104525.2	2.3219	3.59705	1.86186	1.93197	0.0533637	0.986235
Islr2	ENSMUSG00000051243.15	2187.97	-0.452244	0.234102	-1.93183	0.0533811	0.986235
Prdx1	ENSMUSG00000028691.13	1401.34	0.465878	0.241298	1.93071	0.0535184	0.986235
S1pr5	ENSMUSG00000045087.9	394.076	0.414569	0.214733	1.93062	0.0535296	0.986235
Gse1	ENSMUSG00000031822.21	2465.49	-0.52621	0.272632	-1.93011	0.0535928	0.986235
E430024P14Rik	ENSMUSG00000090069.4	57.1982	0.623197	0.322897	1.93002	0.0536047	0.986235
Yipf2	ENSMUSG00000032182.16	565.482	0.398107	0.206341	1.92936	0.0536863	0.986235
Prdm2	ENSMUSG00000057637.14	2151.1	-0.495804	0.257011	-1.92911	0.053717	0.986235
AU022793	ENSMUSG00000115230.3	3.29731	2.50848	1.30041	1.92899	0.0537321	0.986235
Gm14443	ENSMUSG00000078902.4	81.4295	0.527606	0.273529	1.92889	0.053745	0.986235
Epha6	ENSMUSG00000055540.16	321.895	-0.801775	0.415805	-1.92825	0.0538242	0.986235
BC049715	ENSMUSG00000047515.9	18.2677	-1.11525	0.578422	-1.92809	0.0538433	0.986235
Gm44257	ENSMUSG00000107815.2	32.317	-0.942849	0.489061	-1.92788	0.0538704	0.986235
Ogn	ENSMUSG00000021390.7	137.543	0.498929	0.258837	1.92758	0.0539073	0.986235
1700001P01Rik	ENSMUSG00000018543.9	3.95789	-2.33015	1.20901	-1.92732	0.0539394	0.986235
Mtf1	ENSMUSG00000028890.14	832.771	-0.356882	0.185304	-1.92593	0.0541136	0.986235
Gm8702	ENSMUSG00000115916.2	11.3785	1.19764	0.621956	1.92561	0.0541528	0.986235
2700029L08Rik	ENSMUSG00000106691.2	23.1803	-1.13535	0.589889	-1.92469	0.0542682	0.986235
Mbp	ENSMUSG00000041607.18	52900.7	0.417725	0.217035	1.92468	0.0542689	0.986235
B930059L03Rik	ENSMUSG00000113361.2	39.974	0.951935	0.494775	1.92398	0.0543576	0.986235
Agt	ENSMUSG00000031980.11	131.229	0.663903	0.345097	1.92382	0.0543778	0.986235
2700069I18Rik	ENSMUSG00000086224.9	9.09884	-1.42053	0.738432	-1.92371	0.0543911	0.986235
Gm57421	ENSMUSG00000120026.1	19.2696	0.947337	0.492461	1.92368	0.0543948	0.986235
Gm9294	ENSMUSG00000044609.7	20.0019	1.31049	0.681378	1.92329	0.054444	0.986235
Gm44678	ENSMUSG00000108920.2	28.5148	1.73886	0.904349	1.92278	0.054508	0.986235
Nipsnap3b	ENSMUSG00000015247.11	204.681	0.359608	0.187145	1.92154	0.0546631	0.986235
Gm10706	ENSMUSG00000074508.5	1.86862	-4.35502	2.26722	-1.92087	0.0547485	0.986235
Snora41	ENSMUSG00000064602.3	9.29523	1.88141	0.979628	1.92054	0.05479	0.986235
Sertad4	ENSMUSG00000016262.15	500.761	-0.41851	0.217994	-1.91983	0.0548798	0.986235
Gm4939	ENSMUSG00000114529.2	48.3154	-0.714908	0.372498	-1.91923	0.0549557	0.986235
Gm36584	ENSMUSG00000109383.2	4.30415	2.06869	1.0783	1.91848	0.0550506	0.986235
Gm23751	ENSMUSG00000088208.3	1.98944	-3.35986	1.75159	-1.91818	0.0550884	0.986235
Gm6206	ENSMUSG00000048949.9	524.215	-0.326167	0.170047	-1.9181	0.0550985	0.986235
1700047F07Rik	ENSMUSG00000085549.8	28.2785	-0.780794	0.407156	-1.91768	0.0551519	0.986235
Foxl2	ENSMUSG00000050397.5	16.8024	-0.995011	0.519111	-1.91676	0.0552686	0.986235
Tmem88b	ENSMUSG00000073680.3	1275.29	0.37408	0.195188	1.91651	0.0553007	0.986235
Sst	ENSMUSG00000004366.5	5991.61	0.670488	0.349928	1.91607	0.0553556	0.986235
Sync	ENSMUSG00000001333.10	44.2105	-0.890681	0.464916	-1.91579	0.0553922	0.986235
Bmal2	ENSMUSG00000040187.16	364.204	-0.39319	0.205271	-1.91547	0.0554327	0.986235
Gm44732	ENSMUSG00000108934.2	3.03775	-3.03862	1.58657	-1.91521	0.0554652	0.986235
Gm56507	ENSMUSG00000120539.1	43.9573	-0.693611	0.362257	-1.9147	0.0555314	0.986235
Gm56792	ENSMUSG00000120721.1	2.13349	-3.47249	1.81453	-1.91372	0.0556563	0.986235
Gm42930	ENSMUSG00000106940.2	5.97121	2.28861	1.19597	1.9136	0.0556708	0.986235
Gm30108	ENSMUSG00000114241.3	36.2793	0.883176	0.46165	1.91309	0.055737	0.986235
Elfn2	ENSMUSG00000043460.8	5436.85	-0.440152	0.230089	-1.91296	0.0557528	0.986235
Gm15772	ENSMUSG00000062353.7	3.29547	2.51728	1.31632	1.91236	0.0558296	0.986235
Sntb2	ENSMUSG00000041308.7	927.224	-0.774183	0.404875	-1.91215	0.0558568	0.986235
1700052K11Rik	ENSMUSG00000099681.2	230.887	0.377523	0.197603	1.91051	0.0560675	0.986235
Cenpq	ENSMUSG00000023919.10	91.7962	0.507128	0.265587	1.90946	0.0562026	0.986235
Nectin1	ENSMUSG00000032012.10	2328.94	-0.324466	0.169937	-1.90934	0.0562187	0.986235
Gm15952	ENSMUSG00000085655.6	19.7841	1.06523	0.558007	1.909	0.0562622	0.986235
Tmem150a	ENSMUSG00000055912.9	299.008	0.335073	0.175531	1.90891	0.0562733	0.986235
Hacl1	ENSMUSG00000021884.19	72.8	0.523466	0.274309	1.90831	0.0563511	0.986235
Bcor	ENSMUSG00000040363.16	1337.6	-0.439346	0.230247	-1.90815	0.0563719	0.986235
Gm15720	ENSMUSG00000082120.2	192.533	0.393715	0.206396	1.90757	0.0564468	0.986235
Htr1d	ENSMUSG00000070687.12	14.3489	-1.23519	0.647622	-1.90727	0.0564855	0.986235
Gm20731	ENSMUSG00000102912.2	4.538	-2.16569	1.13555	-1.90718	0.0564978	0.986235
2010320M18Rik	ENSMUSG00000100691.3	124.914	0.7736	0.405734	1.90667	0.0565633	0.986235
Gm38381	ENSMUSG00000102594.2	1.47465	4.01743	2.1078	1.90598	0.0566524	0.986235
Gm8261	ENSMUSG00000081718.2	57.7515	-0.656051	0.344245	-1.90577	0.0566802	0.986235
Skap1	ENSMUSG00000057058.17	40.6443	0.87537	0.459399	1.90547	0.0567193	0.986235
Trim12a	ENSMUSG00000066258.14	43.9257	0.616941	0.323814	1.90523	0.0567496	0.986235
Gm8098	ENSMUSG00000073073.5	61.1352	0.569114	0.298924	1.90388	0.0569258	0.986235
Cited4	ENSMUSG00000070803.7	309.573	0.46928	0.246549	1.90339	0.0569892	0.986235
Dtd2	ENSMUSG00000020956.15	258.233	0.47732	0.250784	1.90331	0.057	0.986235
Arc	ENSMUSG00000022602.15	6508.91	-0.657339	0.34539	-1.90318	0.0570173	0.986235
Zfp668	ENSMUSG00000049728.15	543.5	-0.346831	0.182268	-1.90286	0.0570582	0.986235
Gm56959	ENSMUSG00000120290.1	15.8389	1.07592	0.565558	1.9024	0.0571193	0.986235
Fuom	ENSMUSG00000025466.20	587.023	0.53312	0.280328	1.90177	0.0572009	0.986235
Klhl3	ENSMUSG00000014164.16	2215.18	-0.40534	0.213192	-1.9013	0.0572633	0.986235
Trim9	ENSMUSG00000021071.18	11476.4	-0.331716	0.174481	-1.90115	0.0572819	0.986235
Gm33682	ENSMUSG00000112971.2	1.99561	3.35866	1.76711	1.90065	0.0573482	0.986235
Fbxo15	ENSMUSG00000034391.13	3.32619	2.4844	1.3072	1.90055	0.0573616	0.986235
Rpl29-ps2	ENSMUSG00000094772.3	12.6714	1.15358	0.606998	1.90046	0.0573725	0.986235
Clec18a	ENSMUSG00000033633.16	263.198	0.429258	0.225908	1.90015	0.0574133	0.986235
Gm57476	ENSMUSG00000121216.1	5.13351	2.07425	1.09172	1.89999	0.057435	0.986235
Gm12907	ENSMUSG00000087195.2	5.23763	-1.82577	0.961127	-1.89961	0.0574844	0.986235
Rps4l	ENSMUSG00000063171.6	309.624	0.720392	0.379282	1.89936	0.0575174	0.986235
Parp16	ENSMUSG00000032392.12	86.6986	0.583889	0.307554	1.89849	0.0576311	0.986235
Or2ak4	ENSMUSG00000107677.3	48.5651	0.6196	0.326398	1.8983	0.057657	0.986235
Naga	ENSMUSG00000022453.9	503.476	0.386522	0.203669	1.89779	0.0577235	0.986235
Gm4847	ENSMUSG00000051081.8	2.15609	3.48479	1.83673	1.89727	0.0577917	0.986235
Pcsk5	ENSMUSG00000024713.17	297.842	0.424141	0.22361	1.89679	0.0578553	0.986235
Acin1	ENSMUSG00000022185.20	4872.42	-0.274945	0.145163	-1.89404	0.0582201	0.986235
Mt2	ENSMUSG00000031762.8	1885.5	0.654032	0.345462	1.89321	0.0583296	0.986235
Mettl21a	ENSMUSG00000025956.11	223.671	0.36678	0.19378	1.89277	0.0583883	0.986235
Zfp93	ENSMUSG00000055305.16	225.471	-0.359052	0.189734	-1.89239	0.0584388	0.986235
Parvaos	ENSMUSG00000085049.2	1.80666	4.30958	2.27755	1.8922	0.0584647	0.986235
Map3k14	ENSMUSG00000020941.8	139.161	-0.544969	0.288056	-1.89188	0.0585064	0.986235
Perp	ENSMUSG00000019851.9	97.1905	0.59649	0.315358	1.89147	0.058562	0.986235
Kcng1	ENSMUSG00000074575.5	906.108	-0.505046	0.267051	-1.8912	0.0585978	0.986235
Pisd-ps1	ENSMUSG00000082286.14	80.0107	-0.512891	0.271214	-1.89109	0.0586117	0.986235
C3ar1	ENSMUSG00000040552.9	55.5216	0.555012	0.293589	1.89044	0.0586995	0.986235
Dpy19l3	ENSMUSG00000043671.15	1410.47	-0.351369	0.185882	-1.89028	0.0587201	0.986235
Col24a1	ENSMUSG00000028197.5	324.765	-0.742202	0.392695	-1.89002	0.0587551	0.986235
Ptpn14	ENSMUSG00000026604.18	184.286	-0.535544	0.283455	-1.88934	0.0588457	0.986235
Ssc5d	ENSMUSG00000035279.9	111.893	-0.491094	0.259992	-1.88888	0.0589077	0.986235
Gpr161	ENSMUSG00000040836.16	244.054	-0.463142	0.245224	-1.88865	0.0589388	0.986235
Ago2	ENSMUSG00000036698.12	3031.76	-0.562572	0.298047	-1.88753	0.0590895	0.986235
Nlrc4	ENSMUSG00000039193.10	12.9581	1.21666	0.644925	1.88651	0.059226	0.986235
Eif4ebp2	ENSMUSG00000020091.16	2015.72	-0.36642	0.194246	-1.88637	0.0592457	0.986235
Cnp	ENSMUSG00000006782.17	6755.6	0.407466	0.216008	1.88635	0.0592484	0.986235
Cry1	ENSMUSG00000020038.11	411.665	-0.443117	0.234928	-1.88618	0.0592701	0.986235
Gm32151	ENSMUSG00000112945.2	5.77377	1.76317	0.934791	1.88617	0.0592721	0.986235
Palmd	ENSMUSG00000033377.15	505.516	-0.445621	0.236495	-1.88427	0.0595278	0.986235
Trappc2	ENSMUSG00000079317.11	361.867	0.362188	0.192268	1.88377	0.0595966	0.986235
Svet1	ENSMUSG00000109648.2	3.33991	3.14877	1.67195	1.8833	0.0596603	0.986235
Ccdc122	ENSMUSG00000034795.15	37.9588	0.687798	0.365273	1.88297	0.0597044	0.986235
Gm36529	ENSMUSG00000113771.2	9.42286	1.35156	0.717931	1.88258	0.0597574	0.986235
Mfap1b	ENSMUSG00000048222.4	329.063	0.537393	0.285523	1.88214	0.0598176	0.986235
Gm35558	ENSMUSG00000113702.2	12.2517	1.14021	0.605911	1.88182	0.0598606	0.986235
Mir124a-1hg	ENSMUSG00000097545.9	8102.48	-0.310217	0.164929	-1.88091	0.0599842	0.986235
Gm45027	ENSMUSG00000109010.2	1.97915	-3.35621	1.78471	-1.88054	0.0600347	0.986235
Mrps36-ps2	ENSMUSG00000081911.2	33.6073	0.697307	0.370975	1.87966	0.0601547	0.986235
Gm20005	ENSMUSG00000106674.3	2.82506	2.88308	1.53398	1.87948	0.0601786	0.986235
Gm5174	ENSMUSG00000090308.3	1.33231	-3.86861	2.06009	-1.87788	0.0603975	0.986235
Nfe2	ENSMUSG00000058794.13	1.33231	-3.86861	2.06009	-1.87788	0.0603975	0.986235
Gm38340	ENSMUSG00000102516.2	32.8002	-0.94817	0.505094	-1.87721	0.0604887	0.986235
Gm33045	ENSMUSG00000109853.2	34.9309	0.782259	0.416758	1.87701	0.0605167	0.986235
Ncoa4	ENSMUSG00000056234.16	144.098	-0.432097	0.230225	-1.87685	0.0605393	0.986235
Gm10076	ENSMUSG00000060143.9	15.3293	1.30841	0.697419	1.87608	0.0606445	0.986235
Cdt1	ENSMUSG00000006585.4	54.7636	0.661257	0.352478	1.87602	0.0606521	0.986235
P2rx6	ENSMUSG00000022758.15	67.2408	0.646297	0.344526	1.8759	0.0606688	0.986235
Cldn11	ENSMUSG00000037625.8	2621.91	0.404376	0.215617	1.87544	0.0607325	0.986235
Gm35290	ENSMUSG00000117263.2	13.5646	1.18764	0.633332	1.87523	0.0607617	0.986235
9130004C02Rik	ENSMUSG00000120169.1	101.835	0.529841	0.282569	1.87509	0.060781	0.986235
Snapc2	ENSMUSG00000011837.5	626.606	0.490557	0.261738	1.87423	0.0608991	0.986235
mt-Nd6	ENSMUSG00000064368.1	292.003	0.732274	0.390804	1.87376	0.0609632	0.986235
Adcy3	ENSMUSG00000020654.16	1753.52	-0.294838	0.157379	-1.87342	0.0610098	0.986235
Cilp	ENSMUSG00000042254.15	2.65818	-2.81978	1.50523	-1.87332	0.0610246	0.986235
Snrpc	ENSMUSG00000024217.11	267.502	0.412585	0.22029	1.87292	0.0610795	0.986235
4930563E22Rik	ENSMUSG00000053574.6	94.9472	0.478898	0.255703	1.87287	0.0610863	0.986235
Mn1	ENSMUSG00000070576.5	1291.91	-0.387402	0.206872	-1.87266	0.0611149	0.986235
Gm26583	ENSMUSG00000097476.2	4.97633	1.97606	1.05556	1.87204	0.0612006	0.986235
Zar1l	ENSMUSG00000056586.9	21.9692	1.45966	0.77983	1.87177	0.0612391	0.986235
Mir703	ENSMUSG00000105814.3	26.1933	0.890673	0.475849	1.87176	0.0612404	0.986235
Gm26885	ENSMUSG00000097125.4	15.9992	1.02247	0.546309	1.8716	0.0612614	0.986235
A930005G22Rik	ENSMUSG00000106887.2	11.745	1.35258	0.722817	1.87126	0.0613087	0.986235
Gm36401	ENSMUSG00000104342.2	1.32082	-3.8581	2.06186	-1.87117	0.061321	0.986235
Igkv6-20	ENSMUSG00000076587.4	1.32082	-3.8581	2.06186	-1.87117	0.061321	0.986235
1700023F02Rik	ENSMUSG00000100000.8	1.32082	-3.8581	2.06186	-1.87117	0.061321	0.986235
Gm47814	ENSMUSG00000114575.2	50.5432	-0.598939	0.320192	-1.87056	0.0614056	0.986235
Scara3	ENSMUSG00000034463.5	926.592	0.324827	0.173655	1.87053	0.0614102	0.986235
Pde10a	ENSMUSG00000023868.18	2654.12	-0.496442	0.265457	-1.87014	0.0614639	0.986235
Gm56879	ENSMUSG00000120061.1	1.31977	3.85597	2.06228	1.86976	0.0615174	0.986235
Hmgcs2	ENSMUSG00000027875.13	184.506	0.379312	0.202963	1.86887	0.0616405	0.986235
Gm44091	ENSMUSG00000107688.2	1.89198	-4.37171	2.33953	-1.86863	0.0616739	0.986235
Gm22106	ENSMUSG00000084493.3	1.89198	-4.37171	2.33953	-1.86863	0.0616739	0.986235
Pcdhb5	ENSMUSG00000063687.4	170.899	-0.390577	0.209026	-1.86856	0.0616845	0.986235
Ccnd1	ENSMUSG00000070348.6	1621.13	-0.375059	0.200762	-1.86818	0.0617367	0.986235
B430319G15Rik	ENSMUSG00000103622.2	23.7066	0.82812	0.44332	1.868	0.0617626	0.986235
Rad21l	ENSMUSG00000074704.10	12.3805	1.37	0.733443	1.8679	0.0617756	0.986235
Nudt8	ENSMUSG00000110949.2	85.6057	0.528189	0.282798	1.86772	0.0618006	0.986235
Itpkb	ENSMUSG00000038855.11	750.496	-0.354688	0.189998	-1.8668	0.0619299	0.986235
Eid3	ENSMUSG00000109864.2	4.52107	-2.54115	1.36132	-1.86667	0.0619471	0.986235
Rpl18a	ENSMUSG00000045128.10	375.344	0.618087	0.331255	1.8659	0.0620559	0.986235
G530011O06Rikx	ENSMUSG00000072844.7	37.2852	1.40685	0.754001	1.86584	0.0620631	0.986235
Ovca2	ENSMUSG00000038268.5	484.751	0.432335	0.23175	1.86553	0.0621078	0.986235
Gm38101	ENSMUSG00000104157.2	16.2956	-1.12438	0.602723	-1.8655	0.0621115	0.986235
4933427D14Rik	ENSMUSG00000107877.3	910.732	-0.366304	0.196466	-1.86447	0.0622556	0.986235
Itgb4	ENSMUSG00000020758.16	269.064	0.363644	0.195117	1.86373	0.0623603	0.986235
Gm4430	ENSMUSG00000103532.2	38.0221	0.690103	0.370282	1.86372	0.0623605	0.986235
Spice1	ENSMUSG00000043065.13	420.219	-0.343187	0.184193	-1.86319	0.0624356	0.986235
Gm8355	ENSMUSG00000093798.3	33.6676	-1.01038	0.542362	-1.86293	0.062472	0.986235
Fabp7	ENSMUSG00000019874.12	390.265	0.577224	0.309967	1.86221	0.0625735	0.986235
6720470G18Rik	ENSMUSG00000120018.1	2.50538	3.71412	1.9945	1.86218	0.0625775	0.986235
Fut1	ENSMUSG00000008461.7	2.00222	4.45599	2.39353	1.86168	0.062648	0.986235
Epo	ENSMUSG00000029711.14	93.1761	-0.479202	0.257417	-1.86158	0.0626626	0.986235
Atp8b5	ENSMUSG00000028457.19	5.58056	-1.6941	0.910356	-1.86092	0.0627551	0.986235
Gm20033	ENSMUSG00000097640.9	103.551	0.659682	0.35471	1.85978	0.0629173	0.986235
Pla2g4b	ENSMUSG00000098488.8	69.0259	-0.604504	0.325056	-1.85969	0.062929	0.986235
Gpr83	ENSMUSG00000031932.15	671.031	0.309526	0.166446	1.85962	0.06294	0.986235
Ctxnd1	ENSMUSG00000097789.3	391	-0.48826	0.262709	-1.85856	0.0630897	0.986235
Tmem150b	ENSMUSG00000046456.15	22.2991	-0.863633	0.46486	-1.85784	0.0631924	0.986235
Ptger4	ENSMUSG00000039942.16	46.249	-0.652426	0.351204	-1.85768	0.0632143	0.986235
Casp4	ENSMUSG00000033538.14	7.89317	1.61023	0.866927	1.8574	0.0632541	0.986235
Gm18980	ENSMUSG00000104744.2	30.0464	-0.749471	0.403682	-1.85659	0.0633702	0.986235
Prok1	ENSMUSG00000070368.10	3.45087	2.60747	1.40464	1.85632	0.0634075	0.986235
Gm9038	ENSMUSG00000107686.2	8.21292	-1.35738	0.731374	-1.85593	0.0634633	0.986235
Gm38372	ENSMUSG00000103509.2	67.8869	-1.30261	0.701943	-1.85573	0.0634927	0.986235
P3h4	ENSMUSG00000006931.16	267.342	0.479751	0.258585	1.8553	0.0635537	0.986235
Gm4787	ENSMUSG00000072974.5	18.2465	-0.928651	0.500695	-1.85472	0.0636358	0.986235
Ift56	ENSMUSG00000056832.15	293.837	-0.354804	0.191443	-1.85331	0.0638373	0.986235
Gm46507	ENSMUSG00000115838.2	1.32168	3.85772	2.08153	1.85331	0.063838	0.986235
Gm28959	ENSMUSG00000100039.2	5.46726	1.87899	1.01418	1.85271	0.0639237	0.986235
Gm57245	ENSMUSG00000120837.1	13.7652	1.38527	0.747781	1.85251	0.0639531	0.986235
Kremen1	ENSMUSG00000020393.17	775.997	-0.349659	0.188841	-1.85161	0.0640824	0.986235
Slc23a3	ENSMUSG00000026205.9	45.5527	1.225	0.66163	1.85149	0.0640989	0.986235
Atxn7	ENSMUSG00000021738.6	929.303	-0.44854	0.242354	-1.85076	0.0642038	0.986235
Gm12183	ENSMUSG00000082454.4	1948.09	-0.382983	0.207017	-1.85001	0.0643123	0.986235
Prpf18	ENSMUSG00000039449.15	1461.06	-0.254294	0.137479	-1.84969	0.0643577	0.986235
Smkr-ps	ENSMUSG00000045709.13	5.45064	1.89605	1.0251	1.84964	0.0643661	0.986235
C2	ENSMUSG00000024371.15	29.7697	0.754641	0.408327	1.84813	0.0645838	0.986235
Gm56637	ENSMUSG00000120219.1	36.9192	0.943901	0.510857	1.84768	0.0646485	0.986235
Gm15285	ENSMUSG00000081277.2	27.0321	0.758517	0.410582	1.84742	0.0646863	0.986235
Gm57158	ENSMUSG00000120910.1	45.1882	0.693989	0.375796	1.84672	0.064788	0.986235
Gm20488	ENSMUSG00000107314.2	256.166	-0.513735	0.278343	-1.84569	0.0649369	0.986235
Gm7067	ENSMUSG00000109435.2	25.8927	-0.852686	0.461996	-1.84566	0.0649419	0.986235
Bco2	ENSMUSG00000032066.10	99.3545	0.497917	0.269785	1.84561	0.0649492	0.986235
Rec114	ENSMUSG00000074269.11	2.78993	2.90247	1.57299	1.84519	0.0650096	0.986235
Fmo2	ENSMUSG00000040170.14	30.1678	-0.758669	0.411199	-1.84502	0.065035	0.986235
Gm11730	ENSMUSG00000087057.8	17.8749	1.00072	0.542585	1.84436	0.0651309	0.986235
Fbxo16	ENSMUSG00000034532.10	258.32	0.385227	0.208875	1.8443	0.0651397	0.986235
Egr4	ENSMUSG00000071341.5	820.486	-0.292668	0.158722	-1.84391	0.0651968	0.986235
Plpp2	ENSMUSG00000052151.13	39.9139	0.632595	0.34312	1.84365	0.0652335	0.986235
Ildr1	ENSMUSG00000022900.15	6.62984	1.78863	0.970413	1.84316	0.0653051	0.986235
Gm50115	ENSMUSG00000118234.2	23.4485	0.789379	0.428328	1.84293	0.0653391	0.986235
Plcd3	ENSMUSG00000020937.15	513.092	0.384812	0.208839	1.84263	0.0653833	0.986235
Ubtd2	ENSMUSG00000044949.5	440.822	-0.49643	0.269421	-1.84258	0.0653905	0.986235
[truncated: 56,005 more rows]

## Sheet: cerebellum_HFD_vs_Normal_4wk
GeneName	ENSG	baseMean	log2FoldChange Normal/HFD	lfcSE	stat	pvalue	padj
[truncated: 56,884 more rows]
