# Supplementary material for: Diet-Driven Microglial Activation: Region-Specific Neuroinflammation in the Mouse Brain
Source: Brain Sci. 2025 Dec 25;16(1):29. doi: 10.3390/brainsci16010029 (PMC12839311; doi:10.3390/brainsci16010029)
Supplement: Supplementary file 1 [file brainsci-16-00029-s001.zip › Supplementary Files/Supplementary Data_S2_12wk.xlsx]

## Sheet: hypothalamus_HFD_vs_Normal_12wk
GeneName	ENSG	baseMean	log2FoldChange normal/HFD	lfcSE	stat	pvalue	padj
Serpina3n	ENSMUSG00000021091.9	2321.86	-0.972858	0.112272	-8.66515	4.50909e-18	1.47132e-13
Pomc	ENSMUSG00000020660.7	2435.33	-1.1313	0.202886	-5.57604	2.46055e-08	0.000337065
Cartpt	ENSMUSG00000021647.8	3707.77	-0.806989	0.145778	-5.53575	3.09897e-08	0.000337065
Foxg1	ENSMUSG00000020950.11	122.157	2.08101	0.393693	5.28586	1.25114e-07	0.00102062
Nr5a1	ENSMUSG00000026751.15	644.983	-0.66869	0.134922	-4.95613	7.19099e-07	0.00422584
Socs3	ENSMUSG00000053113.4	137.608	-1.08037	0.219312	-4.9262	8.38455e-07	0.00422584
Zic1	ENSMUSG00000032368.15	1196.63	0.799371	0.162775	4.91091	9.06555e-07	0.00422584
Gm43517	ENSMUSG00000089922.3	35.321	2.38004	0.507783	4.68712	2.77076e-06	0.0113013
Lcn2	ENSMUSG00000026822.15	95.9402	5.07158	1.09165	4.64577	3.38807e-06	0.0122836
Meis2	ENSMUSG00000027210.21	380.917	0.881609	0.191575	4.6019	4.18658e-06	0.0136608
Gm57153	ENSMUSG00000120194.1	71.3308	-1.30823	0.299891	-4.36234	1.28679e-05	0.0381708
Asb4	ENSMUSG00000042607.16	1659.19	-0.507791	0.121431	-4.18174	2.89289e-05	0.0786626
C4b	ENSMUSG00000073418.5	1782.83	-0.683523	0.165343	-4.13397	3.56547e-05	0.0894934
Npvf	ENSMUSG00000029831.8	279.276	-0.873186	0.212153	-4.11583	3.85787e-05	0.0899159
Gsc	ENSMUSG00000021095.6	11.9416	3.78743	0.929041	4.0767	4.56785e-05	0.099366
Ces1d	ENSMUSG00000056973.7	78.5436	-1.39522	0.358852	-3.88802	0.000101063	0.206106
Tbr1	ENSMUSG00000035033.16	62.7653	1.66713	0.435045	3.83209	0.000127057	0.239155
Atf3	ENSMUSG00000026628.14	43.361	-1.61784	0.423204	-3.82283	0.000131927	0.239155
Samd3	ENSMUSG00000051354.15	19.6755	2.82493	0.742506	3.80458	0.000142043	0.24394
Phox2a	ENSMUSG00000007946.12	11.0666	-3.06397	0.814901	-3.75993	0.000169962	0.274855
Hdc	ENSMUSG00000027360.6	2221.92	-0.464965	0.123993	-3.74992	0.000176891	0.274855
Gpr50	ENSMUSG00000056380.14	1040.21	-0.454483	0.123473	-3.68083	0.000232472	0.344798
2900052N01Rik	ENSMUSG00000099696.8	1293.22	0.461755	0.127747	3.61459	0.000300822	0.421969
Reln	ENSMUSG00000042453.15	1608.59	0.64944	0.180075	3.60649	0.000310366	0.421969
Dnah14	ENSMUSG00000047369.18	51.5078	1.16127	0.323298	3.59195	0.00032821	0.428379
Adcy7	ENSMUSG00000031659.14	835.396	0.52765	0.148814	3.5457	0.000391574	0.491426
Col5a2	ENSMUSG00000026042.17	387.959	-0.507437	0.145131	-3.49641	0.000471566	0.569896
Traf3ip3	ENSMUSG00000037318.11	34.2247	-1.58082	0.459253	-3.44215	0.000577116	0.672546
Pdpr	ENSMUSG00000033624.11	599.552	0.649561	0.190911	3.40243	0.000667895	0.729271
Ucn3	ENSMUSG00000044988.8	48.1682	1.90531	0.561579	3.39277	0.000691909	0.729271
Foxd2	ENSMUSG00000055210.5	98.4214	-0.883831	0.260533	-3.3924	0.000692841	0.729271
Nkx2-4	ENSMUSG00000054160.3	301.886	-0.574	0.170623	-3.36415	0.000767797	0.782913
Prlh	ENSMUSG00000090550.3	23.9523	-1.79141	0.537414	-3.33339	0.000857954	0.848334
Crym	ENSMUSG00000030905.6	177.598	-0.702769	0.212148	-3.31264	0.000924192	0.886953
H2-K1	ENSMUSG00000061232.17	1033.38	-0.523325	0.159347	-3.28418	0.0010228	0.953546
Ifi27	ENSMUSG00000064215.14	915.856	-0.467733	0.14341	-3.26151	0.00110822	0.990733
Dlgap2	ENSMUSG00000047495.16	468.772	0.571812	0.175777	3.25305	0.00114172	0.990733
Crabp1	ENSMUSG00000032291.9	370.917	-0.576268	0.17731	-3.25007	0.00115378	0.990733
Skor2	ENSMUSG00000091519.2	9.22134	3.09333	0.964587	3.2069	0.00134174	0.999951
Il5ra	ENSMUSG00000005364.12	3.41517	-5.20024	1.62213	-3.20581	0.00134684	0.999951
Dcc	ENSMUSG00000060534.17	907.266	0.50532	0.159756	3.16306	0.00156118	0.999951
Slc16a13	ENSMUSG00000044367.8	171.311	0.575388	0.184372	3.12079	0.00180365	0.999951
Pdyn	ENSMUSG00000027400.12	2708.42	-0.327277	0.105341	-3.10684	0.001891	0.999951
Rprm	ENSMUSG00000075334.3	1416.87	-0.379762	0.122629	-3.09684	0.00195598	0.999951
Pappa	ENSMUSG00000028370.8	78.1897	1.01345	0.328308	3.0869	0.00202257	0.999951
Gm9954	ENSMUSG00000104868.2	105.767	0.778283	0.252132	3.08681	0.00202315	0.999951
S100a6	ENSMUSG00000001025.9	341.524	-0.828568	0.269473	-3.07477	0.00210661	0.999951
Sp8	ENSMUSG00000048562.8	48.2106	1.02178	0.332621	3.07191	0.00212691	0.999951
Zic2	ENSMUSG00000061524.9	495.753	0.493724	0.160769	3.07101	0.00213338	0.999951
Auts2	ENSMUSG00000029673.20	1446.58	0.353096	0.115453	3.05835	0.0022256	0.999951
Inmt	ENSMUSG00000003477.6	30.0323	-1.45672	0.47845	-3.04468	0.00232929	0.999951
Avil	ENSMUSG00000025432.12	69.5886	-0.87402	0.287292	-3.04227	0.00234798	0.999951
Crh	ENSMUSG00000049796.5	92.0224	0.833075	0.273837	3.04222	0.00234837	0.999951
Cys1	ENSMUSG00000062563.16	451.227	-0.448098	0.147909	-3.02955	0.00244916	0.999951
Arhgef33	ENSMUSG00000054901.8	151.012	0.762472	0.253134	3.01213	0.00259426	0.999951
Synj2	ENSMUSG00000023805.18	1107.56	0.352436	0.117466	3.00033	0.00269687	0.999951
Fam163a	ENSMUSG00000015484.4	183.459	-0.616211	0.205418	-2.99979	0.00270165	0.999951
Ptpn3	ENSMUSG00000038764.15	393.362	0.454849	0.152111	2.99024	0.00278756	0.999951
Ptprk	ENSMUSG00000019889.11	1817.71	0.363589	0.122399	2.97051	0.00297301	0.999951
Tenm4	ENSMUSG00000048078.17	5162.16	0.368638	0.124448	2.96218	0.00305466	0.999951
H2-Q2	ENSMUSG00000091705.9	563.575	-0.424809	0.144242	-2.94511	0.00322839	0.999951
Trh	ENSMUSG00000005892.5	3021.55	0.445157	0.151834	2.93186	0.0033694	0.999951
Fbn1	ENSMUSG00000027204.14	645.604	0.380064	0.130088	2.92159	0.00348249	0.999951
Col23a1	ENSMUSG00000063564.14	1604.42	-0.381064	0.130629	-2.91714	0.00353253	0.999951
Igfbpl1	ENSMUSG00000035551.7	41.0983	1.31475	0.451826	2.90986	0.00361587	0.999951
Gm56518	ENSMUSG00000120451.1	4.3915	4.59644	1.57994	2.90925	0.00362294	0.999951
Kif5a	ENSMUSG00000074657.6	58573.1	0.311583	0.107211	2.90625	0.00365791	0.999951
Fcgrt	ENSMUSG00000003420.9	511.987	-0.506268	0.174295	-2.90466	0.00367654	0.999951
Gm12928	ENSMUSG00000082381.2	65.1522	0.888636	0.306091	2.90317	0.00369403	0.999951
Gli2	ENSMUSG00000048402.15	239.114	0.487816	0.168266	2.89907	0.00374273	0.999951
Bpifa1	ENSMUSG00000027483.8	5.47912	-4.87455	1.68253	-2.89715	0.0037657	0.999951
Gm42756	ENSMUSG00000104674.3	269.204	0.510303	0.176292	2.89465	0.00379586	0.999951
Zfp469	ENSMUSG00000043903.5	182.695	0.719166	0.248948	2.88882	0.00386696	0.999951
Tbx3	ENSMUSG00000018604.19	592.404	-0.417313	0.144589	-2.88621	0.00389915	0.999951
Chrna7	ENSMUSG00000030525.9	317.909	0.488433	0.169357	2.88404	0.00392606	0.999951
Tmem114	ENSMUSG00000022715.4	124.869	-0.674473	0.234187	-2.88006	0.00397594	0.999951
Lnx2	ENSMUSG00000016520.8	151.256	-0.577892	0.201102	-2.87362	0.00405793	0.999951
Stat3	ENSMUSG00000004040.17	3163.77	-0.315212	0.109743	-2.87228	0.00407525	0.999951
Frem3	ENSMUSG00000042353.10	151.821	0.662147	0.231321	2.86246	0.00420364	0.999951
Hspa2	ENSMUSG00000059970.8	1189.64	-0.377077	0.131747	-2.86213	0.00420802	0.999951
Rtl9	ENSMUSG00000085584.5	293.039	0.462957	0.161771	2.8618	0.00421242	0.999951
Gpr151	ENSMUSG00000042816.5	24.5346	-1.41434	0.494847	-2.85813	0.00426149	0.999951
Creld2	ENSMUSG00000023272.5	788.178	-0.473303	0.165663	-2.85702	0.00427645	0.999951
Prph	ENSMUSG00000023484.15	586.778	-0.55589	0.194705	-2.85504	0.00430316	0.999951
Nptx2	ENSMUSG00000059991.8	1198.79	-0.334965	0.117686	-2.84626	0.0044236	0.999951
Lbhd2	ENSMUSG00000087075.3	416.619	-0.448584	0.157613	-2.84612	0.00442561	0.999951
Grid2ip	ENSMUSG00000010825.18	59.743	1.01541	0.356904	2.84506	0.00444032	0.999951
Nes	ENSMUSG00000004891.17	457.642	-0.436439	0.15345	-2.84418	0.00445253	0.999951
Plac9	ENSMUSG00000095304.10	414.971	-0.478413	0.168246	-2.84354	0.00446159	0.999951
Ern2	ENSMUSG00000030866.9	117.777	0.668068	0.236078	2.82986	0.00465686	0.999951
Zic4	ENSMUSG00000036972.15	225.188	0.573281	0.204373	2.80508	0.00503048	0.999951
C1ql4	ENSMUSG00000001076.8	47.7218	0.954802	0.341316	2.79741	0.00515143	0.999951
Meltf	ENSMUSG00000022780.6	36.5974	-1.05245	0.378387	-2.78142	0.00541209	0.999951
Piezo2	ENSMUSG00000041482.18	94.7821	0.776562	0.280677	2.76675	0.00566189	0.999951
Caln1	ENSMUSG00000060371.13	2041.07	0.453824	0.164158	2.76455	0.00570014	0.999951
Peak1	ENSMUSG00000074305.10	900.745	0.446384	0.161494	2.7641	0.00570809	0.999951
Thrsp	ENSMUSG00000035686.9	389.079	-0.416812	0.151052	-2.75939	0.00579097	0.999951
Pitx1	ENSMUSG00000021506.8	16.4379	-2.28639	0.83117	-2.75081	0.00594484	0.999951
Ctss	ENSMUSG00000038642.11	1658.92	-0.37402	0.13638	-2.74248	0.00609766	0.999951
Cplx1	ENSMUSG00000033615.10	7391.49	0.342515	0.125093	2.73809	0.00617979	0.999951
Scgn	ENSMUSG00000021337.9	80.755	-0.733802	0.26996	-2.71818	0.00656413	0.999951
Trhde	ENSMUSG00000050663.9	407.209	0.517663	0.191066	2.70934	0.0067417	0.999951
Flt3l	ENSMUSG00000110206.2	206.655	-0.480259	0.177612	-2.70397	0.00685156	0.999951
Nrxn3	ENSMUSG00000066392.13	5343	0.376659	0.139622	2.69771	0.00698191	0.999951
Fbln5	ENSMUSG00000021186.10	459.71	0.425059	0.157615	2.69682	0.00700057	0.999951
Gm44230	ENSMUSG00000107905.2	3.75398	4.35664	1.61588	2.69613	0.00701495	0.999951
Ggt5	ENSMUSG00000006344.18	74.9706	-0.805214	0.298656	-2.69612	0.00701519	0.999951
Ly6c1	ENSMUSG00000079018.11	497.371	0.373075	0.138408	2.69548	0.00702875	0.999951
Gm6030	ENSMUSG00000062284.6	79.9038	-0.747348	0.277424	-2.69389	0.00706239	0.999951
Spred3	ENSMUSG00000037239.9	2213.6	0.28997	0.107687	2.69271	0.00708743	0.999951
Txndc2	ENSMUSG00000050612.7	2.48658	4.7948	1.78328	2.68874	0.00717212	0.999951
Klhl32	ENSMUSG00000040387.17	683.763	0.365485	0.13619	2.68365	0.00728238	0.999951
Plscr2	ENSMUSG00000032372.15	117.294	-0.61882	0.231886	-2.66863	0.00761602	0.999951
Lhx8	ENSMUSG00000096225.8	17.7868	1.83496	0.688617	2.66471	0.00770558	0.999951
Gm9899	ENSMUSG00000053214.9	277.995	0.454846	0.170694	2.66469	0.00770604	0.999951
Kncn	ENSMUSG00000073774.3	36.675	-1.02025	0.383916	-2.65749	0.00787259	0.999951
Crtac1	ENSMUSG00000042401.9	1765.9	-0.28415	0.107014	-2.65526	0.00792484	0.999951
Gm26871	ENSMUSG00000097311.9	112.747	0.744369	0.280346	2.65518	0.00792659	0.999951
Gm2136	ENSMUSG00000103713.2	197.2	0.48468	0.182622	2.654	0.00795436	0.999951
E130008D07Rik	ENSMUSG00000117011.3	117.322	0.646096	0.24351	2.65326	0.00797177	0.999951
BC028471	ENSMUSG00000107271.4	11.8059	2.17857	0.821882	2.65071	0.00803235	0.999951
Thsd7a	ENSMUSG00000032625.15	1148.52	0.391783	0.147944	2.64818	0.0080926	0.999951
Robo1	ENSMUSG00000022883.12	1395.42	0.339502	0.128438	2.64331	0.00821003	0.999951
Gm38162	ENSMUSG00000102776.2	31.0012	1.25204	0.473716	2.64301	0.0082172	0.999951
Gm49338	ENSMUSG00000111128.2	692.786	0.382488	0.144754	2.64233	0.00823373	0.999951
Shc3	ENSMUSG00000021448.9	585.657	0.596816	0.226213	2.63829	0.00833242	0.999951
Gm37928	ENSMUSG00000104362.2	449.586	0.415445	0.157696	2.63448	0.00842666	0.999951
Tmem107	ENSMUSG00000020895.15	298.359	-0.431155	0.163691	-2.63395	0.00843968	0.999951
Pcdhb8	ENSMUSG00000045876.5	86.6626	0.72874	0.276889	2.63189	0.00849122	0.999951
Iglc1	ENSMUSG00000105906.2	4.29723	-4.51505	1.71573	-2.63156	0.00849944	0.999951
Adcy10	ENSMUSG00000026567.17	2.85345	4.99056	1.90475	2.62006	0.00879141	0.999951
Aox1	ENSMUSG00000063558.5	298.222	0.485994	0.185711	2.61694	0.00887229	0.999951
Gm12764	ENSMUSG00000086184.2	3.50083	4.25838	1.62801	2.6157	0.00890443	0.999951
Zfhx3	ENSMUSG00000038872.11	1928.14	0.445111	0.170194	2.61532	0.00891434	0.999951
Rgs8	ENSMUSG00000042671.13	2653.8	0.31024	0.118625	2.6153	0.00891494	0.999951
Gm15834	ENSMUSG00000085054.3	42.5608	1.02902	0.394524	2.60826	0.0091005	0.999951
Ptgfrn	ENSMUSG00000027864.10	651.941	0.3319	0.127815	2.59673	0.00941166	0.999951
Dnah3	ENSMUSG00000052273.5	200.65	0.591216	0.228168	2.59114	0.00956575	0.999951
Cplx2	ENSMUSG00000025867.9	10259.7	0.262259	0.101663	2.5797	0.00988863	0.999951
Foxb1	ENSMUSG00000059246.5	541.731	-0.388633	0.150902	-2.57539	0.0100126	0.999951
Gabbr2	ENSMUSG00000039809.11	7434.95	0.30296	0.117666	2.57476	0.010031	0.999951
Dlx2	ENSMUSG00000023391.9	446.304	0.392619	0.153027	2.56569	0.0102972	0.999951
Gm38057	ENSMUSG00000102143.2	35.387	1.06741	0.416241	2.5644	0.0103354	0.999951
Grip1os3	ENSMUSG00000085454.2	3.19857	4.11552	1.6068	2.56132	0.0104274	0.999951
Arfgef3	ENSMUSG00000019852.8	5232.91	0.400119	0.156659	2.55407	0.0106472	0.999951
Gm44587	ENSMUSG00000109094.2	8.81839	-2.0967	0.821164	-2.55333	0.0106698	0.999951
Wif1	ENSMUSG00000020218.12	227.123	-0.433289	0.169777	-2.55212	0.0107071	0.999951
Gm45809	ENSMUSG00000109708.3	76.9359	0.736042	0.288658	2.54988	0.010776	0.999951
Zfp618	ENSMUSG00000028358.16	593.038	0.384651	0.150935	2.54845	0.0108202	0.999951
Htr3a	ENSMUSG00000032269.9	58.5071	0.766088	0.300738	2.54736	0.0108541	0.999951
Slc30a3	ENSMUSG00000029151.15	69.1742	0.758096	0.298132	2.54282	0.0109962	0.999951
Anxa5	ENSMUSG00000027712.14	2890.96	-0.308602	0.121424	-2.54152	0.0110371	0.999951
Arhgap26	ENSMUSG00000036452.19	3440.79	0.273067	0.107472	2.54081	0.0110595	0.999951
Tle2	ENSMUSG00000034771.16	1595.37	-0.393433	0.155365	-2.53231	0.0113313	0.999951
Dscaml1	ENSMUSG00000032087.12	1263.69	0.349552	0.138347	2.52663	0.0115164	0.999951
Dgki	ENSMUSG00000038665.16	561.439	0.467562	0.185075	2.52634	0.0115257	0.999951
Steap2	ENSMUSG00000015653.14	776.838	0.376528	0.149096	2.5254	0.0115567	0.999951
P2rx6	ENSMUSG00000022758.15	176.888	-0.501476	0.198579	-2.52532	0.0115592	0.999951
Gad2	ENSMUSG00000026787.4	10483.8	0.355456	0.140783	2.52485	0.0115746	0.999951
Slc17a7	ENSMUSG00000070570.6	51.2204	1.11323	0.441071	2.52391	0.0116056	0.999951
Gm14612	ENSMUSG00000082660.2	5.3519	2.86537	1.13595	2.52246	0.0116539	0.999951
Gm1976	ENSMUSG00000066057.9	266.828	0.468387	0.18602	2.51794	0.0118043	0.999951
Tppp3	ENSMUSG00000014846.13	4783.35	-0.34034	0.135217	-2.51699	0.0118361	0.999951
Map3k15	ENSMUSG00000031303.9	311.031	0.439127	0.174476	2.51684	0.0118413	0.999951
Col6a2	ENSMUSG00000020241.14	630.622	-0.387027	0.153907	-2.51469	0.0119139	0.999951
Ccdc60	ENSMUSG00000043913.15	130.258	-0.671408	0.267325	-2.51158	0.0120193	0.999951
Trip6	ENSMUSG00000023348.12	273.094	-0.446641	0.177889	-2.51078	0.0120463	0.999951
Etfb	ENSMUSG00000004610.5	635.769	-0.413623	0.164795	-2.50992	0.0120758	0.999951
Msrb2	ENSMUSG00000023094.15	676.455	-0.427886	0.170546	-2.50892	0.0121101	0.999951
Gm36033	ENSMUSG00000111058.3	71.8266	0.720229	0.287234	2.50747	0.01216	0.999951
Nos1	ENSMUSG00000029361.19	4237.22	0.317489	0.126716	2.50552	0.0122273	0.999951
Epcam	ENSMUSG00000045394.10	10.6834	-1.96013	0.78242	-2.50521	0.0122377	0.999951
Malat1	ENSMUSG00000092341.6	13337.4	0.360603	0.144034	2.5036	0.0122936	0.999951
Rps6-ps3	ENSMUSG00000082465.2	3.23494	4.13161	1.65295	2.49954	0.0124356	0.999951
Cited1	ENSMUSG00000051159.17	832.275	-0.383984	0.153694	-2.49837	0.0124767	0.999951
Coq8b	ENSMUSG00000003762.14	1229.56	-0.295573	0.118717	-2.48973	0.0127839	0.999951
Anpep	ENSMUSG00000039062.16	146.727	-0.58092	0.233352	-2.48945	0.012794	0.999951
Mab21l2	ENSMUSG00000057777.6	81.8769	0.752996	0.302706	2.48755	0.0128627	0.999951
Pla2g3	ENSMUSG00000034579.18	112.83	0.564291	0.226864	2.48735	0.0128699	0.999951
Chrna4	ENSMUSG00000027577.15	1029.31	0.408401	0.164461	2.48326	0.0130185	0.999951
Ebf2	ENSMUSG00000022053.14	111.17	0.721992	0.291025	2.48086	0.0131066	0.999951
Sntg1	ENSMUSG00000025909.17	499.466	0.342036	0.138087	2.47696	0.0132506	0.999951
2610028D06Rik	ENSMUSG00000110997.2	33.9387	1.01028	0.408297	2.47437	0.0133472	0.999951
Bnipl	ENSMUSG00000028115.17	6.0431	-2.64372	1.06921	-2.47259	0.0134139	0.999951
Nwd1	ENSMUSG00000048148.19	3174.67	0.387394	0.15727	2.46324	0.0137688	0.999951
Dhrs7	ENSMUSG00000021094.11	562.639	-0.34487	0.140281	-2.45842	0.0139551	0.999951
Fmo1	ENSMUSG00000040181.15	484.582	-0.340935	0.138881	-2.45487	0.0140937	0.999951
Tbx19	ENSMUSG00000026572.12	78.3593	-0.698433	0.284579	-2.45426	0.0141173	0.999951
Top2a	ENSMUSG00000020914.18	20.146	-1.28971	0.526543	-2.44938	0.0143101	0.999951
Gm15148	ENSMUSG00000082423.2	111.609	-0.554672	0.226699	-2.44673	0.0144157	0.999951
Prom1	ENSMUSG00000029086.16	195.435	-0.469744	0.192319	-2.44253	0.0145846	0.999951
Cgrrf1	ENSMUSG00000055128.16	661.774	-0.308299	0.126423	-2.43864	0.0147425	0.999951
H2-D1	ENSMUSG00000073411.13	1695.48	-0.327199	0.134179	-2.43853	0.0147471	0.999951
Gnal	ENSMUSG00000024524.18	5218.62	0.251216	0.103216	2.43389	0.0149377	0.999951
Gm56815	ENSMUSG00000120630.1	56.2143	0.732351	0.301313	2.43053	0.0150767	0.999951
Irx5	ENSMUSG00000031737.12	102.852	-0.63727	0.262312	-2.42943	0.0151225	0.999951
Prss30	ENSMUSG00000024124.11	53.1659	-0.806327	0.332365	-2.42603	0.0152651	0.999951
Gm54922	ENSMUSG00002076443.1	3.05865	4.04905	1.66934	2.42554	0.0152857	0.999951
Snx29	ENSMUSG00000071669.15	312.086	0.471802	0.1947	2.42323	0.0153833	0.999951
Tagln	ENSMUSG00000032085.6	189.293	0.705166	0.291034	2.42297	0.0153942	0.999951
Atp6v0e	ENSMUSG00000015575.16	675.489	-0.329532	0.13643	-2.41539	0.0157183	0.999951
Rpl36a-ps3	ENSMUSG00000071141.8	38.452	-1.23954	0.513293	-2.41488	0.0157402	0.999951
Gm37581	ENSMUSG00000103388.2	41.0977	0.984507	0.407806	2.41416	0.0157717	0.999951
Slc6a17	ENSMUSG00000027894.15	12411.3	0.2728	0.113056	2.41296	0.0158235	0.999951
Zfp936	ENSMUSG00000064194.11	3.06466	4.05165	1.68005	2.41162	0.0158819	0.999951
Gm17875	ENSMUSG00000111092.2	315.692	0.551146	0.228761	2.40927	0.0159845	0.999951
Neat1	ENSMUSG00000092274.5	4570.73	-0.347747	0.1445	-2.40654	0.0161043	0.999951
Nr4a1	ENSMUSG00000023034.8	610.54	0.366081	0.152183	2.40553	0.0161491	0.999951
Gm42715	ENSMUSG00000107023.3	2617	0.30282	0.125942	2.40443	0.0161976	0.999951
Srcap	ENSMUSG00000053877.13	2757.3	0.332474	0.138284	2.40428	0.0162042	0.999951
Tdrd5	ENSMUSG00000060985.16	98.8152	0.565421	0.235236	2.40364	0.0162329	0.999951
Hrh3	ENSMUSG00000039059.12	2449.63	-0.263324	0.10965	-2.4015	0.0163278	0.999951
Gm30003	ENSMUSG00000107318.2	44.6145	0.804848	0.335158	2.4014	0.0163326	0.999951
Gadl1	ENSMUSG00000056880.15	42.4349	0.897123	0.373633	2.40108	0.0163467	0.999951
Eomes	ENSMUSG00000032446.15	10.1918	2.42042	1.00808	2.40102	0.0163496	0.999951
Gdf9	ENSMUSG00000018238.7	25.4096	-1.10629	0.460907	-2.40024	0.0163843	0.999951
Lrg1	ENSMUSG00000037095.9	18.68	1.43376	0.598269	2.39652	0.0165516	0.999951
A330008L17Rik	ENSMUSG00000052479.6	66.2716	0.717201	0.299544	2.39431	0.0166517	0.999951
Tm6sf2	ENSMUSG00000036151.16	100.774	-0.582304	0.243504	-2.39135	0.0167866	0.999951
Pcbd2	ENSMUSG00000021496.13	315.25	-0.409403	0.17127	-2.39039	0.0168305	0.999951
Bst2	ENSMUSG00000046718.9	98.5864	-0.677261	0.283405	-2.38973	0.0168607	0.999951
Thumpd3	ENSMUSG00000030264.15	659.478	-0.3044	0.127404	-2.38925	0.016883	0.999951
Sacs	ENSMUSG00000048279.20	2220.69	0.425755	0.178487	2.38536	0.0170625	0.999951
Gm44931	ENSMUSG00000108643.2	6.57604	2.24455	0.940977	2.38534	0.0170634	0.999951
A930004J17Rik	ENSMUSG00000102602.2	223.867	0.560572	0.235055	2.38486	0.0170858	0.999951
E130317F20Rik	ENSMUSG00000091994.3	162.019	0.527646	0.22149	2.38226	0.0172068	0.999951
Tnr	ENSMUSG00000015829.14	5321.72	0.415261	0.174392	2.38119	0.0172566	0.999951
Spred2	ENSMUSG00000045671.18	1651.99	0.278987	0.117257	2.37928	0.0173463	0.999951
Crlf3	ENSMUSG00000017561.17	410.189	-0.377262	0.158718	-2.37693	0.0174575	0.999951
Epas1	ENSMUSG00000024140.11	5261.22	0.258151	0.108635	2.37633	0.017486	0.999951
Cntnap5b	ENSMUSG00000067028.12	309.847	0.672579	0.283074	2.37599	0.0175021	0.999951
Syt1	ENSMUSG00000035864.15	18667	0.270326	0.113818	2.37507	0.0175457	0.999951
Aff2	ENSMUSG00000031189.13	560.811	0.593344	0.249928	2.37407	0.0175934	0.999951
Gm10561	ENSMUSG00000097649.4	192.124	-0.464301	0.195916	-2.36989	0.0177932	0.999951
Serping1	ENSMUSG00000023224.13	503.257	-0.444224	0.187758	-2.36594	0.0179845	0.999951
Gm44678	ENSMUSG00000108920.2	6.18089	-2.35504	0.996913	-2.36234	0.0181602	0.999951
H1f2	ENSMUSG00000036181.3	562.038	-0.435588	0.184783	-2.35729	0.0184086	0.999951
Rrh	ENSMUSG00000028012.16	11.0219	1.68343	0.714235	2.35697	0.0184247	0.999951
Maob	ENSMUSG00000040147.15	1598.83	-0.264555	0.11225	-2.35684	0.018431	0.999951
Mir149	ENSMUSG00000065470.3	7.30057	2.19721	0.932472	2.35632	0.0184569	0.999951
Igkc	ENSMUSG00000076609.3	31.6163	-2.72456	1.15631	-2.35626	0.0184602	0.999951
Gcsh	ENSMUSG00000034424.6	1349.79	-0.258891	0.109956	-2.3545	0.0185478	0.999951
Btf3-ps4	ENSMUSG00000082793.3	196.506	-0.472482	0.200885	-2.35201	0.0186724	0.999951
Lag3	ENSMUSG00000030124.3	132.445	-0.566268	0.241115	-2.34854	0.0188472	0.999951
Tshb	ENSMUSG00000027857.11	10.3053	-2.40381	1.0239	-2.3477	0.0188896	0.999951
Gm28884	ENSMUSG00000099767.2	8.25176	2.03911	0.87054	2.34235	0.0191628	0.999951
Cyfip2	ENSMUSG00000020340.17	18527.5	0.250011	0.106954	2.33755	0.0194107	0.999951
Gm8957	ENSMUSG00000098083.2	3.86259	3.44021	1.47323	2.33515	0.0195354	0.999951
4632427E13Rik	ENSMUSG00000074024.7	114	0.563127	0.241191	2.33477	0.0195554	0.999951
Npy	ENSMUSG00000029819.7	909.3	0.461032	0.197595	2.33322	0.0196365	0.999951
Clcn5	ENSMUSG00000004317.15	1559.27	0.335699	0.143931	2.33236	0.0196819	0.999951
Cckar	ENSMUSG00000029193.8	263.827	0.386689	0.16586	2.33142	0.0197314	0.999951
Gm11754	ENSMUSG00000086306.2	2.43264	-4.71121	2.02173	-2.33028	0.0197914	0.999951
Gm43593	ENSMUSG00000106288.2	27.5328	1.08567	0.465906	2.33023	0.0197939	0.999951
Gabrg3	ENSMUSG00000055026.14	1461.72	0.341215	0.146503	2.32906	0.0198556	0.999951
Grik1	ENSMUSG00000022935.17	807.653	0.288944	0.12407	2.32887	0.0198659	0.999951
1600020E01Rik	ENSMUSG00000097048.9	263.046	-0.394568	0.169574	-2.32682	0.0199747	0.999951
Igfbp4	ENSMUSG00000017493.13	417.206	-0.405918	0.174522	-2.32588	0.0200249	0.999951
Gprc5d	ENSMUSG00000030205.16	2.81999	3.931	1.69116	2.32445	0.0201016	0.999951
Lypd2	ENSMUSG00000022595.8	14.663	-1.65567	0.712995	-2.32213	0.020226	0.999951
Shroom1	ENSMUSG00000018387.13	196.101	-0.537181	0.231726	-2.31817	0.0204401	0.999951
Gm11427	ENSMUSG00000083161.4	3.09744	-4.01965	1.73554	-2.31608	0.0205541	0.999951
Gm47370	ENSMUSG00000113656.2	25.5588	1.09751	0.473903	2.31589	0.0205644	0.999951
Shisal2b	ENSMUSG00000042655.6	69.4497	-0.707689	0.305825	-2.31404	0.0206657	0.999951
Gm7859	ENSMUSG00000116089.2	48.5873	0.77837	0.336677	2.31192	0.0207822	0.999951
Gm5528	ENSMUSG00000059483.6	4.04827	-3.48885	1.51008	-2.31038	0.0208672	0.999951
Gm57038	ENSMUSG00000120926.1	44.4088	-0.96471	0.417677	-2.3097	0.0209047	0.999951
Gm44164	ENSMUSG00000107756.2	48.9287	1.03472	0.448153	2.30885	0.0209517	0.999951
Cep192	ENSMUSG00000024542.10	536.971	0.442762	0.192015	2.30587	0.021118	0.999951
Fbln7	ENSMUSG00000027386.10	127.056	-0.50465	0.218898	-2.30541	0.0211434	0.999951
Gm54420	ENSMUSG00000118364.2	105.694	0.624979	0.271116	2.30521	0.0211548	0.999951
Dsp	ENSMUSG00000054889.11	45.8042	-0.937211	0.406589	-2.30506	0.0211632	0.999951
Gm4949	ENSMUSG00000118140.2	291.37	0.444509	0.192958	2.30366	0.021242	0.999951
Traip	ENSMUSG00000032586.10	589.013	-0.324028	0.140667	-2.30351	0.0212504	0.999951
Hrct1	ENSMUSG00000071001.5	19.9474	1.26637	0.549971	2.30262	0.0213004	0.999951
Rims3	ENSMUSG00000032890.18	12260.1	0.247932	0.10775	2.30101	0.0213913	0.999951
Jmjd6	ENSMUSG00000056962.12	852.013	-0.267908	0.116581	-2.29804	0.0215597	0.999951
Bdh2	ENSMUSG00000028167.16	178.959	-0.555412	0.241717	-2.29777	0.0215747	0.999951
Dscam	ENSMUSG00000050272.11	3129.64	0.299976	0.130639	2.29622	0.0216634	0.999951
Pclo	ENSMUSG00000061601.16	7866.07	0.426127	0.185648	2.29535	0.0217132	0.999951
Six1	ENSMUSG00000051367.9	33.4274	-0.938056	0.408973	-2.29369	0.0218085	0.999951
Garre1	ENSMUSG00000066571.14	1523.89	0.333326	0.145502	2.29087	0.021971	0.999951
Maml3	ENSMUSG00000061143.16	345.044	0.336983	0.147142	2.2902	0.02201	0.999951
Adam23	ENSMUSG00000025964.16	4064.85	0.260096	0.113648	2.28862	0.0221016	0.999951
Prkcb	ENSMUSG00000052889.12	3269.28	0.274295	0.119895	2.28779	0.0221496	0.999951
Iqsec1	ENSMUSG00000034312.16	8959.83	0.261893	0.114561	2.28606	0.0222505	0.999951
Gm3234	ENSMUSG00000113415.2	1.87056	4.37872	1.91557	2.28585	0.0222629	0.999951
Sorcs1	ENSMUSG00000043531.17	1564.86	0.287829	0.125926	2.2857	0.0222715	0.999951
Dcn	ENSMUSG00000019929.17	547.102	-0.382783	0.167621	-2.28363	0.0223933	0.999951
Asic4	ENSMUSG00000033007.16	315.087	0.368867	0.161531	2.28356	0.0223972	0.999951
Ppp3r2	ENSMUSG00000028310.3	12.2013	1.55805	0.682383	2.28324	0.0224162	0.999951
Foxf2	ENSMUSG00000038402.3	83.8874	-0.616124	0.269895	-2.28283	0.0224405	0.999951
Asic3	ENSMUSG00000038276.13	16.6625	1.26394	0.553754	2.28249	0.0224602	0.999951
Tnfrsf25	ENSMUSG00000024793.15	37.6714	-0.916351	0.401772	-2.28077	0.0225618	0.999951
Scn8a	ENSMUSG00000023033.15	4557.28	0.315184	0.13822	2.2803	0.0225896	0.999951
Apoo	ENSMUSG00000079508.9	22.9507	1.13235	0.496813	2.27924	0.022653	0.999951
Gm4779	ENSMUSG00000045010.15	17.6407	1.58818	0.698277	2.27442	0.0229404	0.999951
Gm19241	ENSMUSG00000114443.2	2.25589	-4.60331	2.02466	-2.27362	0.0229886	0.999951
Col6a1	ENSMUSG00000001119.8	622.827	-0.32791	0.144335	-2.27186	0.0230948	0.999951
Hnrnph3	ENSMUSG00000020069.17	2069.44	-0.28449	0.125284	-2.27076	0.0231615	0.999951
6330403K07Rik	ENSMUSG00000018451.8	21874.1	-0.254489	0.11209	-2.2704	0.0231833	0.999951
Col15a1	ENSMUSG00000028339.18	382.335	0.441774	0.194604	2.27012	0.0232	0.999951
Cdk3	ENSMUSG00000092300.8	66.2659	-0.681716	0.300966	-2.2651	0.0235068	0.999951
Frmpd3	ENSMUSG00000042425.19	2576.48	0.306148	0.135206	2.2643	0.0235556	0.999951
Dcaf12l2	ENSMUSG00000050926.6	75.3744	-0.601943	0.266064	-2.2624	0.0236726	0.999951
Ndufaf7	ENSMUSG00000024082.6	998.588	-0.267434	0.11821	-2.26237	0.0236746	0.999951
Gm29785	ENSMUSG00000111810.2	1.93576	-4.38279	1.93781	-2.26172	0.0237146	0.999951
Necab2	ENSMUSG00000031837.15	2052.8	-0.284045	0.125627	-2.26102	0.0237578	0.999951
Mgrn1	ENSMUSG00000022517.18	6589.55	0.216501	0.0957547	2.261	0.0237595	0.999951
Cdkn1c	ENSMUSG00000037664.14	254.795	-0.406006	0.179662	-2.25983	0.023832	0.999951
Icosl	ENSMUSG00000000732.10	246.013	-0.37285	0.165048	-2.25903	0.0238813	0.999951
Tbx3os1	ENSMUSG00000087516.9	74.5061	-0.638168	0.282788	-2.2567	0.0240265	0.999951
Mbd5	ENSMUSG00000036792.13	2014.74	0.280866	0.124618	2.25381	0.0242082	0.999951
Crip2	ENSMUSG00000006356.11	2413.65	-0.333199	0.147849	-2.25365	0.0242181	0.999951
Pde11a	ENSMUSG00000075270.12	118.592	0.641682	0.284792	2.25316	0.0242493	0.999951
Grid1	ENSMUSG00000041078.8	2847.46	0.24055	0.106837	2.25155	0.0243507	0.999951
Apc	ENSMUSG00000005871.16	6609.35	0.304195	0.135152	2.25077	0.0244001	0.999951
Leng1	ENSMUSG00000078813.4	372.072	-0.335606	0.149186	-2.24957	0.024476	0.999951
Gm5597	ENSMUSG00000098009.2	1.87657	4.38278	1.94885	2.2489	0.0245187	0.999951
Ppp1r10	ENSMUSG00000039220.17	1692.69	0.247032	0.109877	2.24827	0.0245589	0.999951
Mcc	ENSMUSG00000071856.11	451.078	0.352028	0.156637	2.24741	0.0246141	0.999951
Pmch	ENSMUSG00000035383.8	13551.6	-0.280845	0.125075	-2.24541	0.0247418	0.999951
Frat2	ENSMUSG00000047604.4	146.152	-0.468034	0.208698	-2.24263	0.0249205	0.999951
Cacna2d2	ENSMUSG00000010066.16	5759.25	0.275048	0.122729	2.2411	0.0250196	0.999951
Gm45297	ENSMUSG00000109775.2	2.88726	3.95921	1.76666	2.24108	0.0250211	0.999951
Katna1	ENSMUSG00000019794.14	367.714	-0.329074	0.146928	-2.2397	0.0251103	0.999951
AI662270	ENSMUSG00000087107.9	9.31818	-1.86333	0.831985	-2.23962	0.0251155	0.999951
Gm44593	ENSMUSG00000109088.3	4.88602	-2.66465	1.1898	-2.23959	0.0251177	0.999951
Clmp	ENSMUSG00000032024.11	778.029	0.279455	0.124785	2.2395	0.0251235	0.999951
Srsf5	ENSMUSG00000021134.18	5352.19	-0.233217	0.104194	-2.2383	0.0252016	0.999951
Six6	ENSMUSG00000021099.7	313.256	-0.342488	0.15317	-2.23599	0.0253524	0.999951
Thsd7b	ENSMUSG00000042581.15	444.537	0.310474	0.13886	2.23588	0.0253597	0.999951
Greb1l	ENSMUSG00000042942.19	566.762	0.423656	0.189551	2.23505	0.025414	0.999951
Gm37477	ENSMUSG00000102803.2	5.89342	2.3436	1.04906	2.23399	0.0254838	0.999951
Dsg2	ENSMUSG00000044393.16	135.567	0.519093	0.232589	2.23181	0.0256278	0.999951
Pex5l	ENSMUSG00000027674.17	2763.18	0.307943	0.137988	2.23166	0.0256376	0.999951
Nav3	ENSMUSG00000020181.19	1105.17	0.323788	0.145225	2.22957	0.0257763	0.999951
Limk1	ENSMUSG00000029674.14	2649.56	0.267203	0.119884	2.22885	0.0258238	0.999951
Slc22a8	ENSMUSG00000063796.10	581.71	-0.383891	0.172334	-2.2276	0.0259075	0.999951
Gm44292	ENSMUSG00000108291.2	14.7858	1.39744	0.627405	2.22733	0.0259253	0.999951
Aff3	ENSMUSG00000037138.19	1800.68	0.312862	0.140487	2.22699	0.025948	0.999951
Fhad1	ENSMUSG00000051435.12	845.683	-0.376246	0.168971	-2.22668	0.0259684	0.999951
Prag1	ENSMUSG00000050271.13	1089.86	0.267652	0.120208	2.22657	0.0259763	0.999951
4933431E20Rik	ENSMUSG00000086968.10	2852.45	0.240086	0.107884	2.22542	0.0260533	0.999951
Gm25632	ENSMUSG00000119104.1	6.6998	2.06349	0.927343	2.22516	0.0260705	0.999951
Fam161a	ENSMUSG00000049811.18	198.486	-0.395746	0.178024	-2.22299	0.0262161	0.999951
Gm15169	ENSMUSG00000086188.2	19.2348	1.1829	0.53254	2.22125	0.0263343	0.999951
Gm14322	ENSMUSG00000078864.11	21.4719	1.09774	0.494287	2.22086	0.0263604	0.999951
H2-Q4	ENSMUSG00000035929.12	132.188	-0.601405	0.270812	-2.22075	0.0263682	0.999951
Krt15	ENSMUSG00000054146.9	12.5691	1.52954	0.688896	2.22027	0.0264003	0.999951
Twf2	ENSMUSG00000023277.14	784.756	-0.318291	0.143395	-2.21969	0.0264401	0.999951
Ackr3	ENSMUSG00000044337.6	279.231	-0.34662	0.156232	-2.21863	0.0265121	0.999951
Pop5	ENSMUSG00000060152.15	763.308	-0.306095	0.137994	-2.21817	0.0265433	0.999951
Camp	ENSMUSG00000038357.11	4.10121	-2.81474	1.26929	-2.21756	0.0265846	0.999951
Gins2	ENSMUSG00000031821.12	29.5966	-0.994491	0.448467	-2.21753	0.0265866	0.999951
Gm43665	ENSMUSG00000104672.2	5.55393	2.52105	1.13751	2.2163	0.0266713	0.999951
4932412D23Rik	ENSMUSG00000075070.7	6.19122	-2.09578	0.946277	-2.21476	0.0267765	0.999951
Lgals4	ENSMUSG00000053964.18	111.826	-0.519439	0.234618	-2.21397	0.0268305	0.999951
Gm30340	ENSMUSG00000104411.2	7.73977	1.8969	0.856871	2.21375	0.026846	0.999951
Sfta3-ps	ENSMUSG00000112343.3	690.574	-0.315105	0.142348	-2.21362	0.0268552	0.999951
Tshz1	ENSMUSG00000046982.12	794.106	0.329056	0.148686	2.21309	0.0268916	0.999951
Cntnap5c	ENSMUSG00000038048.9	180.828	0.56465	0.255462	2.21031	0.0270838	0.999951
Acaa2	ENSMUSG00000036880.11	617.195	-0.334932	0.151548	-2.21008	0.0270999	0.999951
Cntnap4	ENSMUSG00000031772.18	1526.24	0.276779	0.125338	2.20827	0.0272256	0.999951
Klhl34	ENSMUSG00000047485.7	1.85013	4.36528	1.97731	2.20769	0.0272662	0.999951
Gm16287	ENSMUSG00000073739.4	18.6112	1.30244	0.59037	2.20614	0.0273741	0.999951
Clec12b	ENSMUSG00000030158.13	2.52011	3.75053	1.7004	2.20567	0.0274069	0.999951
Gstm6	ENSMUSG00000068762.12	810.783	-0.326201	0.147946	-2.20486	0.0274636	0.999951
Gm49980	ENSMUSG00000117465.2	73.9654	1.01756	0.461573	2.20454	0.0274864	0.999951
Slc8a1	ENSMUSG00000054640.17	4245.55	0.403002	0.182985	2.20238	0.0276384	0.999951
Gm56640	ENSMUSG00000120130.1	44.2284	1.03336	0.469367	2.20159	0.0276941	0.999951
Gm7816	ENSMUSG00000083261.5	86.0493	-0.573446	0.260492	-2.20139	0.0277082	0.999951
Gm50047	ENSMUSG00000117275.2	2.54293	3.76203	1.70894	2.20138	0.0277089	0.999951
H2-T23	ENSMUSG00000067212.9	261.672	-0.411675	0.187017	-2.20126	0.0277174	0.999951
Kif1a	ENSMUSG00000014602.16	46233.3	0.284373	0.129191	2.20118	0.027723	0.999951
Gm42549	ENSMUSG00000107320.2	37.6087	0.993007	0.451558	2.19907	0.0278729	0.999951
Gm10073	ENSMUSG00000060019.7	358.897	-0.448652	0.204049	-2.19875	0.027896	0.999951
Chml	ENSMUSG00000078185.4	407.223	0.466578	0.212434	2.19634	0.0280677	0.999951
Dpep1	ENSMUSG00000019278.6	7.29342	-2.18099	0.993313	-2.19567	0.0281154	0.999951
Gm19500	ENSMUSG00000117864.3	196.055	0.55836	0.254377	2.19501	0.0281628	0.999951
Bcl6	ENSMUSG00000022508.6	853.486	-0.415559	0.189359	-2.19456	0.0281953	0.999951
Setd5	ENSMUSG00000034269.13	4759.73	0.251834	0.114801	2.19366	0.0282599	0.999951
Pdzph1	ENSMUSG00000024227.15	176.703	-0.474899	0.216585	-2.19267	0.0283311	0.999951
Vps13b	ENSMUSG00000037646.11	2409.02	0.363209	0.165668	2.19239	0.0283511	0.999951
Trim66	ENSMUSG00000031026.16	2354.02	0.327899	0.14968	2.19067	0.0284757	0.999951
Hnrnpa2b1	ENSMUSG00000004980.17	12210.1	-0.202726	0.0925522	-2.1904	0.0284951	0.999951
Gm56260	ENSMUSG00002076984.1	310.603	-0.351522	0.16059	-2.18894	0.0286012	0.999951
Erich1	ENSMUSG00000051978.10	136.18	0.455955	0.208561	2.1862	0.0288011	0.999951
H2bc21	ENSMUSG00000068854.8	303.594	-0.330557	0.151208	-2.18611	0.0288075	0.999951
Prkag3	ENSMUSG00000006542.14	5.19792	-2.38774	1.09266	-2.18525	0.0288702	0.999951
6330409D20Rik	ENSMUSG00000009551.3	111.007	0.517716	0.236965	2.18477	0.0289055	0.999951
Steap3	ENSMUSG00000026389.17	330.42	-0.319147	0.146112	-2.18427	0.0289427	0.999951
Gm8242	ENSMUSG00000102827.2	27.6698	-0.915402	0.41926	-2.18337	0.0290082	0.999951
Prox1os	ENSMUSG00000079045.5	67.6093	-0.595843	0.273086	-2.18189	0.0291179	0.999951
Pnma8c	ENSMUSG00000108348.3	5264.1	0.236558	0.108456	2.18115	0.0291722	0.999951
Cxcl10	ENSMUSG00000034855.14	25.911	1.72867	0.792631	2.18093	0.0291887	0.999951
Ppm1j	ENSMUSG00000002228.8	11.0442	1.47121	0.674792	2.18024	0.0292396	0.999951
Ptprt	ENSMUSG00000053141.17	3779.21	0.372764	0.171245	2.17679	0.0294962	0.999951
Jsrp1	ENSMUSG00000020216.14	20.7054	-1.10342	0.507079	-2.17602	0.0295535	0.999951
Gm12992	ENSMUSG00000085667.2	179.228	-0.510758	0.234899	-2.17437	0.0296774	0.999951
Armc10	ENSMUSG00000038525.17	383.403	-0.333949	0.153586	-2.17434	0.0296793	0.999951
Smlr1	ENSMUSG00000096546.3	9.37949	1.79675	0.826499	2.17393	0.0297105	0.999951
Gm24105	ENSMUSG00000092674.5	2.10063	-4.50009	2.07005	-2.1739	0.0297127	0.999951
Nme2	ENSMUSG00000020857.12	583.179	-0.327656	0.150732	-2.17376	0.0297232	0.999951
Gm26805	ENSMUSG00000097268.2	70.559	0.648471	0.298421	2.17301	0.0297796	0.999951
Elmo1	ENSMUSG00000041112.18	3434.62	0.216826	0.0998144	2.17229	0.0298335	0.999951
Atm	ENSMUSG00000034218.17	639.598	0.368276	0.16962	2.17118	0.0299175	0.999951
Gm39463	ENSMUSG00000111873.3	34.4385	0.921234	0.424668	2.1693	0.0300597	0.999951
Acadm	ENSMUSG00000062908.13	1024.25	-0.297332	0.13721	-2.16699	0.030236	0.999951
Rptor	ENSMUSG00000025583.17	3076.74	0.234774	0.108412	2.16557	0.0303437	0.999951
Nrgn	ENSMUSG00000053310.12	4039.57	-0.336302	0.155384	-2.16433	0.0304391	0.999951
Iqsec3	ENSMUSG00000040797.17	8513.34	0.301576	0.139391	2.16352	0.0305011	0.999951
H2-Aa	ENSMUSG00000036594.16	203.361	-0.545266	0.252068	-2.16317	0.0305284	0.999951
A830073O21Rik	ENSMUSG00000091890.3	125.457	0.531427	0.245835	2.16172	0.0306397	0.999951
4921507G05Rik	ENSMUSG00000097650.3	2.53121	3.7609	1.74072	2.16054	0.0307307	0.999951
Prlr	ENSMUSG00000005268.21	1005.49	0.43525	0.201648	2.15847	0.0308916	0.999951
Nudt16l1	ENSMUSG00000022516.11	1132.2	-0.260192	0.120576	-2.15791	0.030935	0.999951
Kif20b	ENSMUSG00000024795.12	21.7514	1.03307	0.478848	2.15741	0.030974	0.999951
Gm9801	ENSMUSG00000045813.9	182.983	0.569416	0.263939	2.15737	0.0309765	0.999951
Hivep1	ENSMUSG00000021366.9	2082.49	0.289117	0.13406	2.15662	0.0310352	0.999951
Aldh5a1	ENSMUSG00000035936.7	4424.95	0.22244	0.103143	2.15661	0.0310364	0.999951
Prss23	ENSMUSG00000039405.8	164.396	-0.419835	0.194798	-2.15523	0.0311439	0.999951
Gm8292	ENSMUSG00000100215.2	921.343	-0.40518	0.188004	-2.15517	0.0311489	0.999951
4930590J08Rik	ENSMUSG00000034063.9	80.6827	0.592391	0.274905	2.15489	0.0311703	0.999951
Mdga2	ENSMUSG00000034912.19	1365.48	0.328084	0.15231	2.15405	0.0312359	0.999951
Abcc1	ENSMUSG00000023088.18	846.441	0.285942	0.132759	2.15384	0.031253	0.999951
Fos	ENSMUSG00000021250.14	472.964	0.310818	0.144332	2.15349	0.0312802	0.999951
Tet2	ENSMUSG00000040943.13	1732.49	0.333796	0.155043	2.15292	0.0313246	0.999951
Dlg2	ENSMUSG00000052572.20	5388.82	0.308962	0.14352	2.15275	0.0313386	0.999951
Gm29650	ENSMUSG00000099876.2	222.513	-0.386556	0.179592	-2.15241	0.0313651	0.999951
Ttn	ENSMUSG00000051747.16	108.79	0.66496	0.309159	2.15086	0.031487	0.999951
Ly6a	ENSMUSG00000075602.11	446.445	0.321849	0.149746	2.14929	0.031611	0.999951
Tanc2	ENSMUSG00000053580.17	5582.85	0.323373	0.150624	2.14689	0.0318022	0.999951
Rnf150	ENSMUSG00000047747.11	1492.47	0.283139	0.131893	2.14673	0.0318147	0.999951
Arhgap44	ENSMUSG00000033389.17	3818.66	0.213767	0.099605	2.14615	0.031861	0.999951
Gm46367	ENSMUSG00000114150.2	1.68054	4.2267	1.96984	2.14571	0.0318958	0.999951
Gm22716	ENSMUSG00000119880.1	6.16202	2.13016	0.9946	2.14173	0.0322155	0.999951
Slc6a6	ENSMUSG00000030096.9	4003.63	0.242815	0.113423	2.14079	0.0322911	0.999951
Crabp2	ENSMUSG00000004885.6	136.448	-0.614003	0.286988	-2.13947	0.0323976	0.999951
Tafa1	ENSMUSG00000059187.13	366.139	-0.328594	0.153744	-2.13728	0.0325755	0.999951
Gm45053	ENSMUSG00000108368.2	70.5221	0.589794	0.276044	2.1366	0.0326308	0.999951
Capn5	ENSMUSG00000035547.15	1697.31	0.248455	0.11635	2.13541	0.0327273	0.999951
Slc16a9	ENSMUSG00000037762.7	193.28	-0.482724	0.226061	-2.13537	0.0327307	0.999951
Rasl11b	ENSMUSG00000049907.9	385.603	-0.300378	0.140682	-2.13516	0.0327481	0.999951
Lrrc75b	ENSMUSG00000046807.11	1761.48	0.25225	0.118187	2.13433	0.0328158	0.999951
Ephx1	ENSMUSG00000038776.14	798.846	-0.283855	0.133039	-2.13363	0.032873	0.999951
Grin2b	ENSMUSG00000030209.15	4116.64	0.348532	0.163366	2.13345	0.0328881	0.999951
H2-Q7	ENSMUSG00000060550.17	2.46576	-3.66172	1.71965	-2.12934	0.0332258	0.999951
Smarcal1	ENSMUSG00000039354.17	1749.96	0.282143	0.132505	2.12929	0.0332302	0.999951
Sapcd1	ENSMUSG00000036185.10	8.99538	-1.64594	0.773382	-2.12824	0.0333173	0.999951
Irf9	ENSMUSG00000002325.16	604.24	-0.307154	0.144366	-2.1276	0.0333701	0.999951
Tbx6	ENSMUSG00000030699.17	39.9134	-0.900559	0.423412	-2.12691	0.0334278	0.999951
Sytl5	ENSMUSG00000054453.12	66.0576	0.760359	0.357577	2.12642	0.0334681	0.999951
Gm12250	ENSMUSG00000082292.4	5.26241	2.47853	1.16673	2.12434	0.0336415	0.999951
Ndst3	ENSMUSG00000027977.16	572.4	0.3666	0.172582	2.12421	0.0336524	0.999951
Rps9	ENSMUSG00000006333.15	3009.49	-0.373622	0.175891	-2.12417	0.0336558	0.999951
Ppp1r35	ENSMUSG00000029725.11	300.359	-0.342913	0.161542	-2.12275	0.0337744	0.999951
Prex1	ENSMUSG00000039621.14	3590.91	0.224425	0.105731	2.1226	0.033787	0.999951
Klf2	ENSMUSG00000055148.8	197.302	-0.439502	0.207141	-2.12175	0.0338588	0.999951
Avp	ENSMUSG00000037727.7	9465	-0.370708	0.174721	-2.12171	0.0338619	0.999951
Usf3	ENSMUSG00000068284.15	1230.25	0.382575	0.180335	2.12147	0.0338823	0.999951
Myocd	ENSMUSG00000020542.19	5.27706	2.47808	1.16823	2.12122	0.033903	0.999951
Gm5287	ENSMUSG00000084173.2	3.20511	3.1523	1.48672	2.1203	0.0339803	0.999951
Gm16540	ENSMUSG00000090005.2	5.05778	2.39043	1.12845	2.11834	0.0341467	0.999951
BC018473	ENSMUSG00000056032.13	14.9994	1.19473	0.564401	2.11681	0.0342756	0.999951
Gm48022	ENSMUSG00000112320.2	4.35929	2.4976	1.18091	2.11498	0.0344319	0.999951
Ccl25	ENSMUSG00000023235.15	311.39	0.324688	0.153617	2.11362	0.0345479	0.999951
Kcnma1	ENSMUSG00000063142.16	4236.18	0.299962	0.142004	2.11234	0.0346573	0.999951
Gm11716	ENSMUSG00000086298.3	2.57392	-3.73492	1.76899	-2.11133	0.0347437	0.999951
Heyl	ENSMUSG00000032744.5	991.381	0.388251	0.183904	2.11116	0.0347586	0.999951
Gm45538	ENSMUSG00000109980.2	2.02573	4.49554	2.12965	2.11093	0.0347782	0.999951
Gm12174	ENSMUSG00000080776.2	223.196	-0.416084	0.197144	-2.11056	0.0348106	0.999951
AI838599	ENSMUSG00000085180.2	2.51109	3.74584	1.7758	2.10939	0.0349114	0.999951
Gm15289	ENSMUSG00000082258.2	6.37008	-1.91012	0.905754	-2.10887	0.0349557	0.999951
Pcdh11x	ENSMUSG00000034755.19	763.067	0.434068	0.205916	2.10798	0.0350325	0.999951
Tnik	ENSMUSG00000027692.17	5875.53	0.267888	0.127154	2.1068	0.0351353	0.999951
Txn-ps1	ENSMUSG00000101567.2	56.1748	-0.673452	0.320077	-2.10403	0.0353758	0.999951
Gm12294	ENSMUSG00000083935.2	4.3875	2.50635	1.19135	2.10378	0.0353976	0.999951
Mmp13	ENSMUSG00000050578.11	1.70273	4.24301	2.01769	2.1029	0.0354741	0.999951
Gm9294	ENSMUSG00000044609.7	23.953	-0.975508	0.463956	-2.10259	0.0355019	0.999951
Sema5b	ENSMUSG00000052133.17	435.438	0.321819	0.153107	2.10192	0.0355604	0.999951
Cd74	ENSMUSG00000024610.16	459.297	-0.448229	0.213295	-2.10145	0.0356015	0.999951
Bsn	ENSMUSG00000032589.15	5259.99	0.368879	0.175575	2.10097	0.0356433	0.999951
C230024C17Rik	ENSMUSG00000100334.2	3.4104	3.24226	1.54323	2.10095	0.0356454	0.999951
Gprc5a	ENSMUSG00000046733.8	13.3005	-1.27985	0.60925	-2.1007	0.0356669	0.999951
Gadd45g	ENSMUSG00000021453.3	439.023	-0.396041	0.188539	-2.10059	0.0356773	0.999951
Ndst1	ENSMUSG00000054008.10	3795.57	0.268625	0.128	2.09864	0.0358486	0.999951
Plin1	ENSMUSG00000030546.15	1.69495	4.23725	2.0193	2.09837	0.0358721	0.999951
Apba1	ENSMUSG00000024897.10	7024.49	0.203015	0.0968212	2.0968	0.036011	0.999951
Urb1	ENSMUSG00000039929.15	444.005	0.323081	0.154141	2.09602	0.0360806	0.999951
Atp8a2	ENSMUSG00000021983.17	3343.57	0.338898	0.161767	2.09498	0.0361731	0.999951
Pi16	ENSMUSG00000024011.18	370.562	-0.400187	0.191039	-2.0948	0.0361889	0.999951
H2-Ab1	ENSMUSG00000073421.7	171.136	-0.50147	0.23946	-2.09417	0.0362445	0.999951
Nfasc	ENSMUSG00000026442.15	12228.6	0.266359	0.127217	2.09373	0.0362841	0.999951
Nr1h3	ENSMUSG00000002108.11	121.433	-0.468851	0.224043	-2.09268	0.0363775	0.999951
Dlk1	ENSMUSG00000040856.18	12996.1	0.216167	0.103305	2.09253	0.0363914	0.999951
Tet1	ENSMUSG00000047146.18	575.407	0.372988	0.178316	2.09173	0.0364629	0.999951
Esr1	ENSMUSG00000019768.17	478.779	0.401512	0.191973	2.0915	0.0364831	0.999951
4833412C05Rik	ENSMUSG00000097697.4	2.4635	-3.66065	1.75026	-2.09149	0.036484	0.999951
Gm8013	ENSMUSG00000106357.3	5.17713	2.10598	1.00698	2.09138	0.0364944	0.999951
Gm12470	ENSMUSG00000081516.2	109.215	0.465584	0.222648	2.09112	0.036517	0.999951
4930594M22Rik	ENSMUSG00000075463.4	45.0406	0.751122	0.359699	2.08819	0.0367804	0.999951
Prickle2	ENSMUSG00000030020.14	3257.28	0.287262	0.137625	2.08728	0.0368625	0.999951
Rbm38	ENSMUSG00000027510.18	197.611	0.413216	0.198228	2.08454	0.0371107	0.999951
Gm20156	ENSMUSG00000106884.2	5.60632	-2.17256	1.0437	-2.0816	0.0373794	0.999951
Zkscan2	ENSMUSG00000030757.14	1755.86	0.299121	0.143724	2.08121	0.0374143	0.999951
Gm6225	ENSMUSG00000097746.3	50.1065	0.780052	0.374908	2.08065	0.0374662	0.999951
Mapk6	ENSMUSG00000042688.17	1969.22	0.22593	0.108692	2.07863	0.0376513	0.999951
Ptpre	ENSMUSG00000041836.11	1201.5	0.293543	0.141242	2.0783	0.0376818	0.999951
Grin3a	ENSMUSG00000039579.16	2836.67	0.227629	0.109543	2.078	0.0377098	0.999951
Cldn5	ENSMUSG00000041378.3	639.544	-0.338344	0.162876	-2.07732	0.0377724	0.999951
Hpgds	ENSMUSG00000029919.6	237.084	0.363689	0.175106	2.07697	0.0378045	0.999951
Stat1	ENSMUSG00000026104.15	662.387	-0.285569	0.137551	-2.07609	0.0378855	0.999951
Gm5963	ENSMUSG00000052192.6	833.057	-0.452957	0.21819	-2.07597	0.0378968	0.999951
Adra1a	ENSMUSG00000045875.14	243.348	0.563786	0.27158	2.07595	0.0378989	0.999951
Mnt	ENSMUSG00000000282.13	1680.9	0.23858	0.114959	2.07535	0.0379544	0.999951
Gm12576	ENSMUSG00000085235.2	11.5073	1.54959	0.747859	2.07204	0.0382616	0.999951
Gm17546	ENSMUSG00000078648.4	2.34065	3.63944	1.75686	2.07156	0.0383062	0.999951
Atp2b2	ENSMUSG00000030302.18	7869.63	0.262842	0.126932	2.07074	0.0383835	0.999951
Hmgb1-ps7	ENSMUSG00000092281.2	2.33518	3.63944	1.75774	2.07053	0.0384032	0.999951
Mir219a-2	ENSMUSG00000065485.3	4.00429	2.84708	1.37522	2.07028	0.0384264	0.999951
Bud31	ENSMUSG00000038722.18	660.844	-0.283225	0.13682	-2.07005	0.0384475	0.999951
Nnat	ENSMUSG00000067786.17	30746.1	-0.312326	0.150884	-2.06997	0.0384551	0.999951
Gm21370	ENSMUSG00000114871.2	1.62402	-4.12815	1.99467	-2.06959	0.0384911	0.999951
Gm25596	ENSMUSG00000119317.1	4.82446	2.30428	1.11352	2.06937	0.0385111	0.999951
Nav1	ENSMUSG00000009418.18	6218.68	0.342811	0.16568	2.06912	0.0385349	0.999951
Hivep3	ENSMUSG00000028634.18	1068.77	0.281783	0.136209	2.06876	0.0385683	0.999951
Gm37509	ENSMUSG00000104379.2	47.0297	0.834714	0.403514	2.06861	0.0385826	0.999951
Gm56860	ENSMUSG00000121084.1	92.8602	-0.536302	0.259343	-2.06793	0.0386468	0.999951
Gm15413	ENSMUSG00000053049.4	3.19664	3.16053	1.52909	2.06694	0.0387398	0.999951
Uchl4	ENSMUSG00000035337.4	136.567	-0.419127	0.202817	-2.06653	0.0387786	0.999951
Gm30639	ENSMUSG00000119960.1	3.76665	-2.70761	1.31105	-2.06522	0.0389021	0.999951
Ms4a7	ENSMUSG00000024672.12	12.4512	-1.42875	0.692075	-2.06444	0.038976	0.999951
Trp73	ENSMUSG00000029026.18	76.4933	0.693171	0.335982	2.06312	0.0391015	0.999951
Cxcl9	ENSMUSG00000029417.10	8.45269	2.27204	1.1013	2.06306	0.0391067	0.999951
Tmco5b	ENSMUSG00000041255.3	4.34218	2.5039	1.21371	2.06302	0.0391107	0.999951
Atmin	ENSMUSG00000047388.11	3389.62	0.200516	0.0972076	2.06277	0.0391348	0.999951
Gm8318	ENSMUSG00000098222.3	11.1881	-2.17318	1.05389	-2.06205	0.0392026	0.999951
Gpd1	ENSMUSG00000023019.13	613.805	0.376439	0.182596	2.06159	0.0392467	0.999951
Naa38	ENSMUSG00000059278.10	609.101	-0.372889	0.181057	-2.05951	0.0394452	0.999951
Nf1	ENSMUSG00000020716.17	5479.57	0.275958	0.134009	2.05925	0.0394701	0.999951
Asxl3	ENSMUSG00000045215.18	419.474	0.382223	0.185622	2.05915	0.0394803	0.999951
9230112J17Rik	ENSMUSG00000111761.3	45.1225	0.787455	0.38264	2.05795	0.0395948	0.999951
Ifi35	ENSMUSG00000010358.14	118.04	-0.493227	0.2397	-2.05768	0.0396204	0.999951
2900060N12Rik	ENSMUSG00000113621.3	193.986	-0.369998	0.179918	-2.05648	0.0397363	0.999951
Samd5	ENSMUSG00000060487.8	525.718	0.32717	0.15923	2.0547	0.0399075	0.999951
4930505A04Rik	ENSMUSG00000040919.14	4.24549	-2.41601	1.17627	-2.05396	0.0399794	0.999951
Vipr2	ENSMUSG00000011171.12	204.284	0.431384	0.210035	2.05386	0.039989	0.999951
1700012B09Rik	ENSMUSG00000031927.10	85.7884	-0.595956	0.290178	-2.05376	0.0399988	0.999951
Ankrd34c	ENSMUSG00000047606.5	329.411	0.417539	0.203435	2.05244	0.0401267	0.999951
Tspan18	ENSMUSG00000027217.14	473.61	0.311217	0.151688	2.05169	0.0401999	0.999951
Gm43339	ENSMUSG00000105382.2	26.4804	1.1234	0.547781	2.05082	0.0402841	0.999951
Morn5	ENSMUSG00000026894.5	38.3761	-0.784998	0.382916	-2.05005	0.0403592	0.999951
Zfhx4	ENSMUSG00000025255.19	1766.41	0.434768	0.212108	2.04974	0.0403896	0.999951
Bhlhe41	ENSMUSG00000030256.12	1720.78	-0.221784	0.108389	-2.04619	0.0407378	0.999951
Gm10010	ENSMUSG00000056771.9	46.9973	0.851878	0.416421	2.04571	0.0407845	0.999951
Dclk1	ENSMUSG00000027797.16	11278.9	0.252909	0.123631	2.04568	0.0407877	0.999951
Fat3	ENSMUSG00000074505.7	2969.98	0.410192	0.200534	2.0455	0.0408055	0.999951
Garem1	ENSMUSG00000042680.9	521.178	0.443838	0.216998	2.04535	0.0408204	0.999951
Asxl2	ENSMUSG00000037486.19	1076.53	0.357634	0.174889	2.04492	0.040863	0.999951
Huwe1	ENSMUSG00000025261.19	18328.4	0.324218	0.15855	2.04489	0.0408655	0.999951
Vmn2r84	ENSMUSG00000070601.6	22.9108	0.955629	0.467535	2.04397	0.0409563	0.999951
Gm9169	ENSMUSG00000098198.2	87.426	0.495926	0.2427	2.04337	0.0410158	0.999951
Kmt2a	ENSMUSG00000002028.14	9275.26	0.352848	0.172701	2.04311	0.0410417	0.999951
Adcy1	ENSMUSG00000020431.6	1691.87	0.380419	0.18628	2.04219	0.0411323	0.999951
Kcnc4	ENSMUSG00000027895.11	2833.84	0.217437	0.106483	2.04198	0.0411533	0.999951
Ice1	ENSMUSG00000034525.8	4951.34	0.255088	0.124961	2.04134	0.0412167	0.999951
E130114P18Rik	ENSMUSG00000048747.15	147.577	-0.417837	0.204695	-2.04127	0.0412245	0.999951
mt-Tw	ENSMUSG00000064346.1	263.397	0.519694	0.25465	2.04082	0.0412691	0.999951
Sh3yl1	ENSMUSG00000020669.16	242.111	-0.363703	0.178283	-2.04003	0.0413473	0.999951
Frmd4a	ENSMUSG00000026657.18	2199.34	0.237158	0.116292	2.03933	0.0414168	0.999951
Gm47650	ENSMUSG00000113125.2	4.4278	-2.47575	1.21417	-2.03905	0.0414453	0.999951
Gm9442	ENSMUSG00000104241.2	10.9293	-1.49801	0.734705	-2.03893	0.041457	0.999951
Kalrn	ENSMUSG00000061751.17	3521.5	0.330147	0.161925	2.03889	0.0414608	0.999951
Gm44202	ENSMUSG00000108288.2	3.23033	-3.13254	1.5367	-2.03848	0.0415022	0.999951
Lhx3	ENSMUSG00000026934.16	20.4174	-1.09583	0.537625	-2.03827	0.0415227	0.999951
Pyy	ENSMUSG00000017311.16	1.60762	-4.11558	2.01966	-2.03776	0.0415739	0.999951
Gm5566	ENSMUSG00000080002.3	59.7791	-0.642989	0.315642	-2.03708	0.041642	0.999951
Ptprn2	ENSMUSG00000056553.15	7143.74	0.229517	0.112673	2.03702	0.0416481	0.999951
Nsmce1	ENSMUSG00000030750.14	351.262	-0.340009	0.167007	-2.03589	0.0417609	0.999951
Rps25	ENSMUSG00000009927.10	395.753	-0.447707	0.219941	-2.03558	0.0417922	0.999951
Stx17	ENSMUSG00000061455.14	954.282	0.253371	0.124629	2.033	0.0420523	0.999951
NaN	ENSMUSG00000121399.1	5.07757	-2.71838	1.33728	-2.03277	0.0420755	0.999951
Unc5d	ENSMUSG00000063626.7	2353.73	0.281094	0.138338	2.03194	0.0421602	0.999951
Fbxo4	ENSMUSG00000022184.9	200.595	-0.380102	0.187068	-2.0319	0.0421642	0.999951
Hcrtr1	ENSMUSG00000028778.16	241.114	0.329423	0.162135	2.03178	0.042176	0.999951
Tln2	ENSMUSG00000052698.16	3769.47	0.277243	0.136501	2.03107	0.0422477	0.999951
Gm12700	ENSMUSG00000082601.2	7.87658	-1.71317	0.844421	-2.0288	0.0424783	0.999951
Phkg1	ENSMUSG00000025537.13	754.165	-0.311525	0.153597	-2.0282	0.0425398	0.999951
D7Bwg0826e	ENSMUSG00000109198.2	18.297	1.02901	0.507624	2.02712	0.0426503	0.999951
Ubr3	ENSMUSG00000044308.18	4383.74	0.280032	0.138167	2.02676	0.0426867	0.999951
Zfp106	ENSMUSG00000027288.17	7189.19	0.231535	0.114262	2.02636	0.0427278	0.999951
Gm15501	ENSMUSG00000087412.6	28.4994	1.01443	0.500786	2.02567	0.0427991	0.999951
Slk	ENSMUSG00000025060.16	1807.01	0.235701	0.116387	2.02515	0.0428523	0.999951
Slc24a2	ENSMUSG00000037996.18	5808.35	0.342683	0.169285	2.0243	0.0429397	0.999951
Nat9	ENSMUSG00000015542.18	399.603	-0.325452	0.160847	-2.02336	0.0430361	0.999951
Naaladl1	ENSMUSG00000054999.3	7.04245	-1.86716	0.922816	-2.02333	0.0430395	0.999951
Bst1	ENSMUSG00000029082.18	8.6323	1.76451	0.87217	2.02313	0.0430598	0.999951
Ly86	ENSMUSG00000021423.7	285.431	-0.371417	0.183602	-2.02294	0.0430788	0.999951
Xlr4a	ENSMUSG00000079845.9	8.35694	2.2394	1.107	2.02294	0.0430798	0.999951
Scube1	ENSMUSG00000016763.16	229.495	0.362769	0.179342	2.02278	0.0430956	0.999951
Snx30	ENSMUSG00000028385.15	2226.12	0.218097	0.107844	2.02234	0.043141	0.999951
Gm9761	ENSMUSG00000034437.9	270.648	-0.435012	0.215114	-2.02224	0.0431514	0.999951
Kirrel2	ENSMUSG00000036915.18	72.907	0.53529	0.264826	2.02129	0.0432497	0.999951
Cnksr2	ENSMUSG00000025658.17	753.873	0.413515	0.204651	2.02059	0.0433227	0.999951
Riiad1	ENSMUSG00000028139.6	102.19	-0.491275	0.243178	-2.02023	0.0433596	0.999951
Tlr2	ENSMUSG00000027995.11	85.9014	-0.50368	0.249323	-2.02019	0.0433635	0.999951
Onecut2	ENSMUSG00000045991.20	420.189	0.434194	0.214935	2.02012	0.0433706	0.999951
Gm9333	ENSMUSG00000108702.2	241.6	-0.348775	0.172674	-2.01985	0.0433988	0.999951
Lef1	ENSMUSG00000027985.15	260.908	-0.374473	0.185474	-2.019	0.0434868	0.999951
Fcgr2b	ENSMUSG00000026656.16	122.918	-0.468618	0.232137	-2.01871	0.0435172	0.999951
Pafah1b1-ps2	ENSMUSG00000109177.2	4.21476	2.45255	1.21508	2.01842	0.0435478	0.999951
Hyi	ENSMUSG00000006395.18	540.305	-0.301804	0.149568	-2.01784	0.0436083	0.999951
Ptprb	ENSMUSG00000020154.11	825.48	0.37535	0.186017	2.01783	0.0436092	0.999951
B230334C09Rik	ENSMUSG00000104597.2	1991.6	0.337442	0.167367	2.01617	0.043782	0.999951
Fancm	ENSMUSG00000055884.9	454.696	0.356836	0.177211	2.01362	0.0440494	0.999951
Gabrb1	ENSMUSG00000029212.12	5811.32	0.366313	0.181937	2.01341	0.0440718	0.999951
Prdx2-ps1	ENSMUSG00000082431.4	232.792	-0.385689	0.191565	-2.01336	0.044077	0.999951
Zfp870	ENSMUSG00000095325.4	274.677	0.317811	0.157872	2.01309	0.0441053	0.999951
Dync2li1	ENSMUSG00000024253.10	696.187	-0.274041	0.136152	-2.01275	0.0441409	0.999951
Atp11a	ENSMUSG00000031441.16	4118.31	0.288225	0.143289	2.01149	0.0442734	0.999951
Ucn2	ENSMUSG00000049699.5	6.42446	-1.9165	0.953044	-2.01093	0.0443333	0.999951
Pde10a	ENSMUSG00000023868.18	1768.16	0.350588	0.174354	2.01078	0.0443484	0.999951
Tex15	ENSMUSG00000009628.15	34.304	0.799561	0.397943	2.00924	0.0445119	0.999951
Map3k3	ENSMUSG00000020700.12	770.822	0.269905	0.134347	2.00902	0.0445353	0.999951
Aldoart1	ENSMUSG00000059343.5	1153.11	-0.31285	0.155742	-2.00877	0.0445612	0.999951
Plau	ENSMUSG00000021822.4	24.7168	-1.00852	0.502179	-2.00829	0.0446122	0.999951
Psmg3	ENSMUSG00000029551.14	218.083	-0.40001	0.199206	-2.00802	0.0446413	0.999951
Nlrc5	ENSMUSG00000074151.14	78.2213	-0.632115	0.314843	-2.00771	0.044674	0.999951
Flrt1	ENSMUSG00000047787.9	689.598	0.352111	0.175521	2.00609	0.0448462	0.999951
Gm14270	ENSMUSG00000084013.2	276.637	-0.374712	0.186892	-2.00496	0.0449669	0.999951
Gm12529	ENSMUSG00000080831.2	48.7025	-0.647831	0.323198	-2.00444	0.0450228	0.999951
Tshz2	ENSMUSG00000047907.12	2048.01	0.209082	0.104359	2.00349	0.0451252	0.999951
Zic3	ENSMUSG00000067860.12	83.2267	0.73381	0.366359	2.00298	0.0451793	0.999951
Lcor	ENSMUSG00000025019.18	365.271	0.505217	0.252304	2.00241	0.0452401	0.999951
Kdr	ENSMUSG00000062960.11	337.337	-0.364334	0.182083	-2.00093	0.0454004	0.999951
Cenpt	ENSMUSG00000036672.6	565.447	-0.252877	0.126388	-2.00079	0.0454148	0.999951
Cst3	ENSMUSG00000027447.7	28744.4	-0.262387	0.131142	-2.00078	0.0454156	0.999951
Rab6b	ENSMUSG00000032549.8	16651.3	0.207009	0.103486	2.00037	0.0454609	0.999951
Gm33312	ENSMUSG00000113249.2	1.50732	4.07053	2.03529	1.99998	0.0455025	0.999951
B3gnt3	ENSMUSG00000031803.9	22.1165	0.923692	0.461985	1.9994	0.0455653	0.999951
Dnhd1	ENSMUSG00000030882.20	443.409	0.317449	0.158775	1.99936	0.045569	0.999951
Gata2	ENSMUSG00000015053.15	104.688	-0.510188	0.255208	-1.9991	0.045597	0.999951
Fabp5l2	ENSMUSG00000094334.3	15.6617	-1.14094	0.57082	-1.99878	0.0456324	0.999951
Srxn1	ENSMUSG00000032802.9	2930.42	0.202535	0.10135	1.99838	0.0456758	0.999951
Gm42855	ENSMUSG00000105706.2	16.2621	1.22543	0.614353	1.99467	0.0460788	0.999951
Cga	ENSMUSG00000028298.11	106.373	-1.93556	0.971335	-1.99268	0.046296	0.999951
Garnl3	ENSMUSG00000038860.16	1707.52	0.245213	0.123118	1.99169	0.0464048	0.999951
Htt	ENSMUSG00000029104.16	6088.07	0.316423	0.158948	1.99073	0.0465106	0.999951
Gm37639	ENSMUSG00000102863.2	13.8561	-1.27664	0.64155	-1.98993	0.0465985	0.999951
Lamb3	ENSMUSG00000026639.19	316.168	-0.364131	0.183008	-1.98971	0.0466234	0.999951
Rcn3	ENSMUSG00000019539.12	245.121	-0.461321	0.231969	-1.98872	0.0467323	0.999951
9330158H04Rik	ENSMUSG00000073154.12	33.9491	-0.758897	0.381662	-1.9884	0.0467673	0.999951
Ubr4	ENSMUSG00000066036.15	14992.7	0.332417	0.167235	1.98772	0.0468421	0.999951
Fam186a	ENSMUSG00000045350.16	8.31588	1.54751	0.778692	1.98732	0.0468874	0.999951
Fcamr	ENSMUSG00000026415.12	2.20403	3.54221	1.78282	1.98686	0.0469379	0.999951
Gm38355	ENSMUSG00000102935.2	2.20403	3.54221	1.78282	1.98686	0.0469379	0.999951
Arnt2	ENSMUSG00000015709.10	9226.54	0.217405	0.109428	1.98674	0.0469511	0.999951
1700028K03Rik	ENSMUSG00000089798.11	39.7639	0.779172	0.392411	1.9856	0.0470779	0.999951
Magi2	ENSMUSG00000040003.19	2589.98	0.233863	0.117802	1.98521	0.0471212	0.999951
Usp42	ENSMUSG00000051306.8	747.378	0.235548	0.118676	1.98481	0.0471661	0.999951
Rps27l	ENSMUSG00000036781.14	163.246	-0.429053	0.21621	-1.98442	0.0472085	0.999951
Trmt1l	ENSMUSG00000053286.12	1096.86	-0.246788	0.124386	-1.98405	0.0472504	0.999951
Gm40841	ENSMUSG00000113216.3	427.302	0.330842	0.166773	1.98379	0.0472796	0.999951
Clmn	ENSMUSG00000021097.16	3359.76	0.253142	0.127624	1.9835	0.047312	0.999951
Gm31332	ENSMUSG00000118499.2	1.53553	4.09337	2.06474	1.98251	0.0474221	0.999951
Ttc28	ENSMUSG00000033209.18	1060.62	0.274054	0.13825	1.9823	0.0474452	0.999951
Col22a1	ENSMUSG00000079022.11	68.682	-0.584752	0.295061	-1.9818	0.0475014	0.999951
Gm48737	ENSMUSG00000111107.2	2.29795	3.61831	1.82618	1.98135	0.0475518	0.999951
P2ry12	ENSMUSG00000036353.14	414.884	-0.304767	0.154096	-1.97777	0.047955	0.999951
Cpne2	ENSMUSG00000034361.11	1474.9	0.231794	0.117256	1.97683	0.0480614	0.999951
Gm57412	ENSMUSG00000121012.1	8.04032	-1.75994	0.890335	-1.97672	0.0480738	0.999951
4633401B06Rik	ENSMUSG00000105597.2	6.01117	1.85283	0.937819	1.97568	0.0481911	0.999951
Zfp217	ENSMUSG00000052056.15	173.595	-0.408682	0.206918	-1.97509	0.0482575	0.999951
Col7a1	ENSMUSG00000025650.14	335.721	-0.380862	0.192931	-1.97408	0.0483728	0.999951
Sema3d	ENSMUSG00000040254.12	234.295	0.475441	0.241	1.97278	0.0485201	0.999951
Slc4a8	ENSMUSG00000023032.13	4114.58	0.312079	0.158343	1.9709	0.0487353	0.999951
Adamts16	ENSMUSG00000049538.15	241.442	0.389443	0.197642	1.97044	0.0487876	0.999951
P4ha1	ENSMUSG00000019916.15	1787.41	-0.267782	0.13592	-1.97014	0.0488219	0.999951
Polq	ENSMUSG00000034206.16	44.178	0.713223	0.362081	1.96979	0.0488624	0.999951
Col9a3	ENSMUSG00000027570.16	439.186	-0.321446	0.163192	-1.96974	0.0488678	0.999951
Yif1a	ENSMUSG00000024875.6	435.771	-0.290047	0.147269	-1.9695	0.0488953	0.999951
Cemip2	ENSMUSG00000024754.14	470.093	0.312827	0.158842	1.96942	0.0489046	0.999951
Mrpl15	ENSMUSG00000033845.14	779.677	-0.267778	0.135968	-1.96942	0.0489048	0.999951
4933406B17Rik	ENSMUSG00000110427.2	108.097	-0.517922	0.26302	-1.96913	0.0489378	0.999951
Gm42528	ENSMUSG00000107134.2	114.82	0.496861	0.252422	1.96837	0.049025	0.999951
Camk1d	ENSMUSG00000039145.17	1494.57	0.281802	0.143238	1.96737	0.0491401	0.999951
Dab1	ENSMUSG00000028519.17	1473.29	0.232245	0.118064	1.96712	0.0491695	0.999951
Ssh2	ENSMUSG00000037926.16	1389.6	0.294653	0.149804	1.96692	0.0491926	0.999951
Prdx6	ENSMUSG00000026701.16	5563.24	-0.233371	0.11865	-1.96688	0.0491974	0.999951
Eldr	ENSMUSG00000087060.9	5.70134	-1.94324	0.988039	-1.96676	0.0492108	0.999951
Colec12	ENSMUSG00000036103.10	429.73	-0.317605	0.161515	-1.96642	0.0492504	0.999951
Prrc2c	ENSMUSG00000040225.16	7857.52	0.360003	0.183221	1.96486	0.0494306	0.999951
Podxl	ENSMUSG00000025608.10	956.287	0.253205	0.128932	1.96386	0.0495463	0.999951
Zmat4	ENSMUSG00000037492.17	1254.16	0.269616	0.137299	1.96371	0.0495635	0.999951
Exoc6b	ENSMUSG00000033769.17	3524.95	0.215211	0.109635	1.96299	0.0496477	0.999951
Myo5a	ENSMUSG00000034593.17	11333.6	0.281473	0.143422	1.96254	0.0496993	0.999951
Gm43210	ENSMUSG00000105011.2	7.9672	1.61862	0.824892	1.96222	0.0497363	0.999951
Gm13546	ENSMUSG00000086862.3	1.54154	4.0983	2.09003	1.96088	0.0498933	0.999951
Gm43462	ENSMUSG00000105561.2	9.72576	1.5543	0.793111	1.95975	0.0500255	0.999951
Esrrb	ENSMUSG00000021255.18	58.141	0.659538	0.336605	1.95938	0.0500679	0.999951
Bltp1	ENSMUSG00000037270.19	5640.65	0.328509	0.1677	1.95891	0.0501236	0.999951
Atp9b	ENSMUSG00000024566.11	2078.52	0.208173	0.106316	1.95806	0.0502234	0.999951
Dok3	ENSMUSG00000035711.6	363.448	-0.338095	0.172672	-1.95801	0.0502284	0.999951
Gm5776	ENSMUSG00000099647.2	103.092	-0.516614	0.263889	-1.9577	0.0502658	0.999951
Ptprd	ENSMUSG00000028399.19	5613.38	0.269386	0.137613	1.95757	0.0502808	0.999951
Dhrs4	ENSMUSG00000022210.8	301.802	-0.390952	0.199769	-1.95702	0.0503453	0.999951
6430548M08Rik	ENSMUSG00000031824.16	9143.74	0.189588	0.0968955	1.95662	0.0503919	0.999951
Socs2	ENSMUSG00000020027.19	198.307	0.369278	0.188885	1.95504	0.0505783	0.999951
Togaram2	ENSMUSG00000045761.17	695.106	-0.242159	0.123889	-1.95464	0.0506258	0.999951
4933408J17Rik	ENSMUSG00000097407.2	4.24869	-2.41767	1.23756	-1.95357	0.0507517	0.999951
A930017M01Rik	ENSMUSG00000060530.4	1286.63	0.246414	0.126156	1.95324	0.0507908	0.999951
A230087F16Rik	ENSMUSG00000097381.3	123.82	0.456092	0.233569	1.95271	0.0508539	0.999951
Gm44043	ENSMUSG00000107976.2	10.4492	1.36348	0.698386	1.95233	0.0508987	0.999951
Dynll1	ENSMUSG00000009013.6	2455.01	-0.24139	0.123666	-1.95195	0.050944	0.999951
Gm19426	ENSMUSG00000097187.2	20.731	-0.952287	0.487922	-1.95172	0.0509715	0.999951
Gm5778	ENSMUSG00000091825.2	185.926	-0.475315	0.243631	-1.95096	0.0510617	0.999951
H2-Q5	ENSMUSG00000055413.13	12.854	-1.21697	0.623901	-1.95058	0.0511075	0.999951
Mtarc2	ENSMUSG00000073481.10	1231.37	-0.295811	0.151672	-1.95034	0.0511361	0.999951
Dmrt2	ENSMUSG00000048138.11	1.71414	4.25202	2.18076	1.94979	0.0512011	0.999951
Txk	ENSMUSG00000054892.15	3.78088	-2.67233	1.37093	-1.94929	0.0512609	0.999951
Ccdc103	ENSMUSG00000020930.10	95.974	-0.491704	0.252321	-1.94872	0.0513283	0.999951
Rps16-ps2	ENSMUSG00000060419.9	667.526	-0.368823	0.189433	-1.94698	0.0515369	0.999951
Gm42981	ENSMUSG00000105282.2	6.8994	2.1312	1.09469	1.94686	0.0515513	0.999951
Clic1	ENSMUSG00000007041.10	266.189	-0.361314	0.185649	-1.94622	0.0516282	0.999951
Kcna1	ENSMUSG00000047976.5	507.403	0.458184	0.235627	1.94453	0.0518311	0.999951
Dst	ENSMUSG00000026131.22	23982.7	0.31492	0.161954	1.9445	0.0518354	0.999951
Gm56758	ENSMUSG00000120426.1	1.47394	-3.98642	2.05035	-1.94426	0.0518642	0.999951
U2af1	ENSMUSG00000061613.14	461.695	-0.271529	0.139666	-1.94412	0.0518805	0.999951
Tex14	ENSMUSG00000010342.17	31.4373	0.911368	0.468828	1.94393	0.0519041	0.999951
Mmp25	ENSMUSG00000023903.9	11.3663	-1.36201	0.700694	-1.9438	0.0519193	0.999951
Tpsb2	ENSMUSG00000033825.11	8.95503	1.83644	0.944831	1.94367	0.0519349	0.999951
Gm6023	ENSMUSG00000081159.2	52.1105	-0.79543	0.40939	-1.94296	0.0520209	0.999951
Gm52698	ENSMUSG00000120990.1	2.87009	2.97412	1.53136	1.94215	0.0521193	0.999951
Il10rb	ENSMUSG00000022969.14	151.685	-0.419893	0.216222	-1.94195	0.0521429	0.999951
Sec11c	ENSMUSG00000024516.14	1791.37	-0.228907	0.117937	-1.94094	0.0522659	0.999951
Cacna1c	ENSMUSG00000051331.17	2930.82	0.27554	0.142033	1.93997	0.0523832	0.999951
Ankfn1	ENSMUSG00000047773.16	361.848	0.397831	0.205092	1.93976	0.0524083	0.999951
Exosc6	ENSMUSG00000109941.2	104.503	-0.508558	0.262209	-1.93952	0.0524385	0.999951
Tnfsf9	ENSMUSG00000035678.9	30.3768	-0.788718	0.406732	-1.93916	0.0524821	0.999951
Eno1b	ENSMUSG00000059040.6	284.621	-0.470365	0.242569	-1.93909	0.0524899	0.999951
Mterf1b	ENSMUSG00000053178.6	34.2097	-0.779868	0.402197	-1.93902	0.0524989	0.999951
Gm45641	ENSMUSG00000110166.2	10.9754	-1.29341	0.667254	-1.93841	0.0525736	0.999951
Kctd14	ENSMUSG00000051727.15	58.1635	-0.574402	0.296338	-1.93833	0.0525829	0.999951
Mir1198	ENSMUSG00000080645.3	2.86793	2.96537	1.53035	1.93771	0.0526591	0.999951
Gm44243	ENSMUSG00000107997.2	32.6459	0.859892	0.443829	1.93744	0.0526917	0.999951
Lingo1	ENSMUSG00000049556.6	2402.21	0.206263	0.106502	1.93671	0.0527808	0.999951
Gm4149	ENSMUSG00000074800.5	52.6271	-0.612746	0.316408	-1.93657	0.0527975	0.999951
Slc22a23	ENSMUSG00000038267.16	2301.4	0.241105	0.124501	1.93657	0.0527978	0.999951
Niban1	ENSMUSG00000026483.14	94.3988	0.532327	0.274976	1.9359	0.0528794	0.999951
Nos3	ENSMUSG00000028978.13	279.155	-0.323006	0.166918	-1.93512	0.0529758	0.999951
Gm5086	ENSMUSG00000110235.3	15.2597	-1.15132	0.594986	-1.93504	0.052986	0.999951
Ech1	ENSMUSG00000053898.13	1225.22	-0.260681	0.134742	-1.93466	0.0530322	0.999951
Gm12316	ENSMUSG00000086976.2	1.45915	-3.97404	2.05438	-1.93443	0.0530607	0.999951
Has2	ENSMUSG00000022367.8	12.6904	-1.26201	0.652789	-1.93326	0.0532043	0.999951
Crebbp	ENSMUSG00000022521.11	2716.71	0.231225	0.119622	1.93297	0.0532399	0.999951
Gm55759	ENSMUSG00000103961.2	14.0872	1.14756	0.593867	1.93235	0.053316	0.999951
Pdxk	ENSMUSG00000032788.16	10189.8	0.176406	0.0913008	1.93214	0.0533421	0.999951
Gm21986	ENSMUSG00000096056.2	1269.84	0.257802	0.133473	1.93149	0.0534224	0.999951
A330074K22Rik	ENSMUSG00000097960.2	312.261	0.434777	0.225118	1.93133	0.0534423	0.999951
Casp1	ENSMUSG00000025888.7	23.3625	-0.872081	0.451684	-1.93073	0.053516	0.999951
BC147527	ENSMUSG00000094796.3	2.12396	-3.43753	1.78044	-1.93071	0.0535186	0.999951
Gm4577	ENSMUSG00000086867.2	1.4778	-3.98966	2.06671	-1.93044	0.0535521	0.999951
Gm15482	ENSMUSG00000086711.2	1.67514	4.2225	2.18753	1.93026	0.0535741	0.999951
Hecw1	ENSMUSG00000021301.10	1150.86	0.35319	0.183042	1.92955	0.0536624	0.999951
Frmpd4	ENSMUSG00000049176.17	1196.12	0.288035	0.149318	1.92901	0.0537298	0.999951
Zfp593os	ENSMUSG00000086322.8	4.5628	-2.50353	1.2979	-1.92891	0.0537426	0.999951
Zmynd10	ENSMUSG00000010044.13	239.79	-0.339059	0.175828	-1.92835	0.0538111	0.999951
Rps18-ps5	ENSMUSG00000113061.2	161.207	-0.489051	0.253718	-1.92754	0.0539128	0.999951
Prdm13	ENSMUSG00000040478.15	109.707	-0.436244	0.226392	-1.92694	0.053987	0.999951
Meig1	ENSMUSG00000026650.16	96.7884	-0.563703	0.292772	-1.9254	0.0541792	0.999951
Parm1	ENSMUSG00000034981.10	3939.34	0.223925	0.116311	1.92522	0.0542013	0.999951
Foxn3	ENSMUSG00000033713.13	1526.4	0.253172	0.131579	1.92411	0.0543412	0.999951
Gm16118	ENSMUSG00000089797.2	4.2931	2.51718	1.30841	1.92385	0.0543732	0.999951
Mecp2	ENSMUSG00000031393.17	4705.91	0.30127	0.156604	1.92378	0.0543825	0.999951
Rnf157	ENSMUSG00000052949.15	6605.69	0.208882	0.108598	1.92345	0.0544242	0.999951
Casr	ENSMUSG00000051980.14	60.6577	0.623789	0.324325	1.92335	0.0544367	0.999951
Mphosph10	ENSMUSG00000030521.12	421.598	-0.267249	0.138953	-1.9233	0.0544423	0.999951
Rbmx2-ps	ENSMUSG00000083215.4	6.51936	-1.74037	0.9049	-1.92327	0.0544458	0.999951
Gm7936	ENSMUSG00000055771.3	141.363	-0.587014	0.305253	-1.92304	0.0544751	0.999951
Trrap	ENSMUSG00000045482.17	6953.11	0.269471	0.140132	1.92298	0.0544831	0.999951
Gm38575	ENSMUSG00000111752.2	4.68933	2.24799	1.16902	1.92297	0.0544834	0.999951
Rplp2-ps1	ENSMUSG00000118552.2	721.111	-0.409632	0.213051	-1.9227	0.0545179	0.999951
Kmt2e	ENSMUSG00000029004.16	3989.48	0.30882	0.160638	1.92246	0.054548	0.999951
Hsd17b10	ENSMUSG00000025260.11	730.332	-0.279571	0.145478	-1.92174	0.0546391	0.999951
Adamts12	ENSMUSG00000047497.11	42.9177	0.667551	0.347371	1.92172	0.0546405	0.999951
Etfbl	ENSMUSG00000107482.3	422.11	-0.341505	0.177775	-1.921	0.0547321	0.999951
Cyth2	ENSMUSG00000003269.19	1536.51	-0.241702	0.125872	-1.92022	0.0548301	0.999951
Cntnap2	ENSMUSG00000039419.18	4876.88	0.2538	0.132206	1.91973	0.0548926	0.999951
Rapgef6	ENSMUSG00000037533.21	1929.26	0.25456	0.132762	1.91742	0.0551844	0.999951
Gm15983	ENSMUSG00000087168.2	4.84774	2.34163	1.22126	1.91739	0.0551879	0.999951
Acmsd	ENSMUSG00000026348.8	1.67691	4.22393	2.20355	1.91687	0.0552543	0.999951
Arhgef11	ENSMUSG00000041977.19	3299.84	0.22369	0.116749	1.91599	0.0553661	0.999951
Hexim2	ENSMUSG00000043372.13	672.37	0.298543	0.155835	1.91576	0.0553956	0.999951
Sp4	ENSMUSG00000025323.11	601.211	0.32198	0.168125	1.91513	0.0554763	0.999951
Isl1	ENSMUSG00000042258.14	650.471	-0.250276	0.130726	-1.91451	0.0555554	0.999951
Tbx1	ENSMUSG00000009097.11	53.2287	-0.682284	0.356429	-1.91422	0.0555922	0.999951
Mgat4f	ENSMUSG00000050526.6	1.70937	4.24849	2.21948	1.91418	0.0555967	0.999951
Gm40466	ENSMUSG00000110649.2	17.1442	1.01216	0.528917	1.91365	0.055665	0.999951
Gm20559	ENSMUSG00000106734.5	49.6359	-0.728368	0.380787	-1.9128	0.0557739	0.999951
Gm4342	ENSMUSG00000083911.2	1.44982	-3.96615	2.07444	-1.91192	0.055887	0.999951
Gm16001	ENSMUSG00000085433.4	84.5625	0.4999	0.261602	1.91092	0.0560149	0.999951
Prdm12	ENSMUSG00000079466.3	142.609	0.514937	0.26948	1.91086	0.056023	0.999951
Zfp335	ENSMUSG00000039834.18	1407.24	0.259469	0.135794	1.91075	0.0560367	0.999951
Gbp7	ENSMUSG00000040253.16	115.303	0.476553	0.249439	1.9105	0.0560693	0.999951
Gm37827	ENSMUSG00000104454.2	5.15823	2.10458	1.10188	1.90999	0.0561351	0.999951
Upf3b	ENSMUSG00000036572.17	1037.8	-0.213501	0.111815	-1.90941	0.0562094	0.999951
Jun	ENSMUSG00000052684.6	1378.89	-0.248196	0.130009	-1.90906	0.0562546	0.999951
Gm38584	ENSMUSG00000109153.2	1.5265	4.0863	2.14081	1.90876	0.0562931	0.999951
D430041D05Rik	ENSMUSG00000068373.16	2956.32	0.26809	0.140461	1.90865	0.0563079	0.999951
Arhgap21	ENSMUSG00000036591.17	4989.45	0.255507	0.133875	1.90855	0.0563199	0.999951
Rdm1	ENSMUSG00000010362.10	195.92	-0.363365	0.190441	-1.90802	0.056389	0.999951
Rhpn1	ENSMUSG00000022580.14	487.558	-0.270464	0.141787	-1.90754	0.0564513	0.999951
Cst7	ENSMUSG00000068129.6	4.43029	-2.09308	1.09734	-1.90741	0.0564679	0.999951
Tbccd1	ENSMUSG00000004462.8	474.825	-0.292665	0.153441	-1.90735	0.0564754	0.999951
Ddx60	ENSMUSG00000037921.16	48.2964	-0.650361	0.340988	-1.90729	0.0564836	0.999951
Gm7074	ENSMUSG00000117807.2	14.4784	1.20168	0.630276	1.9066	0.0565726	0.999951
Pla2g12a	ENSMUSG00000027999.16	629.411	-0.295859	0.155186	-1.90648	0.0565881	0.999951
Gm57002	ENSMUSG00000121097.1	22.1697	0.92596	0.485752	1.90624	0.0566192	0.999951
Camk4	ENSMUSG00000038128.8	311.704	0.379591	0.199146	1.90609	0.0566381	0.999951
Lss	ENSMUSG00000033105.13	1554.4	0.234689	0.123158	1.9056	0.0567027	0.999951
Gm15772	ENSMUSG00000062353.7	1.47554	-3.98788	2.09283	-1.9055	0.0567154	0.999951
Gm29036	ENSMUSG00000101587.3	1.47554	-3.98788	2.09283	-1.9055	0.0567154	0.999951
Cpq	ENSMUSG00000039007.11	636.098	-0.260707	0.136842	-1.90517	0.0567576	0.999951
H2-Eb1	ENSMUSG00000060586.12	179.006	-0.47517	0.249417	-1.90512	0.0567642	0.999951
Mycbp2	ENSMUSG00000033004.17	15498.7	0.315034	0.165376	1.90495	0.0567861	0.999951
Dchs1	ENSMUSG00000036862.16	1484.96	0.264059	0.138677	1.90413	0.0568934	0.999951
Fam149a	ENSMUSG00000070044.16	1541.67	0.198611	0.104314	1.90397	0.0569145	0.999951
Gm47079	ENSMUSG00000110790.2	34.3811	0.716182	0.376202	1.90372	0.0569473	0.999951
Gm45051	ENSMUSG00000108435.2	43.3606	-0.800727	0.420766	-1.90302	0.0570376	0.999951
Tmem254	ENSMUSG00000072676.13	1263.26	-0.209942	0.11033	-1.90285	0.0570601	0.999951
Dido1	ENSMUSG00000038914.16	2627.08	0.227016	0.119437	1.90073	0.0573379	0.999951
Ank3	ENSMUSG00000069601.15	13795.4	0.291605	0.153533	1.8993	0.0575251	0.999951
6820408C15Rik	ENSMUSG00000032680.12	177.725	-0.42462	0.223635	-1.89872	0.0576019	0.999951
Gm15512	ENSMUSG00000087639.2	4.20865	2.44035	1.28553	1.89832	0.057654	0.999951
Rtraf	ENSMUSG00000021807.7	818.495	-0.282353	0.148771	-1.89791	0.057708	0.999951
Gm56852	ENSMUSG00000120180.1	27.1436	0.835069	0.440015	1.89782	0.0577196	0.999951
Katnip	ENSMUSG00000032743.16	996.116	0.25791	0.136027	1.89602	0.0579573	0.999951
Lrrc7	ENSMUSG00000028176.14	840.257	0.364197	0.192099	1.89588	0.0579757	0.999951
Gm5503	ENSMUSG00000117730.2	46.4043	-0.691722	0.365011	-1.89507	0.0580828	0.999951
Mast2	ENSMUSG00000003810.15	5258.03	0.212461	0.112134	1.89471	0.0581306	0.999951
Gm16044	ENSMUSG00000081339.2	33.0503	0.779483	0.411453	1.89447	0.0581633	0.999951
Gm48822	ENSMUSG00000110895.2	16.8386	1.2676	0.669207	1.89419	0.0582001	0.999951
Traf1	ENSMUSG00000026875.15	218.879	-0.379172	0.200198	-1.89398	0.0582273	0.999951
3110045C21Rik	ENSMUSG00000097503.4	13.5496	-1.23807	0.653744	-1.89381	0.0582496	0.999951
Gm7517	ENSMUSG00000115700.2	58.0539	-0.57196	0.302031	-1.89371	0.0582636	0.999951
Nup214	ENSMUSG00000001855.16	1509.63	0.243484	0.128593	1.89346	0.0582972	0.999951
Ddx20	ENSMUSG00000027905.16	449.52	-0.285992	0.151063	-1.8932	0.0583311	0.999951
Dnah8	ENSMUSG00000033826.11	70.4232	0.601945	0.317957	1.89317	0.0583357	0.999951
Cfap45	ENSMUSG00000026546.17	343.534	-0.380956	0.201246	-1.89299	0.0583592	0.999951
Kcnh3	ENSMUSG00000037579.8	118.502	-0.414865	0.219296	-1.8918	0.0585173	0.999951
Dvl3	ENSMUSG00000003233.13	1743.18	0.241662	0.127742	1.8918	0.0585176	0.999951
Fdx1	ENSMUSG00000032051.10	345.855	-0.307678	0.162641	-1.89176	0.0585225	0.999951
Wdr89	ENSMUSG00000045690.9	779.063	-0.385956	0.204055	-1.89144	0.0585661	0.999951
Pabpn1l	ENSMUSG00000069867.4	1.45368	-3.96935	2.09898	-1.89109	0.0586128	0.999951
Cdc42bpa	ENSMUSG00000026490.19	9797.33	0.228954	0.121103	1.89056	0.0586824	0.999951
Cdca2	ENSMUSG00000048922.19	8.47466	1.59155	0.842027	1.89014	0.0587391	0.999951
Ncam1	ENSMUSG00000039542.17	16710.2	0.181234	0.095897	1.88989	0.0587732	0.999951
Gm4332	ENSMUSG00000106037.2	541.847	-0.322875	0.170871	-1.88959	0.0588133	0.999951
Triap1	ENSMUSG00000029535.5	288.123	-0.315272	0.166888	-1.88913	0.0588751	0.999951
2610037D02Rik	ENSMUSG00000097536.3	69.3761	0.669578	0.35465	1.88799	0.0590267	0.999951
Atg9a	ENSMUSG00000033124.17	2929.85	0.191949	0.101702	1.88737	0.0591103	0.999951
Cdh12	ENSMUSG00000040452.10	152.969	0.47038	0.249245	1.88722	0.0591311	0.999951
Cdh8	ENSMUSG00000036510.18	1009.65	0.267593	0.141852	1.88642	0.0592379	0.999951
Aig1	ENSMUSG00000019806.14	1559.97	-0.219529	0.116397	-1.88603	0.0592904	0.999951
Vmn1r-ps109	ENSMUSG00000081914.2	1.44596	-3.9628	2.1012	-1.88597	0.0592994	0.999951
Gm8234	ENSMUSG00000105021.2	15.3205	-1.23864	0.656908	-1.88556	0.0593545	0.999951
Gm41492	ENSMUSG00000116763.2	4.58404	-2.15101	1.14095	-1.88528	0.0593925	0.999951
Pfdn5	ENSMUSG00000001289.13	2812.95	-0.319532	0.169544	-1.88466	0.0594762	0.999951
Spcs1	ENSMUSG00000021917.17	1641.68	-0.223571	0.118629	-1.88462	0.0594815	0.999951
Akr1c13	ENSMUSG00000021213.13	9.62441	-1.38003	0.73227	-1.8846	0.0594845	0.999951
Gm10923	ENSMUSG00000078289.3	6.30773	1.73226	0.91929	1.88435	0.0595175	0.999951
Defb25	ENSMUSG00000074678.2	2.90926	-2.96459	1.57361	-1.88394	0.0595729	0.999951
Phf23	ENSMUSG00000018572.11	1203.92	-0.224667	0.119304	-1.88314	0.0596814	0.999951
Doc2b	ENSMUSG00000020848.8	3406.33	-0.17967	0.095412	-1.88309	0.0596878	0.999951
Plcxd3	ENSMUSG00000049148.9	338.107	0.442896	0.235197	1.88309	0.0596888	0.999951
Hsd17b8	ENSMUSG00000073422.12	492.601	-0.303521	0.161187	-1.88304	0.0596954	0.999951
Esyt3	ENSMUSG00000037681.14	1086.05	-0.264362	0.140462	-1.88209	0.0598241	0.999951
Nop16	ENSMUSG00000025869.12	525.26	-0.28626	0.152122	-1.88178	0.0598663	0.999951
Dao	ENSMUSG00000042096.16	30.0007	-0.797796	0.424244	-1.88051	0.0600383	0.999951
Mybl1	ENSMUSG00000025912.17	87.194	0.479837	0.255197	1.88026	0.0600723	0.999951
Gm3372	ENSMUSG00000105486.2	2.03468	3.41463	1.81708	1.87918	0.0602192	0.999951
Gm29724	ENSMUSG00000111673.2	10.4761	1.3724	0.730737	1.8781	0.0603674	0.999951
Gm47148	ENSMUSG00000111617.2	1.4761	4.0443	2.1549	1.87679	0.060547	0.999951
Rbm33	ENSMUSG00000048271.15	4094.08	0.276107	0.147189	1.87587	0.0606738	0.999951
Gm12481	ENSMUSG00000043770.11	354.854	-0.434882	0.231831	-1.87586	0.0606744	0.999951
Farp2	ENSMUSG00000034066.14	305.079	0.313252	0.166996	1.87581	0.060682	0.999951
Dusp1	ENSMUSG00000024190.8	403.639	0.297423	0.158581	1.87553	0.0607202	0.999951
Tmem267	ENSMUSG00000074634.13	226.108	-0.353189	0.188333	-1.87534	0.0607455	0.999951
Chchd1	ENSMUSG00000063787.5	649.771	-0.331319	0.176701	-1.87502	0.0607898	0.999951
Rph3a	ENSMUSG00000029608.11	12728.1	0.185861	0.0991422	1.87469	0.0608355	0.999951
Gm56494	ENSMUSG00000119947.1	6.70242	1.63384	0.872116	1.87342	0.0610097	0.999951
A830021F12Rik	ENSMUSG00000117645.2	2.84905	2.93641	1.56748	1.87333	0.0610228	0.999951
4930526A20Rik	ENSMUSG00000085521.5	101.846	-0.45615	0.243641	-1.87223	0.0611754	0.999951
Glg1	ENSMUSG00000003316.15	8994.08	0.245972	0.131441	1.87134	0.0612977	0.999951
Uroc1	ENSMUSG00000034456.16	2.01156	3.40577	1.82039	1.8709	0.0613587	0.999951
Emx2	ENSMUSG00000043969.5	55.204	-0.61959	0.331227	-1.87059	0.0614015	0.999951
Gm20163	ENSMUSG00000110611.2	87.3473	0.530892	0.28381	1.87059	0.0614018	0.999951
Foxd2os	ENSMUSG00000085399.9	35.7278	-0.824165	0.44099	-1.8689	0.061637	0.999951
Exo1	ENSMUSG00000039748.12	12.7485	1.36824	0.732177	1.86873	0.0616605	0.999951
Lynx1	ENSMUSG00000022594.15	7717.74	0.1984	0.106174	1.86863	0.0616744	0.999951
Gm57144	ENSMUSG00000119944.1	3.67668	2.70823	1.45014	1.86756	0.0618234	0.999951
Zbtb20	ENSMUSG00000022708.17	4205.03	0.355187	0.190303	1.86643	0.061981	0.999951
Adarb2	ENSMUSG00000052551.17	598.964	0.298009	0.159954	1.8631	0.0624487	0.999951
Pla2g4e	ENSMUSG00000050211.15	240.546	0.478227	0.25675	1.86262	0.0625157	0.999951
Ubash3b	ENSMUSG00000032020.16	954.327	0.264387	0.141956	1.86246	0.0625382	0.999951
Bsx	ENSMUSG00000054360.5	523.684	-0.279479	0.150063	-1.86242	0.0625441	0.999951
Map3k9	ENSMUSG00000042724.9	738.743	0.326435	0.175306	1.86209	0.0625898	0.999951
Gm6563	ENSMUSG00000051255.7	552.785	-0.295724	0.158873	-1.86139	0.0626891	0.999951
Cdh18	ENSMUSG00000040420.16	941.722	0.231047	0.12413	1.86134	0.0626969	0.999951
Rasal2	ENSMUSG00000070565.12	2084.45	0.281198	0.151091	1.86112	0.0627278	0.999951
mt-Nd5	ENSMUSG00000064367.1	79503.3	0.356758	0.191754	1.8605	0.0628142	0.999951
4933415A04Rik	ENSMUSG00000045877.3	7.17543	-1.69389	0.910456	-1.86048	0.0628176	0.999951
Fscn2	ENSMUSG00000025380.3	7.61246	1.548	0.83215	1.86024	0.0628522	0.999951
Flnc	ENSMUSG00000068699.13	208.285	0.354978	0.19089	1.8596	0.0629425	0.999951
Txn1	ENSMUSG00000028367.6	1337.41	-0.265289	0.142681	-1.85931	0.0629833	0.999951
Doc2g	ENSMUSG00000024871.12	147.191	-0.396199	0.213136	-1.8589	0.0630417	0.999951
D6Ertd527e	ENSMUSG00000090891.4	17.0421	1.05686	0.568593	1.85872	0.0630665	0.999951
Ankrd44	ENSMUSG00000052331.15	575.465	0.313866	0.168867	1.85866	0.0630749	0.999951
Ifi27l2a	ENSMUSG00000079017.4	59.0372	-0.648227	0.348792	-1.85849	0.0630993	0.999951
Pcdh18	ENSMUSG00000037892.14	467.817	0.276087	0.148589	1.85805	0.0631618	0.999951
Med12	ENSMUSG00000079487.12	1636.65	0.357166	0.192311	1.85723	0.0632785	0.999951
Cytl1	ENSMUSG00000062329.5	33.4278	0.94763	0.510333	1.85688	0.0633277	0.999951
Best2	ENSMUSG00000052819.7	2.67405	2.86177	1.54122	1.85682	0.0633368	0.999951
Alms1	ENSMUSG00000063810.8	409.086	0.332912	0.179299	1.85674	0.0633485	0.999951
Alox8	ENSMUSG00000020891.12	162.768	0.445551	0.240009	1.85639	0.0633974	0.999951
Gm9955	ENSMUSG00000054745.3	5.87911	1.8014	0.9705	1.85615	0.063432	0.999951
Gm18599	ENSMUSG00000108349.2	1.49099	-4.00105	2.15613	-1.85566	0.0635016	0.999951
Agap1	ENSMUSG00000055013.17	6751.18	0.201119	0.108459	1.85434	0.0636905	0.999951
Il2rg	ENSMUSG00000031304.19	33.6038	0.831215	0.448403	1.85372	0.063779	0.999951
Mir6946	ENSMUSG00000098602.3	4.31259	2.10839	1.13747	1.85358	0.0637994	0.999951
2010016I18Rik	ENSMUSG00000091575.3	1.34551	3.90576	2.10735	1.8534	0.063825	0.999951
Gm21970	ENSMUSG00000093701.9	312.477	-0.312102	0.168479	-1.85247	0.0639588	0.999951
Iqcg	ENSMUSG00000035578.17	366.394	-0.314256	0.169656	-1.85232	0.0639801	0.999951
Med15	ENSMUSG00000012114.18	1673.5	0.217578	0.117474	1.85214	0.0640064	0.999951
Gm11266	ENSMUSG00000087413.3	92.3807	-0.524469	0.283224	-1.85178	0.064057	0.999951
Wfdc1	ENSMUSG00000023336.7	173.582	-0.356116	0.192357	-1.85133	0.0641227	0.999951
Gm37861	ENSMUSG00000103762.2	1.3425	3.90306	2.10834	1.85125	0.0641338	0.999951
Gm57365	ENSMUSG00000120855.1	1.3425	3.90306	2.10834	1.85125	0.0641338	0.999951
Gm5417	ENSMUSG00000049414.8	35.9962	0.753775	0.407179	1.85122	0.0641384	0.999951
Rnps1-ps	ENSMUSG00000096403.3	458.564	-0.272001	0.146942	-1.85108	0.0641581	0.999951
Npr1	ENSMUSG00000027931.13	138.828	-0.399595	0.215914	-1.85072	0.0642103	0.999951
Fryl	ENSMUSG00000070733.14	2450.47	0.276109	0.149219	1.85035	0.0642626	0.999951
Clic6	ENSMUSG00000022949.10	753.666	-0.228873	0.12371	-1.85007	0.0643032	0.999951
Nbea	ENSMUSG00000027799.13	5533.09	0.284451	0.15387	1.84865	0.0645089	0.999951
Ggta1	ENSMUSG00000035778.18	249.402	-0.34896	0.188775	-1.84855	0.064523	0.999951
Zfas1	ENSMUSG00000074578.16	991.477	-0.292856	0.158492	-1.84777	0.0646359	0.999951
Rfc5	ENSMUSG00000029363.15	131.114	0.407547	0.220607	1.84739	0.0646908	0.999951
Abat	ENSMUSG00000057880.13	19324.5	0.18824	0.101902	1.84726	0.0647096	0.999951
Ppargc1b	ENSMUSG00000033871.15	259.035	0.398716	0.215924	1.84656	0.0648107	0.999951
Gm42568	ENSMUSG00000103703.3	47.53	-0.633251	0.343069	-1.84584	0.0649155	0.999951
Nfat5	ENSMUSG00000003847.17	3268.65	0.314223	0.170235	1.84582	0.0649184	0.999951
Krt90	ENSMUSG00000048699.5	189.524	-0.457892	0.248133	-1.84535	0.064987	0.999951
Gm47629	ENSMUSG00000110937.2	5.38834	-1.85177	1.00358	-1.84517	0.0650135	0.999951
Gm45163	ENSMUSG00000109419.2	8.48568	1.73926	0.942632	1.84511	0.0650222	0.999951
Gpn1	ENSMUSG00000064037.14	990.04	-0.222349	0.120519	-1.84493	0.0650482	0.999951
Gucy1a2	ENSMUSG00000041624.11	126.862	0.666295	0.361184	1.84475	0.0650737	0.999951
Epb41l1	ENSMUSG00000027624.21	15193.1	0.205526	0.111417	1.84465	0.0650889	0.999951
Gm19092	ENSMUSG00000108992.2	2.04909	3.42405	1.85624	1.84461	0.0650938	0.999951
4930500L23Rik	ENSMUSG00000106056.2	11.53	1.23578	0.670043	1.84433	0.0651356	0.999951
Arsj	ENSMUSG00000046561.10	36.9206	0.709813	0.384928	1.84402	0.0651805	0.999951
Hunk	ENSMUSG00000053414.9	523.09	0.246091	0.133471	1.84378	0.0652152	0.999951
Gm56609	ENSMUSG00000120652.1	10.5127	1.25612	0.681304	1.8437	0.0652276	0.999951
B2m	ENSMUSG00000060802.9	2324.59	-0.263554	0.142973	-1.84339	0.0652727	0.999951
Mrps12	ENSMUSG00000045948.9	975.739	-0.258584	0.140298	-1.84311	0.0653135	0.999951
Nxph3	ENSMUSG00000046719.8	292.738	-0.408754	0.221821	-1.84272	0.06537	0.999951
Car10	ENSMUSG00000056158.15	2585.8	0.208155	0.112977	1.84245	0.0654094	0.999951
Rad54l2	ENSMUSG00000040661.7	1182.87	0.232519	0.126257	1.84162	0.0655304	0.999951
Unc13a	ENSMUSG00000034799.17	7259.52	0.281869	0.153099	1.84109	0.0656077	0.999951
Gm19159	ENSMUSG00000117712.2	5.30457	1.87486	1.01836	1.84105	0.0656136	0.999951
Ttyh3	ENSMUSG00000036565.8	6761.5	0.194567	0.105775	1.83945	0.0658486	0.999951
Ccdc190	ENSMUSG00000070532.6	613.744	-0.3255	0.177067	-1.83829	0.0660194	0.999951
Gm56863	ENSMUSG00000121099.1	2.93367	-2.927	1.59227	-1.83825	0.0660252	0.999951
Amer2	ENSMUSG00000021986.10	2255.49	0.317045	0.172513	1.83781	0.0660906	0.999951
Cacna1e	ENSMUSG00000004110.18	8304.34	0.301224	0.163919	1.83764	0.0661154	0.999951
Cox7a1	ENSMUSG00000074218.4	42.9013	-0.665957	0.362483	-1.83721	0.066179	0.999951
Zfp114	ENSMUSG00000068962.8	18.5866	1.04312	0.568041	1.83634	0.066307	0.999951
Gm43843	ENSMUSG00000106944.2	69.0585	0.606978	0.33054	1.83633	0.0663096	0.999951
Cenpi	ENSMUSG00000031262.13	15.566	-1.18961	0.647934	-1.83601	0.0663558	0.999951
Rax	ENSMUSG00000024518.5	138.061	-0.457261	0.249169	-1.83514	0.0664847	0.999951
Rpl18	ENSMUSG00000059070.17	539.609	-0.330902	0.18035	-1.83478	0.066539	0.999951
Gm52965	ENSMUSG00000118550.2	62.9486	0.674813	0.367851	1.83448	0.0665834	0.999951
B430218F22Rik	ENSMUSG00000097411.3	6.49339	-1.72175	0.938761	-1.83407	0.0666437	0.999951
Ocln	ENSMUSG00000021638.13	217.677	-0.335743	0.183076	-1.83389	0.0666696	0.999951
Car4	ENSMUSG00000000805.19	305.213	-0.347761	0.189638	-1.83382	0.0666813	0.999951
Ankhd1	ENSMUSG00000024483.20	1599.31	0.353861	0.193027	1.83322	0.0667699	0.999951
Gng5	ENSMUSG00000068523.13	118.006	-0.408142	0.222678	-1.83288	0.0668204	0.999951
Ric3	ENSMUSG00000048330.15	2554.93	0.221351	0.120798	1.8324	0.0668914	0.999951
Gm42727	ENSMUSG00000106767.2	22.7349	0.881526	0.481162	1.83208	0.0669395	0.999951
Mapk12	ENSMUSG00000022610.11	278.29	-0.347605	0.189777	-1.83165	0.0670037	0.999951
Gm15853	ENSMUSG00000103400.3	60.1248	0.533984	0.291543	1.83158	0.0670138	0.999951
Trim47	ENSMUSG00000020773.12	130.876	-0.431056	0.235385	-1.83128	0.0670585	0.999951
Snx6	ENSMUSG00000005656.10	1056.41	-0.261632	0.142899	-1.83089	0.067117	0.999951
Rims1	ENSMUSG00000041670.20	2764.29	0.210318	0.114947	1.82969	0.0672959	0.999951
Pcsk9	ENSMUSG00000044254.7	22.2389	0.962899	0.526313	1.82952	0.0673221	0.999951
Sdk2	ENSMUSG00000041592.17	1109.76	0.28032	0.153247	1.82921	0.0673683	0.999951
Gm36037	ENSMUSG00000118380.2	6.16602	1.89665	1.03726	1.82853	0.0674703	0.999951
Hhipl2	ENSMUSG00000053461.10	38.8458	-0.753954	0.412434	-1.82806	0.0675405	0.999951
Pagr1a	ENSMUSG00000030680.7	575.187	-0.250208	0.137017	-1.82612	0.0678329	0.999951
Gm54831	ENSMUSG00002076689.1	1.54393	4.10095	2.24617	1.82575	0.067888	0.999951
Gm9174	ENSMUSG00000058745.5	10.5676	-1.44779	0.793042	-1.82561	0.067909	0.999951
2610035D17Rik	ENSMUSG00000087259.9	603.208	-0.263916	0.144629	-1.82478	0.0680347	0.999951
Dnah12	ENSMUSG00000021879.14	263.288	0.406802	0.222937	1.82474	0.0680407	0.999951
Kirrel3	ENSMUSG00000032036.16	1375.55	0.21162	0.11599	1.82446	0.0680824	0.999951
As3mt	ENSMUSG00000003559.9	1160.86	-0.237002	0.129916	-1.82427	0.0681112	0.999951
Gm49769	ENSMUSG00000116775.2	9.62422	1.31324	0.720048	1.82382	0.0681786	0.999951
Zfp385b	ENSMUSG00000027016.18	388.687	0.267812	0.146884	1.82329	0.0682588	0.999951
Gm14296	ENSMUSG00000074527.12	1.36832	3.92652	2.15416	1.82276	0.0683391	0.999951
D830036C21Rik	ENSMUSG00000108854.2	1.36832	3.92652	2.15416	1.82276	0.0683391	0.999951
Pin4	ENSMUSG00000079480.4	8.07036	-1.41732	0.778217	-1.82124	0.0685708	0.999951
Gm28651	ENSMUSG00000101086.3	2.24605	-3.52864	1.93797	-1.82079	0.068639	0.999951
Ryr3	ENSMUSG00000057378.16	2796.41	0.351934	0.193312	1.82055	0.0686756	0.999951
Slc22a15	ENSMUSG00000033147.17	550.804	0.252689	0.138814	1.82034	0.0687077	0.999951
Dnaaf3	ENSMUSG00000055809.8	133.363	-0.424253	0.233115	-1.81993	0.0687701	0.999951
Tap2	ENSMUSG00000024339.13	478.735	-0.282189	0.155085	-1.81958	0.0688237	0.999951
Uvssa	ENSMUSG00000037355.15	632.503	0.328248	0.180507	1.81848	0.0689913	0.999951
Dnajc27	ENSMUSG00000020657.17	4753.23	0.195763	0.107665	1.81825	0.0690252	0.999951
4930481A15Rik	ENSMUSG00000086938.11	105.264	-0.501056	0.275632	-1.81784	0.0690884	0.999951
Gm32718	ENSMUSG00000120396.1	3.8173	2.2869	1.25804	1.81782	0.0690912	0.999951
Mybpc1	ENSMUSG00000020061.19	10.4016	-1.38153	0.7601	-1.81756	0.0691316	0.999951
Xrcc4	ENSMUSG00000021615.14	198.842	-0.420008	0.23112	-1.81727	0.0691757	0.999951
Gm20387	ENSMUSG00000092448.2	35.9593	0.697595	0.383932	1.81698	0.0692207	0.999951
Hcfc1	ENSMUSG00000031386.15	4529.48	0.263527	0.145081	1.81641	0.0693078	0.999951
Ercc8	ENSMUSG00000021694.19	305.879	0.301763	0.166168	1.81601	0.0693685	0.999951
Gm37899	ENSMUSG00000102657.2	9.15819	1.45293	0.800168	1.81578	0.0694034	0.999951
Gm37891	ENSMUSG00000104271.2	56.3824	0.666998	0.367524	1.81484	0.0695479	0.999951
S100a1	ENSMUSG00000044080.10	1342.86	-0.316581	0.174469	-1.81454	0.0695947	0.999951
Fcrl2	ENSMUSG00000015852.14	411.631	-0.283336	0.156177	-1.8142	0.0696475	0.999951
Prkca	ENSMUSG00000050965.15	2850.23	0.223628	0.123267	1.81418	0.0696495	0.999951
Rai14	ENSMUSG00000022246.15	242.262	-0.364482	0.200954	-1.81376	0.0697145	0.999951
Stox1	ENSMUSG00000036923.13	176.104	-0.346181	0.19098	-1.81266	0.0698842	0.999951
Cxcr4	ENSMUSG00000045382.7	70.9781	-0.619988	0.342112	-1.81224	0.0699496	0.999951
Gm13294	ENSMUSG00000083900.3	2.87192	2.96377	1.6356	1.81204	0.0699797	0.999951
Gas7	ENSMUSG00000033066.18	1714.4	0.287603	0.158773	1.81141	0.070077	0.999951
Gm6184	ENSMUSG00000081674.2	1.95043	-3.29977	1.82179	-1.81128	0.0700978	0.999951
Kcng1	ENSMUSG00000074575.5	147.155	0.411029	0.227011	1.81061	0.0702005	0.999951
Sncg	ENSMUSG00000023064.5	1313.21	-0.259793	0.143484	-1.81061	0.0702019	0.999951
4933412E12Rik	ENSMUSG00000112627.3	66.4456	-0.530833	0.293231	-1.81029	0.0702507	0.999951
Tbc1d24	ENSMUSG00000036473.17	2434.32	0.259542	0.143373	1.81025	0.0702564	0.999951
Aloxe3	ENSMUSG00000020892.11	339.217	0.292858	0.161786	1.81016	0.0702713	0.999951
Stom	ENSMUSG00000026880.12	503.72	-0.252303	0.139397	-1.80997	0.0703009	0.999951
Gm15997	ENSMUSG00000107132.2	7.09847	-1.66712	0.921284	-1.80957	0.0703632	0.999951
4930473A02Rik	ENSMUSG00000060029.15	1.94203	-3.29977	1.8236	-1.80948	0.0703758	0.999951
Rc3h1	ENSMUSG00000040423.12	1475.18	0.266655	0.147458	1.80834	0.0705532	0.999951
Dnase1l2	ENSMUSG00000024136.15	201.054	-0.357409	0.197646	-1.80833	0.0705555	0.999951
Prepl	ENSMUSG00000024127.16	16682.4	0.216439	0.119695	1.80826	0.0705665	0.999951
Bhlhe22	ENSMUSG00000025128.8	125.209	0.396547	0.219328	1.80801	0.070605	0.999951
Gfra1	ENSMUSG00000025089.16	1821.13	0.232572	0.128692	1.8072	0.0707317	0.999951
Ano6	ENSMUSG00000064210.8	1109.96	0.212625	0.117667	1.80701	0.07076	0.999951
Tnrc6c	ENSMUSG00000025571.14	3617.55	0.25092	0.13888	1.80674	0.0708032	0.999951
Kcnc2	ENSMUSG00000035681.8	1872.38	0.25471	0.141018	1.80622	0.0708833	0.999951
Gm2573	ENSMUSG00000115017.2	95.8824	-0.476515	0.26389	-1.80573	0.0709603	0.999951
Col16a1	ENSMUSG00000040690.16	1648.69	-0.316995	0.175572	-1.8055	0.0709963	0.999951
Gm7441	ENSMUSG00000113493.2	1.52474	4.08491	2.26255	1.80545	0.0710047	0.999951
Gm34567	ENSMUSG00000117254.3	1.52474	4.08491	2.26255	1.80545	0.0710047	0.999951
Gm21984	ENSMUSG00000095334.3	1155.21	0.268009	0.148455	1.80532	0.0710248	0.999951
Vsig2	ENSMUSG00000001943.9	25.588	-0.911908	0.505143	-1.80525	0.071036	0.999951
Sqle	ENSMUSG00000022351.15	2149.98	-0.196832	0.109065	-1.80471	0.0711198	0.999951
Lratd1	ENSMUSG00000020607.8	1039.24	0.233549	0.12942	1.80459	0.0711392	0.999951
Ldha	ENSMUSG00000063229.16	4637.34	-0.227318	0.125994	-1.80419	0.0712011	0.999951
Ccdc78	ENSMUSG00000071202.6	65.2042	-0.639433	0.354436	-1.80408	0.0712182	0.999951
Kcnj12	ENSMUSG00000042529.15	321.243	0.311847	0.172883	1.8038	0.0712619	0.999951
Ing2	ENSMUSG00000063049.5	381.303	-0.279941	0.155197	-1.80379	0.0712649	0.999951
Samd12	ENSMUSG00000058656.14	784.298	0.298193	0.165344	1.80346	0.0713152	0.999951
Brix1	ENSMUSG00000022247.13	625.542	-0.245877	0.136346	-1.80333	0.0713367	0.999951
Hapln3	ENSMUSG00000030606.9	37.1155	0.672195	0.372801	1.8031	0.0713732	0.999951
Gm49540	ENSMUSG00000116272.2	5.1927	1.8388	1.02022	1.80236	0.0714895	0.999951
2410018L13Rik	ENSMUSG00000073164.12	29.0994	0.859627	0.476959	1.80231	0.0714969	0.999951
Arhgef37	ENSMUSG00000045094.9	139.965	0.435563	0.241671	1.8023	0.0714982	0.999951
Gm12183	ENSMUSG00000082454.4	2349.42	-0.216321	0.120033	-1.80217	0.071518	0.999951
Mid1ip1	ENSMUSG00000008035.13	4326.43	-0.216482	0.120135	-1.80199	0.071547	0.999951
Gstp1	ENSMUSG00000060803.7	1394.31	-0.262511	0.145682	-1.80194	0.0715545	0.999951
Gm13425	ENSMUSG00000085224.3	43.2316	0.649063	0.360514	1.80038	0.0718003	0.999951
Bloc1s1	ENSMUSG00000090247.8	381.518	-0.358928	0.199516	-1.79899	0.0720201	0.999951
Nfatc4	ENSMUSG00000023411.13	102.61	-0.433742	0.241127	-1.79881	0.0720485	0.999951
Napb	ENSMUSG00000027438.15	10456.7	0.206976	0.115087	1.79843	0.0721095	0.999951
Zfp169	ENSMUSG00000050954.16	339.739	0.342739	0.190654	1.7977	0.0722239	0.999951
Gbp6	ENSMUSG00000104713.5	47.2882	-0.575455	0.320149	-1.79746	0.0722629	0.999951
Dpf3	ENSMUSG00000021221.16	141.198	0.387276	0.21551	1.79702	0.0723321	0.999951
Mrps14	ENSMUSG00000058267.14	666.689	-0.229114	0.127543	-1.79637	0.0724361	0.999951
9630015K15Rik	ENSMUSG00000114284.2	1.4983	4.06268	2.26175	1.79625	0.0724545	0.999951
Itgad	ENSMUSG00000070369.14	9.39773	1.37714	0.766697	1.7962	0.0724627	0.999951
Zmiz1	ENSMUSG00000007817.16	4862.46	0.223001	0.124203	1.79546	0.0725812	0.999951
C1ql3	ENSMUSG00000049630.7	670.127	0.322918	0.179913	1.79485	0.072677	0.999951
D5Ertd615e	ENSMUSG00000029092.10	1.53615	4.0945	2.28168	1.79451	0.0727317	0.999951
Soga1	ENSMUSG00000055485.7	1432.11	0.37493	0.208956	1.7943	0.072765	0.999951
Ccdc137	ENSMUSG00000049957.15	923.577	-0.219368	0.122271	-1.79412	0.0727942	0.999951
Itih2	ENSMUSG00000037254.19	305.489	-0.458859	0.255844	-1.79351	0.0728918	0.999951
Stx1b	ENSMUSG00000030806.7	18929.2	0.173255	0.0966094	1.79335	0.0729163	0.999951
Celrr	ENSMUSG00000097881.9	61.0072	0.518387	0.289119	1.79299	0.0729744	0.999951
Tmem132b	ENSMUSG00000070498.4	2287.69	0.244649	0.136457	1.79287	0.0729941	0.999951
Gm14197	ENSMUSG00000083732.2	3.20805	2.47559	1.38091	1.79273	0.0730166	0.999951
Gm12751	ENSMUSG00000062554.8	120.543	-0.486457	0.271455	-1.79204	0.0731269	0.999951
Ston1	ENSMUSG00000033855.16	191.918	-0.338499	0.188924	-1.79172	0.073178	0.999951
Gm5552	ENSMUSG00000106558.2	8.72756	-1.42814	0.797258	-1.79132	0.0732417	0.999951
Gm36660	ENSMUSG00000111933.2	1.32269	3.88472	2.1694	1.79069	0.0733427	0.999951
Ptpn5	ENSMUSG00000030854.18	6536.07	0.204937	0.114485	1.79008	0.0734406	0.999951
Dnd1	ENSMUSG00000044595.11	58.7006	-0.578662	0.323404	-1.78928	0.073569	0.999951
Gm43682	ENSMUSG00000107019.2	70.5366	0.515509	0.288173	1.78888	0.0736336	0.999951
C1qa	ENSMUSG00000036887.6	1202.04	-0.302572	0.169162	-1.78865	0.0736708	0.999951
Tes	ENSMUSG00000029552.20	37.0135	-0.707494	0.395606	-1.78838	0.0737142	0.999951
Gm37914	ENSMUSG00000103272.2	29.5969	0.8012	0.448177	1.78768	0.073827	0.999951
Ubtf	ENSMUSG00000020923.18	2940.63	-0.195843	0.109621	-1.78655	0.07401	0.999951
D1Pas1	ENSMUSG00000039224.2	61.7119	0.622105	0.348227	1.78649	0.0740199	0.999951
9930120I10Rik	ENSMUSG00000108120.2	9.69208	1.32414	0.741352	1.78612	0.07408	0.999951
Sox18	ENSMUSG00000046470.6	150.141	-0.399236	0.223535	-1.78601	0.0740983	0.999951
Utp23	ENSMUSG00000022313.11	212.931	-0.343806	0.192541	-1.78563	0.0741595	0.999951
St8sia1	ENSMUSG00000030283.8	2001.96	0.275998	0.15465	1.78467	0.0743151	0.999951
Kcnip2	ENSMUSG00000025221.17	1309.31	-0.192326	0.107797	-1.78415	0.0743988	0.999951
NaN	ENSMUSG00000121472.1	17.0976	-0.93154	0.522259	-1.78368	0.0744762	0.999951
Scyl3	ENSMUSG00000026584.15	721.527	0.233015	0.130654	1.78344	0.0745144	0.999951
Rabggtb	ENSMUSG00000038975.15	1180.35	-0.220679	0.123753	-1.78322	0.0745503	0.999951
Ring1	ENSMUSG00000024325.9	1556.09	-0.193912	0.108749	-1.78311	0.0745684	0.999951
Ep400	ENSMUSG00000029505.18	3566.46	0.277276	0.155532	1.78275	0.0746263	0.999951
Zfp318	ENSMUSG00000015597.18	2145	0.243656	0.136675	1.78274	0.0746286	0.999951
Fxn	ENSMUSG00000059363.11	146.976	-0.364922	0.204737	-1.78239	0.0746852	0.999951
Gm10146	ENSMUSG00000064317.6	46.3234	-0.624666	0.35047	-1.78236	0.0746898	0.999951
Rps6-ps4	ENSMUSG00000081406.5	158.125	-0.437272	0.24538	-1.78202	0.0747463	0.999951
Wdr70	ENSMUSG00000039828.8	479.731	-0.262557	0.147404	-1.78121	0.0748784	0.999951
Gm47742	ENSMUSG00000113983.2	2.7173	2.88439	1.61947	1.78108	0.0748998	0.999951
Gm43029	ENSMUSG00000106904.2	30.3462	0.791763	0.444611	1.7808	0.0749452	0.999951
Ptch1	ENSMUSG00000021466.13	4783.87	0.188211	0.105707	1.78049	0.0749953	0.999951
Gm5784	ENSMUSG00000093908.3	22.4495	0.897718	0.504236	1.78035	0.0750184	0.999951
1700084E18Rik	ENSMUSG00000100747.6	18.061	-1.08705	0.610639	-1.78018	0.0750464	0.999951
Ehd3	ENSMUSG00000024065.9	2629.24	0.175886	0.0988143	1.77996	0.0750824	0.999951
Gm20731	ENSMUSG00000102912.2	7.06287	1.5625	0.878411	1.77878	0.0752759	0.999951
Slc39a9	ENSMUSG00000048833.10	2164.47	0.211187	0.118814	1.77746	0.0754923	0.999951
Gask1b	ENSMUSG00000027955.17	39.2824	0.652002	0.366818	1.77745	0.0754938	0.999951
Ptgs2os	ENSMUSG00000097028.3	1.35629	3.91577	2.20321	1.7773	0.075519	0.999951
Tecpr2	ENSMUSG00000021275.17	2052.65	0.200983	0.113107	1.77693	0.0755806	0.999951
Islr2	ENSMUSG00000051243.15	711.401	0.233747	0.131567	1.77663	0.0756289	0.999951
Zfp952	ENSMUSG00000053390.17	562.99	-0.229421	0.129185	-1.77591	0.0757474	0.999951
Rbm3-ps	ENSMUSG00000099875.2	40.273	0.658799	0.370967	1.7759	0.0757496	0.999951
Cpa6	ENSMUSG00000042501.13	5.84805	1.82314	1.02667	1.77578	0.0757699	0.999951
Dtx2	ENSMUSG00000004947.16	309.691	-0.279186	0.157399	-1.77375	0.0761052	0.999951
Yars2	ENSMUSG00000022792.17	450.019	-0.25991	0.146613	-1.77276	0.076268	0.999951
Snph	ENSMUSG00000027457.16	5310.6	0.185771	0.104798	1.77265	0.0762862	0.999951
Zmiz2	ENSMUSG00000041164.16	6943.74	0.187026	0.105532	1.77223	0.0763567	0.999951
Gm8722	ENSMUSG00000081164.2	61.8041	-0.544459	0.307243	-1.77208	0.0763814	0.999951
Sphkap	ENSMUSG00000026163.18	2805	0.256771	0.144901	1.77204	0.0763878	0.999951
Pi4ka	ENSMUSG00000041720.15	7897.12	0.21052	0.118808	1.77193	0.0764055	0.999951
Myh13	ENSMUSG00000060180.13	13.7344	1.09793	0.619627	1.77192	0.0764074	0.999951
Pwwp4d	ENSMUSG00000079531.2	2.80772	-2.85125	1.60959	-1.77141	0.0764928	0.999951
Zfp612	ENSMUSG00000044676.11	2997.02	0.204296	0.11533	1.7714	0.0764944	0.999951
Tcerg1	ENSMUSG00000024498.17	2159.09	0.184389	0.104124	1.77086	0.0765832	0.999951
Kif1b	ENSMUSG00000063077.16	24042.3	0.239121	0.135082	1.77019	0.0766959	0.999951
Faxc	ENSMUSG00000028246.14	1029.32	0.369004	0.208461	1.77013	0.0767047	0.999951
Cabin1	ENSMUSG00000020196.11	3267.74	0.238983	0.135017	1.77003	0.0767223	0.999951
Fuz	ENSMUSG00000011658.17	886.474	-0.252833	0.142863	-1.76976	0.076767	0.999951
Id1	ENSMUSG00000042745.10	219.638	-0.321028	0.181505	-1.7687	0.0769441	0.999951
Gm45085	ENSMUSG00000109164.2	1.84373	3.26878	1.84844	1.7684	0.0769941	0.999951
4930432E11Rik	ENSMUSG00000046958.11	11.8281	-1.14005	0.644778	-1.76813	0.0770397	0.999951
Gm32699	ENSMUSG00000113528.3	53.544	0.607994	0.344119	1.76681	0.0772592	0.999951
Crip3	ENSMUSG00000023968.16	120.296	-0.404738	0.229234	-1.76561	0.0774612	0.999951
Ep300	ENSMUSG00000055024.13	3079.46	0.283659	0.160669	1.76548	0.0774828	0.999951
Gm42436	ENSMUSG00000105517.2	2.189	3.53367	2.0027	1.76445	0.0776557	0.999951
Gm26575	ENSMUSG00000097926.2	26.8472	-0.869894	0.493079	-1.76421	0.0776968	0.999951
Rps8	ENSMUSG00000047675.16	1157.43	-0.30452	0.172629	-1.76401	0.0777298	0.999951
Gm5083	ENSMUSG00000089815.8	5.86297	-1.74459	0.989319	-1.76343	0.0778287	0.999951
Slc9a7	ENSMUSG00000037341.15	480.353	0.451396	0.255981	1.76339	0.0778339	0.999951
Ets2	ENSMUSG00000022895.17	3259.38	-0.202452	0.114938	-1.7614	0.0781706	0.999951
Gm42577	ENSMUSG00000107306.2	9.21572	1.33944	0.760456	1.76137	0.0781766	0.999951
Tgfbrap1	ENSMUSG00000070939.10	1900.89	0.195664	0.11109	1.7613	0.0781871	0.999951
Pik3ip1	ENSMUSG00000034614.15	1335.28	-0.221964	0.126034	-1.76114	0.0782153	0.999951
Or10ad1	ENSMUSG00000090129.11	97.296	0.463293	0.263112	1.76082	0.0782689	0.999951
Dnajc5	ENSMUSG00000000826.17	11735.6	0.177927	0.101063	1.76057	0.0783117	0.999951
G6pd2	ENSMUSG00000089992.4	42.5313	0.700741	0.398039	1.76048	0.0783258	0.999951
Pclaf	ENSMUSG00000040204.7	1.9343	-3.29447	1.8723	-1.75959	0.0784779	0.999951
Glmp	ENSMUSG00000001418.14	1074.73	-0.217355	0.123529	-1.75955	0.0784843	0.999951
Gm17750	ENSMUSG00000098087.3	15.613	-0.98966	0.562582	-1.75914	0.0785537	0.999951
Galp	ENSMUSG00000034660.9	1.93977	-3.29818	1.87538	-1.75867	0.0786331	0.999951
Gm31597	ENSMUSG00000109602.3	1.93977	-3.29818	1.87538	-1.75867	0.0786331	0.999951
4933406B15Rik	ENSMUSG00000112421.2	1.32	-3.82583	2.17599	-1.7582	0.0787128	0.999951
Gm9173	ENSMUSG00000104646.2	1.47911	4.04608	2.30159	1.75795	0.0787562	0.999951
Gm20405	ENSMUSG00000092495.2	1.84767	3.26497	1.85729	1.75792	0.0787608	0.999951
Sgtb	ENSMUSG00000042743.14	1982.12	0.183286	0.104263	1.75791	0.0787629	0.999951
Fry	ENSMUSG00000056602.14	5466.7	0.245577	0.139716	1.75769	0.0787998	0.999951
Gm26703	ENSMUSG00000097877.3	221.845	0.333703	0.189877	1.75747	0.0788383	0.999951
Ermap	ENSMUSG00000028644.18	10.2791	-1.26225	0.718307	-1.75726	0.0788732	0.999951
Tbl1x	ENSMUSG00000025246.14	2927.52	0.213556	0.121533	1.75719	0.0788855	0.999951
Alk	ENSMUSG00000055471.8	575.26	0.30196	0.171859	1.75703	0.0789134	0.999951
Spen	ENSMUSG00000040761.17	2847.01	0.310587	0.176781	1.7569	0.0789347	0.999951
2900089D17Rik	ENSMUSG00000087484.2	23.1256	-0.814615	0.463852	-1.7562	0.0790549	0.999951
Foxb2	ENSMUSG00000056829.5	93.7504	-0.469588	0.267443	-1.75584	0.0791158	0.999951
Coq4	ENSMUSG00000026798.11	468.612	-0.256007	0.14583	-1.75551	0.0791716	0.999951
Dbi	ENSMUSG00000026385.17	5193.24	-0.273624	0.155878	-1.75537	0.0791958	0.999951
Cecr2	ENSMUSG00000071226.12	179.321	0.337567	0.192339	1.75506	0.0792483	0.999951
Ppp1r2-ps3	ENSMUSG00000058816.6	1.29588	-3.80299	2.16744	-1.7546	0.0793281	0.999951
Arel1	ENSMUSG00000042350.14	2092.31	0.205339	0.11703	1.75459	0.0793296	0.999951
Cacna1a	ENSMUSG00000034656.19	4825.4	0.238724	0.136065	1.75448	0.0793476	0.999951
Kcnd3	ENSMUSG00000040896.17	2749.05	0.295277	0.168308	1.75438	0.0793646	0.999951
Nav2	ENSMUSG00000052512.18	2235.08	0.281869	0.160668	1.75436	0.0793696	0.999951
Gm35082	ENSMUSG00000108866.2	3.22935	-2.44982	1.39646	-1.7543	0.0793786	0.999951
Mrm2	ENSMUSG00000029557.8	341.129	-0.340698	0.194227	-1.75412	0.0794096	0.999951
D030025P21Rik	ENSMUSG00000092130.3	1.83779	3.26078	1.85898	1.75406	0.0794195	0.999951
Gm12482	ENSMUSG00000081975.2	75.2229	-0.766807	0.437195	-1.75392	0.0794435	0.999951
Aak1	ENSMUSG00000057230.15	11051.8	0.247839	0.141309	1.75388	0.0794507	0.999951
Cd63	ENSMUSG00000025351.15	946.47	-0.232156	0.132388	-1.7536	0.0794983	0.999951
Smim40	ENSMUSG00000092349.2	3.70635	2.22795	1.27059	1.75348	0.0795196	0.999951
Gm37339	ENSMUSG00000103415.2	1.29362	-3.8009	2.16826	-1.75297	0.0796075	0.999951
Gm48008	ENSMUSG00000114051.2	1.29362	-3.8009	2.16826	-1.75297	0.0796075	0.999951
Gm3604	ENSMUSG00000094942.8	24.5609	0.893821	0.509942	1.75279	0.0796379	0.999951
Rdh12	ENSMUSG00000021123.13	74.2337	-0.513477	0.29296	-1.75272	0.0796503	0.999951
Kdm5a	ENSMUSG00000030180.16	1536.8	0.220983	0.126088	1.75261	0.0796691	0.999951
Aldoa	ENSMUSG00000114515.3	42.8009	0.632932	0.361156	1.75252	0.0796852	0.999951
Gm15688	ENSMUSG00000089737.2	38.6369	0.658389	0.375761	1.75215	0.0797481	0.999951
Bag5	ENSMUSG00000049792.7	1080.42	-0.209241	0.119513	-1.75079	0.0799826	0.999951
Nectin1	ENSMUSG00000032012.10	2102.85	0.207892	0.11875	1.75068	0.0800018	0.999951
Gjb2	ENSMUSG00000046352.8	492.319	-0.334645	0.19118	-1.75042	0.0800452	0.999951
Phlda2	ENSMUSG00000010760.6	1.30841	-3.81495	2.18005	-1.74993	0.0801299	0.999951
Gm41505	ENSMUSG00000116641.3	6.66252	-1.58687	0.907204	-1.74918	0.0802591	0.999951
Gm5626	ENSMUSG00000113660.2	78.5396	-0.470624	0.269054	-1.74918	0.0802605	0.999951
Gm36855	ENSMUSG00000111110.2	54.0567	0.589128	0.336886	1.74874	0.0803355	0.999951
Pdgfb	ENSMUSG00000000489.8	316.099	-0.277263	0.158571	-1.74851	0.0803758	0.999951
Gm35595	ENSMUSG00000114571.2	581.683	-0.277716	0.158841	-1.74839	0.0803972	0.999951
Ccl8	ENSMUSG00000009185.3	3.89984	-2.24329	1.28321	-1.74819	0.0804317	0.999951
Gm47590	ENSMUSG00000112601.2	1.31429	3.87661	2.21799	1.7478	0.0804984	0.999951
Gm42064	ENSMUSG00000118263.3	9.15854	-1.27364	0.728888	-1.74737	0.0805733	0.999951
Dlx1as	ENSMUSG00000084946.4	209.783	0.319083	0.182625	1.7472	0.0806027	0.999951
Gm1866	ENSMUSG00000082070.2	21.4874	-0.869824	0.497994	-1.74666	0.0806971	0.999951
Gm19810	ENSMUSG00000111897.2	479.742	-0.28234	0.1618	-1.745	0.0809852	0.999951
Aven	ENSMUSG00000003604.15	234.941	-0.343477	0.196841	-1.74494	0.0809953	0.999951
Gramd1b	ENSMUSG00000040111.18	4691.41	0.191019	0.109475	1.74486	0.0810091	0.999951
Glis1	ENSMUSG00000034762.10	70.5456	0.468068	0.268259	1.74484	0.0810134	0.999951
Gm43080	ENSMUSG00000105556.2	101.646	0.604587	0.346547	1.7446	0.0810543	0.999951
Nmi	ENSMUSG00000026946.10	102.339	-0.471786	0.270435	-1.74455	0.0810639	0.999951
1700016P03Rik	ENSMUSG00000085609.3	126.72	0.397724	0.227995	1.74445	0.0810815	0.999951
Gm56819	ENSMUSG00000121104.1	3.77973	-2.20588	1.26518	-1.74353	0.0812403	0.999951
Vcam1	ENSMUSG00000027962.15	836.225	-0.205183	0.117725	-1.7429	0.0813514	0.999951
Mycbp	ENSMUSG00000028647.14	196.506	-0.346012	0.19857	-1.74252	0.0814173	0.999951
Efnb1	ENSMUSG00000031217.9	640.593	-0.233824	0.134195	-1.74241	0.0814365	0.999951
Ebf1	ENSMUSG00000057098.15	194.955	0.33472	0.192191	1.74161	0.0815772	0.999951
Zfp821	ENSMUSG00000031728.11	1012.97	-0.214321	0.123105	-1.74096	0.0816906	0.999951
Rpl32	ENSMUSG00000057841.6	1820.91	-0.263537	0.151382	-1.74088	0.0817047	0.999951
Ogfod3	ENSMUSG00000025169.7	284.56	-0.318343	0.182884	-1.74068	0.0817398	0.999951
Tmem106a	ENSMUSG00000034947.14	86.3525	-0.455488	0.261761	-1.74009	0.0818432	0.999951
Serpinf1	ENSMUSG00000000753.16	297.255	0.329045	0.189162	1.73949	0.0819489	0.999951
4930528D03Rik	ENSMUSG00000097502.3	2.53892	2.76426	1.58999	1.73854	0.0821152	0.999951
Cracr2a	ENSMUSG00000061414.9	116.746	0.406903	0.23406	1.73846	0.0821306	0.999951
Unc80	ENSMUSG00000055567.19	10300.6	0.308977	0.177751	1.73826	0.0821648	0.999951
Stxbp2	ENSMUSG00000004626.15	942.202	-0.239058	0.137602	-1.73731	0.0823329	0.999951
Pcnx2	ENSMUSG00000060212.14	1345.4	0.252392	0.145318	1.73683	0.0824167	0.999951
Clip3	ENSMUSG00000013921.16	14870.3	0.185736	0.106962	1.73646	0.0824819	0.999951
Kcnq2	ENSMUSG00000016346.18	11325.4	0.214642	0.12362	1.73631	0.0825092	0.999951
Cdh23	ENSMUSG00000012819.17	253.526	1.06362	0.612748	1.73583	0.0825946	0.999951
Tmem160	ENSMUSG00000019158.10	386.331	-0.281901	0.16245	-1.73531	0.082686	0.999951
Slc16a1	ENSMUSG00000032902.2	1024.12	-0.212484	0.122451	-1.73526	0.0826948	0.999951
Adam21	ENSMUSG00000008438.4	36.572	0.667318	0.38467	1.73478	0.0827797	0.999951
Gm15666	ENSMUSG00000084399.3	1.44756	-3.96373	2.28617	-1.73378	0.0829565	0.999951
Tceal9	ENSMUSG00000042712.11	2319.97	-0.269906	0.155695	-1.73356	0.0829971	0.999951
Parp11	ENSMUSG00000037997.13	801.967	0.208887	0.120503	1.73346	0.0830133	0.999951
Cenpj	ENSMUSG00000064128.9	131.488	-0.360553	0.208034	-1.73314	0.08307	0.999951
Sox17	ENSMUSG00000025902.14	96.0161	-0.525229	0.303087	-1.73293	0.0831077	0.999951
Gm36955	ENSMUSG00000104136.2	7.0178	1.53452	0.885647	1.73265	0.0831575	0.999951
Gm12905	ENSMUSG00000085875.4	69.2432	0.48971	0.282647	1.73258	0.0831697	0.999951
Sap130	ENSMUSG00000024260.15	1951.43	0.198018	0.114299	1.73245	0.0831937	0.999951
Vps13d	ENSMUSG00000020220.17	5207.78	0.275725	0.159211	1.73182	0.0833048	0.999951
Htra3	ENSMUSG00000029096.16	319.163	-0.358768	0.207181	-1.73166	0.0833334	0.999951
Grip2	ENSMUSG00000030098.16	1559.74	0.229506	0.132537	1.73164	0.0833385	0.999951
Pygm	ENSMUSG00000032648.15	1614.06	-0.187978	0.108615	-1.73068	0.0835082	0.999951
Gm28500	ENSMUSG00000101793.2	1.44209	-3.95889	2.28822	-1.73012	0.0836093	0.999951
Ift88os	ENSMUSG00000086486.2	6.50119	1.57468	0.910422	1.72961	0.0836996	0.999951
Adat2	ENSMUSG00000019808.9	82.3863	0.466968	0.27021	1.72817	0.0839584	0.999951
Sorl1	ENSMUSG00000049313.9	6327.64	0.213691	0.123684	1.72772	0.0840382	0.999951
Misp	ENSMUSG00000035852.12	36.9496	-0.63403	0.36699	-1.72765	0.0840511	0.999951
Fzd8	ENSMUSG00000036904.7	213.807	-0.302315	0.175007	-1.72745	0.0840869	0.999951
Ybx2	ENSMUSG00000018554.14	93.6807	-0.442338	0.256093	-1.72726	0.0841215	0.999951
Saa2	ENSMUSG00000057465.6	4.48641	1.85251	1.07256	1.72719	0.0841332	0.999951
Clk1	ENSMUSG00000026034.18	3541.09	-0.214021	0.123936	-1.72687	0.0841916	0.999951
R3hdm2	ENSMUSG00000025404.16	4555.61	0.175554	0.101664	1.72681	0.0842023	0.999951
Gm37168	ENSMUSG00000103174.3	16.3539	0.959307	0.555543	1.72679	0.084205	0.999951
Gm56659	ENSMUSG00000120787.1	9.18218	-1.28339	0.743346	-1.72651	0.0842556	0.999951
G0s2	ENSMUSG00000009633.4	162.244	-0.408243	0.236469	-1.72641	0.0842736	0.999951
Gm32633	ENSMUSG00000108393.3	18.087	0.888849	0.514892	1.72628	0.0842963	0.999951
Esrrg	ENSMUSG00000026610.14	414.518	0.356248	0.206396	1.72604	0.0843403	0.999951
Ctnnd2	ENSMUSG00000022240.11	5388	0.168672	0.0977514	1.72552	0.084434	0.999951
Gm11790	ENSMUSG00000081835.2	1.32386	-3.82962	2.21967	-1.72531	0.0844717	0.999951
Sec24a	ENSMUSG00000036391.17	730.345	0.274659	0.159207	1.72517	0.0844964	0.999951
Wdfy3	ENSMUSG00000043940.16	8644.94	0.302758	0.175566	1.72447	0.084623	0.999951
Ifrd2	ENSMUSG00000010048.11	215.274	-0.327408	0.189867	-1.72441	0.0846346	0.999951
Gm12339	ENSMUSG00000087059.8	10.5568	-1.20639	0.69971	-1.72413	0.0846841	0.999951
BC035044	ENSMUSG00000090164.9	13.8423	-1.11593	0.647294	-1.724	0.0847085	0.999951
Fam135b	ENSMUSG00000036800.9	1471.01	0.358317	0.207895	1.72354	0.0847902	0.999951
1500002F19Rik	ENSMUSG00000097595.3	8.53903	-1.38417	0.803245	-1.72322	0.0848479	0.999951
Msh6	ENSMUSG00000005370.5	701.939	-0.214225	0.124404	-1.72202	0.0850667	0.999951
Gm29773	ENSMUSG00000110547.2	16.1143	0.938093	0.544787	1.72194	0.0850797	0.999951
Ormdl2	ENSMUSG00000025353.6	185.138	-0.348991	0.202683	-1.72185	0.0850964	0.999951
Lrrc42	ENSMUSG00000028617.11	602.817	-0.219129	0.127288	-1.72152	0.0851563	0.999951
Mir124-2hg	ENSMUSG00000100252.8	884.51	0.255726	0.148636	1.72048	0.0853443	0.999951
Postn	ENSMUSG00000027750.17	105.33	-0.394288	0.229184	-1.7204	0.08536	0.999951
Myo9a	ENSMUSG00000039585.16	3483.69	0.27972	0.162618	1.72011	0.0854131	0.999951
Prss34	ENSMUSG00000056399.3	1.43663	-3.95401	2.30017	-1.71901	0.0856128	0.999951
Erap1	ENSMUSG00000021583.8	419.338	-0.2768	0.161039	-1.71884	0.0856435	0.999951
Ier5l	ENSMUSG00000089762.4	243.499	-0.331812	0.193051	-1.71878	0.085654	0.999951
Zfp184	ENSMUSG00000006720.17	119.211	-0.38687	0.22511	-1.71858	0.0856904	0.999951
Gm21955	ENSMUSG00000102504.2	19.788	-0.848775	0.493949	-1.71835	0.0857336	0.999951
Pou6f2	ENSMUSG00000009734.19	134.425	0.386916	0.225185	1.71821	0.0857577	0.999951
Xlr4c	ENSMUSG00000031362.18	1.73218	4.26674	2.48396	1.71771	0.0858487	0.999951
Gm8115	ENSMUSG00000104560.2	8.23069	1.3808	0.803916	1.71759	0.0858718	0.999951
Lrrc1	ENSMUSG00000032352.17	693.724	-0.245773	0.143113	-1.71734	0.0859179	0.999951
Tpi-rs10	ENSMUSG00000117627.2	32.4832	-0.738009	0.429874	-1.7168	0.0860149	0.999951
Hectd4	ENSMUSG00000042744.17	13144	0.264156	0.15392	1.71619	0.0861265	0.999951
Fgfbp1	ENSMUSG00000048373.9	46.009	-0.795963	0.46391	-1.71577	0.0862041	0.999951
Gm38560	ENSMUSG00000112375.2	7.81609	1.44149	0.840586	1.71487	0.0863699	0.999951
Gm9616	ENSMUSG00000114003.2	713.189	-0.295005	0.172034	-1.71481	0.0863796	0.999951
Tesmin	ENSMUSG00000024905.16	6.74974	-1.75394	1.02328	-1.71404	0.0865222	0.999951
Gm2962	ENSMUSG00000089838.2	83.8678	-0.500401	0.291987	-1.71377	0.0865701	0.999951
Tekt4	ENSMUSG00000024175.3	135.289	0.41749	0.243622	1.71368	0.0865875	0.999951
Rbm3	ENSMUSG00000031167.17	543.942	-0.228839	0.133584	-1.71306	0.0867008	0.999951
Tusc1	ENSMUSG00000054000.6	139.755	-0.351467	0.205198	-1.71282	0.0867464	0.999951
Spef1	ENSMUSG00000027329.10	329.73	-0.291424	0.170167	-1.71257	0.086791	0.999951
Vsx2	ENSMUSG00000021239.13	4.19378	2.03568	1.1889	1.71223	0.0868536	0.999951
Tg	ENSMUSG00000053469.15	3.00538	2.36754	1.38273	1.71223	0.0868545	0.999951
Septin3	ENSMUSG00000022456.19	12206.9	0.164257	0.0959487	1.71193	0.0869096	0.999951
Sv2c	ENSMUSG00000051111.17	2790.08	0.274	0.160066	1.71179	0.0869354	0.999951
Asxl1	ENSMUSG00000042548.15	1685.02	0.179677	0.104972	1.71166	0.0869589	0.999951
Tcp1	ENSMUSG00000068039.14	5511.01	-0.181588	0.106106	-1.71139	0.0870096	0.999951
Cage1	ENSMUSG00000044566.16	186.914	0.324621	0.18973	1.71096	0.0870887	0.999951
Pggt1b	ENSMUSG00000024477.5	881.168	0.217014	0.126846	1.71085	0.0871097	0.999951
Arx	ENSMUSG00000035277.16	335.389	0.267504	0.156361	1.71081	0.0871157	0.999951
Gm37105	ENSMUSG00000102672.2	2.72385	2.85656	1.66983	1.71069	0.0871388	0.999951
Lsr	ENSMUSG00000001247.17	201.564	-0.302447	0.176819	-1.71049	0.0871746	0.999951
Diras1	ENSMUSG00000043670.5	2779.39	0.214579	0.125455	1.7104	0.0871913	0.999951
Rdh9	ENSMUSG00000056148.9	8.13388	1.36119	0.795891	1.71027	0.0872168	0.999951
Themis2	ENSMUSG00000037731.6	35.7424	-0.645639	0.377511	-1.71025	0.0872197	0.999951
Pitpnm2	ENSMUSG00000029406.16	3787.47	0.223237	0.130531	1.71022	0.0872246	0.999951
Gm15502	ENSMUSG00000083813.2	47.792	-0.58812	0.343904	-1.71013	0.0872423	0.999951
Dkk2	ENSMUSG00000028031.7	34.4885	-0.678578	0.396808	-1.71009	0.0872489	0.999951
Dnm3	ENSMUSG00000040265.17	7547.64	0.270464	0.158176	1.7099	0.0872846	0.999951
Gm20518	ENSMUSG00000092470.2	1178.57	0.219742	0.12853	1.70966	0.0873292	0.999951
8030474K03Rik	ENSMUSG00000046774.18	2.01163	3.4022	1.9906	1.70913	0.0874261	0.999951
AI429214	ENSMUSG00000074384.5	77.7909	-0.456408	0.267045	-1.7091	0.0874317	0.999951
Fbxo6	ENSMUSG00000055401.15	465.552	-0.262603	0.15367	-1.70888	0.0874739	0.999951
Sgcd	ENSMUSG00000020354.16	48.6985	0.608151	0.355908	1.70873	0.0875012	0.999951
9330175E14Rik	ENSMUSG00000097194.4	6.55693	-1.76508	1.03303	-1.70865	0.0875166	0.999951
Treml2	ENSMUSG00000071068.8	11.762	-1.19874	0.701653	-1.70845	0.0875529	0.999951
Zkscan6	ENSMUSG00000018347.17	378.643	-0.240169	0.140577	-1.70845	0.0875537	0.999951
Prrc2b	ENSMUSG00000039262.17	17271.2	0.233305	0.136574	1.70826	0.0875874	0.999951
Mgat5	ENSMUSG00000036155.14	3545.19	0.178004	0.104207	1.70818	0.0876038	0.999951
Thoc2l	ENSMUSG00000097392.5	896.017	0.240311	0.140684	1.70816	0.0876074	0.999951
Gins4	ENSMUSG00000031546.7	440.21	-0.260564	0.152551	-1.70805	0.0876277	0.999951
Gm47963	ENSMUSG00000110993.2	12.1663	1.15666	0.67723	1.70793	0.0876502	0.999951
B230217C12Rik	ENSMUSG00000050538.9	1014.92	0.201722	0.118118	1.70779	0.0876745	0.999951
Col13a1	ENSMUSG00000058806.16	46.2523	-0.611761	0.358223	-1.70777	0.0876798	0.999951
Kcnb1	ENSMUSG00000050556.10	3364.05	0.242151	0.141807	1.70761	0.0877085	0.999951
Ehbp1l1	ENSMUSG00000024937.16	1090.66	-0.219152	0.128368	-1.70721	0.0877827	0.999951
Gm43133	ENSMUSG00000104704.2	6.3253	1.53851	0.901344	1.7069	0.0878402	0.999951
Cox6b2	ENSMUSG00000051811.15	110.544	-0.413351	0.242173	-1.70684	0.0878516	0.999951
D430020J02Rik	ENSMUSG00000112980.3	107.357	0.399665	0.234196	1.70654	0.0879083	0.999951
Matn2	ENSMUSG00000022324.16	372.735	-0.259921	0.152352	-1.70606	0.0879978	0.999951
Tm4sf4	ENSMUSG00000027801.8	8.03155	-1.41276	0.828268	-1.70568	0.088067	0.999951
Naprt	ENSMUSG00000022574.8	217.263	-0.306987	0.180045	-1.70506	0.0881841	0.999951
Fancf	ENSMUSG00000092118.2	89.7322	0.429724	0.252067	1.7048	0.0882316	0.999951
Vamp8	ENSMUSG00000050732.10	247.752	-0.357933	0.210001	-1.70444	0.0882995	0.999951
Tex44	ENSMUSG00000036574.6	1.82786	3.25074	1.90743	1.70425	0.0883345	0.999951
Gm29358	ENSMUSG00000099931.2	8.48722	1.31065	0.769219	1.70387	0.0884045	0.999951
Cct8l1	ENSMUSG00000038044.9	3.75335	-2.19583	1.28882	-1.70376	0.0884266	0.999951
Lrrc39	ENSMUSG00000027961.8	4.61051	-1.82294	1.07018	-1.70339	0.0884942	0.999951
Gm27030	ENSMUSG00000098221.2	19.9153	0.890438	0.522747	1.70338	0.0884963	0.999951
Atp2b3	ENSMUSG00000031376.16	2851.49	0.27741	0.162878	1.70317	0.0885355	0.999951
Adh1	ENSMUSG00000074207.11	14.4529	-1.14843	0.674313	-1.70312	0.0885463	0.999951
Kcnt2	ENSMUSG00000052726.17	263.471	0.350005	0.205525	1.70298	0.0885719	0.999951
Zfp133-ps	ENSMUSG00000083674.5	120.653	-0.359602	0.211186	-1.70277	0.0886102	0.999951
Fign	ENSMUSG00000075324.14	263.642	0.308106	0.181024	1.70202	0.0887515	0.999951
Hnrnpm	ENSMUSG00000059208.16	4047.55	-0.186291	0.109453	-1.70202	0.0887522	0.999951
Mcm9	ENSMUSG00000058298.11	242.218	0.293492	0.172446	1.70193	0.0887685	0.999951
Rhoc	ENSMUSG00000002233.14	554.761	-0.249632	0.146676	-1.70193	0.088769	0.999951
Percc1	ENSMUSG00000114245.2	3.68145	2.20431	1.29531	1.70175	0.0888016	0.999951
Setbp1	ENSMUSG00000024548.12	580.623	0.322545	0.189548	1.70165	0.0888211	0.999951
Mrpl36	ENSMUSG00000021607.10	487.094	-0.239344	0.14068	-1.70134	0.0888795	0.999951
Vps13c	ENSMUSG00000035284.11	3991.81	0.287636	0.169116	1.70082	0.0889761	0.999951
Cdon	ENSMUSG00000038119.16	318.011	0.300118	0.176477	1.70061	0.0890162	0.999951
F830016B08Rik	ENSMUSG00000090942.2	4.77598	1.9931	1.17229	1.70018	0.0890978	0.999951
Myo16	ENSMUSG00000039057.12	561.415	0.230214	0.13541	1.70013	0.0891071	0.999951
Col6a5	ENSMUSG00000091345.10	310.5	0.360723	0.212198	1.69994	0.0891426	0.999951
Btnl9	ENSMUSG00000040283.15	3.1148	-2.36355	1.39049	-1.6998	0.0891684	0.999951
Gm56847	ENSMUSG00000120747.1	11.3966	1.20323	0.707971	1.69955	0.0892157	0.999951
Prorsd1	ENSMUSG00000032673.6	142.286	-0.369723	0.217597	-1.69912	0.0892964	0.999951
Gm56802	ENSMUSG00000120615.1	31.2147	0.698715	0.411525	1.69787	0.0895328	0.999951
Cdca8	ENSMUSG00000028873.17	16.7442	-0.950681	0.560097	-1.69735	0.0896307	0.999951
Nfic	ENSMUSG00000055053.19	2986.44	0.202796	0.119509	1.69692	0.0897124	0.999951
Chd6	ENSMUSG00000057133.15	4501.11	0.250446	0.14759	1.6969	0.0897147	0.999951
Cep295	ENSMUSG00000046111.19	896.397	0.32131	0.189387	1.69658	0.0897753	0.999951
Gm39397	ENSMUSG00000110636.3	2.6091	-2.78603	1.64217	-1.69655	0.089781	0.999951
Prss56	ENSMUSG00000036480.10	10.8008	-1.16274	0.685607	-1.69593	0.0898998	0.999951
Rxrg	ENSMUSG00000015843.11	810.537	-0.213237	0.125738	-1.69588	0.0899079	0.999951
Lpp	ENSMUSG00000033306.16	444.428	0.28788	0.169765	1.69575	0.089933	0.999951
Zzef1	ENSMUSG00000055670.15	2941.33	0.24666	0.145495	1.69532	0.0900156	0.999951
Rps3a1	ENSMUSG00000028081.7	612.529	-0.271199	0.159974	-1.69527	0.0900235	0.999951
Gm16550	ENSMUSG00000089967.2	5.25544	-1.80202	1.06323	-1.69485	0.0901033	0.999951
Arhgap32	ENSMUSG00000041444.15	4109.58	0.244676	0.144366	1.69483	0.0901081	0.999951
Fam114a2	ENSMUSG00000020523.15	1167.55	-0.205423	0.12124	-1.69435	0.0901991	0.999951
Pgghg	ENSMUSG00000062031.14	217.369	-0.306997	0.181217	-1.69409	0.090249	0.999951
Krt71	ENSMUSG00000051879.5	7.11392	-1.48553	0.877074	-1.69374	0.0903152	0.999951
Gm13523	ENSMUSG00000087496.3	9.31875	1.24317	0.734128	1.69339	0.0903808	0.999951
Cd9	ENSMUSG00000030342.9	1071.77	-0.239205	0.141262	-1.69334	0.0903898	0.999951
Ass1	ENSMUSG00000076441.10	667.659	-0.215389	0.127202	-1.69327	0.0904034	0.999951
Plch1	ENSMUSG00000036834.17	790.59	0.245502	0.144987	1.69327	0.0904045	0.999951
Gm6548	ENSMUSG00000091549.2	204.973	-0.348261	0.205688	-1.69315	0.0904265	0.999951
H2-T22	ENSMUSG00000056116.19	562.517	-0.234278	0.138369	-1.69314	0.0904298	0.999951
Lmo1	ENSMUSG00000036111.9	281.595	-0.277166	0.163708	-1.69305	0.0904458	0.999951
S100a16	ENSMUSG00000074457.11	1563.53	-0.273287	0.161417	-1.69305	0.0904459	0.999951
Fsip1	ENSMUSG00000027344.15	60.7506	-0.53943	0.318674	-1.69273	0.0905063	0.999951
Slc4a7	ENSMUSG00000021733.12	814.515	0.314765	0.185956	1.69268	0.0905159	0.999951
Slc5a7	ENSMUSG00000023945.8	69.4279	0.782368	0.462259	1.69249	0.0905526	0.999951
Gm26560	ENSMUSG00000097029.3	3.04268	2.37469	1.40318	1.69237	0.090576	0.999951
Haus8	ENSMUSG00000035439.14	469.739	-0.227692	0.134578	-1.69189	0.0906668	0.999951
Gm56617	ENSMUSG00000120899.1	2.99452	2.37235	1.40253	1.69148	0.0907459	0.999951
Akt3	ENSMUSG00000019699.17	2503.59	0.235081	0.138993	1.69131	0.0907775	0.999951
Gm56492	ENSMUSG00000120353.1	5.05608	1.78751	1.057	1.69111	0.0908167	0.999951
Smyd3	ENSMUSG00000055067.16	1593.17	0.183259	0.108377	1.69093	0.0908493	0.999951
C230034O21Rik	ENSMUSG00000086181.2	40.0396	0.638969	0.377882	1.69092	0.0908513	0.999951
Atp5c1-ps	ENSMUSG00000114809.2	119.933	-0.434317	0.256867	-1.69082	0.0908709	0.999951
Flrt2	ENSMUSG00000047414.7	931.552	0.270317	0.159908	1.69045	0.0909421	0.999951
Usp24	ENSMUSG00000028514.16	3756.95	0.258799	0.153177	1.68954	0.0911157	0.999951
Mapk10	ENSMUSG00000046709.19	7544.64	0.157248	0.0931001	1.68902	0.0912155	0.999951
Mrpl23-ps1	ENSMUSG00000075279.6	306.878	-0.383981	0.227381	-1.68871	0.0912743	0.999951
Agtr2	ENSMUSG00000068122.11	50.1238	0.689406	0.408297	1.68849	0.0913167	0.999951
Csmd1	ENSMUSG00000060924.16	1574.56	0.298862	0.177011	1.68838	0.091338	0.999951
Fkbp7	ENSMUSG00000002732.15	74.1086	-0.494157	0.292768	-1.68788	0.0914348	0.999951
Kcnab3os	ENSMUSG00000086900.2	4.78084	1.9729	1.16894	1.68777	0.0914554	0.999951
Rictor	ENSMUSG00000050310.10	1842.02	0.256099	0.151741	1.68774	0.0914612	0.999951
Gm43282	ENSMUSG00000107290.2	1.37672	3.93499	2.33174	1.68757	0.0914932	0.999951
Gm56329	ENSMUSG00002075137.1	11.8361	1.18973	0.705166	1.68716	0.0915722	0.999951
Pdgfc	ENSMUSG00000028019.10	231.492	-0.3228	0.191348	-1.68698	0.0916075	0.999951
Ryr2	ENSMUSG00000021313.17	5183.34	0.292028	0.173122	1.68684	0.091635	0.999951
Olfm5	ENSMUSG00000044265.17	2.63457	-2.76013	1.63645	-1.68666	0.0916693	0.999951
Cacng2	ENSMUSG00000019146.3	2419.48	0.20004	0.118608	1.68656	0.0916879	0.999951
Jagn1	ENSMUSG00000051256.11	786.741	-0.218946	0.129828	-1.68643	0.0917125	0.999951
1700012C14Rik	ENSMUSG00000085470.3	4.59657	-1.82151	1.08024	-1.68621	0.0917562	0.999951
Saa3	ENSMUSG00000040026.9	1.18069	3.71663	2.20416	1.68619	0.0917594	0.999951
Fxyd5	ENSMUSG00000009687.15	573.321	-0.287796	0.170696	-1.68602	0.0917919	0.999951
Rpl36a-ps2	ENSMUSG00000105388.2	526.561	-0.307693	0.182551	-1.68552	0.0918884	0.999951
Gm48062	ENSMUSG00000113852.2	94.04	0.436428	0.258993	1.68509	0.0919702	0.999951
Gm37490	ENSMUSG00000102211.2	3.92451	-2.24255	1.33091	-1.68498	0.0919932	0.999951
Mnd1-ps	ENSMUSG00000089686.3	4.22793	-1.99853	1.18618	-1.68485	0.0920171	0.999951
Gm42783	ENSMUSG00000104795.2	8.34056	1.27085	0.754344	1.68471	0.0920441	0.999951
Arsi	ENSMUSG00000036412.6	28.2558	-0.763256	0.453235	-1.68402	0.0921785	0.999951
Sim2	ENSMUSG00000062713.9	61.6436	0.50648	0.300774	1.68392	0.0921973	0.999951
Fancd2os	ENSMUSG00000033963.17	8.13413	-1.43852	0.854721	-1.68303	0.0923684	0.999951
0610043K17Rik	ENSMUSG00000087361.8	19.2268	-0.841282	0.499894	-1.68292	0.0923903	0.999951
Col25a1	ENSMUSG00000058897.19	3599.68	0.23024	0.136837	1.68258	0.0924564	0.999951
Gm57253	ENSMUSG00000119979.1	3.4633	2.60002	1.54576	1.68203	0.0925623	0.999951
Zfyve26	ENSMUSG00000066440.6	1042.96	0.211745	0.125888	1.68201	0.0925674	0.999951
Dll4	ENSMUSG00000027314.7	63.0021	-0.504415	0.29993	-1.68178	0.0926123	0.999951
Gm47588	ENSMUSG00000113126.2	7.38801	1.46474	0.871334	1.68103	0.0927563	0.999951
Ppa2	ENSMUSG00000028013.17	926.894	-0.20619	0.122686	-1.68064	0.0928332	0.999951
Zfp382	ENSMUSG00000074220.11	163.9	0.470105	0.279797	1.68017	0.0929248	0.999951
Mir135a-2	ENSMUSG00000065524.3	2.45583	-2.66397	1.58558	-1.68012	0.0929331	0.999951
Nek8	ENSMUSG00000017405.15	192.822	-0.299763	0.178438	-1.67993	0.0929717	0.999951
Zic5	ENSMUSG00000041703.8	67.1563	0.584904	0.348177	1.67991	0.0929757	0.999951
Fyco1	ENSMUSG00000025241.17	2514.97	0.258164	0.1537	1.67966	0.0930238	0.999951
Hnf4a	ENSMUSG00000017950.17	1.17229	3.70792	2.20776	1.6795	0.0930554	0.999951
Casp12	ENSMUSG00000025887.11	36.0947	-0.705369	0.419989	-1.6795	0.0930555	0.999951
Pdrg1	ENSMUSG00000027472.15	1101.64	-0.203751	0.121354	-1.67898	0.0931554	0.999951
Tmem8b	ENSMUSG00000078716.11	3089.63	0.179722	0.107062	1.67867	0.093216	0.999951
Matk	ENSMUSG00000004933.18	3728.59	-0.204821	0.122019	-1.67861	0.0932283	0.999951
Mcoln2	ENSMUSG00000011008.14	4.83062	1.69342	1.00888	1.67851	0.0932472	0.999951
Hbb-bt	ENSMUSG00000073940.4	394.321	0.412682	0.245904	1.67822	0.0933034	0.999951
Clstn3	ENSMUSG00000008153.13	16524.5	0.16271	0.0969547	1.67821	0.0933058	0.999951
Rassf4	ENSMUSG00000042129.9	678.669	0.245903	0.146529	1.67819	0.0933106	0.999951
Gm25835	ENSMUSG00000089542.3	13.321	1.1647	0.694056	1.67811	0.0933251	0.999951
Gm57445	ENSMUSG00000120676.1	3.09682	-2.34069	1.39501	-1.6779	0.0933667	0.999951
Zfp954	ENSMUSG00000062116.11	293.532	-0.288871	0.172163	-1.67789	0.0933688	0.999951
Tyrp1	ENSMUSG00000005994.15	14.0552	1.04406	0.622263	1.67784	0.0933782	0.999951
Zfp287	ENSMUSG00000005267.14	579.534	0.232856	0.138785	1.67781	0.0933837	0.999951
Gm47260	ENSMUSG00000113328.2	311.05	0.316571	0.188788	1.67686	0.0935698	0.999951
Inpp5j	ENSMUSG00000034570.13	1249.38	0.25087	0.149661	1.67626	0.0936883	0.999951
Hebp1	ENSMUSG00000042770.9	456.674	-0.289679	0.172823	-1.67616	0.0937075	0.999951
Gm15265	ENSMUSG00000086288.2	65.0952	0.520453	0.310535	1.67599	0.0937404	0.999951
3110082J24Rik	ENSMUSG00000086815.6	48.306	-0.591497	0.352938	-1.67592	0.093753	0.999951
Gm15542	ENSMUSG00000083396.2	456.879	-0.273841	0.1634	-1.67589	0.0937592	0.999951
Dcps	ENSMUSG00000032040.16	425.533	-0.245234	0.146339	-1.67579	0.0937791	0.999951
Arhgap15	ENSMUSG00000049744.16	42.3524	-0.604187	0.360579	-1.6756	0.0938161	0.999951
Gm29926	ENSMUSG00000107237.2	1.1921	3.72843	2.22577	1.67512	0.0939103	0.999951
Maz	ENSMUSG00000030678.8	4713.04	-0.164332	0.0981058	-1.67505	0.093924	0.999951
Gm38348	ENSMUSG00000102357.2	1.37973	3.93785	2.35102	1.67495	0.0939439	0.999951
Gm40438	ENSMUSG00000113441.3	1.37973	3.93785	2.35102	1.67495	0.0939439	0.999951
Gm9385	ENSMUSG00000080848.4	554.527	-0.374008	0.223331	-1.67468	0.0939968	0.999951
Entrep1	ENSMUSG00000071604.6	904.84	-0.190846	0.113993	-1.67419	0.0940937	0.999951
Tnfsf12	ENSMUSG00000097328.8	377.411	-0.281338	0.16807	-1.67393	0.0941446	0.999951
Manf	ENSMUSG00000032575.17	1895.35	-0.241257	0.144152	-1.67363	0.0942043	0.999951
Gm4994	ENSMUSG00000082117.2	1.87557	3.29177	1.96695	1.67354	0.0942206	0.999951
Nrn1	ENSMUSG00000039114.17	1151.94	0.220446	0.131752	1.67319	0.0942899	0.999951
Astn1	ENSMUSG00000026587.16	12348.6	0.188649	0.112769	1.67288	0.0943504	0.999951
Vinac1	ENSMUSG00000079051.6	17.9345	0.97284	0.581631	1.67261	0.0944049	0.999951
Gm36500	ENSMUSG00000113883.2	19.1915	-0.875795	0.523678	-1.67239	0.0944472	0.999951
Oxt	ENSMUSG00000027301.8	4597.21	0.651014	0.389296	1.67229	0.0944679	0.999951
Cep57l1	ENSMUSG00000019813.17	122.102	-0.386056	0.230877	-1.67213	0.0944986	0.999951
Fam193a	ENSMUSG00000037210.17	2063.84	0.184693	0.110479	1.67175	0.0945728	0.999951
Slco1c1	ENSMUSG00000030235.18	658.588	-0.26995	0.161491	-1.67161	0.0946004	0.999951
6430503K07Rik	ENSMUSG00000053545.7	35.4637	-0.678951	0.406231	-1.67134	0.0946545	0.999951
Gm52974	ENSMUSG00000118630.2	3.02612	2.36012	1.41242	1.67098	0.0947261	0.999951
Pisd-ps2	ENSMUSG00000023795.18	78.0357	0.476511	0.285232	1.67061	0.094799	0.999951
Yap1	ENSMUSG00000053110.14	673.345	-0.231356	0.138487	-1.6706	0.0948013	0.999951
Cep170b	ENSMUSG00000072825.12	8649.45	0.196459	0.117612	1.6704	0.0948412	0.999951
Rpl3-ps1	ENSMUSG00000084349.4	1693.61	-0.25039	0.149907	-1.6703	0.0948605	0.999951
Gm15842	ENSMUSG00000083909.2	1.35152	3.91138	2.34231	1.66988	0.0949427	0.999951
Ppp1r14b	ENSMUSG00000056612.8	162.848	-0.322949	0.193446	-1.66945	0.0950282	0.999951
Ank2	ENSMUSG00000032826.20	22684.3	0.250676	0.150161	1.66938	0.0950427	0.999951
Gm49732	ENSMUSG00000112954.2	1.1951	3.73154	2.23544	1.66927	0.0950646	0.999951
Ralgapa2	ENSMUSG00000037110.21	991.051	0.25335	0.151777	1.66923	0.0950722	0.999951
Gm42735	ENSMUSG00000107041.2	44.6715	0.696773	0.417675	1.66822	0.0952728	0.999951
Htatsf1	ENSMUSG00000067873.12	2093.55	-0.197172	0.118207	-1.66803	0.0953102	0.999951
Csmd3	ENSMUSG00000022311.16	1366.33	0.31664	0.189839	1.66794	0.095327	0.999951
Ajuba	ENSMUSG00000022178.12	76.5375	-0.591587	0.354725	-1.66773	0.0953685	0.999951
Plxna4	ENSMUSG00000029765.13	3702.64	0.272377	0.163384	1.66709	0.0954961	0.999951
Nos2	ENSMUSG00000020826.10	17.6592	1.00438	0.602572	1.66682	0.0955497	0.999951
Gm56889	ENSMUSG00000120361.1	16.6833	0.994721	0.596812	1.66672	0.0955695	0.999951
Hspa1l	ENSMUSG00000007033.5	21.7987	-0.801036	0.48065	-1.66657	0.0956005	0.999951
Gstm2	ENSMUSG00000040562.13	62.3671	-0.542366	0.325542	-1.66604	0.0957049	0.999951
Npw	ENSMUSG00000071230.8	6.03335	-1.83116	1.09917	-1.66594	0.0957246	0.999951
2510016D11Rik	ENSMUSG00000106825.2	31.0859	0.684674	0.410998	1.66588	0.0957365	0.999951
Sorbs1	ENSMUSG00000025006.19	3170.65	0.237987	0.14287	1.66576	0.0957605	0.999951
Gm45113	ENSMUSG00000108911.2	129.635	-0.428919	0.257533	-1.66549	0.0958148	0.999951
A330076C08Rik	ENSMUSG00000113186.2	154.35	-0.342392	0.205613	-1.66522	0.0958682	0.999951
Rcvrn	ENSMUSG00000020907.2	8.13364	1.35246	0.812203	1.66517	0.095879	0.999951
A330032P22Rik	ENSMUSG00000120069.1	4.62228	-1.83881	1.10455	-1.66476	0.0959605	0.999951
Gm44667	ENSMUSG00000109539.2	38.5463	0.842464	0.506066	1.66473	0.0959663	0.999951
Psma8	ENSMUSG00000036743.5	3.98279	1.96306	1.1796	1.66416	0.0960796	0.999951
Igfn1	ENSMUSG00000051985.13	4.12149	2.39532	1.43944	1.66407	0.0960992	0.999951
1600014C23Rik	ENSMUSG00000094690.3	3.71954	2.21292	1.33013	1.66368	0.0961759	0.999951
Gm43793	ENSMUSG00000107155.2	1.36293	3.92213	2.358	1.66333	0.0962469	0.999951
Nsa2-ps1	ENSMUSG00000118353.2	78.0086	-0.526686	0.316646	-1.66332	0.0962475	0.999951
Gm31728	ENSMUSG00000102923.3	26.7967	-0.732711	0.44053	-1.66325	0.0962626	0.999951
Snhg8	ENSMUSG00000104960.3	320.236	-0.354008	0.212844	-1.66323	0.0962667	0.999951
Gm16551	ENSMUSG00000066477.14	43.7741	0.559918	0.336695	1.66298	0.0963157	0.999951
P4ha3	ENSMUSG00000051048.18	426.672	-0.232158	0.139635	-1.6626	0.096392	0.999951
Eif2ak4	ENSMUSG00000005102.14	1327.18	0.223769	0.134597	1.66252	0.0964091	0.999951
Inka1	ENSMUSG00000042106.6	45.5133	-0.619359	0.372579	-1.66236	0.096441	0.999951
Ccnl1	ENSMUSG00000027829.16	1256.35	-0.190225	0.114436	-1.66228	0.0964564	0.999951
Slc35f1	ENSMUSG00000038602.8	1815.11	0.254352	0.153019	1.66222	0.0964682	0.999951
Npas4	ENSMUSG00000045903.10	424.113	0.319778	0.192423	1.66185	0.0965426	0.999951
Nhsl2	ENSMUSG00000079481.12	1753.76	0.235756	0.14188	1.66166	0.0965819	0.999951
Iglv1	ENSMUSG00000076934.3	1.42956	-3.94738	2.37573	-1.66154	0.0966045	0.999951
Pld4	ENSMUSG00000052160.8	264.191	-0.306129	0.184249	-1.6615	0.0966139	0.999951
2310034O05Rik	ENSMUSG00000100157.8	5.42035	-1.58801	0.9558	-1.66145	0.096623	0.999951
Ceacam1	ENSMUSG00000074272.11	67.2064	-0.461429	0.277738	-1.66138	0.0966366	0.999951
Phb	ENSMUSG00000038845.12	738.96	-0.213946	0.12878	-1.66133	0.0966475	0.999951
Scn3b	ENSMUSG00000049281.17	3870.72	0.191899	0.115514	1.66125	0.0966623	0.999951
Gm43412	ENSMUSG00000105107.2	9.81397	-1.1773	0.708696	-1.66122	0.0966694	0.999951
Ccser1	ENSMUSG00000039578.18	283.383	0.281531	0.169502	1.66093	0.0967277	0.999951
Fxyd1	ENSMUSG00000036570.15	1359.13	-0.315681	0.19009	-1.66069	0.0967747	0.999951
C330013E15Rik	ENSMUSG00000097093.4	29.917	0.76777	0.462322	1.66068	0.0967775	0.999951
A330015K06Rik	ENSMUSG00000104093.3	67.0866	0.667281	0.401849	1.66053	0.0968086	0.999951
Fgfbp3	ENSMUSG00000047632.12	132.962	-0.360648	0.21733	-1.65944	0.0970262	0.999951
Serf2	ENSMUSG00000074884.13	1513.2	-0.200972	0.121148	-1.6589	0.0971354	0.999951
Gm3468	ENSMUSG00000094634.10	27.0353	0.711093	0.428673	1.65882	0.0971519	0.999951
Mir3104	ENSMUSG00000092652.3	39.9187	0.629469	0.37951	1.65864	0.0971893	0.999951
Mturn	ENSMUSG00000038065.14	3768.87	0.175084	0.105584	1.65824	0.0972689	0.999951
Alas2	ENSMUSG00000025270.14	144.914	0.437943	0.264139	1.658	0.0973167	0.999951
Cdk7	ENSMUSG00000069089.9	400.954	0.348245	0.210095	1.65756	0.0974069	0.999951
Synj1	ENSMUSG00000022973.19	9883.08	0.255037	0.15388	1.65737	0.0974437	0.999951
Rbm6-ps2	ENSMUSG00000100389.2	1.16928	3.70477	2.23561	1.65716	0.0974867	0.999951
Gm21973	ENSMUSG00000094814.2	12.2125	1.3468	0.812741	1.65711	0.0974968	0.999951
Gramd2b	ENSMUSG00000001700.11	439.711	-0.236698	0.142842	-1.65706	0.0975068	0.999951
6430511E19Rik	ENSMUSG00000102555.2	150.605	0.489018	0.295135	1.65693	0.0975332	0.999951
Gm43279	ENSMUSG00000107300.2	35.1965	0.62701	0.378496	1.65658	0.097604	0.999951
Zfhx2	ENSMUSG00000040721.10	2639.29	0.27705	0.167246	1.65654	0.0976119	0.999951
Zbtb42	ENSMUSG00000037638.6	31.4567	-0.75851	0.458012	-1.65609	0.0977029	0.999951
Nfrkb	ENSMUSG00000042185.15	1267.05	0.195983	0.118343	1.65607	0.0977086	0.999951
Gm8702	ENSMUSG00000115916.2	10.3287	1.12809	0.681208	1.65601	0.0977192	0.999951
Gm57378	ENSMUSG00000120186.1	1.17768	3.71354	2.24291	1.65568	0.0977857	0.999951
Nop10	ENSMUSG00000027133.4	838.006	-0.23014	0.139112	-1.65436	0.0980547	0.999951
Matn1	ENSMUSG00000040533.8	14.9575	-0.963872	0.582642	-1.65431	0.0980638	0.999951
Zfp820	ENSMUSG00000069743.6	13.1733	1.09519	0.662088	1.65415	0.098098	0.999951
Gpr158	ENSMUSG00000045967.12	2881.7	0.245328	0.148375	1.65342	0.0982446	0.999951
Sema6d	ENSMUSG00000027200.18	3350.77	0.224623	0.135861	1.65333	0.0982629	0.999951
Gm13919	ENSMUSG00000085417.3	2.70982	2.85816	1.72877	1.65329	0.0982721	0.999951
Krcc1	ENSMUSG00000053012.18	393.119	-0.264289	0.159876	-1.65309	0.0983118	0.999951
Zfp518b	ENSMUSG00000046572.11	554.922	0.224595	0.135907	1.65256	0.0984203	0.999951
Gm33044	ENSMUSG00000120987.1	5.10062	-1.75094	1.05957	-1.6525	0.0984327	0.999951
Gm41396	ENSMUSG00000116223.2	8.51157	1.31735	0.797373	1.65211	0.0985118	0.999951
Erbb4	ENSMUSG00000062209.16	1621.66	0.302284	0.182974	1.65206	0.0985221	0.999951
Egfem1	ENSMUSG00000063600.15	150.167	0.348547	0.211056	1.65145	0.0986472	0.999951
Rgs17	ENSMUSG00000019775.18	3372.79	0.268822	0.162825	1.65099	0.0987408	0.999951
Celsr2	ENSMUSG00000068740.15	6308.24	0.219524	0.132984	1.65076	0.0987871	0.999951
Nhlrc3	ENSMUSG00000042997.14	458.527	0.268167	0.162485	1.65042	0.0988581	0.999951
Gm43690	ENSMUSG00000106980.2	54.8622	0.629912	0.381742	1.6501	0.0989231	0.999951
Pet100	ENSMUSG00000087687.4	431.909	-0.344617	0.208879	-1.64984	0.0989758	0.999951
Trim68	ENSMUSG00000073968.5	224.568	-0.323981	0.196396	-1.64963	0.099018	0.999951
Gm44770	ENSMUSG00000108594.2	18.2893	0.852748	0.516959	1.64955	0.0990356	0.999951
Htr2c	ENSMUSG00000041380.14	1889.83	0.30127	0.182653	1.64941	0.099063	0.999951
Gm6439	ENSMUSG00000105779.2	55.394	-0.57445	0.348618	-1.64779	0.099396	0.999951
Unc13c	ENSMUSG00000062151.14	2189.59	0.277958	0.168689	1.64776	0.099403	0.999951
Entrep2	ENSMUSG00000030518.18	1078.13	0.191275	0.116086	1.64771	0.0994129	0.999951
Trpc5	ENSMUSG00000041710.5	506.965	0.723592	0.439223	1.64744	0.0994684	0.999951
Gm54658	ENSMUSG00002075260.1	1.31969	3.88114	2.35621	1.6472	0.0995179	0.999951
Neurl1b	ENSMUSG00000034413.15	394.593	-0.250242	0.151928	-1.64711	0.099536	0.999951
Gm45713	ENSMUSG00000089989.11	3212.94	-0.263296	0.159885	-1.64678	0.0996034	0.999951
Zkscan16	ENSMUSG00000038630.9	1880.06	0.264272	0.160486	1.6467	0.0996201	0.999951
Gm57224	ENSMUSG00000120471.1	9.82475	-1.17419	0.713219	-1.64633	0.0996968	0.999951
Gm42545	ENSMUSG00000107058.2	3.20983	2.45139	1.48949	1.6458	0.0998059	0.999951
Prkg2	ENSMUSG00000029334.15	297.945	0.260766	0.158445	1.64578	0.0998091	0.999951
Gm48804	ENSMUSG00000112596.2	61.0927	0.649392	0.394662	1.64544	0.0998797	0.999951
Gm57295	ENSMUSG00000120227.1	1.81901	-3.18469	1.9356	-1.64532	0.0999039	0.999951
Mmp19	ENSMUSG00000025355.8	27.1659	-0.852528	0.518181	-1.64523	0.0999219	0.999951
Gm4847	ENSMUSG00000051081.8	1.16389	3.69904	2.24896	1.64478	0.100015	0.999951
Gm26226	ENSMUSG00000064443.3	1.16389	3.69904	2.24896	1.64478	0.100015	0.999951
Ntrk3	ENSMUSG00000059146.13	5366.42	0.272356	0.165616	1.6445	0.100073	0.999951
Six5	ENSMUSG00000040841.6	163.07	-0.356978	0.21709	-1.64438	0.100098	0.999951
Ndufaf2	ENSMUSG00000068184.8	470.533	-0.269847	0.164104	-1.64437	0.1001	0.999951
Zfp579	ENSMUSG00000051550.11	716.582	-0.228147	0.138755	-1.64425	0.100125	0.999951
Gtpbp8	ENSMUSG00000022668.11	826.543	0.213777	0.130026	1.64411	0.100154	0.999951
Gm47812	ENSMUSG00000113034.2	1.81061	-3.1847	1.93767	-1.64357	0.100264	0.999951
Iglon5	ENSMUSG00000013367.6	1335.25	0.208922	0.127121	1.6435	0.10028	0.999951
Gm4961	ENSMUSG00000104667.2	1.38274	3.94084	2.39802	1.64337	0.100306	0.999951
Gm40621	ENSMUSG00000111646.2	1.38274	3.94084	2.39802	1.64337	0.100306	0.999951
Wfdc17	ENSMUSG00000069792.6	7.71652	-1.47819	0.899601	-1.64316	0.10035	0.999951
Tsc1	ENSMUSG00000026812.17	3286.6	0.18974	0.115479	1.64307	0.100368	0.999951
Rps29	ENSMUSG00000034892.9	12.0703	-1.10539	0.672842	-1.64286	0.100411	0.999951
Gm7692	ENSMUSG00000111870.2	1.16088	3.6959	2.2503	1.6424	0.100506	0.999951
Cdh4	ENSMUSG00000000305.13	1792.13	0.216746	0.132	1.64202	0.100586	0.999951
Gm48604	ENSMUSG00000111291.2	251.32	-0.306414	0.186629	-1.64183	0.100625	0.999951
Anp32a	ENSMUSG00000032249.15	3298.45	-0.203154	0.123752	-1.64162	0.100668	0.999951
Sptbn2	ENSMUSG00000067889.8	7762.78	0.202902	0.123618	1.64136	0.100722	0.999951
Gm10524	ENSMUSG00000097141.3	260.873	0.300247	0.182928	1.64134	0.100727	0.999951
Septin1	ENSMUSG00000000486.14	77.2717	-0.529807	0.322808	-1.64125	0.100746	0.999951
Gm48593	ENSMUSG00000113505.2	1.19811	3.73478	2.27639	1.64066	0.100868	0.999951
Ccdc93	ENSMUSG00000026339.19	1264.2	0.241954	0.147603	1.63922	0.101167	0.999951
Atp6v1c2	ENSMUSG00000020566.20	79.785	-0.427294	0.260726	-1.63886	0.101242	0.999951
Nxf2	ENSMUSG00000009941.11	4.65979	1.92356	1.17437	1.63795	0.101433	0.999951
Ppm1l	ENSMUSG00000027784.11	3049.29	0.222913	0.136128	1.63753	0.10152	0.999951
Nudt17	ENSMUSG00000028100.12	272.687	-0.306468	0.187184	-1.63726	0.101576	0.999951
Rrp9	ENSMUSG00000041506.16	592.116	-0.242308	0.148004	-1.63717	0.101595	0.999951
Syn3	ENSMUSG00000059602.15	318.759	0.375054	0.22912	1.63693	0.101644	0.999951
Mtrfr	ENSMUSG00000047635.7	330.684	-0.240575	0.146972	-1.63687	0.101658	0.999951
Apoc2	ENSMUSG00000002992.18	1.68586	3.11782	1.90483	1.6368	0.101673	0.999951
Apoc2l	ENSMUSG00000109350.2	1.68586	3.11782	1.90483	1.6368	0.101673	0.999951
Rbm44	ENSMUSG00000070732.3	1.93338	-3.28748	2.00858	-1.63672	0.101689	0.999951
Mitd1	ENSMUSG00000026088.16	180.985	-0.31107	0.190077	-1.63655	0.101725	0.999951
Ago2	ENSMUSG00000036698.12	5984.44	0.247751	0.151407	1.63633	0.101771	0.999951
Odf3b	ENSMUSG00000047394.10	242.984	-0.342141	0.209098	-1.63628	0.101782	0.999951
Chd2	ENSMUSG00000078671.12	2771.69	0.190603	0.116495	1.63614	0.10181	0.999951
Trp53i13	ENSMUSG00000044328.14	252.869	-0.274483	0.167784	-1.63593	0.101854	0.999951
Dnajb2	ENSMUSG00000026203.17	4314.23	-0.180597	0.110396	-1.63591	0.101859	0.999951
Smoc2	ENSMUSG00000023886.11	88.4349	-0.435146	0.266014	-1.6358	0.101882	0.999951
Herc1	ENSMUSG00000038664.17	8958	0.249368	0.152449	1.63575	0.101892	0.999951
Arhgef39	ENSMUSG00000051517.15	5.07847	-1.72737	1.05607	-1.63565	0.101913	0.999951
Gm36101	ENSMUSG00000114810.2	1.80118	3.23363	1.97772	1.63502	0.102044	0.999951
Marchf4	ENSMUSG00000039372.6	750.794	0.205015	0.12539	1.63502	0.102044	0.999951
Gm43267	ENSMUSG00000104662.3	37.1699	0.615858	0.376711	1.63483	0.102084	0.999951
Rdh5	ENSMUSG00000025350.16	484.698	-0.284715	0.174166	-1.63474	0.102105	0.999951
Kcnk9	ENSMUSG00000036760.8	4643.1	0.247077	0.151149	1.63466	0.102121	0.999951
Gm32652	ENSMUSG00000120413.1	1.67653	3.11782	1.90736	1.63463	0.102127	0.999951
Per1	ENSMUSG00000020893.18	2500.76	0.188749	0.115476	1.63453	0.102148	0.999951
Slc2a13	ENSMUSG00000036298.11	3274.79	0.284019	0.173775	1.6344	0.102174	0.999951
Gm48280	ENSMUSG00000112589.2	1.79884	-3.16761	1.93819	-1.63431	0.102194	0.999951
Klk8	ENSMUSG00000064023.5	30.5035	-0.726088	0.444326	-1.63413	0.102231	0.999951
Gm30373	ENSMUSG00000111758.2	9.54766	1.30703	0.800116	1.63355	0.102354	0.999951
Arhgef38	ENSMUSG00000040969.15	8.0959	1.3709	0.839469	1.63306	0.102456	0.999951
Snrpert	ENSMUSG00000082044.2	134.663	-0.471799	0.288979	-1.63264	0.102544	0.999951
4933431K23Rik	ENSMUSG00000086451.10	1.67598	3.11319	1.90686	1.63263	0.102547	0.999951
Coa6	ENSMUSG00000051671.8	308.41	-0.253903	0.155526	-1.63254	0.102566	0.999951
Acad8	ENSMUSG00000031969.17	610.383	-0.232644	0.142535	-1.63219	0.102639	0.999951
Gm34102	ENSMUSG00000121189.1	1.78743	-3.16761	1.94105	-1.63191	0.102699	0.999951
Gm43814	ENSMUSG00000104654.2	1.78743	-3.16761	1.94105	-1.63191	0.102699	0.999951
Lmf1	ENSMUSG00000002279.20	604.458	-0.224634	0.137676	-1.63162	0.10276	0.999951
Ppargc1a	ENSMUSG00000029167.14	984.019	0.259568	0.159112	1.63136	0.102815	0.999951
1700001L05Rik	ENSMUSG00000075511.11	100.782	0.397901	0.243908	1.63135	0.102816	0.999951
Qrfpr	ENSMUSG00000058400.14	137.976	-0.359382	0.220306	-1.63128	0.10283	0.999951
Tmem178b	ENSMUSG00000057716.8	5416.2	0.230124	0.141081	1.63114	0.10286	0.999951
Cct5	ENSMUSG00000022234.16	5371.99	-0.190697	0.116935	-1.6308	0.102932	0.999951
Gm28941	ENSMUSG00000101450.2	28.7649	0.671524	0.411872	1.63042	0.103013	0.999951
Txndc17	ENSMUSG00000020803.4	860.005	-0.228491	0.140156	-1.63026	0.103047	0.999951
Kcnc1	ENSMUSG00000058975.8	6470.05	0.225298	0.13821	1.63012	0.103076	0.999951
Gm29374	ENSMUSG00000099839.2	160.96	-0.385942	0.236763	-1.63008	0.103085	0.999951
Mir700	ENSMUSG00000076123.3	37.5966	0.599089	0.367529	1.63005	0.103092	0.999951
Gsg1l	ENSMUSG00000046182.9	1060.56	0.200548	0.123049	1.62982	0.10314	0.999951
Mx2	ENSMUSG00000023341.17	40.8457	-0.630883	0.387112	-1.62971	0.103162	0.999951
Rilpl1	ENSMUSG00000029392.13	966.107	-0.190971	0.117209	-1.62933	0.103244	0.999951
Sbf2	ENSMUSG00000038371.16	1966.63	0.198884	0.122102	1.62884	0.103347	0.999951
Slc39a2	ENSMUSG00000072572.10	325.045	-0.308172	0.189222	-1.62862	0.103393	0.999951
Ppp1r1c	ENSMUSG00000034683.13	1.66512	3.10895	1.90924	1.62837	0.103446	0.999951
Abca2	ENSMUSG00000026944.19	12345.8	0.215	0.132039	1.62831	0.103458	0.999951
Mdk	ENSMUSG00000027239.15	733.001	-0.293419	0.180238	-1.62795	0.103536	0.999951
Med8	ENSMUSG00000006392.17	551.96	-0.222525	0.136702	-1.62782	0.103564	0.999951
Ndufs5	ENSMUSG00000028648.14	305.217	-0.279812	0.171895	-1.6278	0.103567	0.999951
Gm16418	ENSMUSG00000084093.2	254.251	-0.374414	0.230018	-1.62776	0.103576	0.999951
Cbln2	ENSMUSG00000024647.15	1052.46	0.197202	0.121154	1.6277	0.103588	0.999951
Myo18b	ENSMUSG00000072720.10	134.184	-0.359236	0.220712	-1.62762	0.103605	0.999951
Rsrc1	ENSMUSG00000034544.18	1179.2	0.189562	0.116467	1.62761	0.103609	0.999951
Arl4d	ENSMUSG00000034936.3	164.074	0.466177	0.286428	1.62755	0.10362	0.999951
Dock3	ENSMUSG00000039716.13	5403.87	0.205451	0.126276	1.62701	0.103736	0.999951
Rpl9-ps6	ENSMUSG00000062456.5	783.185	-0.322474	0.198208	-1.62695	0.103748	0.999951
Proca1	ENSMUSG00000044122.16	231.463	-0.365129	0.224429	-1.62692	0.103754	0.999951
4930556L07Rik	ENSMUSG00000086800.2	1.31129	3.87293	2.38053	1.62692	0.103754	0.999951
Foxo6os	ENSMUSG00000084929.3	15.2886	-0.941984	0.57914	-1.62652	0.103838	0.999951
Onecut3	ENSMUSG00000045518.9	248.027	0.290488	0.178673	1.62581	0.10399	0.999951
Wnk2	ENSMUSG00000037989.16	4565.77	0.216503	0.133173	1.62573	0.104006	0.999951
Tmem198	ENSMUSG00000051703.15	673.691	-0.233684	0.14377	-1.6254	0.104077	0.999951
Arid1b	ENSMUSG00000069729.15	2377.61	0.215876	0.132834	1.62516	0.104129	0.999951
Catspere1	ENSMUSG00000102483.3	1.88428	3.29174	2.02566	1.62502	0.104157	0.999951
Rps18-ps3	ENSMUSG00000057657.5	9.49463	1.17506	0.72324	1.62472	0.104223	0.999951
Serpine1	ENSMUSG00000037411.11	119.844	0.383522	0.236138	1.62414	0.104345	0.999951
Gm38215	ENSMUSG00000103556.2	1.32546	-3.83168	2.35929	-1.62408	0.104358	0.999951
Dmtf1	ENSMUSG00000042508.17	2023.76	0.19473	0.119914	1.62392	0.104393	0.999951
Gm55498	ENSMUSG00002075203.1	4.55503	1.86207	1.14686	1.62362	0.104457	0.999951
Gm48372	ENSMUSG00000111539.2	1.35329	3.91321	2.41046	1.62343	0.104498	0.999951
Clec14a	ENSMUSG00000045930.4	77.3184	0.451985	0.278421	1.62339	0.104507	0.999951
Anapc15	ENSMUSG00000030649.19	597.3	0.245218	0.15106	1.62332	0.104521	0.999951
Tfcp2l1	ENSMUSG00000026380.11	119.645	0.407532	0.25109	1.62305	0.104578	0.999951
Sst	ENSMUSG00000004366.5	5655.65	0.275372	0.169704	1.62266	0.104662	0.999951
Ncoa6	ENSMUSG00000038369.15	2248.76	0.209458	0.129089	1.62259	0.104677	0.999951
Armc2	ENSMUSG00000071324.12	363.394	-0.235371	0.145111	-1.62201	0.104801	0.999951
Atp5pf	ENSMUSG00000022890.14	2271.99	-0.215584	0.132945	-1.6216	0.104889	0.999951
Slco4a1	ENSMUSG00000038963.16	227.906	0.363097	0.223947	1.62135	0.104942	0.999951
Atp5me	ENSMUSG00000050856.17	1381.59	-0.284759	0.17566	-1.62108	0.105	0.999951
Gm14207	ENSMUSG00000074912.12	4.72011	-1.91138	1.17922	-1.62089	0.105042	0.999951
Pycard	ENSMUSG00000030793.5	89.5872	-0.418828	0.258424	-1.6207	0.105082	0.999951
Gm18335	ENSMUSG00000116561.2	13.9168	-0.985521	0.608097	-1.62067	0.105089	0.999951
Tulp4	ENSMUSG00000034377.11	3292.25	0.231441	0.142811	1.6206	0.105102	0.999951
Lrp1b	ENSMUSG00000049252.18	2147.07	0.283246	0.174781	1.62057	0.105109	0.999951
6430590A07Rik	ENSMUSG00000097583.3	20.4949	0.88276	0.544761	1.62045	0.105135	0.999951
Mir5710	ENSMUSG00000093441.3	4.4311	-1.76841	1.09136	-1.62038	0.105151	0.999951
Gm9754	ENSMUSG00000029360.4	11.1852	1.08322	0.66852	1.62033	0.105162	0.999951
Arhgap35	ENSMUSG00000058230.13	7761.87	0.189512	0.116964	1.62026	0.105175	0.999951
Amer1	ENSMUSG00000050332.8	328.181	0.287181	0.177259	1.62012	0.105206	0.999951
Heatr6	ENSMUSG00000000976.14	971.203	0.201291	0.12427	1.61979	0.105277	0.999951
Prss32	ENSMUSG00000048992.10	1.13421	-3.61075	2.23	-1.61917	0.10541	0.999951
Gm10165	ENSMUSG00000112258.2	2.45282	2.72663	1.68419	1.61896	0.105456	0.999951
Mir5107	ENSMUSG00000093327.3	9.87263	-1.17179	0.723854	-1.61882	0.105486	0.999951
Stbd1	ENSMUSG00000047963.8	61.2839	-0.52181	0.322393	-1.61855	0.105544	0.999951
Zbtb3	ENSMUSG00000071661.8	101.861	-0.378116	0.233642	-1.61835	0.105587	0.999951
C77080	ENSMUSG00000050390.13	587.386	0.217563	0.134443	1.61825	0.105608	0.999951
Gm57476	ENSMUSG00000121216.1	1.96549	-3.31599	2.04924	-1.61816	0.105629	0.999951
Slc25a44	ENSMUSG00000050144.14	2333.93	0.166813	0.103096	1.61804	0.105654	0.999951
Flnb	ENSMUSG00000025278.10	3805.55	0.282573	0.174641	1.61802	0.105658	0.999951
Gpr165	ENSMUSG00000031210.11	2080.02	0.313549	0.193792	1.61797	0.105669	0.999951
Fkbp1a-ps1	ENSMUSG00000115143.2	38.4922	-0.608566	0.376159	-1.61784	0.105696	0.999951
1700093K21Rik	ENSMUSG00000020286.14	12.1077	1.25156	0.77363	1.61777	0.105712	0.999951
Timp2	ENSMUSG00000017466.11	22283.8	0.145758	0.0901054	1.61764	0.10574	0.999951
Tacr1	ENSMUSG00000030043.12	513.977	0.227567	0.140678	1.61764	0.10574	0.999951
Mphosph9	ENSMUSG00000038126.18	890.447	0.19847	0.122704	1.61747	0.105777	0.999951
Chia1	ENSMUSG00000062778.13	129.446	-0.401893	0.248553	-1.61693	0.105893	0.999951
Tbc1d5	ENSMUSG00000023923.11	1141.47	0.195566	0.120971	1.61664	0.105956	0.999951
Gm37266	ENSMUSG00000102600.2	4.02944	1.97722	1.2231	1.61657	0.10597	0.999951
Csmd2	ENSMUSG00000028804.21	2628.79	0.299452	0.185299	1.61604	0.106085	0.999951
Anxa11	ENSMUSG00000021866.16	445.636	-0.248469	0.153763	-1.61592	0.106112	0.999951
Blnk	ENSMUSG00000061132.14	47.3939	-0.555439	0.343855	-1.61533	0.10624	0.999951
4921524J17Rik	ENSMUSG00000036934.10	137.71	-0.355855	0.220338	-1.61504	0.106302	0.999951
Gm27246	ENSMUSG00000098684.2	5.32909	1.64445	1.01822	1.61502	0.106306	0.999951
Asprv1	ENSMUSG00000033508.9	28.2588	0.716576	0.443967	1.61403	0.106521	0.999951
Gm56715	ENSMUSG00000120535.1	2.45836	-2.68676	1.66507	-1.6136	0.106614	0.999951
Mlip	ENSMUSG00000032355.17	49.8152	0.539549	0.334404	1.61347	0.106643	0.999951
Lgi2	ENSMUSG00000039252.12	2573.98	0.198557	0.12307	1.61336	0.106666	0.999951
Gm37457	ENSMUSG00000104286.2	3.14939	2.47925	1.53702	1.61302	0.10674	0.999951
Strc	ENSMUSG00000033498.15	22.8795	-0.744921	0.461913	-1.61269	0.106813	0.999951
Furin	ENSMUSG00000030530.16	1050.46	0.192911	0.119627	1.6126	0.106831	0.999951
Mast4	ENSMUSG00000034751.18	3105.39	0.243212	0.150843	1.61235	0.106886	0.999951
Mmadhc	ENSMUSG00000026766.17	898.517	-0.202222	0.125438	-1.61213	0.106934	0.999951
Ethe1	ENSMUSG00000064254.7	383.896	-0.273982	0.169955	-1.61208	0.106943	0.999951
Gm53012	ENSMUSG00000118504.2	585.555	-0.212048	0.131554	-1.61187	0.10699	0.999951
2810428J06Rik	ENSMUSG00000105981.2	21.2377	0.880255	0.546211	1.61157	0.107056	0.999951
Fmo5	ENSMUSG00000028088.15	189.403	0.334191	0.20738	1.61149	0.107073	0.999951
Ifitm7	ENSMUSG00000065968.9	46.2782	0.587767	0.364775	1.61132	0.107111	0.999951
Catsper3	ENSMUSG00000021499.13	13.861	1.03187	0.640577	1.61085	0.107212	0.999951
Chmp5	ENSMUSG00000028419.6	2245.85	-0.202304	0.125596	-1.61075	0.107234	0.999951
Sertm2	ENSMUSG00000085139.2	50.8785	0.602522	0.374099	1.61059	0.107268	0.999951
Mdn1	ENSMUSG00000058006.13	5500.91	0.291629	0.18111	1.61024	0.107346	0.999951
Gm16278	ENSMUSG00000084862.2	10.7186	1.20203	0.746854	1.60946	0.107516	0.999951
Gm10416	ENSMUSG00000105044.2	6.19139	1.50202	0.933375	1.60924	0.107564	0.999951
Nmnat2	ENSMUSG00000042751.15	7145.98	0.147551	0.0916922	1.6092	0.107573	0.999951
Exoc3l4	ENSMUSG00000021280.10	161.054	-0.352887	0.219308	-1.60909	0.107596	0.999951
Prdm11	ENSMUSG00000075028.13	306.173	0.389643	0.242221	1.60863	0.107697	0.999951
Spink10	ENSMUSG00000044176.13	225.43	0.319295	0.198533	1.60827	0.107776	0.999951
Rnf214	ENSMUSG00000042790.17	2260.31	0.177845	0.110589	1.60816	0.1078	0.999951
Gm7327	ENSMUSG00000050900.6	191.454	-0.297673	0.185121	-1.60799	0.107838	0.999951
Ncor1	ENSMUSG00000018501.18	4548.54	0.243556	0.151567	1.60692	0.108072	0.999951
Smyd1	ENSMUSG00000055027.18	218.102	-0.332377	0.206841	-1.60692	0.108072	0.999951
Rrad	ENSMUSG00000031880.8	342.682	-0.352452	0.219429	-1.60622	0.108225	0.999951
Josd2	ENSMUSG00000038695.14	1915.23	-0.192259	0.119709	-1.60606	0.108262	0.999951
Pigw	ENSMUSG00000045140.9	60.838	0.497165	0.309641	1.60562	0.108358	0.999951
Gm5043	ENSMUSG00000107028.2	25.5018	0.849755	0.529277	1.6055	0.108384	0.999951
Smcr8	ENSMUSG00000049323.9	1328.58	0.216504	0.134859	1.6054	0.108405	0.999951
Shisal1	ENSMUSG00000062760.12	3344.83	0.200513	0.124905	1.60533	0.108421	0.999951
Syn2	ENSMUSG00000009394.14	12221.9	0.157192	0.0979416	1.60496	0.108503	0.999951
Gin1	ENSMUSG00000026333.15	243.142	-0.270749	0.168726	-1.60467	0.108567	0.999951
Akirin1	ENSMUSG00000023075.10	1029.61	-0.197245	0.122933	-1.6045	0.108604	0.999951
Hecw2	ENSMUSG00000042807.16	926.417	0.282137	0.175922	1.60376	0.108767	0.999951
Sestd1	ENSMUSG00000042272.18	1302.34	0.213528	0.133149	1.60368	0.108786	0.999951
Bud23	ENSMUSG00000005378.18	802.892	-0.224674	0.140105	-1.60361	0.1088	0.999951
Lrrc23	ENSMUSG00000030125.12	508.736	-0.305242	0.190349	-1.6036	0.108803	0.999951
Rpusd2	ENSMUSG00000027324.2	137.078	0.335838	0.209434	1.60355	0.108813	0.999951
Psmd10	ENSMUSG00000031429.15	453.361	-0.235139	0.146654	-1.60336	0.108854	0.999951
Gpr149	ENSMUSG00000043441.6	422.003	-0.250411	0.156244	-1.60269	0.109003	0.999951
Nrg1	ENSMUSG00000062991.10	396.381	0.280813	0.175229	1.60255	0.109035	0.999951
Eid3	ENSMUSG00000109864.2	4.31128	1.79196	1.1183	1.6024	0.109067	0.999951
Braf	ENSMUSG00000002413.16	3014.77	0.216922	0.135386	1.60225	0.1091	0.999951
Mob3b	ENSMUSG00000073910.11	205.005	0.391198	0.244157	1.60224	0.109103	0.999951
Ripor3	ENSMUSG00000074577.10	16.8774	-0.9647	0.602456	-1.60128	0.109315	0.999951
Pcnt	ENSMUSG00000001151.11	1221.41	0.186495	0.116534	1.60035	0.10952	0.999951
Daam2	ENSMUSG00000040260.9	4541.91	0.220895	0.138041	1.60022	0.10955	0.999951
S100a10	ENSMUSG00000041959.15	511.255	-0.285973	0.178733	-1.6	0.109599	0.999951
4833438C02Rik	ENSMUSG00000118087.3	27.9664	-0.80528	0.503371	-1.59977	0.109649	0.999951
Arhgap20	ENSMUSG00000053199.14	1781.5	0.263228	0.164561	1.59958	0.109692	0.999951
Grin2a	ENSMUSG00000059003.13	784.843	0.294282	0.183978	1.59956	0.109697	0.999951
Mir5121	ENSMUSG00000105913.3	226.07	-0.323007	0.20205	-1.59865	0.109899	0.999951
Gm44723	ENSMUSG00000109013.2	1.83564	3.25605	2.03685	1.59857	0.109916	0.999951
Rnf222	ENSMUSG00000046490.8	1.83564	3.25605	2.03685	1.59857	0.109916	0.999951
Amigo3	ENSMUSG00000032593.6	31.9219	-0.656584	0.410748	-1.59851	0.10993	0.999951
Gm5152	ENSMUSG00000069355.14	1.28975	-3.79684	2.37544	-1.59837	0.109961	0.999951
Nt5dc3	ENSMUSG00000054027.9	3670.71	0.180866	0.113185	1.59798	0.110049	0.999951
Rad9a	ENSMUSG00000024824.8	431.526	-0.258781	0.161951	-1.59789	0.110066	0.999951
Tnfrsf11a	ENSMUSG00000026321.9	90.6515	0.442837	0.277169	1.59771	0.110107	0.999951
Abhd14b	ENSMUSG00000042073.16	843.04	-0.228321	0.142918	-1.59757	0.11014	0.999951
Gm48382	ENSMUSG00000113917.2	1.65911	3.10419	1.94309	1.59755	0.110143	0.999951
Amigo2	ENSMUSG00000048218.7	2687.7	-0.188071	0.117738	-1.59737	0.110183	0.999951
Stard9	ENSMUSG00000033705.18	1270.1	0.319655	0.200153	1.59705	0.110254	0.999951
Dnah10	ENSMUSG00000038011.16	503.991	0.291118	0.182297	1.59695	0.110277	0.999951
Tspan11	ENSMUSG00000030351.6	122.564	-0.473851	0.296733	-1.5969	0.110289	0.999951
Ncapd3	ENSMUSG00000035024.17	780.398	0.218949	0.137151	1.59641	0.110397	0.999951
Rpl36a	ENSMUSG00000079435.10	151.834	-0.384217	0.240682	-1.59637	0.110406	0.999951
Ccdc34	ENSMUSG00000027160.17	318.215	-0.305702	0.191581	-1.59568	0.11056	0.999951
4921536K21Rik	ENSMUSG00000020434.5	48.8081	0.552546	0.346343	1.59537	0.110629	0.999951
Vash2	ENSMUSG00000037568.13	200.846	0.314196	0.196968	1.59516	0.110676	0.999951
Gm37941	ENSMUSG00000103891.2	34.4276	0.648297	0.406415	1.59516	0.110677	0.999951
Gna14	ENSMUSG00000024697.5	29.7747	-0.654932	0.410726	-1.59457	0.110808	0.999951
Gss	ENSMUSG00000027610.18	460.858	-0.251755	0.157893	-1.59447	0.110832	0.999951
Tnrc6a	ENSMUSG00000052707.9	6581.12	0.218233	0.136894	1.59418	0.110895	0.999951
Igf1	ENSMUSG00000020053.19	136.754	0.475229	0.298106	1.59416	0.1109	0.999951
Runx1	ENSMUSG00000022952.18	33.5826	0.676257	0.42426	1.59397	0.110943	0.999951
Tmem265	ENSMUSG00000106715.4	82.5716	0.398168	0.249892	1.59336	0.111079	0.999951
Gm11960	ENSMUSG00000081974.4	15.639	-0.933088	0.585622	-1.59333	0.111087	0.999951
Slc16a2	ENSMUSG00000033965.11	1087.65	-0.180164	0.113078	-1.59327	0.1111	0.999951
Gm13340	ENSMUSG00000083563.2	31.9255	0.700037	0.439406	1.59314	0.111128	0.999951
Stra6l	ENSMUSG00000028327.15	10.4762	1.17083	0.735247	1.59243	0.111288	0.999951
Gm13112	ENSMUSG00000087437.8	154.721	0.343406	0.215658	1.59236	0.111303	0.999951
9430037G07Rik	ENSMUSG00000097073.8	18.6175	0.836401	0.525311	1.5922	0.111339	0.999951
Ephb4	ENSMUSG00000029710.16	213.157	-0.28384	0.178271	-1.59218	0.111343	0.999951
Gm56870	ENSMUSG00000121156.1	2.87779	2.28775	1.43698	1.59205	0.111373	0.999951
Gm14388	ENSMUSG00000084230.2	77.3288	-0.418774	0.263074	-1.59185	0.11142	0.999951
Opn3	ENSMUSG00000026525.10	133.561	0.396456	0.249119	1.59143	0.111513	0.999951
Cers6	ENSMUSG00000027035.11	1155.06	0.25025	0.15725	1.59141	0.111516	0.999951
Pvrig	ENSMUSG00000109713.2	2.32824	2.63478	1.65587	1.59117	0.111571	0.999951
Pcdhb3	ENSMUSG00000045498.2	162.701	-0.318255	0.200035	-1.59099	0.111611	0.999951
Gm43099	ENSMUSG00000105358.2	1.30589	3.86741	2.43153	1.59053	0.111716	0.999951
Igkv10-96	ENSMUSG00000094420.3	1.27882	-3.78597	2.38055	-1.59038	0.11175	0.999951
Ralgapb	ENSMUSG00000027652.16	3902.01	0.238357	0.149885	1.59027	0.111775	0.999951
Rpl19-ps3	ENSMUSG00000115737.2	10.5096	-1.07917	0.678885	-1.58962	0.111921	0.999951
Peg3	ENSMUSG00000002265.18	43897.4	0.244007	0.153579	1.58881	0.112103	0.999951
Rplp2	ENSMUSG00000025508.14	911.15	-0.274003	0.172461	-1.58879	0.112109	0.999951
Kcnq1ot1	ENSMUSG00000101609.4	850.259	0.284112	0.178831	1.58872	0.112124	0.999951
Ocrl	ENSMUSG00000001173.16	3879.8	0.196694	0.123809	1.58869	0.11213	0.999951
Chst13	ENSMUSG00000056643.6	1.29522	-3.80222	2.39335	-1.58866	0.112136	0.999951
Sarm1	ENSMUSG00000050132.14	940.054	0.213161	0.134178	1.58865	0.112139	0.999951
Mgst1	ENSMUSG00000008540.12	497.083	-0.248383	0.156359	-1.58855	0.112163	0.999951
Gm17168	ENSMUSG00000091390.2	1.30289	3.86448	2.43291	1.58842	0.112192	0.999951
Gm45718	ENSMUSG00000109390.2	74.9219	0.546771	0.344227	1.5884	0.112195	0.999951
Rps6ka1	ENSMUSG00000003644.18	635.506	0.22882	0.144087	1.58807	0.112271	0.999951
Gm57346	ENSMUSG00000120486.1	18.2821	0.951417	0.599119	1.58803	0.11228	0.999951
Lrp4	ENSMUSG00000027253.16	751.47	0.209448	0.131893	1.58802	0.112281	0.999951
Gm44437	ENSMUSG00000108102.2	1.86593	3.28538	2.06929	1.58769	0.112357	0.999951
Gm56797	ENSMUSG00000120857.1	4.12254	-1.95947	1.23432	-1.58749	0.112402	0.999951
Banp	ENSMUSG00000025316.17	915.987	-0.317333	0.199897	-1.58748	0.112404	0.999951
Gm49602	ENSMUSG00000113831.2	231.804	0.293045	0.184606	1.58741	0.11242	0.999951
Pacsin1	ENSMUSG00000040276.16	11364.9	0.174341	0.109834	1.58731	0.112443	0.999951
Gm13498	ENSMUSG00000083270.2	75.7723	-0.436987	0.275307	-1.58727	0.11245	0.999951
Syt7	ENSMUSG00000024743.17	4218.14	0.201356	0.126884	1.58693	0.112528	0.999951
Gm56554	ENSMUSG00000121126.1	2.55255	2.76821	1.74444	1.58687	0.112542	0.999951
Ncam2	ENSMUSG00000022762.19	2052.44	0.269203	0.169678	1.58655	0.112615	0.999951
Tnnt2	ENSMUSG00000026414.15	134.038	0.347778	0.219232	1.58635	0.112661	0.999951
Smpdl3b	ENSMUSG00000028885.9	118.752	-0.362482	0.228541	-1.58607	0.112724	0.999951
Grn	ENSMUSG00000034708.13	1940.68	-0.179159	0.112964	-1.58598	0.112743	0.999951
Dus2	ENSMUSG00000031901.13	554.436	-0.233215	0.14705	-1.58596	0.112749	0.999951
Kank3	ENSMUSG00000042099.17	386.46	-0.270095	0.170407	-1.58499	0.112968	0.999951
Prr14l	ENSMUSG00000054280.15	1536.21	0.232322	0.146584	1.5849	0.112988	0.999951
Usp9y	ENSMUSG00000069044.7	1.12488	-3.60057	2.27191	-1.58482	0.113007	0.999951
Gm47636	ENSMUSG00000114447.2	66.9452	-0.441696	0.27874	-1.58462	0.113053	0.999951
Syne1	ENSMUSG00000096054.4	19103.9	0.51962	0.327941	1.58449	0.113081	0.999951
Gm5468	ENSMUSG00000115729.2	72.8431	0.467123	0.294835	1.58435	0.113114	0.999951
Slc16a7	ENSMUSG00000020102.16	365.341	0.30206	0.190652	1.58435	0.113115	0.999951
Angptl1	ENSMUSG00000033544.7	47.8251	-0.51095	0.322516	-1.58426	0.113134	0.999951
Marchf1	ENSMUSG00000036469.17	774.33	0.262207	0.165508	1.58425	0.113137	0.999951
Isyna1	ENSMUSG00000019139.11	1995.2	-0.180431	0.113904	-1.58405	0.113181	0.999951
Slc36a4	ENSMUSG00000043885.15	2669.04	0.224492	0.141733	1.58391	0.113215	0.999951
Bend3	ENSMUSG00000038214.16	303.724	0.275804	0.174162	1.58361	0.113283	0.999951
Pmvk	ENSMUSG00000027952.17	1318.73	-0.244671	0.154537	-1.58326	0.113363	0.999951
Scn1a	ENSMUSG00000064329.15	2968.39	0.296829	0.187506	1.58304	0.113413	0.999951
Snhg1	ENSMUSG00000108414.3	331.784	-0.283413	0.179047	-1.5829	0.113445	0.999951
Gsdma	ENSMUSG00000017204.5	3.7143	2.26588	1.43149	1.58289	0.113448	0.999951
Ctsh	ENSMUSG00000032359.15	345.373	-0.262819	0.166054	-1.58273	0.113483	0.999951
Gm34978	ENSMUSG00000120392.1	12.0174	-0.983702	0.621522	-1.58273	0.113483	0.999951
Gm45774	ENSMUSG00000110588.2	10.8437	-1.16905	0.739041	-1.58185	0.113685	0.999951
Enkur	ENSMUSG00000026679.4	239.768	-0.345272	0.218289	-1.58172	0.113714	0.999951
Lhx6	ENSMUSG00000026890.20	196.458	0.356421	0.225415	1.58118	0.113837	0.999951
2610306O10Rik	ENSMUSG00000108614.2	4.86196	1.70495	1.07837	1.58105	0.113867	0.999951
Cycs-ps2	ENSMUSG00000105965.2	1.15673	-3.63508	2.29944	-1.58085	0.113911	0.999951
Cldn8	ENSMUSG00000050520.5	1.15673	-3.63508	2.29944	-1.58085	0.113911	0.999951
NaN	ENSMUSG00000121397.1	1.15673	-3.63508	2.29944	-1.58085	0.113911	0.999951
Man2c1os	ENSMUSG00000086728.4	43.4474	0.556763	0.352399	1.57992	0.114125	0.999951
Atr	ENSMUSG00000032409.16	494.436	0.246127	0.155795	1.57981	0.114149	0.999951
Srpx	ENSMUSG00000090084.8	9.94013	-1.19622	0.757227	-1.57973	0.114168	0.999951
Gm12655	ENSMUSG00000087128.9	106.518	-0.363691	0.230324	-1.57904	0.114327	0.999951
Gm39213	ENSMUSG00000119989.1	9.37711	-1.17742	0.745839	-1.57866	0.114415	0.999951
Mgarp	ENSMUSG00000037161.15	6.86355	-1.43908	0.911823	-1.57824	0.11451	0.999951
Gstt2	ENSMUSG00000033318.8	167.203	-0.367693	0.233037	-1.57783	0.114604	0.999951
Gm32786	ENSMUSG00000109958.2	7.6619	-1.46128	0.926255	-1.57762	0.114653	0.999951
Gm55523	ENSMUSG00002076852.1	166.813	-0.344701	0.218507	-1.57753	0.114675	0.999951
Slc1a2	ENSMUSG00000005089.16	38726.6	0.203821	0.129219	1.57733	0.11472	0.999951
Coq10a	ENSMUSG00000039914.7	1099.97	-0.21233	0.134627	-1.57717	0.114757	0.999951
Cnpy4	ENSMUSG00000036968.16	382.805	-0.241143	0.15292	-1.57692	0.114813	0.999951
Fkrp	ENSMUSG00000048920.9	1584.82	0.161474	0.102501	1.57534	0.115177	0.999951
Gm28876	ENSMUSG00000101356.3	7.37717	-1.42644	0.905487	-1.57533	0.115181	0.999951
C130023A14Rik	ENSMUSG00000102854.2	53.1151	0.636412	0.404047	1.57509	0.115235	0.999951
Eif3j2	ENSMUSG00000043424.11	158.598	-0.336141	0.213448	-1.57481	0.1153	0.999951
Gm13536	ENSMUSG00000085742.3	4.35507	1.79212	1.1382	1.57452	0.115368	0.999951
Lrrc2	ENSMUSG00000032495.9	102.722	-0.373237	0.23705	-1.57451	0.11537	0.999951
Adprm	ENSMUSG00000020910.17	339.187	-0.236376	0.15015	-1.57427	0.115426	0.999951
Cyb561d2	ENSMUSG00000037190.13	339.914	-0.292817	0.186068	-1.57371	0.115555	0.999951
Tomm7	ENSMUSG00000028998.7	1040	-0.259739	0.165077	-1.57344	0.115617	0.999951
9330117O12Rik	ENSMUSG00000118154.2	56.5567	0.52416	0.333232	1.57296	0.115728	0.999951
Gbp4	ENSMUSG00000079363.8	39.0307	0.657345	0.417928	1.57287	0.11575	0.999951
Platr23	ENSMUSG00000097229.2	1.27336	-3.78043	2.40357	-1.57284	0.115755	0.999951
Gm14302	ENSMUSG00000085760.2	4.89233	-1.66748	1.06019	-1.57282	0.11576	0.999951
Wfs1	ENSMUSG00000039474.14	3211.88	-0.168683	0.107267	-1.57255	0.115822	0.999951
Gm57032	ENSMUSG00000120819.1	14.7662	1.09255	0.694887	1.57226	0.115889	0.999951
Ly6c2	ENSMUSG00000022584.15	2.60733	-2.73712	1.74089	-1.57225	0.115892	0.999951
Dync1h1	ENSMUSG00000018707.14	24645.8	0.21989	0.139866	1.57215	0.115917	0.999951
C530025M09Rik	ENSMUSG00000074737.3	15.974	0.96563	0.614302	1.57191	0.115971	0.999951
Ctsz	ENSMUSG00000016256.11	1220.54	-0.243616	0.155033	-1.57138	0.116093	0.999951
Gm5466	ENSMUSG00000083397.2	54.2488	0.59455	0.378391	1.57126	0.116122	0.999951
Ptov1	ENSMUSG00000038502.18	5881.14	-0.166801	0.106162	-1.5712	0.116136	0.999951
Trio	ENSMUSG00000022263.11	5300.48	0.221929	0.141264	1.57102	0.116178	0.999951
Gm5047	ENSMUSG00000117585.2	1.63397	-3.01372	1.91841	-1.57095	0.116195	0.999951
Tmem229b	ENSMUSG00000046157.14	890.769	0.182289	0.11604	1.57091	0.116205	0.999951
Rfx8	ENSMUSG00000057173.9	8.83019	-1.20927	0.769875	-1.57073	0.116245	0.999951
A330040F15Rik	ENSMUSG00000086213.3	15.6446	0.875667	0.557494	1.57072	0.116248	0.999951
Gm28055	ENSMUSG00000101741.3	4.17592	2.08269	1.32627	1.57034	0.116337	0.999951
Gm10754	ENSMUSG00000074776.5	3.35242	2.05768	1.31035	1.57032	0.11634	0.999951
Mmp16	ENSMUSG00000028226.16	360.574	0.313039	0.199362	1.57021	0.116367	0.999951
Cask	ENSMUSG00000031012.18	2352.39	0.177512	0.113053	1.57016	0.116378	0.999951
Htr1a	ENSMUSG00000021721.6	501.347	0.246173	0.156797	1.57002	0.116412	0.999951
Gm56696	ENSMUSG00000120138.1	24.1388	-0.735631	0.46858	-1.56992	0.116434	0.999951
Ddt	ENSMUSG00000001666.9	582.316	-0.236846	0.150874	-1.56983	0.116455	0.999951
Gm9402	ENSMUSG00000106313.2	5.99235	1.65591	1.05496	1.56964	0.1165	0.999951
D830030K20Rik	ENSMUSG00000096039.9	9.19594	-1.27157	0.810208	-1.56943	0.116547	0.999951
Ifit3	ENSMUSG00000074896.4	261.26	-0.325845	0.207624	-1.5694	0.116555	0.999951
Aprt	ENSMUSG00000006589.9	594.893	-0.266069	0.169544	-1.56932	0.116573	0.999951
Gm49246	ENSMUSG00000115084.2	1.64777	3.09066	1.96968	1.56911	0.116622	0.999951
Gm44524	ENSMUSG00000107892.2	2.37387	2.66201	1.69679	1.56885	0.116682	0.999951
Rpp30	ENSMUSG00000024800.9	288.293	-0.262407	0.167279	-1.56868	0.116723	0.999951
Gm38576	ENSMUSG00000118075.2	13.9905	-0.979156	0.624208	-1.56864	0.116732	0.999951
Akain1	ENSMUSG00000091636.3	114.712	0.348639	0.222292	1.56838	0.116793	0.999951
Ak4	ENSMUSG00000028527.19	1229.78	-0.201192	0.128326	-1.56782	0.116924	0.999951
Bri3bp	ENSMUSG00000037905.14	3173.84	0.170503	0.108767	1.5676	0.116974	0.999951
Gm30093	ENSMUSG00000118056.2	1.6255	-3.00929	1.92021	-1.56717	0.117075	0.999951
5730507C01Rik	ENSMUSG00000073197.10	4.67788	1.6385	1.04591	1.56658	0.117213	0.999951
Gm20662	ENSMUSG00000093456.8	869.319	0.224941	0.143602	1.56642	0.117251	0.999951
Gm16011	ENSMUSG00000081303.3	14.0849	0.997356	0.636889	1.56598	0.117353	0.999951
Rabl3	ENSMUSG00000022827.15	285.998	0.282878	0.180641	1.56597	0.117355	0.999951
Gas5	ENSMUSG00000053332.15	2996.49	-0.190285	0.121526	-1.5658	0.117395	0.999951
Foxc1	ENSMUSG00000050295.5	180.027	-0.384444	0.245533	-1.56575	0.117407	0.999951
Pou6f1	ENSMUSG00000009739.18	2798.65	0.169484	0.108245	1.56574	0.117409	0.999951
Sh3rf2	ENSMUSG00000057719.12	7.8683	1.30808	0.835518	1.56559	0.117445	0.999951
Gm51425	ENSMUSG00000120995.1	39.1914	-0.801171	0.511738	-1.56559	0.117445	0.999951
Tmem14c	ENSMUSG00000021361.8	605.977	-0.232932	0.148783	-1.56559	0.117446	0.999951
Gm42518	ENSMUSG00000106304.2	21.0358	-0.784516	0.501107	-1.56557	0.11745	0.999951
1700113H08Rik	ENSMUSG00000047129.12	1.82908	-3.19051	2.03889	-1.56483	0.117623	0.999951
Slc22a6	ENSMUSG00000024650.6	246.549	-0.418677	0.267571	-1.56473	0.117646	0.999951
Gm15573	ENSMUSG00000080759.2	20.1251	-0.913821	0.584042	-1.56465	0.117665	0.999951
1700110I01Rik	ENSMUSG00000079407.10	1.89631	3.30099	2.10984	1.56457	0.117684	0.999951
Ucp2	ENSMUSG00000033685.14	2985.49	-0.21109	0.134921	-1.56455	0.117689	0.999951
Sim1	ENSMUSG00000019913.5	373.434	0.353188	0.225786	1.56426	0.117757	0.999951
Htr1d	ENSMUSG00000070687.12	94.3554	-0.461645	0.295137	-1.56417	0.117778	0.999951
Rpl13a	ENSMUSG00000074129.15	3845.1	-0.244561	0.156368	-1.564	0.117816	0.999951
Gm7854	ENSMUSG00000085720.9	23.8765	0.776028	0.496412	1.56328	0.117988	0.999951
Rpl39-ps	ENSMUSG00000036305.8	106.44	-0.363806	0.232728	-1.56322	0.118	0.999951
E130102H24Rik	ENSMUSG00000086782.4	121.404	-0.369285	0.23631	-1.56271	0.118121	0.999951
Gm15016	ENSMUSG00000083223.2	3.93803	-1.87697	1.20115	-1.56265	0.118135	0.999951
Gm37120	ENSMUSG00000103966.2	22.6798	-0.786429	0.503359	-1.56236	0.118202	0.999951
Gm20005	ENSMUSG00000106674.3	3.34795	2.04124	1.30671	1.56212	0.118259	0.999951
Dtymk	ENSMUSG00000026281.16	676.465	-0.198589	0.127166	-1.56165	0.11837	0.999951
Anp32b	ENSMUSG00000028333.11	882.586	-0.238687	0.152852	-1.56156	0.118392	0.999951
Pex6	ENSMUSG00000002763.17	1981.54	-0.180248	0.115439	-1.56142	0.118425	0.999951
Gm15410	ENSMUSG00000085639.2	8.19085	-1.31933	0.845126	-1.5611	0.1185	0.999951
Gm14696	ENSMUSG00000087369.2	1.30068	-3.80762	2.43912	-1.56106	0.118509	0.999951
Gm5939	ENSMUSG00000083258.4	93.3516	-0.387359	0.248138	-1.56106	0.118509	0.999951
Ucma	ENSMUSG00000026668.11	37.8982	-0.585347	0.37501	-1.56089	0.118551	0.999951
Gsdmd	ENSMUSG00000022575.6	74.3942	-0.44786	0.286936	-1.56083	0.118563	0.999951
Rps3a3	ENSMUSG00000059751.8	3.77789	-1.79338	1.14902	-1.56079	0.118574	0.999951
Gm42763	ENSMUSG00000104983.2	3.32108	2.0408	1.30775	1.56055	0.11863	0.999951
Smim20	ENSMUSG00000061461.12	510.903	-0.20466	0.13115	-1.5605	0.118643	0.999951
Nbl1	ENSMUSG00000041120.7	1304.86	-0.328213	0.210338	-1.56041	0.118664	0.999951
Cdk14	ENSMUSG00000028926.16	3690.8	0.217999	0.139723	1.56022	0.118708	0.999951
Gm48623	ENSMUSG00000112941.3	95.063	0.432146	0.276978	1.56022	0.118708	0.999951
Asb17os	ENSMUSG00000086438.4	1.81381	-3.18762	2.04336	-1.55999	0.118762	0.999951
Stmn4	ENSMUSG00000022044.15	3633.46	-0.249522	0.159959	-1.55992	0.118779	0.999951
Atp5mk	ENSMUSG00000071528.5	322.779	-0.298531	0.191384	-1.55986	0.118794	0.999951
Pax6	ENSMUSG00000027168.22	154.841	0.361314	0.231634	1.55985	0.118795	0.999951
Fbxl20	ENSMUSG00000020883.19	2152.5	0.179786	0.11527	1.55969	0.118833	0.999951
Gm43625	ENSMUSG00000105636.2	11.5928	1.07563	0.689697	1.55958	0.11886	0.999951
Stum	ENSMUSG00000053963.8	1686.71	0.172016	0.110345	1.55889	0.119022	0.999951
Actn3	ENSMUSG00000006457.5	41.9043	0.597767	0.383519	1.55864	0.119082	0.999951
Cldn20	ENSMUSG00000091530.3	2.34983	2.6145	1.67748	1.55859	0.119094	0.999951
Klf4	ENSMUSG00000003032.9	175.622	-0.335399	0.215194	-1.55859	0.119094	0.999951
Kpna2rt	ENSMUSG00000066878.6	21.8364	-0.778578	0.499679	-1.55816	0.119196	0.999951
Cd46	ENSMUSG00000016493.14	245.878	0.259634	0.166631	1.55814	0.1192	0.999951
Wipf3	ENSMUSG00000086040.9	989.625	0.187513	0.120373	1.55777	0.119287	0.999951
[truncated: 54,885 more rows]

## Sheet: hippocampus_HFD_vs_Normal_12wk
GeneName	ENSG	baseMean	log2FoldChange Normal/HFD	lfcSE	stat	pvalue	padj
Rxfp1	ENSMUSG00000034009.15	260.426	2.07429	0.318914	6.50425	7.80828e-11	1.5362e-06
Kcnh7	ENSMUSG00000059742.11	1028.17	1.3288	0.220186	6.03491	1.59049e-09	1.56457e-05
Lcn2	ENSMUSG00000026822.15	149.649	5.45091	0.976934	5.57961	2.41054e-08	0.000158083
Crocc2	ENSMUSG00000084989.4	71.1102	-1.66355	0.311247	-5.3448	9.0519e-08	0.000445218
Mapk15	ENSMUSG00000063704.14	81.7041	-1.5893	0.328667	-4.8356	1.32746e-06	0.0052233
Foxj1	ENSMUSG00000034227.8	513.463	-0.9584	0.203886	-4.70066	2.5932e-06	0.00850311
Kcnj2	ENSMUSG00000041695.3	285.895	0.892566	0.192933	4.6263	3.7226e-06	0.0104626
Gng14	ENSMUSG00000095845.4	21.0633	-4.59742	1.00275	-4.58483	4.54357e-06	0.0111738
Dynlrb2	ENSMUSG00000034467.8	84.7262	-1.61124	0.357717	-4.50423	6.66136e-06	0.0145617
Man1a	ENSMUSG00000003746.17	1329.33	0.681648	0.154696	4.40636	1.0512e-05	0.019473
Ndst4	ENSMUSG00000027971.17	739.27	1.12449	0.255639	4.39875	1.08876e-05	0.019473
Ccdc146	ENSMUSG00000064280.15	60.4391	-1.69909	0.390037	-4.35622	1.32326e-05	0.0200144
Samd5	ENSMUSG00000060487.8	505.232	0.666901	0.154155	4.32616	1.51731e-05	0.0200144
9130024F11Rik	ENSMUSG00000087022.6	107.658	1.26756	0.293036	4.3256	1.52116e-05	0.0200144
Ttc21a	ENSMUSG00000032514.12	108.97	-1.26598	0.292844	-4.32306	1.53878e-05	0.0200144
Gm3294	ENSMUSG00000092090.4	102.465	1.18475	0.274841	4.31066	1.62768e-05	0.0200144
mt-Nd6	ENSMUSG00000064368.1	791.062	0.900845	0.209745	4.29496	1.74724e-05	0.0202207
Syt9	ENSMUSG00000062542.12	268.699	-1.57614	0.369361	-4.26721	1.97933e-05	0.0216341
Ak4	ENSMUSG00000028527.19	1344.04	-0.746097	0.178021	-4.19106	2.77655e-05	0.0273652
Ak7	ENSMUSG00000041323.7	156.868	-1.33436	0.318416	-4.19063	2.78187e-05	0.0273652
Gm19410	ENSMUSG00000109372.2	376.167	0.885746	0.213487	4.14894	3.34013e-05	0.0312923
Plac9	ENSMUSG00000095304.10	214.823	-1.07171	0.259941	-4.12291	3.74111e-05	0.0317866
Pierce1	ENSMUSG00000026831.17	70.8839	-1.30801	0.317775	-4.11615	3.85259e-05	0.0317866
Lrrc36	ENSMUSG00000054320.17	49.4057	-1.77194	0.430642	-4.11465	3.8776e-05	0.0317866
Adgrl2	ENSMUSG00000028184.13	1180.78	0.848264	0.209179	4.05521	5.00902e-05	0.0365202
Rsph1	ENSMUSG00000024033.11	194.566	-1.07666	0.266181	-4.04485	5.23577e-05	0.0365202
Cdh26	ENSMUSG00000039155.16	21.6375	-2.44851	0.605455	-4.04409	5.25273e-05	0.0365202
Chrna3	ENSMUSG00000032303.9	39.5077	-2.88134	0.71296	-4.04138	5.31369e-05	0.0365202
Dnali1	ENSMUSG00000042707.7	91.9225	-1.38758	0.344222	-4.03107	5.55241e-05	0.0365202
Hydin	ENSMUSG00000059854.9	75.0588	-1.41159	0.351534	-4.01551	5.93171e-05	0.0365202
Lrrc74b	ENSMUSG00000022759.16	46.1357	-1.62799	0.406341	-4.00648	6.16314e-05	0.0365202
Rarres2	ENSMUSG00000009281.7	239.429	-1.2896	0.32243	-3.99963	6.3442e-05	0.0365202
Zic1	ENSMUSG00000032368.15	896.037	-1.06875	0.267556	-3.99448	6.48367e-05	0.0365202
Hdc	ENSMUSG00000027360.6	77.0586	-1.33368	0.334288	-3.98962	6.61796e-05	0.0365202
Vwf	ENSMUSG00000001930.18	432.201	0.787382	0.197384	3.98909	6.63266e-05	0.0365202
Gm49948	ENSMUSG00000117081.2	1517.4	-0.573122	0.143736	-3.98731	6.68256e-05	0.0365202
Shox2	ENSMUSG00000027833.17	81.471	-6.31062	1.59291	-3.9617	7.44195e-05	0.0393186
Satb2	ENSMUSG00000038331.16	333.185	1.0016	0.253129	3.95685	7.59432e-05	0.0393186
Lrrc43	ENSMUSG00000063409.13	23.1547	-2.27897	0.579189	-3.93476	8.32794e-05	0.0420113
Lacc1	ENSMUSG00000044350.15	161.889	0.860139	0.218951	3.92844	8.54971e-05	0.0420518
Ccdc81	ENSMUSG00000039391.12	64.8038	-1.23319	0.316425	-3.89727	9.72839e-05	0.0464632
Hc	ENSMUSG00000026874.11	17.8769	-2.51434	0.645935	-3.89257	9.91895e-05	0.0464632
Ppp1r36	ENSMUSG00000052221.9	53.6353	-1.50025	0.387984	-3.86679	0.000110275	0.0504547
Klf14	ENSMUSG00000073209.5	6.07465	-6.03828	1.56437	-3.85988	0.000113443	NA
Gcnt4	ENSMUSG00000091387.3	110.516	1.01674	0.264382	3.84571	0.000120203	0.0529498
Pcp4	ENSMUSG00000090223.3	2956.76	-0.636381	0.165558	-3.84387	0.000121111	0.0529498
Cadm2	ENSMUSG00000064115.14	5316.74	0.887859	0.234221	3.79069	0.00015023	0.0642526
9330121K16Rik	ENSMUSG00000110249.2	525.29	0.798915	0.213385	3.74401	0.000181103	0.0758074
Trpc7	ENSMUSG00000021541.15	74.3482	-1.42327	0.380789	-3.73769	0.000185717	0.0758074
Arap2	ENSMUSG00000037999.14	1717.7	0.499201	0.133707	3.73354	0.000188806	0.0758074
Ccdc78	ENSMUSG00000071202.6	27.6657	-2.21754	0.597549	-3.71106	0.000206395	0.0783678
Rb1	ENSMUSG00000022105.7	1018.11	0.69323	0.186811	3.71086	0.000206556	0.0783678
Gbx2	ENSMUSG00000034486.9	15.1902	-3.04092	0.81962	-3.71015	0.000207133	0.0783678
Adgb	ENSMUSG00000050994.21	54.6223	-1.61341	0.43792	-3.68427	0.000229362	0.0851409
Zdhhc2	ENSMUSG00000039470.16	1031.19	0.525629	0.143093	3.67333	0.000239411	0.0872254
Vipr2	ENSMUSG00000011171.12	31.5608	-3.05807	0.834536	-3.66439	0.000247925	0.0886851
Lpp	ENSMUSG00000033306.16	295.371	0.789073	0.217091	3.63476	0.000278242	0.0977525
Gm28175	ENSMUSG00000101299.4	58.6587	1.22921	0.339312	3.62265	0.000291595	0.0991765
Tspan11	ENSMUSG00000030351.6	54.7809	-1.55835	0.430251	-3.62196	0.000292378	0.0991765
Capsl	ENSMUSG00000039676.5	86.551	-1.20698	0.334124	-3.61236	0.000303421	0.0992202
Iqca	ENSMUSG00000026301.17	65.4943	-1.30698	0.361959	-3.61086	0.000305184	0.0992202
Cacnb4	ENSMUSG00000017412.16	2805.03	0.656448	0.181903	3.60878	0.000307636	0.0992202
2410004P03Rik	ENSMUSG00000071398.9	112.135	-1.29828	0.36135	-3.59287	0.00032705	0.10378
Grem1	ENSMUSG00000074934.4	158.861	1.27557	0.355975	3.58331	0.000339266	0.105948
Onecut2	ENSMUSG00000045991.20	376.455	0.78433	0.219415	3.57464	0.000350717	0.107813
Grin2a	ENSMUSG00000059003.13	8392.59	0.710038	0.199405	3.56079	0.000369738	0.111911
Dnah10	ENSMUSG00000038011.16	94.3305	-1.18564	0.333828	-3.55164	0.00038284	0.114121
Adra2b	ENSMUSG00000058620.6	15.5287	-3.63095	1.02454	-3.54399	0.00039412	0.115537
Mia	ENSMUSG00000089661.10	41.0571	-1.47513	0.416642	-3.54052	0.000399336	0.115537
Fam216b	ENSMUSG00000045655.10	44.6623	-1.73767	0.491835	-3.53304	0.000410814	0.117136
Fabp7	ENSMUSG00000019874.12	624.098	-0.83913	0.238096	-3.52434	0.000424546	0.119322
Cfap91	ENSMUSG00000022805.18	93.3106	-1.20948	0.343599	-3.52003	0.000431495	0.119567
Chrnb4	ENSMUSG00000035200.8	29.1001	-2.67605	0.763704	-3.50404	0.000458259	0.125219
Lipm	ENSMUSG00000056078.7	6.47178	5.15746	1.47367	3.49973	0.000465725	NA
Dclk1	ENSMUSG00000027797.16	14856.7	0.492201	0.140868	3.49407	0.00047572	0.12821
Sema3c	ENSMUSG00000028780.14	503.462	0.586443	0.168232	3.48591	0.000490468	0.130398
Scai	ENSMUSG00000035236.18	1199.81	0.830641	0.238579	3.48162	0.000498388	0.130737
Slc16a7	ENSMUSG00000020102.16	876.817	0.722191	0.207777	3.47579	0.000509343	0.131853
Car7	ENSMUSG00000031883.14	551.798	0.768138	0.22174	3.46414	0.00053192	0.135909
Cfap57	ENSMUSG00000028730.15	49.0009	-1.3149	0.380376	-3.45684	0.000546557	0.137858
Nme9	ENSMUSG00000046242.9	27.6328	-2.29947	0.671593	-3.4239	0.000617294	0.15373
Cdhr4	ENSMUSG00000032595.11	104.808	-1.0891	0.319165	-3.41233	0.000644107	0.158402
mt-Tl1	ENSMUSG00000064340.1	657.675	0.814615	0.23938	3.40301	0.000666468	0.161878
Tsnaxip1	ENSMUSG00000031893.8	25.4881	-1.94237	0.572574	-3.39235	0.000692967	0.166261
Dgkh	ENSMUSG00000034731.12	5691.18	0.86802	0.257345	3.37298	0.00074358	0.176255
Gm11992	ENSMUSG00000040978.5	57.9389	-1.14106	0.338853	-3.36744	0.000758708	0.1777
Tmem212	ENSMUSG00000043164.4	85.652	-1.63607	0.487302	-3.3574	0.00078679	0.181129
Fam81b	ENSMUSG00000109228.3	12.7909	-2.42964	0.724042	-3.35566	0.000791763	0.181129
Lrrc23	ENSMUSG00000030125.12	178.005	-1.12651	0.337205	-3.34073	0.000835595	0.185515
Kcnd2	ENSMUSG00000060882.6	3299.4	0.526656	0.157694	3.33973	0.000838606	0.185515
Gm6781	ENSMUSG00000035129.7	167.947	-0.753452	0.225616	-3.33952	0.000839221	0.185515
AI593442	ENSMUSG00000078307.4	4908.37	0.494556	0.148327	3.33422	0.000855393	0.186989
Gm56518	ENSMUSG00000120451.1	106.247	1.13965	0.344847	3.30479	0.00095046	0.205487
Cfap126	ENSMUSG00000026649.15	115.732	-1.03277	0.313184	-3.29763	0.000975035	0.206033
Iqcg	ENSMUSG00000035578.17	133.981	-0.800475	0.242781	-3.29711	0.000976841	0.206033
Dnah3	ENSMUSG00000052273.5	35.6213	-1.94961	0.591697	-3.29495	0.000984401	0.206033
Zxdb	ENSMUSG00000073062.4	141.446	1.05834	0.32201	3.28666	0.00101382	0.209258
Nkd2	ENSMUSG00000021567.16	311.529	-1.06491	0.324208	-3.28465	0.00102108	0.209258
Gm55521	ENSMUSG00002076626.1	131.196	1.41404	0.431194	3.27936	0.00104041	0.211022
Coro6	ENSMUSG00000020836.16	707.104	0.72356	0.221197	3.27112	0.00107122	0.212917
Htr1b	ENSMUSG00000049511.6	181.243	0.707008	0.216281	3.26893	0.00107955	0.212917
Syt2	ENSMUSG00000026452.16	706.911	0.659451	0.201888	3.26642	0.00108915	0.212917
Lrrc71	ENSMUSG00000023084.12	38.2178	-1.90171	0.582632	-3.264	0.00109851	0.212917
Thrb	ENSMUSG00000021779.20	800.614	0.611257	0.187351	3.26262	0.00110387	0.212917
Zfp281	ENSMUSG00000041483.15	959.04	0.556082	0.171178	3.24855	0.00115995	0.220005
Zfp46	ENSMUSG00000051351.15	1220.27	0.543246	0.167265	3.24781	0.00116298	0.220005
Cdhr3	ENSMUSG00000035860.10	126.743	-0.869032	0.268161	-3.24072	0.0011923	0.221372
Gm19461	ENSMUSG00000101693.2	11.4705	-3.37991	1.04359	-3.23873	0.00120063	0.221372
Odad2	ENSMUSG00000061802.7	34.4297	-1.56184	0.482583	-3.23641	0.00121041	0.221372
Lrg1	ENSMUSG00000037095.9	34.1864	1.63586	0.505631	3.23528	0.00121522	0.221372
Hes7	ENSMUSG00000023781.3	22.958	-1.82808	0.565633	-3.23192	0.00122963	0.221943
Flrt2	ENSMUSG00000047414.7	1079	0.524345	0.1627	3.22277	0.00126959	0.227071
Odf3b	ENSMUSG00000047394.10	104.729	-1.17676	0.365896	-3.2161	0.00129944	0.227931
Lrrc8b	ENSMUSG00000070639.6	2411.05	0.478904	0.148924	3.21576	0.00130102	0.227931
Mrps6	ENSMUSG00000039680.11	534.108	-0.541139	0.168371	-3.21397	0.00130915	0.227931
Mob1b	ENSMUSG00000006262.16	862.141	0.538853	0.168083	3.20587	0.00134657	0.229045
Pou3f2	ENSMUSG00000095139.3	251.661	0.717647	0.223953	3.20445	0.00135322	0.229045
Cfap161	ENSMUSG00000011154.18	70.922	-1.36198	0.425268	-3.20264	0.00136173	0.229045
Dipk2a	ENSMUSG00000045414.8	549.832	0.577454	0.18031	3.20256	0.00136212	0.229045
Nexn	ENSMUSG00000039103.13	53.3181	-2.08517	0.659551	-3.1615	0.00156957	0.259807
Gm2164	ENSMUSG00000098760.2	26.6647	1.76696	0.55908	3.16048	0.0015751	0.259807
Nebl	ENSMUSG00000053702.17	2701.38	0.628808	0.199071	3.15871	0.00158467	0.259807
Slco5a1	ENSMUSG00000025938.17	89.7262	0.980598	0.311027	3.15278	0.00161725	0.261128
Cyria	ENSMUSG00000020589.18	5837.44	0.415198	0.131708	3.15241	0.00161927	0.261128
Insyn2b	ENSMUSG00000069911.12	49.9227	-1.11944	0.356261	-3.14218	0.00167696	0.268232
Gabra1	ENSMUSG00000010803.14	5611.92	0.539272	0.1721	3.13348	0.00172744	0.273949
Fgf2	ENSMUSG00000037225.14	227.01	0.612646	0.195654	3.13126	0.00174055	0.273949
4930447C04Rik	ENSMUSG00000021098.15	197.501	0.871993	0.279057	3.12479	0.00177932	0.275245
Alas2	ENSMUSG00000025270.14	134.232	0.931706	0.298383	3.12252	0.0017931	0.275245
Wfs1	ENSMUSG00000039474.14	4045.69	0.764948	0.245368	3.11755	0.00182359	0.275245
Pla2g4e	ENSMUSG00000050211.15	182.898	0.90433	0.290118	3.11711	0.00182633	0.275245
Hs6st3	ENSMUSG00000053465.7	202.038	0.949467	0.30462	3.11689	0.00182768	0.275245
Has3	ENSMUSG00000031910.15	71.9875	1.00777	0.32341	3.11608	0.00183273	0.275245
Erbin	ENSMUSG00000021709.15	2169.83	0.436146	0.140097	3.11317	0.00185089	0.275867
1700024G13Rik	ENSMUSG00000072473.5	15.777	-1.97235	0.636039	-3.10098	0.00192879	0.282058
Mfap3l	ENSMUSG00000031647.11	1247.75	0.495115	0.159667	3.10093	0.00192916	0.282058
Zfp758	ENSMUSG00000044501.18	170.323	1.13783	0.367047	3.09996	0.00193544	0.282058
Epha8	ENSMUSG00000028661.9	104.664	-1.25932	0.406915	-3.09479	0.00196952	0.283186
Cfap206	ENSMUSG00000028294.16	59.9912	-1.31396	0.424622	-3.09442	0.00197197	0.283186
Tspan33	ENSMUSG00000001763.15	1070.34	-0.581505	0.188808	-3.07988	0.00207084	0.294351
Irx2	ENSMUSG00000001504.11	18.5701	-2.18205	0.708775	-3.07862	0.00207964	0.294351
2010001K21Rik	ENSMUSG00000051606.8	43.699	-1.3314	0.433847	-3.06883	0.00214898	0.299341
Asap1	ENSMUSG00000022377.17	2026.18	0.507332	0.165441	3.06655	0.00216545	0.299341
Sncg	ENSMUSG00000023064.5	138.076	-0.876803	0.286153	-3.0641	0.00218325	0.299341
Crygn	ENSMUSG00000038135.5	21.0905	-1.76968	0.577608	-3.0638	0.00218542	0.299341
Kcnab1	ENSMUSG00000027827.18	3624.07	0.440407	0.143875	3.06104	0.00220571	0.299341
Mlf1	ENSMUSG00000048416.16	50.3693	-1.45998	0.476965	-3.06097	0.00220618	0.299341
Zfp280c	ENSMUSG00000036916.14	597.316	0.603326	0.197633	3.05276	0.00226747	0.303998
Gm11460	ENSMUSG00000081758.2	76.1389	-0.881024	0.288649	-3.05224	0.00227141	0.303998
Cd34	ENSMUSG00000016494.10	1065.45	0.456209	0.149582	3.0499	0.00228919	0.304307
1110017D15Rik	ENSMUSG00000028441.13	92.2551	-0.834674	0.274121	-3.04491	0.00232746	0.307319
A630089N07Rik	ENSMUSG00000116673.2	38.6483	1.40796	0.462713	3.04284	0.00234358	0.307384
Frmpd2	ENSMUSG00000108841.2	54.414	-1.36385	0.448639	-3.03998	0.00236597	0.308266
Tshz3	ENSMUSG00000021217.8	355.577	0.762542	0.251291	3.0345	0.00240936	0.311854
Oxtr	ENSMUSG00000049112.10	189.495	-1.02049	0.336746	-3.03044	0.00244201	0.314014
1700088E04Rik	ENSMUSG00000033029.13	188.433	-0.665269	0.220212	-3.02103	0.00251913	0.31837
Lypd6	ENSMUSG00000050447.16	444.626	0.554252	0.183484	3.02071	0.00252185	0.31837
Nrip1	ENSMUSG00000048490.15	1066.8	0.592265	0.19618	3.01899	0.00253618	0.31837
Gm12063	ENSMUSG00000085167.3	28.7282	1.49996	0.496928	3.01846	0.00254062	0.31837
Npas4	ENSMUSG00000045903.10	323.963	0.79164	0.262472	3.01609	0.00256056	0.318839
Fam183b	ENSMUSG00000049154.13	170.133	-0.865858	0.287406	-3.01267	0.00258963	0.319712
Cd24a	ENSMUSG00000047139.10	243.36	-0.83402	0.27695	-3.01145	0.00260007	0.319712
2600014E21Rik	ENSMUSG00000100303.5	44.1487	-1.61151	0.536007	-3.00651	0.00264264	0.322927
Gm5203	ENSMUSG00000114766.2	6.20212	3.54268	1.17989	3.00254	0.00267738	NA
6820408C15Rik	ENSMUSG00000032680.12	75.4605	-1.10886	0.369794	-2.9986	0.00271223	0.327621
Gm867	ENSMUSG00000050157.7	49.3227	-1.48056	0.493788	-2.99836	0.00271435	0.327621
Ccdc40	ENSMUSG00000039963.21	91.9853	-1.11264	0.371494	-2.99505	0.00274397	0.328166
Lrch2	ENSMUSG00000031290.15	518.128	0.620711	0.207392	2.99293	0.00276314	0.328166
Tac2	ENSMUSG00000025400.12	118.728	-1.17005	0.39102	-2.99229	0.00276891	0.328166
Ror1	ENSMUSG00000035305.6	147.429	0.831754	0.278331	2.98836	0.00280475	0.32899
Pycrl	ENSMUSG00000022571.10	464.486	-0.502912	0.168506	-2.98454	0.00284006	0.32899
Kcna1	ENSMUSG00000047976.5	1224.35	0.80359	0.269427	2.98259	0.00285823	0.32899
Gm56718	ENSMUSG00000120979.1	80.0431	0.89397	0.299758	2.98231	0.00286085	0.32899
Gm45343	ENSMUSG00000110088.2	5.05037	4.79369	1.60748	2.98211	0.00286269	NA
Setbp1	ENSMUSG00000024548.12	1059.7	0.634332	0.212772	2.98127	0.00287055	0.32899
Myb	ENSMUSG00000019982.16	29.7237	-1.5769	0.529201	-2.97978	0.00288456	0.32899
mt-Nd5	ENSMUSG00000064367.1	67348.4	0.802694	0.269593	2.97743	0.00290676	0.32899
Xk	ENSMUSG00000015342.7	549.496	0.623345	0.209484	2.97562	0.00292399	0.32899
Gm37303	ENSMUSG00000103133.2	24.9034	1.64264	0.552406	2.9736	0.00294326	0.32899
Slc30a4	ENSMUSG00000005802.13	996.907	0.602693	0.202749	2.9726	0.00295285	0.32899
C030017B01Rik	ENSMUSG00000118202.2	934.15	0.636477	0.214166	2.97188	0.00295981	0.32899
Smkr-ps	ENSMUSG00000045709.13	8.64908	-2.95757	0.997235	-2.96577	0.00301928	0.333057
Fndc9	ENSMUSG00000048721.3	49.9162	-1.30865	0.441418	-2.96465	0.00303026	0.333057
Samd12	ENSMUSG00000058656.14	1296.82	0.660394	0.222955	2.96201	0.00305642	0.333458
Cdc25b	ENSMUSG00000027330.17	537.771	0.477147	0.161151	2.96086	0.0030678	0.333458
Bhlhe23	ENSMUSG00000045493.5	4.57171	-4.60469	1.55732	-2.95681	0.00310843	NA
Gm29695	ENSMUSG00000118219.3	40.2658	1.27142	0.430496	2.95337	0.00314322	0.338007
Bmpr2	ENSMUSG00000067336.7	3880.67	0.605245	0.205038	2.95186	0.00315863	0.338007
Robo2	ENSMUSG00000052516.20	2184.54	0.631159	0.213835	2.95161	0.00316119	0.338007
Gsta4	ENSMUSG00000032348.7	1142.42	-0.448723	0.152338	-2.94558	0.00322346	0.341334
Uckl1os	ENSMUSG00000010492.11	25.6127	-1.80374	0.612423	-2.94524	0.00322701	0.341334
Cfap251	ENSMUSG00000029442.19	171.358	-0.924379	0.314696	-2.93738	0.00331003	0.348244
Gabrg2	ENSMUSG00000020436.18	3801.07	0.440502	0.150077	2.93518	0.00333359	0.348857
Sfrp5	ENSMUSG00000018822.8	30.8765	-1.73799	0.593178	-2.92997	0.00338995	0.352878
Tnfsf13os	ENSMUSG00000085890.9	11.8038	-2.12942	0.728465	-2.92317	0.00346491	0.355409
Gm54420	ENSMUSG00000118364.2	38.0721	1.36662	0.46758	2.92276	0.00346942	0.355409
Cfap43	ENSMUSG00000044948.18	136.256	-0.871691	0.29847	-2.92053	0.00349439	0.355409
Gm19744	ENSMUSG00000100706.8	55.506	1.26497	0.433186	2.92015	0.00349866	0.355409
Myo5b	ENSMUSG00000025885.19	3467.71	-0.428835	0.14688	-2.91962	0.0035046	0.355409
Acot11	ENSMUSG00000034853.17	1576.78	0.413655	0.141835	2.91645	0.00354036	0.357195
Lgals3	ENSMUSG00000050335.18	35.7695	-1.53238	0.525727	-2.91478	0.00355938	0.357282
Gm43843	ENSMUSG00000106944.2	302.514	0.991004	0.340652	2.90914	0.0036243	0.361951
Etfb	ENSMUSG00000004610.5	612.68	-0.55039	0.189626	-2.9025	0.00370191	0.367836
Zfp26	ENSMUSG00000063108.16	654.735	0.584936	0.201745	2.89938	0.00373903	0.369657
Ccdc113	ENSMUSG00000036598.5	76.6732	-1.03346	0.357097	-2.89408	0.00380277	0.373028
Gm44164	ENSMUSG00000107756.2	37.8291	1.50752	0.521023	2.89339	0.00381105	0.373028
6430511E19Rik	ENSMUSG00000102555.2	100.229	1.05668	0.366288	2.88482	0.00391632	0.381434
Nek5	ENSMUSG00000037738.12	43.9649	-1.54386	0.535788	-2.88147	0.00395823	0.381854
Gm8756	ENSMUSG00000098238.2	50.6088	-1.23054	0.427137	-2.88092	0.00396521	0.381854
Nr4a1	ENSMUSG00000023034.8	1778.21	0.571324	0.198388	2.87983	0.00397886	0.381854
Rsph9	ENSMUSG00000023966.9	351.15	-0.526679	0.183036	-2.87747	0.00400884	0.382863
Crb2	ENSMUSG00000035403.11	218.547	-0.621089	0.216176	-2.87307	0.00406508	0.386359
Gm29771	ENSMUSG00000103334.2	6.25636	-5.07893	1.76982	-2.86974	0.0041081	NA
Cntnap5b	ENSMUSG00000067028.12	185.056	1.0865	0.378631	2.86954	0.00411071	0.387381
Slc9a3	ENSMUSG00000036123.9	26.148	1.44969	0.50526	2.86919	0.00411521	0.387381
Gckr	ENSMUSG00000059434.10	7.77442	-2.76709	0.965147	-2.86701	0.00414364	0.3882
Dok6	ENSMUSG00000073514.5	2702.85	0.600462	0.209612	2.86463	0.00417497	0.389088
Gm26644	ENSMUSG00000097683.4	303.045	-0.920727	0.321601	-2.86295	0.0041972	0.389088
Dnai2	ENSMUSG00000034706.17	89.528	-0.943283	0.329629	-2.86165	0.00421437	0.389088
Cib2	ENSMUSG00000037493.7	618.861	-0.741482	0.259327	-2.85925	0.0042464	0.389088
Plag1	ENSMUSG00000003282.10	108.037	0.905549	0.316755	2.85883	0.004252	0.389088
Kcnq3	ENSMUSG00000056258.10	6205.56	0.536604	0.187953	2.855	0.0043037	0.391995
Itgav	ENSMUSG00000027087.12	1065.85	0.555569	0.194935	2.85002	0.00437166	0.394859
9330162G02Rik	ENSMUSG00000109536.2	776.832	0.636898	0.223526	2.84932	0.00438125	0.394859
Oip5os1	ENSMUSG00000085438.3	9312.22	0.437762	0.153719	2.8478	0.00440224	0.394859
Galnt4	ENSMUSG00000090035.4	119.31	0.718097	0.252243	2.84685	0.00441542	0.394859
mt-Nd2	ENSMUSG00000064345.1	84871.6	0.729976	0.25665	2.84424	0.00445168	0.396188
Abca12	ENSMUSG00000050296.15	3.17549	5.13751	1.80699	2.84313	0.00446731	NA
Plpp6	ENSMUSG00000040105.4	1682.8	0.41144	0.144757	2.84228	0.00447925	0.396188
Timm22	ENSMUSG00000020843.16	507.245	-0.44744	0.157468	-2.84146	0.0044907	0.396188
Gm7072	ENSMUSG00000117284.2	191.362	0.930091	0.328234	2.83362	0.00460234	0.403095
Slc1a2	ENSMUSG00000005089.16	70893.5	0.472141	0.166739	2.83161	0.00463145	0.403095
Necab2	ENSMUSG00000031837.15	2788.19	-0.730368	0.258002	-2.83086	0.00464229	0.403095
Podxl	ENSMUSG00000025608.10	832.009	0.517095	0.182763	2.82931	0.00466483	0.403095
Stx3	ENSMUSG00000041488.17	1065.23	0.491703	0.173848	2.82835	0.00467885	0.403095
Mef2c	ENSMUSG00000005583.17	3348.82	0.593574	0.210077	2.8255	0.00472063	0.403095
Ccdc33	ENSMUSG00000037716.16	48.092	-1.32379	0.468547	-2.8253	0.00472358	0.403095
Cd46	ENSMUSG00000016493.14	253.473	0.65463	0.231796	2.82417	0.00474039	0.403095
Epas1	ENSMUSG00000024140.11	3927.77	0.40247	0.142553	2.82329	0.00475338	0.403095
Ctxnd1	ENSMUSG00000097789.3	4317.8	0.723452	0.256818	2.81698	0.00484773	0.408215
Gm48998	ENSMUSG00000115087.2	34.8941	1.69487	0.601769	2.81648	0.00485525	0.408215
Cfap70	ENSMUSG00000039543.17	68.6093	-0.880582	0.31312	-2.81228	0.00491915	0.411827
Gm19935	ENSMUSG00000110332.2	202.904	-0.900518	0.320391	-2.81068	0.00494365	0.412125
Fn1	ENSMUSG00000026193.16	1309.66	0.67465	0.240147	2.80932	0.00496463	0.412127
Homer2	ENSMUSG00000025813.15	1892.73	0.606866	0.216385	2.80457	0.00503839	0.416493
D130058E05Rik	ENSMUSG00000092627.4	7.59611	-3.35691	1.2019	-2.793	0.00522214	0.429483
Cdkl5	ENSMUSG00000031292.15	2920.4	0.460755	0.16503	2.79195	0.0052392	0.429483
Gm9761	ENSMUSG00000034437.9	248.734	-0.582855	0.209157	-2.78669	0.00532491	0.434698
Chat	ENSMUSG00000021919.9	9.99345	-2.87808	1.03343	-2.78496	0.00535337	0.435215
Ccdc88c	ENSMUSG00000021182.17	1280.12	0.574155	0.206528	2.78003	0.00543539	0.438495
Mfsd4a	ENSMUSG00000059149.18	1692.73	0.528556	0.190231	2.7785	0.00546111	0.438495
Fam166c	ENSMUSG00000029182.11	27.9058	-1.72852	0.6223	-2.77762	0.00547582	0.438495
Dalir	ENSMUSG00000099784.2	52.8928	1.03929	0.374222	2.77721	0.00548285	0.438495
Atp2a1	ENSMUSG00000030730.13	20.4184	-2.19957	0.792881	-2.77415	0.00553463	0.440193
Mex3b	ENSMUSG00000057706.8	525.984	0.49957	0.180212	2.77212	0.00556929	0.440193
Kcna4	ENSMUSG00000042604.6	737.168	0.497747	0.179611	2.77125	0.0055841	0.440193
Fam135b	ENSMUSG00000036800.9	1986.95	0.737736	0.266263	2.7707	0.00559358	0.440193
Usp53	ENSMUSG00000039701.12	511.115	0.48272	0.174379	2.76823	0.00563611	0.441069
Chrnb3	ENSMUSG00000031492.14	21.7948	-1.92174	0.694572	-2.7668	0.00566091	0.441069
Gm16386	ENSMUSG00000117333.2	39.3169	1.51893	0.549156	2.76593	0.00567605	0.441069
Nfat5	ENSMUSG00000003847.17	2894.67	0.645305	0.233394	2.76488	0.0056944	0.441069
Grid2ip	ENSMUSG00000010825.18	79.4781	-1.28042	0.464627	-2.7558	0.00585489	0.451722
Abca1	ENSMUSG00000015243.5	996.313	0.571272	0.207612	2.75164	0.00592984	0.455718
Fzd10	ENSMUSG00000081683.6	28.7221	-1.76134	0.640776	-2.74877	0.00598196	0.457934
Sertad2	ENSMUSG00000049800.14	713.045	0.445234	0.162193	2.74509	0.00604937	0.4613
Clec18a	ENSMUSG00000033633.16	74.8142	-0.995495	0.363318	-2.74001	0.00614376	0.466689
Hdx	ENSMUSG00000034551.13	312.53	0.652857	0.238676	2.73533	0.0062318	0.470902
B3gnt4	ENSMUSG00000029431.6	13.7985	-1.9432	0.710634	-2.73446	0.00624835	0.470902
Pmepa1	ENSMUSG00000038400.16	911.531	0.390661	0.142949	2.73286	0.00627864	0.470902
Loxl1	ENSMUSG00000032334.11	168.628	-0.583196	0.21348	-2.73185	0.0062979	0.470902
Htr2a	ENSMUSG00000034997.6	258.203	0.627422	0.229761	2.73076	0.0063189	0.470902
Zeb2	ENSMUSG00000026872.19	6834.05	0.495579	0.181572	2.72937	0.00634546	0.471096
Dab1	ENSMUSG00000028519.17	3092.34	0.42344	0.155362	2.72551	0.00642023	0.472367
Ext1	ENSMUSG00000061731.10	804.188	0.431205	0.158321	2.72361	0.0064572	0.472367
Myh11	ENSMUSG00000018830.11	194.965	0.620891	0.228172	2.72116	0.0065054	0.472367
Cpn1	ENSMUSG00000025196.5	13.4673	-2.0319	0.74678	-2.72088	0.00651074	0.472367
Crtac1	ENSMUSG00000042401.9	2504.29	-0.547681	0.201303	-2.72068	0.00651479	0.472367
Ak8	ENSMUSG00000026807.9	56.4377	-0.947131	0.348292	-2.71936	0.00654093	0.472367
Hectd2	ENSMUSG00000041180.14	1304.29	0.591551	0.217582	2.71875	0.00655296	0.472367
Osgepl1	ENSMUSG00000026096.15	181.544	0.581392	0.213852	2.71866	0.00655465	0.472367
Arhgap32	ENSMUSG00000041444.15	3742.86	0.456242	0.168084	2.71438	0.00664009	0.476778
Ccdc180	ENSMUSG00000035539.15	47.7789	-1.39519	0.514508	-2.71169	0.00669407	0.478147
Irx3	ENSMUSG00000031734.14	18.0677	-1.84196	0.679436	-2.71101	0.00670777	0.478147
Car4	ENSMUSG00000000805.19	1527.34	-0.434729	0.160565	-2.70749	0.00677942	0.48151
Il17rc	ENSMUSG00000030281.17	93.1507	-0.788599	0.291493	-2.70538	0.00682262	0.482836
Vamp8	ENSMUSG00000050732.10	313.681	-0.561195	0.208031	-2.69765	0.00698317	0.492426
Fam166b	ENSMUSG00000042788.13	34.3637	-1.46891	0.544796	-2.69625	0.00701246	0.492725
Dlx5	ENSMUSG00000029755.11	133.72	-0.677548	0.251452	-2.69455	0.00704842	0.493054
Ngb	ENSMUSG00000021032.14	74.8821	-1.32964	0.49362	-2.69366	0.00706725	0.493054
Cnksr2	ENSMUSG00000025658.17	6569.27	0.502198	0.186557	2.69192	0.00710415	0.493876
Ddx3x	ENSMUSG00000000787.13	4418.83	0.427047	0.158716	2.69063	0.0071317	0.494046
Kcnmb1	ENSMUSG00000020155.3	34.4532	-1.13592	0.422512	-2.68848	0.00717771	0.494383
Kcnb2	ENSMUSG00000092083.5	531.148	0.636025	0.236673	2.68736	0.00720203	0.494383
Vit	ENSMUSG00000024076.11	146.059	-0.997145	0.371201	-2.68627	0.00722547	0.494383
Hap1	ENSMUSG00000006930.16	5133.73	-0.531906	0.198049	-2.68573	0.00723708	0.494383
Sacs	ENSMUSG00000048279.20	2644.01	0.56859	0.212161	2.67999	0.00736234	0.496277
Dnajb13	ENSMUSG00000030708.15	36.3035	-1.18003	0.440462	-2.67907	0.00738266	0.496277
Usp3	ENSMUSG00000032376.13	657.456	0.427204	0.159466	2.67897	0.00738501	0.496277
Thoc2	ENSMUSG00000037475.16	1243.04	0.652509	0.24377	2.67674	0.00743425	0.496277
Bbox1	ENSMUSG00000041660.9	76.7049	-1.0073	0.376516	-2.67533	0.00746559	0.496277
Gm48078	ENSMUSG00000114293.2	22.9153	1.58311	0.591806	2.67505	0.00747173	0.496277
Gm34294	ENSMUSG00000103662.2	16.8804	2.00831	0.750776	2.67498	0.00747334	0.496277
Tmem132b	ENSMUSG00000070498.4	3775.05	0.438952	0.164136	2.67431	0.00748822	0.496277
mt-Co1	ENSMUSG00000064351.1	220526	0.589451	0.220425	2.67415	0.00749182	0.496277
Rfx3	ENSMUSG00000040929.18	3365.45	0.68185	0.255097	2.67291	0.00751975	0.496455
Spag16	ENSMUSG00000053153.15	41.3738	-1.13605	0.425269	-2.67136	0.00755445	0.497078
Kcnj3	ENSMUSG00000026824.12	4059.56	0.377956	0.141563	2.66988	0.00758792	0.497616
3300002A11Rik	ENSMUSG00000033731.11	17.152	-1.71878	0.644147	-2.6683	0.00762351	0.498111
Optc	ENSMUSG00000010311.16	12.0721	-2.19213	0.822289	-2.66589	0.00767854	0.498111
Gm30439	ENSMUSG00000120285.1	135.764	0.666463	0.250049	2.66533	0.00769134	0.498111
Prkcb	ENSMUSG00000052889.12	7738.46	0.40312	0.151259	2.66509	0.00769674	0.498111
Arhgap20	ENSMUSG00000053199.14	2056.13	0.602534	0.226366	2.66176	0.00777325	0.501413
Pura	ENSMUSG00000043991.6	1210.44	0.559762	0.210503	2.65916	0.00783356	0.502998
Braf	ENSMUSG00000002413.16	3752.36	0.427489	0.160801	2.6585	0.00784896	0.502998
Kctd16	ENSMUSG00000051401.8	294.952	0.839905	0.316129	2.65684	0.0078877	0.503839
Cacna2d1	ENSMUSG00000040118.16	4340.71	0.578403	0.217855	2.65499	0.0079311	0.503939
Dbi	ENSMUSG00000026385.17	3763.6	-0.457641	0.172396	-2.65459	0.00794049	0.503939
Cntnap5a	ENSMUSG00000070695.5	869.189	0.709886	0.267939	2.64943	0.00806268	0.510049
Slc9a4	ENSMUSG00000026065.9	370.531	-0.598664	0.226356	-2.64479	0.00817422	0.515447
Mns1	ENSMUSG00000032221.15	133.848	-0.635296	0.240328	-2.64345	0.00820657	0.515834
Tacr1	ENSMUSG00000030043.12	44.5	-1.19731	0.453335	-2.64111	0.00826339	0.517751
Ano3	ENSMUSG00000074968.12	3940.08	0.529108	0.20048	2.63921	0.00831	0.519019
Bglap3	ENSMUSG00000074489.10	11.4183	2.73792	1.038	2.6377	0.0083471	0.519573
Gm48482	ENSMUSG00000113167.2	122.149	0.822249	0.311848	2.6367	0.00837169	0.519573
mt-Tm	ENSMUSG00000064344.1	247.564	0.844532	0.320608	2.63416	0.00843464	0.521833
Gm45793	ENSMUSG00000109150.2	36.8747	1.35634	0.515174	2.63278	0.00846891	0.522312
Ascc1	ENSMUSG00000044475.15	514.592	-0.459335	0.174625	-2.6304	0.00852836	0.523918
Meig1	ENSMUSG00000026650.16	57.9637	-0.912158	0.347032	-2.62846	0.00857736	0.523918
C130071C03Rik	ENSMUSG00000050334.14	1327.64	0.428685	0.163185	2.62699	0.00861451	0.523918
Ptprb	ENSMUSG00000020154.11	713.971	0.546763	0.208202	2.62612	0.00863644	0.523918
mt-Tf	ENSMUSG00000064336.1	7.10041	2.92411	1.11384	2.62524	0.00865867	0.523918
Gucy1a2	ENSMUSG00000041624.11	108.017	1.07717	0.41045	2.62437	0.00868101	0.523918
Cfap157	ENSMUSG00000038987.9	28.8184	-1.39755	0.532691	-2.62357	0.00870138	0.523918
Ubr3	ENSMUSG00000044308.18	3736.32	0.413173	0.157501	2.62331	0.008708	0.523918
Angptl1	ENSMUSG00000033544.7	32.0565	1.12431	0.429822	2.61575	0.00890327	0.531129
Arhgef10l	ENSMUSG00000040964.17	1033.17	0.411638	0.157437	2.61462	0.00893265	0.531129
Sntg1	ENSMUSG00000025909.17	485.704	0.436103	0.16686	2.61359	0.00895956	0.531129
Hapln1	ENSMUSG00000021613.10	541.173	0.504231	0.192939	2.61343	0.00896392	0.531129
Enkur	ENSMUSG00000026679.4	83.4588	-1.09811	0.420386	-2.61214	0.00899786	0.531129
Coq8b	ENSMUSG00000003762.14	705.653	-0.421185	0.161339	-2.61055	0.00903963	0.531129
Rab30	ENSMUSG00000030643.15	935.218	0.518459	0.198611	2.61042	0.00904308	0.531129
Tnnc1	ENSMUSG00000091898.9	62.004	-0.922759	0.353603	-2.60959	0.00906514	0.531129
Tekt1	ENSMUSG00000020799.17	108.274	-0.994093	0.381028	-2.60898	0.00908129	0.531129
Pdzd2	ENSMUSG00000022197.17	2132.28	0.657591	0.252109	2.60836	0.00909781	0.531129
Kcnh5	ENSMUSG00000034402.4	72.0737	0.813213	0.311917	2.60714	0.00913013	0.531438
Gm10288	ENSMUSG00000070343.4	315.707	-0.643591	0.247427	-2.60114	0.00929152	0.538221
Exoc6b	ENSMUSG00000033769.17	3868.98	0.382967	0.147251	2.60077	0.00930137	0.538221
Rps8-ps4	ENSMUSG00000074547.5	2.60995	-4.81222	1.85117	-2.59956	0.00933436	NA
Lcor	ENSMUSG00000025019.18	240.318	0.941135	0.362854	2.5937	0.009495	0.546316
Pnck	ENSMUSG00000002012.14	1947.15	-0.4986	0.192289	-2.59298	0.00951489	0.546316
Ntrk3	ENSMUSG00000059146.13	5971.04	0.539267	0.208	2.59263	0.00952457	0.546316
Fmn1	ENSMUSG00000044042.20	366.435	0.564767	0.218261	2.58758	0.00966524	0.551238
Gm31323	ENSMUSG00000116589.2	14.6801	1.80036	0.695781	2.58754	0.00966641	0.551238
Arhgap5	ENSMUSG00000035133.10	2161.13	0.608866	0.235649	2.58378	0.00977229	0.555665
Ell2	ENSMUSG00000001542.8	510.494	0.4509	0.174695	2.58107	0.00984942	0.556781
Cfap61	ENSMUSG00000037143.18	66.613	-0.938318	0.363644	-2.58032	0.00987089	0.556781
Ythdc2	ENSMUSG00000034653.12	817.798	0.490545	0.19018	2.57938	0.00989784	0.556781
9930014A18Rik	ENSMUSG00000097493.4	139.759	0.714739	0.277182	2.57859	0.00992046	0.556781
Lama4	ENSMUSG00000019846.12	105.591	0.875778	0.339694	2.57814	0.00993341	0.556781
Gm37607	ENSMUSG00000103839.2	184.43	0.64601	0.250698	2.57684	0.00997076	0.557286
Odad1	ENSMUSG00000040189.19	182.162	-0.637721	0.248024	-2.57121	0.0101344	0.563439
Ptbp3	ENSMUSG00000028382.16	682.254	0.738375	0.287185	2.57108	0.0101381	0.563439
Dpy19l4	ENSMUSG00000045205.17	721.537	0.420999	0.164057	2.56617	0.0102827	0.569865
Abracl	ENSMUSG00000078453.4	229.227	0.603974	0.235653	2.56298	0.0103778	0.573519
Dgat2l6	ENSMUSG00000067597.6	59.2122	0.876968	0.342516	2.56037	0.010456	0.575791
Gpr22	ENSMUSG00000044067.8	2107.43	0.403974	0.157823	2.55966	0.0104774	0.575791
Cfap52	ENSMUSG00000020904.12	66.5135	-0.974413	0.380976	-2.55768	0.0105374	0.575949
Pex5l	ENSMUSG00000027674.17	4717.18	0.470899	0.184115	2.55763	0.0105389	0.575949
Itgb8	ENSMUSG00000025321.15	1196.55	0.712047	0.278699	2.55489	0.0106221	0.57889
Krt5	ENSMUSG00000061527.8	21.8966	-1.5854	0.620799	-2.55381	0.0106551	0.579086
Prex2	ENSMUSG00000048960.14	1550.57	0.444638	0.174269	2.55144	0.0107278	0.581431
Rapgef5	ENSMUSG00000041992.10	5849.12	0.362094	0.142039	2.54927	0.0107949	0.582433
Gria2	ENSMUSG00000033981.15	18609.1	0.480713	0.188676	2.54783	0.0108397	0.582433
Slc27a3	ENSMUSG00000027932.15	339.48	-0.497611	0.195399	-2.54665	0.0108764	0.582433
Mmp15	ENSMUSG00000031790.9	617.977	-0.504443	0.198138	-2.54592	0.0108991	0.582433
Thoc2l	ENSMUSG00000097392.5	692.433	0.542211	0.213025	2.5453	0.0109184	0.582433
Cog5	ENSMUSG00000035933.6	1395.97	0.441692	0.173545	2.54512	0.0109239	0.582433
Tmem252	ENSMUSG00000048572.6	28.1428	1.25557	0.49363	2.54354	0.0109735	0.583469
Nts	ENSMUSG00000019890.5	89.9655	0.829618	0.326348	2.54213	0.0110179	0.583469
Chia1	ENSMUSG00000062778.13	51.6078	-1.05269	0.414171	-2.54167	0.0110324	0.583469
Tnr	ENSMUSG00000015829.14	6052.38	0.611035	0.240576	2.53988	0.011089	0.584895
Sorcs3	ENSMUSG00000063434.7	1143.46	0.383857	0.151323	2.53668	0.011191	0.585949
Dnaaf3	ENSMUSG00000055809.8	63.4995	-0.928594	0.366079	-2.53659	0.0111937	0.585949
Gm49400	ENSMUSG00000113899.2	35.2634	-1.05266	0.415015	-2.53645	0.0111984	0.585949
Itpr1	ENSMUSG00000030102.12	10181.3	0.505096	0.199223	2.53533	0.0112341	0.586261
Ly6c1	ENSMUSG00000079018.11	534.242	0.427606	0.169038	2.52964	0.0114179	0.594277
Dlx4os	ENSMUSG00000086552.5	3.8071	-4.32411	1.71055	-2.5279	0.0114747	NA
Ccdc121rt1	ENSMUSG00000050625.5	29.9096	-1.40493	0.557252	-2.52117	0.0116965	0.60572
Dusp7	ENSMUSG00000053716.10	1666.05	0.336116	0.133322	2.52108	0.0116994	0.60572
4632427E13Rik	ENSMUSG00000074024.7	66.2106	0.835924	0.332013	2.51774	0.0118109	0.606481
Stk33	ENSMUSG00000031027.16	42.0162	-1.08407	0.430708	-2.51694	0.0118378	0.606481
Gm35040	ENSMUSG00000108616.3	498.299	0.46601	0.185182	2.5165	0.0118528	0.606481
Arfgef3	ENSMUSG00000019852.8	3607.62	0.525094	0.208674	2.51633	0.0118584	0.606481
Hecw1	ENSMUSG00000021301.10	923.08	0.67175	0.266987	2.51604	0.0118682	0.606481
Galnt13	ENSMUSG00000060988.13	359.74	0.594959	0.236821	2.51227	0.0119958	0.610507
Ifi27	ENSMUSG00000064215.14	952.084	-0.456697	0.181873	-2.51107	0.0120365	0.610507
Slfn2	ENSMUSG00000072620.4	44.9443	1.09615	0.436544	2.51097	0.0120401	0.610507
Dlec1	ENSMUSG00000038060.16	131.472	-0.643492	0.256421	-2.50951	0.0120899	0.611459
Ppp1r32	ENSMUSG00000035179.5	69.3524	-0.940329	0.375385	-2.50497	0.0122462	0.613825
Cfap46	ENSMUSG00000049571.19	112.813	-0.680054	0.271523	-2.50459	0.0122592	0.613825
Tcerg1l	ENSMUSG00000091002.3	286.952	-0.87084	0.347701	-2.50456	0.0122603	0.613825
Ccdc162	ENSMUSG00000075225.16	75.7493	-0.796599	0.318148	-2.50386	0.0122847	0.613825
Pcdhb12	ENSMUSG00000043458.6	166.758	0.592496	0.236704	2.50311	0.0123108	0.613825
Snx13	ENSMUSG00000020590.17	1817.36	0.432378	0.172812	2.50202	0.0123487	0.613825
Foxo6	ENSMUSG00000052135.9	725.259	-0.490249	0.195956	-2.50184	0.0123551	0.613825
Ube2u	ENSMUSG00000069733.12	3.58697	-4.23582	1.69463	-2.49956	0.0124349	NA
Prr29	ENSMUSG00000009210.11	20.4649	-1.75159	0.700879	-2.49913	0.0124499	0.615223
Mib1	ENSMUSG00000024294.15	4370.64	0.456479	0.182737	2.49801	0.0124892	0.615223
Fam76b	ENSMUSG00000037808.14	462.036	0.496889	0.199089	2.49581	0.0125668	0.615223
Rimoc1	ENSMUSG00000041935.11	1309.44	0.539462	0.216199	2.49521	0.0125883	0.615223
Gm33989	ENSMUSG00000108621.3	687.868	0.599269	0.240186	2.49502	0.0125949	0.615223
Atp2b1	ENSMUSG00000019943.11	23734.1	0.464732	0.186274	2.49488	0.0126	0.615223
Eno1	ENSMUSG00000063524.14	3786.78	-0.437994	0.175562	-2.49482	0.0126022	0.615223
Gm37206	ENSMUSG00000103651.2	239.354	0.753492	0.302566	2.49034	0.012762	0.621484
Chm	ENSMUSG00000025531.15	984.789	0.551127	0.221923	2.48342	0.0130128	0.626835
Pten	ENSMUSG00000013663.9	2344.02	0.476528	0.191893	2.4833	0.013017	0.626835
Rgs22	ENSMUSG00000037627.17	29.0303	-1.28621	0.517994	-2.48306	0.013026	0.626835
Nr2c2	ENSMUSG00000005893.15	2664.61	0.443582	0.178647	2.483	0.0130281	0.626835
Kcnb1	ENSMUSG00000050556.10	4388.56	0.50676	0.204099	2.48292	0.0130312	0.626835
Etfbl	ENSMUSG00000107482.3	402.468	-0.466721	0.188192	-2.48002	0.0131375	0.627684
Gm49204	ENSMUSG00000115624.2	61.3839	1.00082	0.403578	2.47988	0.0131426	0.627684
Hbb-bt	ENSMUSG00000073940.4	403.944	0.584181	0.235573	2.47983	0.0131446	0.627684
Slc6a6	ENSMUSG00000030096.9	3820.86	0.331374	0.133815	2.47636	0.0132729	0.628548
Grm5	ENSMUSG00000049583.16	5025.92	0.51455	0.207921	2.47474	0.0133332	0.628548
Zfp398	ENSMUSG00000062519.14	890.198	0.466667	0.188593	2.47446	0.0133436	0.628548
Hba-a1	ENSMUSG00000069919.8	866.565	0.598844	0.242081	2.47373	0.013371	0.628548
Crym	ENSMUSG00000030905.6	3766.79	-0.627731	0.253793	-2.4734	0.0133835	0.628548
Gm10419	ENSMUSG00000072769.8	3047.31	0.319874	0.129332	2.47327	0.0133882	0.628548
Slc8a1	ENSMUSG00000054640.17	5272.16	0.435109	0.175968	2.47266	0.013411	0.628548
Golm2	ENSMUSG00000060227.16	2581.66	0.407461	0.164803	2.47242	0.0134202	0.628548
Gm10714	ENSMUSG00000074555.6	12.6935	-2.08225	0.842464	-2.47162	0.0134502	0.628548
Cfap77	ENSMUSG00000079502.9	28.1635	-1.28248	0.519071	-2.47073	0.0134838	0.628625
4930598N05Rik	ENSMUSG00000109160.2	4.71164	3.78653	1.53342	2.46934	0.0135363	NA
Pou4f1	ENSMUSG00000048349.10	25.1643	-3.78031	1.53142	-2.4685	0.013568	0.631057
Rasl11a	ENSMUSG00000029641.10	250.334	-0.605939	0.246219	-2.46097	0.013856	0.634861
Zfp871	ENSMUSG00000024298.16	3051.31	0.56846	0.231094	2.45986	0.0138989	0.634861
Sptlc3	ENSMUSG00000039092.10	6.44313	-3.05871	1.24352	-2.45971	0.0139049	NA
Mtf2	ENSMUSG00000029267.18	1111.12	0.482561	0.19621	2.45941	0.0139164	0.634861
Akip1	ENSMUSG00000031023.6	100.043	-0.841902	0.342364	-2.45909	0.0139291	0.634861
Gm13498	ENSMUSG00000083270.2	66.5561	-0.92691	0.376976	-2.4588	0.0139401	0.634861
Gm17641	ENSMUSG00000091272.3	8.74794	2.49581	1.01546	2.45782	0.0139782	0.634861
Abcc9	ENSMUSG00000030249.16	189.834	0.524026	0.213247	2.45736	0.0139962	0.634861
Nppa	ENSMUSG00000041616.10	4.68309	-3.65476	1.48826	-2.45573	0.0140597	NA
C030034I22Rik	ENSMUSG00000073374.5	123.748	0.583079	0.237461	2.45547	0.01407	0.634861
Malat1	ENSMUSG00000092341.6	18827.4	0.568953	0.231748	2.45505	0.0140864	0.634861
Rbm8a2	ENSMUSG00000078184.2	137.527	-0.63877	0.260259	-2.45436	0.0141135	0.634861
Cacna1e	ENSMUSG00000004110.18	13307.2	0.55083	0.224449	2.45414	0.0141223	0.634861
Med13	ENSMUSG00000034297.15	1832.73	0.611174	0.249041	2.45411	0.0141235	0.634861
Gm26679	ENSMUSG00000097903.3	25.9409	1.29753	0.528821	2.45362	0.0141426	0.634861
Tab3	ENSMUSG00000035476.10	611.479	0.479618	0.195474	2.45362	0.0141427	0.634861
Ndst3	ENSMUSG00000027977.16	733.873	0.5911	0.241038	2.45231	0.0141941	0.634861
Rab39b	ENSMUSG00000031202.6	859.8	0.467723	0.190748	2.45204	0.0142047	0.634861
Col16a1	ENSMUSG00000040690.16	452.873	-0.461931	0.1884	-2.45187	0.0142118	0.634861
Spata18	ENSMUSG00000029155.17	23.4889	-1.53239	0.625221	-2.45096	0.0142476	0.634861
Phip	ENSMUSG00000032253.14	1459.82	0.494938	0.201968	2.45057	0.0142629	0.634861
Gm5763	ENSMUSG00000048600.8	51.5626	-0.9628	0.393041	-2.44961	0.014301	0.635119
Atp11b	ENSMUSG00000037400.18	1909.08	0.443154	0.181	2.44837	0.0143504	0.635157
Cfap54	ENSMUSG00000020014.19	167.108	-0.601122	0.24556	-2.44797	0.0143664	0.635157
Mtfp1	ENSMUSG00000004748.6	2183.13	-0.39118	0.160013	-2.44468	0.0144982	0.637586
C630043F03Rik	ENSMUSG00000084910.3	365.714	0.510215	0.208718	2.44452	0.0145045	0.637586
Foxred2	ENSMUSG00000016552.14	610.699	0.448327	0.183459	2.44375	0.0145356	0.637586
Gm31793	ENSMUSG00000112742.3	4.19716	3.54334	1.45012	2.44348	0.0145462	NA
Spred3	ENSMUSG00000037239.9	1605.85	0.38376	0.157062	2.44337	0.014551	0.637586
Syn3	ENSMUSG00000059602.15	213.223	0.965815	0.395561	2.44163	0.0146209	0.638036
Gm43339	ENSMUSG00000105382.2	10.2026	2.32229	0.951173	2.44151	0.0146261	0.638036
Psmb11	ENSMUSG00000072423.6	10.3432	-1.90625	0.781064	-2.44058	0.0146636	0.638256
B930095G15Rik	ENSMUSG00000085133.3	1622.02	0.426851	0.174966	2.43962	0.0147026	0.638296
Snhg14	ENSMUSG00000100826.7	1400.47	0.571359	0.234263	2.43896	0.0147294	0.638296
Itga8	ENSMUSG00000026768.11	645.802	0.499942	0.205181	2.43659	0.0148265	0.639088
Runx1	ENSMUSG00000022952.18	29.8305	1.28361	0.526962	2.43587	0.0148559	0.639088
Gabrb3	ENSMUSG00000033676.14	9681.33	0.343902	0.141205	2.43548	0.014872	0.639088
Plpp1	ENSMUSG00000021759.15	443.86	-0.398851	0.163777	-2.43533	0.0148781	0.639088
Prpf39	ENSMUSG00000035597.20	1457.76	0.573847	0.235709	2.43456	0.0149101	0.639088
Wasl	ENSMUSG00000029684.15	4155.67	0.339853	0.139739	2.43205	0.0150136	0.642126
Trim2	ENSMUSG00000027993.17	11548.3	0.366667	0.150956	2.42897	0.0151417	0.646201
Mtdh	ENSMUSG00000022255.17	2036.39	0.347464	0.1433	2.42473	0.0153198	0.648323
Faxc	ENSMUSG00000028246.14	664.039	0.640469	0.264299	2.42328	0.0153811	0.648323
Sorl1	ENSMUSG00000049313.9	11039.7	0.445716	0.184049	2.42172	0.0154472	0.648323
Celf6	ENSMUSG00000032297.12	701.947	-0.404237	0.166994	-2.42067	0.0154919	0.648323
Irx1	ENSMUSG00000060969.10	21.7571	-1.51158	0.6245	-2.42047	0.0155006	0.648323
Nyap2	ENSMUSG00000054976.15	380.941	0.621337	0.256871	2.41887	0.0155689	0.648323
Gm39244	ENSMUSG00000109868.3	15.1754	-1.96838	0.813782	-2.41881	0.0155714	0.648323
1700012B09Rik	ENSMUSG00000031927.10	25.229	-1.78148	0.736727	-2.41811	0.0156016	0.648323
2300009A05Rik	ENSMUSG00000032403.9	299.893	0.444931	0.184064	2.41726	0.0156378	0.648323
Fut9	ENSMUSG00000055373.9	1195.02	0.695921	0.287926	2.41702	0.0156483	0.648323
Hba-a2	ENSMUSG00000069917.8	565.942	0.599317	0.248045	2.41616	0.015685	0.648323
E230029C05Rik	ENSMUSG00000097585.4	103.6	0.638173	0.264185	2.41563	0.015708	0.648323
Klhl33	ENSMUSG00000090799.3	282.575	0.496567	0.205587	2.41536	0.0157197	0.648323
Mphosph9	ENSMUSG00000038126.18	877.971	0.375276	0.155459	2.41399	0.0157788	0.648323
Tcf7l2	ENSMUSG00000024985.21	346.519	-1.58698	0.657646	-2.41313	0.0158163	0.648323
Megf10	ENSMUSG00000024593.16	731.183	0.450349	0.18663	2.41305	0.0158195	0.648323
Sema5a	ENSMUSG00000022231.11	4306.82	0.587013	0.243278	2.41293	0.0158249	0.648323
Gm38372	ENSMUSG00000103509.2	42.9273	1.41912	0.588245	2.41247	0.0158449	0.648323
Gm7666	ENSMUSG00000067547.7	359.96	-0.422272	0.175083	-2.41184	0.0158723	0.648323
Gm37255	ENSMUSG00000104449.2	8.24992	2.43043	1.0082	2.41067	0.0159232	0.648323
mt-Nd1	ENSMUSG00000064341.1	148588	0.498465	0.206973	2.40836	0.0160243	0.648323
Gm13436	ENSMUSG00000083716.5	157.889	-0.668414	0.277556	-2.40821	0.016031	0.648323
Gli2	ENSMUSG00000048402.15	162.64	0.573187	0.2382	2.40633	0.0161138	0.648323
Gm16201	ENSMUSG00000086742.10	35.947	-1.00074	0.416025	-2.40549	0.0161508	0.648323
S100a10	ENSMUSG00000041959.15	341.151	-0.590429	0.245476	-2.40524	0.0161619	0.648323
Gm45493	ENSMUSG00000109784.2	9.08961	2.03199	0.844828	2.40521	0.0161631	0.648323
Arhgap21	ENSMUSG00000036591.17	7202.19	0.439707	0.182861	2.40459	0.0161906	0.648323
Gm34883	ENSMUSG00000117290.2	11.4062	1.76696	0.735347	2.40289	0.0162661	0.648323
Fam135a	ENSMUSG00000026153.16	688.668	0.52968	0.220477	2.40242	0.0162868	0.648323
Fbxo32	ENSMUSG00000022358.8	527.116	0.388875	0.161895	2.40201	0.0163051	0.648323
Slc24a2	ENSMUSG00000037996.18	16541.8	0.392793	0.16353	2.40196	0.0163076	0.648323
Fam171b	ENSMUSG00000048388.4	8229.53	0.384806	0.160209	2.4019	0.0163101	0.648323
Med14	ENSMUSG00000064127.14	2357.37	0.381078	0.158657	2.4019	0.0163102	0.648323
Qki	ENSMUSG00000062078.16	6147.71	0.427078	0.177848	2.40136	0.0163342	0.648323
Hbb-bs	ENSMUSG00000052305.7	2445.27	0.55618	0.231692	2.40052	0.016372	0.648323
Pank3	ENSMUSG00000018846.9	1401.07	0.42888	0.178732	2.39958	0.0164139	0.648323
Gm57189	ENSMUSG00000121280.1	24.9418	1.41695	0.590677	2.39886	0.016446	0.648323
Hif3a	ENSMUSG00000004328.16	252.949	0.840194	0.350425	2.39764	0.0165009	0.648323
Csmd1	ENSMUSG00000060924.16	1803.82	0.5252	0.219065	2.39746	0.0165091	0.648323
Gm44559	ENSMUSG00000108943.2	40.9255	1.01264	0.422383	2.39745	0.0165096	0.648323
Luc7l2	ENSMUSG00000029823.17	4168.07	0.415206	0.173352	2.39515	0.0166134	0.650335
Rsph14	ENSMUSG00000009070.15	10.722	-1.99382	0.832976	-2.39361	0.0166836	0.650335
Ankrd33b	ENSMUSG00000022237.18	1864.25	0.410988	0.171706	2.39355	0.0166862	0.650335
Bcl11b	ENSMUSG00000048251.16	4879.79	0.550869	0.230185	2.39316	0.0167038	0.650335
Gm9856	ENSMUSG00000110945.2	66.7748	0.849212	0.354993	2.39219	0.016748	0.650335
Gm20394	ENSMUSG00000092509.2	28.8293	-1.23705	0.517171	-2.39195	0.0167592	0.650335
Gm42506	ENSMUSG00000106934.2	2.21909	4.6166	1.93174	2.38987	0.0168545	NA
Gm5857	ENSMUSG00000106416.2	23.1257	1.35169	0.565853	2.38876	0.0169052	0.653142
Unc119	ENSMUSG00000002058.14	625.154	-0.434272	0.181836	-2.38825	0.0169286	0.653142
Gm38300	ENSMUSG00000104279.2	49.8591	0.865032	0.362293	2.38766	0.0169561	0.653142
Itpripl2	ENSMUSG00000095115.3	137.682	0.601149	0.251841	2.38702	0.0169857	0.653142
Nptxr	ENSMUSG00000022421.22	30253.3	-0.327148	0.137079	-2.38657	0.0170062	0.653142
Zmynd10	ENSMUSG00000010044.13	121.7	-0.587416	0.246188	-2.38604	0.0170307	0.653142
Mycbpap	ENSMUSG00000039110.16	127.588	-0.807617	0.338662	-2.38473	0.0170917	0.653593
Fbn1	ENSMUSG00000027204.14	401.174	0.410805	0.172292	2.38436	0.0171089	0.653593
Itga1	ENSMUSG00000042284.11	245.6	0.581308	0.243998	2.38244	0.0171986	0.655347
Col20a1	ENSMUSG00000016356.19	343.926	0.474412	0.19923	2.38123	0.0172551	0.655347
Igkv10-96	ENSMUSG00000094420.3	2.74502	-4.89403	2.05587	-2.38051	0.0172886	NA
Amn	ENSMUSG00000021278.8	56.2369	1.01462	0.426366	2.37969	0.0173271	0.655347
Gm43682	ENSMUSG00000107019.2	160.45	0.569956	0.239511	2.37967	0.0173281	0.655347
Epha5	ENSMUSG00000029245.17	3660.15	0.475328	0.199868	2.37821	0.0173969	0.655347
Itgal	ENSMUSG00000030830.19	12.9652	1.6892	0.710338	2.37802	0.0174058	0.655347
Chpt1	ENSMUSG00000060002.15	1002.8	0.476777	0.200532	2.37755	0.0174279	0.655347
Gm10167	ENSMUSG00000066554.7	767.107	0.353345	0.148628	2.37737	0.0174364	0.655347
Ube3a	ENSMUSG00000025326.13	2018.07	0.562243	0.236638	2.37596	0.0175033	0.655347
Kcnt2	ENSMUSG00000052726.17	615.331	0.534621	0.225045	2.37562	0.0175193	0.655347
Actn2	ENSMUSG00000052374.17	513.768	-0.406596	0.171156	-2.37558	0.0175212	0.655347
Fat3	ENSMUSG00000074505.7	1678.52	0.555415	0.234108	2.37247	0.0176694	0.659636
Itprid1	ENSMUSG00000037973.7	44.1938	0.9649	0.407064	2.37039	0.0177695	0.662114
Tmem163	ENSMUSG00000026347.14	205.756	-0.857997	0.362084	-2.36961	0.0178071	0.662261
R3hdm1	ENSMUSG00000056211.14	6440.46	0.40169	0.169588	2.36862	0.0178547	0.662779
Grin2b	ENSMUSG00000030209.15	14270.1	0.542429	0.229398	2.36457	0.0180508	0.667802
Gng8	ENSMUSG00000063594.6	55.5647	-0.917857	0.38828	-2.3639	0.0180835	0.667802
Rbm15	ENSMUSG00000048109.11	322.426	0.491728	0.20803	2.36373	0.0180918	0.667802
Snca	ENSMUSG00000025889.14	9564.09	-0.36415	0.154329	-2.35957	0.0182963	0.672141
Gm43696	ENSMUSG00000105304.2	8.90403	2.42119	1.02619	2.35939	0.0183048	0.672141
Syt14	ENSMUSG00000016200.15	704.187	0.547376	0.232063	2.35874	0.018337	0.672141
Tmem91	ENSMUSG00000061702.11	173.663	-0.807742	0.342676	-2.35716	0.0184152	0.672141
Hipk3	ENSMUSG00000027177.15	1863.46	0.471712	0.200147	2.35683	0.0184318	0.672141
A330008L17Rik	ENSMUSG00000052479.6	139.645	0.656074	0.278376	2.35679	0.0184335	0.672141
Satb1	ENSMUSG00000023927.16	1997.1	0.428541	0.181908	2.35581	0.0184824	0.672141
Cfap141	ENSMUSG00000118506.3	104.849	-0.650293	0.276225	-2.35421	0.018562	0.672141
Mir128-1	ENSMUSG00000065520.4	2.20095	4.60607	1.95658	2.35414	0.0185655	NA
Liat1	ENSMUSG00000053783.6	56.9933	-0.838401	0.356144	-2.35411	0.0185671	0.672141
Ccdc153	ENSMUSG00000070306.4	195.02	-1.88358	0.800169	-2.35398	0.0185736	0.672141
Gm12844	ENSMUSG00000084260.2	110.36	-0.595402	0.253029	-2.3531	0.0186176	0.672141
Ebp	ENSMUSG00000031168.15	451.458	-0.386868	0.164435	-2.35271	0.0186373	0.672141
Zfp944	ENSMUSG00000033972.10	231.037	0.68144	0.289681	2.35238	0.0186535	0.672141
Chrdl1	ENSMUSG00000031283.17	96.7397	0.666559	0.283641	2.35001	0.0187729	0.673123
Notch1	ENSMUSG00000026923.16	1061.08	0.340693	0.145066	2.34854	0.018847	0.673123
Aldoa-ps4	ENSMUSG00000111336.2	86.1781	-0.823613	0.350714	-2.34839	0.0188548	0.673123
B230334C09Rik	ENSMUSG00000104597.2	4799.15	0.486532	0.207245	2.34762	0.0188937	0.673123
Hivep1	ENSMUSG00000021366.9	874.57	0.545516	0.232376	2.34756	0.0188967	0.673123
Icosl	ENSMUSG00000000732.10	353.893	-0.468426	0.199598	-2.34685	0.0189329	0.673123
Dsel	ENSMUSG00000038702.7	401.682	0.507835	0.216474	2.34594	0.0189792	0.673123
Gm37069	ENSMUSG00000104415.2	196.702	0.59393	0.25318	2.34588	0.0189823	0.673123
Gm8130	ENSMUSG00000116637.2	16.9444	-1.46052	0.622625	-2.34575	0.0189887	0.673123
E230016M11Rik	ENSMUSG00000087231.9	87.4925	0.689975	0.294512	2.34277	0.019141	0.676096
Rpl7-ps9	ENSMUSG00000081281.2	3.12753	4.06895	1.73715	2.34232	0.0191645	NA
Tshz2	ENSMUSG00000047907.12	966.567	1.4648	0.625572	2.34153	0.0192049	0.676096
Tfrc	ENSMUSG00000022797.17	2011.12	0.396954	0.16962	2.34025	0.019271	0.676096
Ube2i	ENSMUSG00000015120.16	528.865	0.463096	0.197886	2.34021	0.0192726	0.676096
D130079A08Rik	ENSMUSG00000115424.3	2.93222	-4.96813	2.12321	-2.33991	0.0192882	NA
Scara3	ENSMUSG00000034463.5	934.891	0.355568	0.152006	2.33917	0.0193264	0.676096
Fzd3	ENSMUSG00000007989.8	1876.79	0.533952	0.228308	2.33874	0.019349	0.676096
Galk2	ENSMUSG00000027207.16	553.826	-0.434414	0.185784	-2.33827	0.0193731	0.676096
Cep295	ENSMUSG00000046111.19	796.699	0.473277	0.202515	2.337	0.0194394	0.676096
Gpr146	ENSMUSG00000044197.9	536.729	0.363802	0.155682	2.33683	0.0194479	0.676096
Vma21	ENSMUSG00000073131.13	609.901	0.540672	0.231551	2.335	0.0195432	0.676096
Pik3c2a	ENSMUSG00000030660.10	671.087	0.485344	0.207977	2.33364	0.0196146	0.676096
Reck	ENSMUSG00000028476.14	401.811	0.383888	0.164534	2.33318	0.0196385	0.676096
E330037G11Rik	ENSMUSG00000107531.2	7.15293	2.43207	1.04247	2.33299	0.0196485	0.676096
Lpar3	ENSMUSG00000036832.6	10.1865	-1.99724	0.856721	-2.33126	0.0197398	0.676096
Gjc1	ENSMUSG00000034520.15	92.7638	-0.718335	0.308205	-2.33071	0.0197688	0.676096
5830432E09Rik	ENSMUSG00000097471.10	2.13849	4.56976	1.96104	2.33027	0.0197917	NA
Mid1	ENSMUSG00000035299.17	83.7827	1.08299	0.464875	2.32964	0.0198252	0.676096
Mars2	ENSMUSG00000046994.10	536.866	0.500013	0.214723	2.32864	0.0198779	0.676096
Skil	ENSMUSG00000027660.17	2312.38	0.42729	0.183565	2.32773	0.0199262	0.676096
Map3k2	ENSMUSG00000024383.10	956.19	0.457955	0.19676	2.32748	0.0199395	0.676096
Hr	ENSMUSG00000022096.15	603.488	0.400204	0.171947	2.32748	0.0199397	0.676096
Gm33869	ENSMUSG00000112358.2	89.0434	0.994419	0.427357	2.32691	0.0199703	0.676096
Cdk17	ENSMUSG00000020015.11	4089.41	0.338036	0.145285	2.32671	0.0199806	0.676096
Gm45428	ENSMUSG00000109956.2	37.8228	0.907293	0.390065	2.326	0.0200185	0.676096
B3galt1	ENSMUSG00000034780.7	928.045	0.426315	0.183377	2.3248	0.0200828	0.676096
Pou3f3	ENSMUSG00000045515.5	3276.02	0.381759	0.164215	2.32476	0.0200848	0.676096
H1f2	ENSMUSG00000036181.3	600.411	-0.518702	0.223151	-2.32445	0.0201015	0.676096
Umodl1	ENSMUSG00000054134.15	64.7972	0.915307	0.393782	2.3244	0.0201041	0.676096
Sh3bgrl	ENSMUSG00000031246.15	1943.75	0.455823	0.196156	2.32378	0.0201375	0.676096
Hunk	ENSMUSG00000053414.9	1122.28	0.60893	0.262047	2.32374	0.0201394	0.676096
Brwd3	ENSMUSG00000063663.12	351.249	0.735737	0.316621	2.32372	0.0201407	0.676096
Gm14412	ENSMUSG00000078868.4	50.1639	0.897914	0.386496	2.32322	0.0201675	0.676096
Gm43300	ENSMUSG00000105572.2	46.5705	1.16104	0.499788	2.32306	0.0201759	0.676096
Prkaa2	ENSMUSG00000028518.9	678.276	0.424819	0.182915	2.32249	0.0202066	0.676096
Gm2059	ENSMUSG00000110429.2	2.19945	-4.55897	1.96322	-2.32219	0.0202225	NA
Tmed7	ENSMUSG00000033184.15	2165.98	0.384837	0.165913	2.31951	0.0203674	0.676245
G2e3	ENSMUSG00000035293.14	323.768	0.570544	0.246003	2.31926	0.0203809	0.676245
Tgm2	ENSMUSG00000037820.16	409.032	0.423082	0.182484	2.31846	0.0204245	0.676245
Atrx	ENSMUSG00000031229.17	4527.5	0.508721	0.219452	2.31815	0.0204413	0.676245
Zbtb3	ENSMUSG00000071661.8	115.506	-0.565453	0.243939	-2.31801	0.0204488	0.676245
Gm16418	ENSMUSG00000084093.2	338.875	-0.482735	0.208277	-2.31775	0.0204629	0.676245
Fst	ENSMUSG00000021765.10	74.122	0.761083	0.328614	2.31604	0.0205561	0.676245
Dpcd	ENSMUSG00000041035.10	949.06	-0.408223	0.176329	-2.31512	0.0206064	0.676245
Akap7	ENSMUSG00000039166.17	888.298	0.389204	0.168212	2.31377	0.0206802	0.676245
Txnip	ENSMUSG00000038393.15	765.668	-0.42938	0.185596	-2.31352	0.0206941	0.676245
Traf1	ENSMUSG00000026875.15	42.5532	-1.03328	0.446894	-2.31214	0.02077	0.676245
Gm17193	ENSMUSG00000079645.3	20.7011	1.4617	0.632238	2.31195	0.0207804	0.676245
Nup210	ENSMUSG00000030091.18	727.013	0.357512	0.154663	2.31156	0.0208022	0.676245
Atxn1	ENSMUSG00000046876.17	2071.41	0.395804	0.171274	2.31094	0.020836	0.676245
Zfp800	ENSMUSG00000039841.15	226.007	0.652366	0.282425	2.30988	0.0208951	0.676245
Gm28364	ENSMUSG00000101503.2	2.29777	-4.61566	1.99951	-2.3084	0.0209771	NA
Pcdhb17	ENSMUSG00000046387.6	392.146	0.466123	0.20193	2.30833	0.0209806	0.676245
Mrap2	ENSMUSG00000042761.15	100.364	-0.755322	0.327225	-2.30826	0.0209846	0.676245
Plekhd1	ENSMUSG00000066438.7	145.02	-0.748252	0.324165	-2.30824	0.0209857	0.676245
Adam22	ENSMUSG00000040537.18	5221.74	0.37327	0.161775	2.30735	0.0210354	0.676245
Car9	ENSMUSG00000028463.15	20.4906	-1.70491	0.73926	-2.30625	0.0210969	0.676245
Acat2	ENSMUSG00000023832.15	465.934	-0.480509	0.208373	-2.306	0.0211106	0.676245
Gm36936	ENSMUSG00000102411.2	64.3176	0.934177	0.405151	2.30575	0.0211244	0.676245
Cpeb4	ENSMUSG00000020300.15	2878	0.478258	0.207451	2.3054	0.0211444	0.676245
Ttc16	ENSMUSG00000039021.16	69.8958	-0.818166	0.354894	-2.30538	0.0211453	0.676245
Rcor3	ENSMUSG00000037395.17	760.755	0.390025	0.169211	2.30496	0.0211687	0.676245
Cryzl2	ENSMUSG00000033488.12	222.912	-0.593753	0.257604	-2.30491	0.0211716	0.676245
Eola1	ENSMUSG00000045237.6	189.617	-0.501858	0.217806	-2.30415	0.0212142	0.676245
Naa30	ENSMUSG00000036282.16	840.204	0.520081	0.225754	2.30375	0.0212365	0.676245
Pakap	ENSMUSG00000090053.10	240.856	0.815747	0.354158	2.30334	0.0212597	0.676245
Mbnl2	ENSMUSG00000022139.18	5406.58	0.400432	0.173853	2.30329	0.0212627	0.676245
Pld5	ENSMUSG00000055214.16	80.9484	-0.982388	0.426561	-2.30304	0.0212766	0.676245
Hebp2	ENSMUSG00000019853.7	80.1998	-0.783418	0.340367	-2.30168	0.021353	0.677245
Gm45718	ENSMUSG00000109390.2	43.7709	1.29685	0.563754	2.30039	0.0214261	0.677245
Zfp160	ENSMUSG00000067942.7	454.687	0.438798	0.19097	2.29774	0.0215768	0.677245
Iftap	ENSMUSG00000027165.17	633.529	-0.400251	0.17423	-2.29726	0.0216039	0.677245
Dlgap1	ENSMUSG00000003279.18	16319.2	0.354333	0.154244	2.29722	0.0216061	0.677245
Nrxn3	ENSMUSG00000066392.13	4683.29	0.315114	0.137191	2.29691	0.0216239	0.677245
Bsg	ENSMUSG00000023175.16	12278.7	-0.333822	0.145338	-2.29687	0.0216261	0.677245
Slco1a4	ENSMUSG00000030237.15	650.443	0.379874	0.165436	2.29621	0.0216641	0.677245
Cgref1	ENSMUSG00000029161.9	264.607	-0.706365	0.307666	-2.29588	0.0216828	0.677245
Cited1	ENSMUSG00000051159.17	35.9301	-1.23752	0.53903	-2.29583	0.0216855	0.677245
Gm41349	ENSMUSG00000116288.2	11.211	-1.65807	0.722251	-2.2957	0.0216933	0.677245
Mmp16	ENSMUSG00000028226.16	476.011	0.570335	0.248489	2.29521	0.0217211	0.677245
Gm37608	ENSMUSG00000103831.2	30.8533	1.47224	0.641861	2.2937	0.0218079	0.67825
Uchl1	ENSMUSG00000029223.13	14020.3	-0.475595	0.207371	-2.29345	0.0218223	0.67825
Ppp1r9a	ENSMUSG00000032827.16	6728.37	0.419398	0.18297	2.29217	0.0218961	0.679469
Prickle2	ENSMUSG00000030020.14	7589.49	0.436035	0.190287	2.29146	0.021937	0.679668
Gm43080	ENSMUSG00000105556.2	47.3137	1.07435	0.469113	2.29017	0.0220116	0.680907
Slc6a7	ENSMUSG00000052026.9	1517.94	-0.478536	0.209132	-2.2882	0.0221259	0.683367
Med12	ENSMUSG00000079487.12	1041.86	0.544049	0.237922	2.28667	0.0222153	0.685054
Ly6a	ENSMUSG00000075602.11	484.409	0.419133	0.183458	2.28463	0.0223345	0.685903
Pou3f1	ENSMUSG00000090125.4	1754.5	0.626895	0.274411	2.28451	0.0223416	0.685903
Zkscan2	ENSMUSG00000030757.14	976.981	0.371821	0.16279	2.28405	0.0223685	0.685903
Gm9824	ENSMUSG00000095478.3	839.739	-0.461684	0.202245	-2.28279	0.0224425	0.685903
Dync2i2	ENSMUSG00000039715.9	711.463	-0.351638	0.154086	-2.28209	0.0224839	0.685903
Ak3l2-ps	ENSMUSG00000081957.6	114.713	-0.654022	0.286617	-2.28187	0.022497	0.685903
Pcdhb16	ENSMUSG00000047910.7	176.806	0.574119	0.251643	2.28149	0.0225197	0.685903
Dock4	ENSMUSG00000035954.11	6507.8	0.370275	0.162298	2.28145	0.0225218	0.685903
9930111J21Rik2	ENSMUSG00000069892.10	12.0255	1.7598	0.772148	2.27909	0.0226615	0.688787
St6gal2	ENSMUSG00000024172.11	344.06	0.525866	0.230777	2.27867	0.0226865	0.688787
Prss56	ENSMUSG00000036480.10	2.1731	-4.5568	2.00088	-2.2774	0.0227626	NA
Gpr151	ENSMUSG00000042816.5	47.9211	-2.51547	1.10456	-2.27734	0.0227657	0.689619
Dock11	ENSMUSG00000031093.15	485.633	0.459841	0.201949	2.27702	0.0227852	0.689619
Bltp3b	ENSMUSG00000019951.11	2620.61	0.285609	0.125462	2.27645	0.022819	0.689619
Hmgcs2	ENSMUSG00000027875.13	294.793	-0.474421	0.208468	-2.27575	0.0228611	0.689829
Hook3	ENSMUSG00000037234.18	2001.79	0.530017	0.233328	2.27156	0.0231131	0.693041
Hrob	ENSMUSG00000034773.17	22.6869	-1.33243	0.586742	-2.27089	0.0231537	0.693041
Dennd5b	ENSMUSG00000030313.16	1618.55	0.445485	0.196189	2.27069	0.0231656	0.693041
Olfm3	ENSMUSG00000027965.16	300.998	0.623838	0.274768	2.27042	0.0231824	0.693041
A930033H14Rik	ENSMUSG00000090622.2	52.9972	0.780134	0.343659	2.27008	0.0232025	0.693041
Zfp365	ENSMUSG00000037855.16	8962.02	0.300033	0.132201	2.26953	0.023236	0.693041
Jcad	ENSMUSG00000033960.7	1608.22	0.46941	0.206849	2.26933	0.023248	0.693041
Nr3c1	ENSMUSG00000024431.16	1990.03	0.340976	0.150255	2.26931	0.0232493	0.693041
Dpp8	ENSMUSG00000032393.16	4559.59	0.431948	0.190545	2.26691	0.023396	0.696359
9930021J03Rik	ENSMUSG00000046138.16	1455.09	0.481495	0.212542	2.26541	0.0234876	0.696595
Ptar1	ENSMUSG00000074925.5	1106.79	0.491328	0.216902	2.26521	0.0234997	0.696595
Gm42656	ENSMUSG00000106841.2	25.893	1.46277	0.645871	2.26481	0.0235245	0.696595
Mrtfb	ENSMUSG00000009569.15	7139.28	0.509148	0.224861	2.26428	0.0235572	0.696595
Rnf38	ENSMUSG00000035696.16	1182.01	0.363664	0.16064	2.26384	0.023584	0.696595
Pdpr	ENSMUSG00000033624.11	444.941	0.556556	0.245923	2.26313	0.0236278	0.696595
Zmiz1	ENSMUSG00000007817.16	3658.19	0.380923	0.168363	2.26251	0.0236659	0.696595
Trpc5	ENSMUSG00000041710.5	315.609	0.760269	0.336126	2.26186	0.0237064	0.696595
Rsbn1	ENSMUSG00000044098.15	692.442	0.510448	0.225737	2.26125	0.023744	0.696595
Zbtb18	ENSMUSG00000063659.12	14157.6	0.382579	0.16926	2.2603	0.0238027	0.696595
Hcn4	ENSMUSG00000032338.10	91.8775	-1.13769	0.503429	-2.25989	0.0238282	0.696595
Pklr	ENSMUSG00000041237.13	4.73325	-3.08301	1.36428	-2.25981	0.0238332	NA
Ccdc88a	ENSMUSG00000032740.18	1791.32	0.465346	0.205963	2.25937	0.0238603	0.696595
Mbnl1	ENSMUSG00000027763.14	1905.84	0.389925	0.172586	2.25931	0.0238642	0.696595
Unc5cl	ENSMUSG00000043592.16	7.74019	-2.57288	1.13929	-2.25832	0.0239259	0.697361
Mdga2	ENSMUSG00000034912.19	745.317	0.433867	0.192186	2.25754	0.0239744	0.69774
Npy5r	ENSMUSG00000044014.10	248.543	0.443517	0.196536	2.25668	0.0240283	0.698275
Slco2a1	ENSMUSG00000032548.15	257.713	-0.540281	0.239566	-2.25525	0.0241179	0.699845
9430053O09Rik	ENSMUSG00000102344.3	77.1828	0.722889	0.320773	2.25359	0.0242221	0.701833
B230323A14Rik	ENSMUSG00000097623.9	3.02082	-3.97882	1.76769	-2.25086	0.0243941	NA
Inhbb	ENSMUSG00000037035.6	144.875	-0.63851	0.283729	-2.25042	0.0244221	0.705791
Gm14612	ENSMUSG00000082660.2	9.08846	1.96674	0.874173	2.24983	0.0244599	0.705791
Knl1	ENSMUSG00000027326.14	4.31099	3.6419	1.61886	2.24966	0.0244703	NA
Sypl2	ENSMUSG00000027887.12	161.169	0.564245	0.250816	2.24964	0.024472	0.705791
Wwc2	ENSMUSG00000031563.9	1136.62	0.350895	0.15602	2.24903	0.0245105	0.705791
2010001A14Rik	ENSMUSG00000087165.9	103.226	-0.663532	0.295087	-2.2486	0.024538	0.705791
Zfc3h1	ENSMUSG00000034163.11	2028.08	0.401111	0.178455	2.24769	0.0245961	0.70643
Dock3	ENSMUSG00000039716.13	4576.48	0.361911	0.161124	2.24616	0.0246937	0.708169
Tnpo1	ENSMUSG00000009470.18	1436.49	0.519744	0.231448	2.24562	0.0247287	0.708169
Usp34	ENSMUSG00000056342.17	3487.34	0.409111	0.182289	2.2443	0.0248132	0.708609
Srms	ENSMUSG00000027579.7	8.78244	-1.9293	0.859663	-2.24425	0.0248161	0.708609
Adamtsl5	ENSMUSG00000043822.19	131.008	0.543161	0.242181	2.24279	0.0249104	0.710271
Zic2	ENSMUSG00000061524.9	510.451	-0.578929	0.258344	-2.24093	0.0250309	0.71108
Myh7	ENSMUSG00000053093.17	169.264	-0.776136	0.346399	-2.24058	0.0250531	0.71108
Dnah7a	ENSMUSG00000096141.3	28.7235	-1.06948	0.477562	-2.23946	0.0251257	0.71108
Atp2c1	ENSMUSG00000032570.18	4744.23	0.320443	0.143121	2.23896	0.0251583	0.71108
Lef1	ENSMUSG00000027985.15	194.137	-0.841031	0.375776	-2.23812	0.0252134	0.71108
Tmem161b	ENSMUSG00000035762.12	582.111	0.488158	0.218182	2.23739	0.0252611	0.71108
Gm55679	ENSMUSG00002076466.1	203.205	0.543255	0.242825	2.23723	0.0252711	0.71108
Gpx8	ENSMUSG00000021760.6	183.327	-0.690319	0.308807	-2.23544	0.0253888	0.71108
Gm56609	ENSMUSG00000120652.1	26.4349	1.28765	0.576035	2.23536	0.0253936	0.71108
Stoml3	ENSMUSG00000027744.5	29.138	-1.42222	0.636317	-2.23509	0.0254117	0.71108
Hdhd3	ENSMUSG00000038422.3	108.496	-0.632313	0.282908	-2.23505	0.0254142	0.71108
Adgrl3	ENSMUSG00000037605.17	1759.71	0.398559	0.178397	2.23412	0.0254754	0.71108
Hivep2	ENSMUSG00000015501.11	7546.67	0.446419	0.199823	2.23407	0.0254782	0.71108
Sowahb	ENSMUSG00000045314.6	74.2169	0.866167	0.387853	2.23323	0.0255336	0.71108
Syt17	ENSMUSG00000058420.9	2352.95	-0.435909	0.195242	-2.23266	0.0255715	0.71108
Six3	ENSMUSG00000038805.11	69.661	-1.10708	0.496111	-2.23152	0.0256465	0.71108
Cdh23	ENSMUSG00000012819.17	69.4978	0.716621	0.321178	2.23123	0.025666	0.71108
Npat	ENSMUSG00000033054.8	626.617	0.416407	0.186695	2.23042	0.0257198	0.71108
Ydjc	ENSMUSG00000041774.17	399.463	-0.414324	0.185802	-2.22992	0.0257527	0.71108
Treh	ENSMUSG00000032098.14	2.70235	4.90346	2.19896	2.2299	0.0257544	NA
Rara	ENSMUSG00000037992.17	514.336	0.476641	0.213826	2.2291	0.025807	0.71108
Cd63	ENSMUSG00000025351.15	634.12	-0.364853	0.163718	-2.22854	0.0258445	0.71108
Gm49338	ENSMUSG00000111128.2	353.501	0.476421	0.214028	2.22597	0.026016	0.71108
Taok1	ENSMUSG00000017291.14	3496.29	0.475972	0.213851	2.22572	0.0260329	0.71108
Psmg1	ENSMUSG00000022913.17	327.759	-0.391068	0.175711	-2.22564	0.0260383	0.71108
Gap43	ENSMUSG00000047261.10	3075.75	-0.608705	0.273779	-2.22335	0.0261924	0.71108
Ankrd28	ENSMUSG00000014496.9	1720.71	0.312188	0.14044	2.22293	0.0262206	0.71108
Myo9a	ENSMUSG00000039585.16	2658.4	0.425478	0.191441	2.2225	0.0262494	0.71108
Il2rg	ENSMUSG00000031304.19	27.2166	1.09342	0.491993	2.22243	0.0262543	0.71108
Nbea	ENSMUSG00000027799.13	7513.88	0.438955	0.197519	2.22234	0.0262603	0.71108
Tmem176b	ENSMUSG00000029810.16	941.761	-0.359764	0.161923	-2.22183	0.0262951	0.71108
Tmem41a	ENSMUSG00000022856.10	314.284	-0.485745	0.218659	-2.22147	0.026319	0.71108
Ralgapb	ENSMUSG00000027652.16	3260.23	0.369039	0.16617	2.22086	0.0263605	0.71108
Gas2l3	ENSMUSG00000074802.12	43.4438	0.996645	0.448769	2.22084	0.0263618	0.71108
Gm42528	ENSMUSG00000107134.2	126.153	0.630602	0.283977	2.22061	0.0263774	0.71108
Pdrg1	ENSMUSG00000027472.15	704.264	-0.340274	0.153251	-2.22036	0.026394	0.71108
Plek	ENSMUSG00000020120.16	294.072	0.432169	0.194674	2.21996	0.0264218	0.71108
Zic4	ENSMUSG00000036972.15	213.71	-0.576718	0.259961	-2.21848	0.0265222	0.71108
Purb	ENSMUSG00000094483.3	10534.4	0.346898	0.156463	2.21713	0.0266144	0.71108
E430024I08Rik	ENSMUSG00000112964.3	282.649	0.556428	0.250979	2.21703	0.0266209	0.71108
Ctdspl2	ENSMUSG00000033411.17	410.682	0.46254	0.208711	2.21618	0.0266792	0.71108
Sp4	ENSMUSG00000025323.11	440.677	0.627031	0.282947	2.21607	0.0266867	0.71108
Gucy2g	ENSMUSG00000055523.8	133.689	0.551973	0.249133	2.21557	0.0267207	0.71108
Gca	ENSMUSG00000026893.5	269.073	0.500263	0.22595	2.21405	0.0268255	0.71108
Dynlt4	ENSMUSG00000047671.9	24.4092	-1.36781	0.617821	-2.21393	0.0268335	0.71108
Csrp2	ENSMUSG00000020186.8	176.988	-0.584049	0.26381	-2.2139	0.0268356	0.71108
mt-Nd3	ENSMUSG00000064360.1	7.5603	2.23957	1.01162	2.21385	0.0268388	0.71108
Gm13461	ENSMUSG00000081999.4	485.435	-0.3968	0.179297	-2.21308	0.0268918	0.71108
Zfp946	ENSMUSG00000071266.14	268.806	0.601965	0.272081	2.21245	0.0269354	0.71108
Xpo4	ENSMUSG00000021952.17	471.107	0.448809	0.202866	2.21234	0.0269429	0.71108
Dzip3	ENSMUSG00000064061.14	2110.25	0.400877	0.181231	2.21196	0.0269694	0.71108
Cip2a	ENSMUSG00000033031.14	54.3641	0.799749	0.361608	2.21165	0.0269909	0.71108
Asxl2	ENSMUSG00000037486.19	786.116	0.51453	0.232664	2.21148	0.0270029	0.71108
Tnik	ENSMUSG00000027692.17	5559.48	0.41118	0.185982	2.21086	0.0270454	0.71108
Btbd3	ENSMUSG00000062098.12	8146.72	0.367041	0.16604	2.21056	0.0270667	0.71108
Tanc2	ENSMUSG00000053580.17	3879.27	0.418276	0.189227	2.21044	0.0270746	0.71108
Gm5436	ENSMUSG00000042962.6	862.542	-0.431107	0.195105	-2.20962	0.0271319	0.71108
Hecw2	ENSMUSG00000042807.16	567.482	0.461543	0.208917	2.20922	0.0271593	0.71108
Togaram2	ENSMUSG00000045761.17	82.0789	-0.966433	0.437456	-2.20921	0.0271599	0.71108
Rev3l	ENSMUSG00000019841.16	1308.39	0.449689	0.203565	2.20906	0.0271703	0.71108
Plod2	ENSMUSG00000032374.15	306.589	0.479068	0.216874	2.20897	0.027177	0.71108
Ppp1cb	ENSMUSG00000014956.16	6319.94	0.423763	0.191856	2.20875	0.0271917	0.71108
Epha6	ENSMUSG00000055540.16	1118.52	0.600284	0.271775	2.20875	0.0271921	0.71108
Got1l1	ENSMUSG00000039720.8	20.3162	-1.54315	0.698763	-2.20841	0.0272158	0.71108
Tafa4	ENSMUSG00000046500.9	17.8	-1.88913	0.855713	-2.20767	0.0272674	0.711484
1110015O18Rik	ENSMUSG00000098659.9	4.39629	3.04745	1.3812	2.20639	0.027357	NA
Vegfd	ENSMUSG00000031380.11	60.2897	-1.21901	0.552757	-2.20533	0.0274309	0.714228
Adamts1	ENSMUSG00000022893.15	566.408	0.383478	0.173903	2.20513	0.0274452	0.714228
Frrs1l	ENSMUSG00000045589.8	10855.7	0.340654	0.154658	2.20263	0.0276208	0.717849
Spire2	ENSMUSG00000010154.8	441.925	-0.39006	0.177147	-2.2019	0.0276725	0.718243
Urb1	ENSMUSG00000039929.15	437.486	0.35914	0.163212	2.20045	0.027775	0.71942
8430422M14Rik	ENSMUSG00000105095.2	210.959	-0.490735	0.22309	-2.19972	0.0278267	0.71942
Ciao2b	ENSMUSG00000031879.15	466.018	-0.368472	0.167512	-2.19967	0.02783	0.71942
Pafah1b3	ENSMUSG00000005447.13	186.634	-0.556061	0.252848	-2.19919	0.0278641	0.71942
Igkv2-109	ENSMUSG00000105606.2	2.4499	-4.72112	2.14799	-2.19793	0.0279543	NA
Zcchc12	ENSMUSG00000036699.13	1258.97	-0.607255	0.276487	-2.19632	0.028069	0.723013
Pgm2	ENSMUSG00000029171.13	217.374	0.464438	0.211472	2.19621	0.0280768	0.723013
Pigb	ENSMUSG00000079469.11	464.203	0.418018	0.190634	2.19277	0.0283238	0.727164
Amer2	ENSMUSG00000021986.10	2319.94	0.47517	0.21682	2.19154	0.0284128	0.727164
Tmem45a	ENSMUSG00000022754.7	22.9224	1.2397	0.565681	2.19152	0.0284141	0.727164
Gm13326	ENSMUSG00000082235.4	8.61857	-1.90118	0.867535	-2.19147	0.0284178	0.727164
Tmtc1	ENSMUSG00000030306.15	1631.43	0.453452	0.206923	2.1914	0.0284227	0.727164
Slc38a5	ENSMUSG00000031170.15	121.47	0.632624	0.288811	2.19045	0.0284919	0.727796
Tnfsf10	ENSMUSG00000039304.12	39.937	1.0446	0.477023	2.18982	0.0285372	0.727796
Camsap2	ENSMUSG00000041570.15	4424.7	0.342943	0.156629	2.18953	0.0285584	0.727796
Gm44257	ENSMUSG00000107815.2	107.108	0.723425	0.330654	2.18786	0.0286798	0.728815
BC028777	ENSMUSG00000085185.11	6.4361	-2.47215	1.13036	-2.18705	0.0287392	NA
Gria3	ENSMUSG00000001986.17	5348.44	0.323944	0.148126	2.18695	0.028746	0.728815
Astn2	ENSMUSG00000028373.17	759.05	0.35353	0.161663	2.18684	0.0287543	0.728815
Ttc1	ENSMUSG00000041278.11	1003.38	-0.31072	0.14214	-2.18601	0.028815	0.728815
Gm8493	ENSMUSG00000106028.2	19.5028	1.28147	0.586323	2.18561	0.0288445	0.728815
Nucks1	ENSMUSG00000026434.13	3617.71	0.332673	0.152219	2.18548	0.0288533	0.728815
Ndufb7	ENSMUSG00000033938.6	1840.65	-0.372816	0.170617	-2.18511	0.0288806	0.728815
Glis3	ENSMUSG00000052942.14	712.987	0.506889	0.231995	2.18491	0.0288954	0.728815
Rprd2	ENSMUSG00000028106.14	1504.22	0.389937	0.178516	2.18432	0.0289386	0.728815
Mdh1b	ENSMUSG00000025963.6	26.0392	-1.19476	0.547074	-2.18391	0.0289689	0.728815
Gm48375	ENSMUSG00000114094.2	2.05635	4.50665	2.06428	2.18316	0.0290242	NA
Mylip	ENSMUSG00000038175.11	577.97	0.342413	0.156861	2.1829	0.0290431	0.729749
Foxn2	ENSMUSG00000034998.19	677.748	0.424731	0.19466	2.18191	0.0291159	0.730646
Slc24a4	ENSMUSG00000041771.15	673.3	0.561367	0.257398	2.18093	0.029189	0.731546
Gm11541	ENSMUSG00000056008.2	2.07723	-4.48627	2.05711	-2.18086	0.0291938	NA
Cnot6l	ENSMUSG00000034724.19	1188.88	0.414253	0.190044	2.17978	0.0292737	0.731552
A530083I20Rik	ENSMUSG00000097322.9	9.66401	1.71147	0.785218	2.17961	0.0292862	0.731552
C1galt1	ENSMUSG00000042460.6	367.452	0.546328	0.250677	2.17942	0.0293008	0.731552
P2ry12	ENSMUSG00000036353.14	687.688	0.324731	0.149102	2.17791	0.0294127	0.732079
Igfbp2	ENSMUSG00000039323.19	1327.78	-0.618997	0.284238	-2.17774	0.0294251	0.732079
Slc35a3	ENSMUSG00000027957.14	395.794	0.497447	0.228442	2.17756	0.0294384	0.732079
Catip	ENSMUSG00000073650.10	86.0091	-0.679676	0.312189	-2.17713	0.0294707	0.732079
Msr1	ENSMUSG00000025044.17	6.01848	2.3506	1.08042	2.17563	0.029583	NA
Lyve1	ENSMUSG00000030787.5	28.1732	1.28908	0.592554	2.17547	0.0295949	0.732915
Bmx	ENSMUSG00000031377.12	23.255	1.10941	0.510273	2.17414	0.0296947	0.732915
Nop10	ENSMUSG00000027133.4	703.996	-0.375871	0.17291	-2.17379	0.0297205	0.732915
Phc3	ENSMUSG00000037652.16	1849.26	0.471393	0.2169	2.17332	0.0297564	0.732915
Dnajb1	ENSMUSG00000005483.11	1261.97	-0.313686	0.144369	-2.17282	0.0297941	0.732915
Adcy9	ENSMUSG00000005580.12	1511.44	0.549267	0.252834	2.17244	0.0298223	0.732915
Mab21l2	ENSMUSG00000057777.6	10.1967	-2.1819	1.0045	-2.17213	0.0298458	0.732915
mt-Ti	ENSMUSG00000064342.1	184.837	1.54815	0.712749	2.17208	0.0298493	0.732915
Csrnp3	ENSMUSG00000044647.17	1840.17	0.411264	0.189395	2.17146	0.0298963	0.732915
Abca5	ENSMUSG00000018800.15	1102.56	0.479594	0.220877	2.17132	0.0299069	0.732915
Gm14569	ENSMUSG00000091556.9	81.2887	0.858608	0.395471	2.1711	0.0299233	0.732915
A630031M04Rik	ENSMUSG00000087470.4	33.5294	-1.01716	0.46858	-2.17073	0.0299514	0.732915
Mrpl9	ENSMUSG00000028140.14	1043.9	-0.308097	0.142044	-2.16902	0.030081	0.735172
NaN	ENSMUSG00000121482.1	44.392	-0.889837	0.410401	-2.16821	0.0301426	0.735635
Mcee	ENSMUSG00000033429.11	599.735	-0.396652	0.182987	-2.16765	0.0301853	0.735635
Fkbpl	ENSMUSG00000033739.9	245.163	-0.440404	0.203204	-2.1673	0.0302121	0.735635
Igkv16-104	ENSMUSG00000076522.3	2.46656	-4.73801	2.18745	-2.166	0.0303113	NA
Gm5089	ENSMUSG00000115263.2	151.332	-0.50099	0.231371	-2.16531	0.0303638	0.737693
Epb41	ENSMUSG00000028906.18	1063.8	0.486607	0.224767	2.16494	0.0303922	0.737693
Eqtn	ENSMUSG00000028575.12	30.3421	1.10763	0.511672	2.16472	0.0304091	0.737693
Gm37266	ENSMUSG00000102600.2	3.27423	4.14658	1.91609	2.16409	0.0304578	NA
Nr3c2	ENSMUSG00000031618.14	4918.86	0.411255	0.190041	2.16403	0.0304624	0.738076
Lurap1	ENSMUSG00000028701.5	525.614	0.376388	0.174066	2.16232	0.0305932	0.739892
Gm49599	ENSMUSG00000116908.2	11.8856	1.75375	0.811455	2.16124	0.030677	0.739892
Zc3h6	ENSMUSG00000042851.18	433.342	0.38437	0.177872	2.16094	0.0307001	0.739892
Asxl3	ENSMUSG00000045215.18	306.007	0.544092	0.251786	2.16093	0.030701	0.739892
Rasa4	ENSMUSG00000004952.14	146.977	-0.562228	0.260415	-2.15897	0.0308526	0.739892
Stambpl1	ENSMUSG00000024776.19	507.254	-0.336672	0.155974	-2.15852	0.0308877	0.739892
Palm3	ENSMUSG00000047986.13	83.9186	-0.660148	0.30585	-2.15841	0.0308963	0.739892
Iqsec2	ENSMUSG00000041115.19	7574.39	0.434259	0.201226	2.15807	0.0309226	0.739892
Tmem200a	ENSMUSG00000049420.10	593.466	0.376787	0.174649	2.15739	0.0309751	0.739892
Gm37755	ENSMUSG00000103382.2	9.81475	1.99312	0.923876	2.15735	0.0309786	0.739892
Adgrf5	ENSMUSG00000056492.7	749.236	0.403371	0.186995	2.15713	0.0309957	0.739892
Cbx3-ps6	ENSMUSG00000057886.6	36.7519	-0.881659	0.4088	-2.1567	0.0310292	0.739892
Ttc29	ENSMUSG00000037101.17	17.554	-1.49682	0.694225	-2.1561	0.0310756	0.739892
Pcdh17	ENSMUSG00000035566.8	2220.43	0.485193	0.225043	2.156	0.0310837	0.739892
Hcn1	ENSMUSG00000021730.9	1601.53	0.434499	0.20158	2.15546	0.0311256	0.739892
Zfp503	ENSMUSG00000039081.11	133.711	-0.602392	0.279546	-2.15489	0.0311705	0.739892
Sema6d	ENSMUSG00000027200.18	2233.93	0.347177	0.16119	2.15384	0.0312528	0.739892
5830448L01Rik	ENSMUSG00000115007.3	100.428	-0.576322	0.26759	-2.15375	0.0312597	0.739892
Arl15	ENSMUSG00000042348.11	1474.11	0.355564	0.1651	2.15363	0.0312693	0.739892
Lysmd3	ENSMUSG00000035840.8	200.633	0.506628	0.235272	2.15337	0.0312895	0.739892
Abhd12b	ENSMUSG00000090121.11	21.4423	-4.19384	1.94909	-2.1517	0.0314212	0.741555
Adgrl4	ENSMUSG00000039167.13	324.809	0.445694	0.207159	2.15146	0.0314398	0.741555
Ralgapa2	ENSMUSG00000037110.21	1036.67	0.434058	0.20179	2.15104	0.0314729	0.741555
Gpr34	ENSMUSG00000040229.12	165.158	0.664261	0.308997	2.14973	0.0315763	0.7431
Plppr5	ENSMUSG00000033342.16	1495.3	0.347857	0.161933	2.14816	0.0317011	0.745146
Kantr	ENSMUSG00000087403.10	755.654	0.493652	0.2299	2.14724	0.0317739	0.745429
H2-Eb1	ENSMUSG00000060586.12	99.3308	-0.718658	0.334803	-2.14651	0.0318326	0.745429
St8sia1	ENSMUSG00000030283.8	1471.03	0.344528	0.160521	2.14632	0.0318478	0.745429
Gm11681	ENSMUSG00000075437.5	89.9481	-0.609131	0.283831	-2.1461	0.0318647	0.745429
Igsf11	ENSMUSG00000022790.15	1163.39	0.372889	0.173838	2.14504	0.0319499	0.745626
Tet2	ENSMUSG00000040943.13	1107.42	0.463318	0.216021	2.14479	0.0319699	0.745626
Gm43398	ENSMUSG00000105594.2	122.075	-1.68596	0.786151	-2.14458	0.0319868	0.745626
Tsix	ENSMUSG00000085715.3	14.5649	1.4288	0.666721	2.14303	0.0321106	0.746858
A930004J17Rik	ENSMUSG00000102602.2	134.357	0.862726	0.402585	2.14297	0.0321156	0.746858
Pclo	ENSMUSG00000061601.16	6726.81	0.440726	0.20574	2.14215	0.0321817	0.747511
Gm37885	ENSMUSG00000102234.2	345.797	0.566083	0.264399	2.14102	0.0322728	0.7481
Padi2	ENSMUSG00000028927.7	1204.78	0.372479	0.173983	2.14089	0.0322831	0.7481
Gm35501	ENSMUSG00000111068.2	12.9545	-1.60264	0.749073	-2.1395	0.032395	0.749022
Anxa2	ENSMUSG00000032231.15	383.204	-0.520493	0.243283	-2.13945	0.032399	0.749022
Slc25a36	ENSMUSG00000032449.14	1524.97	0.351801	0.164472	2.13897	0.032438	0.749044
Slc22a3	ENSMUSG00000023828.4	8.31392	-1.80312	0.843314	-2.13814	0.0325054	0.749719
Gm14455	ENSMUSG00000087633.2	35.5537	0.95768	0.448145	2.13698	0.0325992	0.749805
Usf3	ENSMUSG00000068284.15	1979.49	0.479759	0.224532	2.13671	0.0326217	0.749805
Gm45767	ENSMUSG00000110702.2	64.7714	0.69172	0.323735	2.13669	0.0326234	0.749805
Tmem254	ENSMUSG00000072676.13	1209.51	-0.351091	0.164378	-2.13588	0.0326894	0.749885
Pde8a	ENSMUSG00000025584.18	550.789	0.434619	0.203501	2.13571	0.0327031	0.749885
Bloc1s1	ENSMUSG00000090247.8	371.015	-0.454711	0.213063	-2.13416	0.0328297	0.751546
Tox	ENSMUSG00000041272.12	246.796	0.668978	0.313502	2.13389	0.0328519	0.751546
Tet1	ENSMUSG00000047146.18	290.108	0.558306	0.261851	2.13215	0.0329947	0.753935
1700109H08Rik	ENSMUSG00000008307.12	136.433	0.595329	0.279298	2.13152	0.0330463	0.754237
Fcgbp	ENSMUSG00000047730.18	32.26	-1.01377	0.475988	-2.12983	0.033186	0.755824
Oca2	ENSMUSG00000030450.12	33.898	-1.29993	0.610436	-2.12951	0.0332117	0.755824
Slitrk3	ENSMUSG00000048304.9	2373.12	0.339894	0.159643	2.12909	0.0332472	0.755824
Dcun1d4	ENSMUSG00000051674.16	2396.12	0.293201	0.13773	2.12882	0.0332695	0.755824
Avp	ENSMUSG00000037727.7	33.8206	-1.47866	0.695188	-2.127	0.0334203	0.758099
Ccdc60	ENSMUSG00000043913.15	32.021	-0.935509	0.439892	-2.12668	0.0334467	0.758099
Arc	ENSMUSG00000022602.15	2913.59	0.512069	0.240889	2.12575	0.0335241	0.758217
Kmt2e	ENSMUSG00000029004.16	2869.52	0.496054	0.233361	2.12569	0.033529	0.758217
Ppp1r16b	ENSMUSG00000037754.14	5020.87	0.407302	0.191754	2.12409	0.0336627	0.760366
Dennd4c	ENSMUSG00000038024.18	264.556	0.609477	0.287074	2.12306	0.0337484	0.760711
Gm40841	ENSMUSG00000113216.3	355.628	0.501306	0.236209	2.1223	0.0338122	0.760711
Polr2f	ENSMUSG00000033020.8	868.078	-0.409925	0.193177	-2.12202	0.0338362	0.760711
Cacna1h	ENSMUSG00000024112.17	5624.11	0.519406	0.244869	2.12116	0.0339087	0.760711
Gm57446	ENSMUSG00000121134.1	178.5	0.512009	0.241419	2.12083	0.033936	0.760711
Ccng1	ENSMUSG00000020326.8	1934.47	0.304637	0.143644	2.12077	0.0339413	0.760711
Ttn	ENSMUSG00000051747.16	86.0933	1.03513	0.488111	2.12068	0.0339486	0.760711
Tmx2	ENSMUSG00000050043.17	1826.81	-0.333466	0.157284	-2.12015	0.0339932	0.760845
Sertad4	ENSMUSG00000016262.15	698.619	0.499945	0.235902	2.11929	0.0340656	0.761494
Kdm6a	ENSMUSG00000037369.18	704.148	0.391905	0.184957	2.11889	0.0340996	0.761494
Serpinb8	ENSMUSG00000026315.14	110.778	0.687475	0.324573	2.11809	0.0341678	0.762121
Gm4540	ENSMUSG00000092072.4	155.782	0.649109	0.306597	2.11714	0.0342478	0.762121
Gm15587	ENSMUSG00000086769.8	26.8084	-1.07671	0.508645	-2.11681	0.0342758	0.762121
Romo1	ENSMUSG00000067847.14	805.463	-0.455006	0.214971	-2.11659	0.0342943	0.762121
Ppm1e	ENSMUSG00000046442.5	10249.4	0.28959	0.136857	2.11601	0.0343441	0.762121
Chsy3	ENSMUSG00000058152.9	122.629	0.671571	0.317436	2.11561	0.0343777	0.762121
Jmjd4	ENSMUSG00000036819.15	679.618	0.310906	0.146975	2.11536	0.0343989	0.762121
Mmrn2	ENSMUSG00000041445.10	86.0275	0.612594	0.28972	2.11444	0.034478	0.763015
Zfp719	ENSMUSG00000030469.11	439.318	0.380196	0.179871	2.11372	0.0345393	0.763368
Gm45250	ENSMUSG00000110317.2	148.368	0.488365	0.231089	2.11332	0.0345731	0.763368
Cpne8	ENSMUSG00000052560.16	508.128	0.43809	0.207381	2.11249	0.0346447	0.763368
Mal2	ENSMUSG00000024479.4	3572.09	0.340057	0.160979	2.11243	0.0346493	0.763368
Zfp329	ENSMUSG00000057894.11	868.15	0.492138	0.233049	2.11173	0.0347092	0.763368
Kctd12	ENSMUSG00000098557.2	3986.52	0.339679	0.16096	2.11034	0.0348291	0.763368
Capn10	ENSMUSG00000026270.12	814.293	-0.316581	0.150018	-2.11029	0.0348332	0.763368
Stk26	ENSMUSG00000031112.11	247.944	0.502945	0.238375	2.10989	0.0348677	0.763368
Rnf2	ENSMUSG00000026484.14	897.009	0.386473	0.183296	2.10847	0.0349906	0.763368
Gm43162	ENSMUSG00000104724.2	1.9087	4.39679	2.08576	2.108	0.0350309	NA
Rfx7	ENSMUSG00000037674.16	861.506	0.433621	0.205721	2.10781	0.0350472	0.763368
Reep3	ENSMUSG00000019873.9	1015.27	0.370224	0.175652	2.10771	0.0350561	0.763368
Gm34589	ENSMUSG00000115816.2	4.91089	2.77966	1.31897	2.10745	0.0350784	NA
Cfap299	ENSMUSG00000057816.8	15.3753	-1.4293	0.678262	-2.1073	0.0350919	0.763368
Gm5276	ENSMUSG00000105452.2	395.457	-0.403703	0.19165	-2.10646	0.0351642	0.763368
Avl9	ENSMUSG00000029787.11	1220.68	0.411565	0.195394	2.10633	0.0351754	0.763368
Gpr4	ENSMUSG00000044317.8	127.368	-0.609726	0.289474	-2.10632	0.0351763	0.763368
Gm15344	ENSMUSG00000084899.2	493.389	-0.342258	0.162573	-2.10526	0.0352685	0.763368
Gm17066	ENSMUSG00000091509.8	122.987	0.751332	0.356914	2.10508	0.0352841	0.763368
Sppl2a	ENSMUSG00000027366.13	1252.6	0.384427	0.182682	2.10435	0.0353482	0.763368
Tia1	ENSMUSG00000071337.12	3308.47	0.382592	0.181818	2.10426	0.0353556	0.763368
Pifo	ENSMUSG00000010136.15	38.2906	-0.90802	0.431542	-2.10413	0.0353672	0.763368
Sos1	ENSMUSG00000024241.8	1536.07	0.375668	0.178553	2.10396	0.0353817	0.763368
Xkr4	ENSMUSG00000051951.6	413	0.713213	0.338986	2.10396	0.0353819	0.763368
Gm10250	ENSMUSG00000068706.4	1648.49	-0.400001	0.190214	-2.1029	0.0354743	0.763368
Ppm1l	ENSMUSG00000027784.11	3159.03	0.289134	0.137494	2.10288	0.035476	0.763368
Drc1	ENSMUSG00000073102.8	353.892	-0.405864	0.193008	-2.10284	0.03548	0.763368
Dmkn	ENSMUSG00000060962.13	29.3998	-1.3687	0.651147	-2.10198	0.0355548	0.763368
Cpsf6	ENSMUSG00000055531.13	2425.28	0.475156	0.226069	2.10182	0.035569	0.763368
Pcmtd1	ENSMUSG00000051285.18	2567.31	0.289455	0.137725	2.10169	0.0355804	0.763368
Elob	ENSMUSG00000055839.7	1320.41	-0.469908	0.223682	-2.10079	0.0356597	0.763502
Nudt22	ENSMUSG00000037349.10	155.557	-0.509119	0.242353	-2.10073	0.0356643	0.763502
Ro60	ENSMUSG00000018199.10	1127.35	0.506238	0.241189	2.09893	0.0358229	0.765091
Nexmif	ENSMUSG00000046449.16	1220.44	0.496253	0.236434	2.09891	0.035825	0.765091
Morn3	ENSMUSG00000029477.15	17.9908	-1.2477	0.594949	-2.09715	0.0359806	0.765091
Gm43032	ENSMUSG00000106498.2	66.5498	0.681796	0.325181	2.09666	0.0360233	0.765091
Gm20501	ENSMUSG00000092536.3	95.162	-0.615498	0.293578	-2.09654	0.0360347	0.765091
Gjc3	ENSMUSG00000056966.8	1324.09	0.352766	0.16827	2.09643	0.0360445	0.765091
Pea15a	ENSMUSG00000013698.13	16342.7	-0.290023	0.138356	-2.09621	0.0360635	0.765091
Ptprd	ENSMUSG00000028399.19	3949.97	0.364881	0.174088	2.09596	0.0360858	0.765091
Cdc73	ENSMUSG00000026361.10	1090.82	0.415829	0.198398	2.09593	0.0360885	0.765091
Pdpk1	ENSMUSG00000024122.17	3615.55	0.348297	0.166234	2.09522	0.0361514	0.765487
Lhx5	ENSMUSG00000029595.10	12.5837	-1.44352	0.689216	-2.09444	0.0362206	0.765487
Gm16758	ENSMUSG00000086534.3	67.8779	-0.673774	0.321702	-2.09441	0.0362239	0.765487
Tmem208	ENSMUSG00000014856.13	500.113	-0.353206	0.168765	-2.09289	0.0363587	0.767299
Cdc42bpa	ENSMUSG00000026490.19	9625.96	0.33855	0.161787	2.09257	0.0363876	0.767299
Arhgap12	ENSMUSG00000041225.17	1975.24	0.381022	0.18218	2.09146	0.0364873	0.767648
Pemt	ENSMUSG00000000301.17	48.8536	-0.818445	0.391334	-2.09142	0.0364901	0.767648
Chct1	ENSMUSG00000018479.13	1.81348	4.33148	2.07133	2.09116	0.0365141	NA
Agpat4	ENSMUSG00000023827.9	1670.36	-0.369662	0.176895	-2.08972	0.036643	0.767648
mt-Tq	ENSMUSG00000064343.1	28.4684	0.966261	0.462412	2.08961	0.0366526	0.767648
Gm14322	ENSMUSG00000078864.11	22.771	1.16622	0.558129	2.08952	0.0366613	0.767648
Sbno2	ENSMUSG00000035673.11	707.908	0.34778	0.166451	2.08938	0.0366732	0.767648
Tsku	ENSMUSG00000049580.13	60.5628	-0.70718	0.338573	-2.0887	0.0367344	0.767648
Nrxn1	ENSMUSG00000024109.19	8985.25	0.366644	0.17556	2.08843	0.0367595	0.767648
Frmpd1	ENSMUSG00000035615.13	557.383	0.351712	0.16843	2.08817	0.0367822	0.767648
Ralgapa1	ENSMUSG00000021027.18	4309.22	0.35815	0.171532	2.08795	0.0368026	0.767648
Diaph2	ENSMUSG00000034480.19	617.913	0.592479	0.283838	2.08738	0.0368534	0.767648
Or6z1	ENSMUSG00000093877.5	1.87594	4.37436	2.09629	2.08672	0.0369134	NA
Ret	ENSMUSG00000030110.14	127.023	-0.591483	0.283479	-2.08651	0.0369323	0.767648
Plxna2	ENSMUSG00000026640.13	3019.5	0.364499	0.174704	2.08638	0.0369442	0.767648
Xrn1	ENSMUSG00000032410.14	1200.89	0.41486	0.198849	2.08631	0.0369504	0.767648
Tmem215	ENSMUSG00000046593.4	185.864	-0.825918	0.396454	-2.08326	0.0372274	0.771376
3110040N11Rik	ENSMUSG00000025102.15	191.041	-0.534533	0.256598	-2.08315	0.0372376	0.771376
Igf1	ENSMUSG00000020053.19	162.206	0.592614	0.284537	2.08273	0.0372759	0.771376
Ptpro	ENSMUSG00000030223.15	1278.95	0.370576	0.177955	2.08242	0.0373045	0.771376
Pltp	ENSMUSG00000017754.14	1825.05	-0.379693	0.182354	-2.08218	0.0373259	0.771376
Rad9b	ENSMUSG00000038569.14	170.893	0.443499	0.213101	2.08116	0.0374189	0.771611
Fry	ENSMUSG00000056602.14	5723.49	0.333777	0.160412	2.08074	0.0374575	0.771611
Cox6b1	ENSMUSG00000036751.8	4319.08	-0.34775	0.167157	-2.08039	0.0374901	0.771611
Bpnt2	ENSMUSG00000066324.3	2451.56	0.352152	0.169339	2.07956	0.0375655	0.771611
Gm56487	ENSMUSG00000118588.2	5.53056	-3.27449	1.57484	-2.07925	0.0375944	NA
Wapl	ENSMUSG00000041408.19	1545.71	0.32891	0.158192	2.07918	0.0376005	0.771611
Ttc14	ENSMUSG00000027677.18	4288.9	0.421432	0.202704	2.07906	0.0376122	0.771611
Pcdhb2	ENSMUSG00000051599.5	58.2028	0.860025	0.413698	2.07887	0.037629	0.771611
Lnpep	ENSMUSG00000023845.8	2465	0.431547	0.207628	2.07846	0.0376666	0.771611
Prkch	ENSMUSG00000021108.19	96.7878	-0.617461	0.297112	-2.07821	0.0376903	0.771611
Abitram	ENSMUSG00000038827.12	597.04	0.36461	0.175579	2.07662	0.0378366	0.772723
Vcpip1	ENSMUSG00000045210.9	1701.38	0.374282	0.18036	2.0752	0.0379681	0.772723
Gm42608	ENSMUSG00000106651.2	57.1261	1.00956	0.486543	2.07497	0.0379891	0.772723
Gm6852	ENSMUSG00000115125.2	23.9483	1.14343	0.551168	2.07455	0.0380279	0.772723
Met	ENSMUSG00000009376.16	89.2324	-0.851011	0.410285	-2.07419	0.0380613	0.772723
H4c9	ENSMUSG00000060639.6	53.1361	-0.786811	0.379511	-2.07323	0.0381513	0.772723
Trpm7	ENSMUSG00000027365.15	1490.87	0.462898	0.223332	2.07269	0.0382011	0.772723
Gm8047	ENSMUSG00000115093.2	1.86392	-4.33537	2.09175	-2.0726	0.0382093	NA
Uty	ENSMUSG00000068457.15	318.442	0.6002	0.289605	2.07248	0.0382208	0.772723
Trpv6	ENSMUSG00000029868.15	16.0646	1.69391	0.817551	2.07193	0.0382718	0.772723
Mcc	ENSMUSG00000071856.11	373.079	0.444467	0.214572	2.07141	0.0383207	0.772723
Rgs17	ENSMUSG00000019775.18	1131.71	0.478568	0.231054	2.07124	0.0383368	0.772723
Nme5	ENSMUSG00000035984.15	220.821	-0.426131	0.205763	-2.07098	0.0383609	0.772723
Krt77	ENSMUSG00000067594.7	185.227	-0.666109	0.321745	-2.0703	0.0384242	0.772723
A230056P14Rik	ENSMUSG00000087178.9	117.837	-0.531248	0.256606	-2.07028	0.0384257	0.772723
Lyst	ENSMUSG00000019726.13	3222.44	0.520291	0.251336	2.0701	0.0384426	0.772723
Hexim1	ENSMUSG00000048878.7	1989.52	-0.271571	0.131195	-2.06998	0.0384539	0.772723
Aldoa	ENSMUSG00000030695.17	49647.8	-0.318877	0.154057	-2.06986	0.0384655	0.772723
Unc80	ENSMUSG00000055567.19	8089.69	0.435427	0.210383	2.06968	0.0384819	0.772723
Gm6008	ENSMUSG00000108740.2	10.8787	-1.59721	0.771906	-2.06918	0.038529	0.772723
4632404H12Rik	ENSMUSG00000042579.4	725.222	0.362213	0.175052	2.06917	0.0385301	0.772723
Gm15446	ENSMUSG00000090015.10	402.613	0.513618	0.248498	2.06689	0.0387444	0.775648
Ctbp2	ENSMUSG00000030970.17	807.153	-0.316877	0.153342	-2.06647	0.0387839	0.775648
Sun3	ENSMUSG00000040985.14	3.07653	-3.99407	1.93289	-2.06637	0.0387934	NA
Tbr1	ENSMUSG00000035033.16	1387.26	0.370188	0.179178	2.06604	0.0388249	0.775648
Kif1b	ENSMUSG00000063077.16	19587.6	0.295154	0.142892	2.06558	0.0388681	0.775648
B230219D22Rik	ENSMUSG00000045767.10	2869.38	0.337153	0.163271	2.06499	0.0389238	0.775648
Csmd3	ENSMUSG00000022311.16	666.874	0.526946	0.255208	2.06477	0.0389445	0.775648
Bmt2	ENSMUSG00000042742.8	532.995	0.431094	0.208905	2.06359	0.039057	0.775648
Gm43029	ENSMUSG00000106904.2	24.6746	1.16869	0.566586	2.06268	0.0391432	0.775648
Ier5	ENSMUSG00000056708.6	1351.5	0.390072	0.189263	2.061	0.0393026	0.775648
Gm31087	ENSMUSG00000117674.2	29.412	-0.926045	0.449321	-2.06099	0.0393044	0.775648
Gm36908	ENSMUSG00000112630.3	91.8637	-0.643617	0.312312	-2.06081	0.0393207	0.775648
Tmem47	ENSMUSG00000025666.17	2535.96	0.467232	0.226746	2.0606	0.0393414	0.775648
Cp	ENSMUSG00000003617.17	436.29	0.591354	0.287006	2.06043	0.0393577	0.775648
Nop16	ENSMUSG00000025869.12	485.98	-0.38969	0.189174	-2.05996	0.0394028	0.775648
Gm15789	ENSMUSG00000082057.2	5.98568	2.08831	1.01393	2.05962	0.0394353	NA
Prex1	ENSMUSG00000039621.14	3130.09	0.320727	0.155746	2.05929	0.0394663	0.775648
Qser1	ENSMUSG00000074994.7	497.682	0.460857	0.223796	2.05927	0.0394685	0.775648
Epha4	ENSMUSG00000026235.15	10316.1	0.35439	0.172101	2.0592	0.0394752	0.775648
Plac8	ENSMUSG00000029322.13	2.61054	3.80896	1.85003	2.05886	0.039508	NA
Depdc7	ENSMUSG00000027173.8	49.9428	0.775933	0.376988	2.05824	0.0395668	0.775648
Igfbp3	ENSMUSG00000020427.12	447.144	-0.614692	0.298683	-2.05801	0.0395895	0.775648
Gm37233	ENSMUSG00000102336.3	90.0997	0.837241	0.406868	2.05777	0.0396119	0.775648
Zfp729a	ENSMUSG00000021510.12	379.424	0.468096	0.227559	2.05703	0.0396837	0.775648
Zfp970	ENSMUSG00000078866.11	113.56	0.574685	0.279391	2.05692	0.0396939	0.775648
Gm46379	ENSMUSG00000114110.2	56.1389	-0.703357	0.342012	-2.05653	0.0397315	0.775648
Gfod2	ENSMUSG00000013150.16	522.336	-0.380221	0.184895	-2.05641	0.0397429	0.775648
Asap2	ENSMUSG00000052632.17	1375.16	0.462552	0.224942	2.05632	0.0397518	0.775648
Krt8	ENSMUSG00000049382.11	29.5974	-1.54426	0.751058	-2.05611	0.0397718	0.775648
Hycc2	ENSMUSG00000038174.15	2168.82	0.488938	0.237916	2.05509	0.0398704	0.775648
Otud4	ENSMUSG00000036990.14	1786.67	0.368845	0.179512	2.05471	0.0399072	0.775648
Kalrn	ENSMUSG00000061751.17	19369	0.41799	0.203469	2.05432	0.0399447	0.775648
Socs4	ENSMUSG00000048379.10	418.641	0.427521	0.208117	2.05424	0.0399524	0.775648
Gm43071	ENSMUSG00000105272.2	39.7201	0.90883	0.442426	2.0542	0.0399566	0.775648
Phf20l1	ENSMUSG00000072501.6	2421.94	0.371615	0.180918	2.05405	0.0399706	0.775648
mt-Tg	ENSMUSG00000064359.1	7.22421	2.15896	1.05111	2.05399	0.039977	0.775648
Gm18406	ENSMUSG00000101054.2	3.45593	3.30221	1.60854	2.05292	0.0400799	NA
Gm7117	ENSMUSG00000063442.6	2.52133	3.74954	1.82661	2.05273	0.0400987	NA
Gbx1	ENSMUSG00000067724.6	1.79195	-4.27019	2.08192	-2.05108	0.0402592	NA
2510009E07Rik	ENSMUSG00000043391.11	1461.94	0.300762	0.146651	2.05087	0.0402799	0.780344
Zfp626	ENSMUSG00000030604.10	305.372	0.438098	0.213671	2.05034	0.0403308	0.780344
mt-Nd4	ENSMUSG00000064363.1	102886	0.362076	0.176603	2.05023	0.0403422	0.780344
Gm29686	ENSMUSG00000116725.2	2.54361	3.76303	1.83557	2.05006	0.0403588	NA
Gm17334	ENSMUSG00000091191.4	64.8798	-0.728826	0.355549	-2.04986	0.0403777	0.780344
Mier1	ENSMUSG00000028522.17	853.769	0.384217	0.187533	2.0488	0.0404813	0.780605
Gcfc2	ENSMUSG00000035125.11	343.751	0.403224	0.196845	2.04843	0.0405176	0.780605
mt-Tv	ENSMUSG00000064338.1	14.8785	1.32666	0.647693	2.04828	0.0405321	0.780605
Crebrf	ENSMUSG00000048249.15	1150.86	0.408862	0.199632	2.04808	0.0405521	0.780605
Gm14637	ENSMUSG00000085225.2	3.5219	-3.23041	1.57746	-2.04786	0.0405741	NA
Slc39a4	ENSMUSG00000063354.8	51.9727	-1.07182	0.523425	-2.0477	0.0405896	0.780605
Gm5590	ENSMUSG00000046372.5	25.1251	-0.992699	0.485253	-2.04573	0.0407825	0.78355
Gsc	ENSMUSG00000021095.6	4.91903	-3.05708	1.49463	-2.04537	0.0408187	NA
Atad5	ENSMUSG00000017550.15	163.214	0.541538	0.264781	2.04523	0.040832	0.783736
Klf9	ENSMUSG00000033863.3	6070.76	0.387183	0.189386	2.04441	0.0409131	0.784526
Tfcp2l1	ENSMUSG00000026380.11	176.758	0.710501	0.347769	2.04303	0.0410496	0.786378
Kif5c	ENSMUSG00000026764.16	21623.3	0.25065	0.122729	2.0423	0.0411215	0.786459
Pmvk	ENSMUSG00000027952.17	906.975	-0.348059	0.170435	-2.04218	0.0411338	0.786459
Abcb7	ENSMUSG00000031333.8	994.179	0.435451	0.213289	2.0416	0.0411911	0.786679
Tbl1xr1	ENSMUSG00000027630.14	2307.4	0.322682	0.15808	2.04126	0.0412253	0.786679
Armc3	ENSMUSG00000037683.15	38.9117	-0.93114	0.456544	-2.03954	0.041396	0.789171
Ccni	ENSMUSG00000063015.13	3313.32	0.299269	0.146775	2.03897	0.0414533	0.789499
Slitrk4	ENSMUSG00000046699.15	682.275	0.527036	0.258586	2.03815	0.0415349	0.790287
Col5a3	ENSMUSG00000004098.8	179.299	-0.522301	0.256366	-2.03732	0.0416176	0.791097
Igsf9b	ENSMUSG00000034275.20	1237.16	0.516386	0.253546	2.03665	0.0416847	0.791607
Slc16a9	ENSMUSG00000037762.7	96.0593	-0.708206	0.347887	-2.03574	0.0417769	0.792593
Zfp382	ENSMUSG00000074220.11	152.202	0.621706	0.305619	2.03425	0.0419262	0.794135
Trappc5	ENSMUSG00000040236.5	936.949	-0.296587	0.145806	-2.03413	0.0419389	0.794135
Gm10059	ENSMUSG00000059064.9	4.95414	-2.74481	1.34959	-2.0338	0.0419713	NA
St3gal4	ENSMUSG00000032038.8	558.604	-0.326423	0.16054	-2.03328	0.0420244	0.794988
Gm5251	ENSMUSG00000100398.2	6.15418	2.21301	1.0888	2.03252	0.0421009	NA
Acyp2	ENSMUSG00000060923.6	367.763	-0.423423	0.208345	-2.03232	0.0421216	0.795444
Gm7854	ENSMUSG00000085720.9	11.8703	1.43013	0.703719	2.03224	0.0421293	0.795444
Drc3	ENSMUSG00000056598.17	277.567	-0.428742	0.211109	-2.0309	0.0422649	0.797239
Tcf4	ENSMUSG00000053477.19	13485.3	0.326665	0.160941	2.02972	0.0423852	0.797359
Gm44593	ENSMUSG00000109088.3	5.46064	2.40257	1.18374	2.02965	0.0423919	NA
Osbpl3	ENSMUSG00000029822.16	593.621	0.444392	0.218977	2.0294	0.0424171	0.797359
Secisbp2l	ENSMUSG00000035093.17	3842.13	0.315325	0.155412	2.02896	0.0424619	0.797359
1110032F04Rik	ENSMUSG00000046999.3	196.351	0.453171	0.223373	2.02876	0.0424824	0.797359
Gm10629	ENSMUSG00000074113.5	4.905	2.34258	1.15474	2.02866	0.0424925	NA
Insr	ENSMUSG00000005534.11	1521.53	0.347895	0.171493	2.02863	0.0424962	0.797359
Ndufa3	ENSMUSG00000035674.14	1957.21	-0.359668	0.177312	-2.02845	0.0425145	0.797359
Jun	ENSMUSG00000052684.6	3798.36	-0.286629	0.141435	-2.02658	0.0427051	0.800171
Zyg11b	ENSMUSG00000034636.10	5018	0.323008	0.159454	2.02571	0.0427942	0.801079
Zbtb33	ENSMUSG00000048047.4	560.798	0.512518	0.253079	2.02514	0.0428534	0.801423
Slc35g1	ENSMUSG00000044026.4	89.0902	0.640828	0.316624	2.02394	0.042976	0.802196
Acan	ENSMUSG00000030607.8	196.684	0.527646	0.260702	2.02394	0.0429762	0.802196
Kcnk10	ENSMUSG00000033854.11	340.969	0.383746	0.189664	2.0233	0.0430427	0.802674
Gm49097	ENSMUSG00000114994.2	7.07118	-1.91177	0.945264	-2.02248	0.0431272	0.802847
Adamts19	ENSMUSG00000053441.6	15.0557	-2.24084	1.10841	-2.02168	0.0432095	0.802847
Gm10039	ENSMUSG00000091478.3	1113	-0.396007	0.195888	-2.0216	0.0432181	0.802847
Cyp3a13	ENSMUSG00000029727.8	38.2781	0.836765	0.41397	2.02132	0.0432468	0.802847
Garem1	ENSMUSG00000042680.9	1041.98	0.476174	0.235632	2.02084	0.0432964	0.802847
Qrfpr	ENSMUSG00000058400.14	22.5257	-1.46379	0.724355	-2.02082	0.0432984	0.802847
Il1rap	ENSMUSG00000022514.15	2115.08	0.369713	0.182986	2.02044	0.0433376	0.802847
Pabpc5	ENSMUSG00000034732.5	32.6451	0.920917	0.456023	2.01945	0.0434401	0.80399
Mpp3	ENSMUSG00000052373.15	1936.8	-0.272544	0.13502	-2.01855	0.0435345	0.80498
Gm43196	ENSMUSG00000107017.2	2.5693	3.77671	1.87126	2.01828	0.0435626	NA
Hnrnpdl	ENSMUSG00000029328.16	5594.86	0.279905	0.138708	2.01795	0.0435965	0.805064
E130308A19Rik	ENSMUSG00000045071.15	337.443	0.433396	0.214796	2.01772	0.0436209	0.805064
Smyd1	ENSMUSG00000055027.18	40.2956	-1.09706	0.543845	-2.01722	0.0436724	0.805258
Proser1	ENSMUSG00000049504.13	866.378	0.356162	0.176652	2.01618	0.0437815	0.805291
Mogat1	ENSMUSG00000012187.14	6.15679	-2.05906	1.02147	-2.01578	0.0438233	NA
Zfp942	ENSMUSG00000071267.12	324.244	0.641761	0.318522	2.01481	0.0439249	0.805291
Gm42572	ENSMUSG00000107171.2	10.3455	1.8204	0.90367	2.01445	0.0439625	0.805291
Gm20421	ENSMUSG00000092483.2	2.54392	-3.72021	1.84734	-2.01382	0.0440285	NA
Gm26559	ENSMUSG00000097027.3	9.97342	1.52663	0.758345	2.01311	0.044103	0.805291
4632418H02Rik	ENSMUSG00000111605.2	4.82049	2.3221	1.15351	2.01307	0.0441076	NA
Car8	ENSMUSG00000041261.10	116.5	-0.904012	0.449088	-2.013	0.044115	0.805291
Nrep	ENSMUSG00000042834.16	1574.25	0.34685	0.172349	2.01248	0.0441691	0.805291
Ankrd66	ENSMUSG00000096140.3	26.2047	-1.47647	0.734065	-2.01136	0.0442879	0.805291
Gm28729	ENSMUSG00000099564.3	29.1668	-0.973349	0.483946	-2.01128	0.0442964	0.805291
Nfic	ENSMUSG00000055053.19	2353.07	0.310353	0.154323	2.01106	0.0443191	0.805291
Zfp397	ENSMUSG00000024276.8	907.86	0.430901	0.214278	2.01094	0.0443313	0.805291
Prox1	ENSMUSG00000010175.14	4180.5	0.485155	0.241279	2.01076	0.0443505	0.805291
Mboat2	ENSMUSG00000020646.18	1255.13	0.325784	0.162065	2.0102	0.0444096	0.805291
Atp5po	ENSMUSG00000116933.2	573.541	-0.407175	0.202586	-2.00989	0.044443	0.805291
Igsf3	ENSMUSG00000042035.12	665.885	0.453865	0.22584	2.00967	0.044466	0.805291
Cd93	ENSMUSG00000027435.9	126.637	0.504891	0.251279	2.00929	0.0445067	0.805291
Kcnn2	ENSMUSG00000054477.17	1670.78	0.301081	0.14985	2.00921	0.0445147	0.805291
Gm37971	ENSMUSG00000102379.2	2.06141	4.52051	2.2499	2.0092	0.0445158	NA
Scn2a	ENSMUSG00000075318.14	5718.93	0.366461	0.182395	2.00916	0.0445201	0.805291
Dcun1d1	ENSMUSG00000027708.15	530.44	0.371376	0.184865	2.0089	0.0445475	0.805291
Sphkap	ENSMUSG00000026163.18	8316.62	0.381009	0.189682	2.00867	0.0445717	0.805291
Ankrd45	ENSMUSG00000044835.16	1660.52	0.368539	0.183502	2.00837	0.0446045	0.805291
Rasal2	ENSMUSG00000070565.12	3272.47	0.462537	0.230315	2.00828	0.0446136	0.805291
Ube2d3	ENSMUSG00000078578.10	3391.87	0.414974	0.206722	2.00741	0.0447065	0.805291
Pygo1	ENSMUSG00000034910.6	2102.74	0.291055	0.14502	2.007	0.0447501	0.805291
Coprs	ENSMUSG00000031458.9	465.532	-0.440374	0.219461	-2.00662	0.0447902	0.805291
Zfp518a	ENSMUSG00000049164.8	280.591	0.544463	0.271392	2.00619	0.0448364	0.805291
Pdzrn3	ENSMUSG00000035357.18	253.574	0.516687	0.257552	2.00615	0.0448404	0.805291
Gm29666	ENSMUSG00000100967.2	129.642	0.506888	0.252708	2.00582	0.0448753	0.805291
Tmem196	ENSMUSG00000048004.16	152.664	0.584231	0.29133	2.00539	0.044921	0.805291
Flot1	ENSMUSG00000059714.14	2523.78	-0.319972	0.159569	-2.00522	0.0449395	0.805291
Mid2	ENSMUSG00000000266.12	590.769	0.434086	0.216486	2.00514	0.0449476	0.805291
Smc6	ENSMUSG00000020608.8	1152.28	0.294697	0.146999	2.00476	0.044989	0.805291
Mief2	ENSMUSG00000018599.6	483.278	-0.355916	0.177546	-2.00465	0.0450009	0.805291
Tmtc3	ENSMUSG00000036676.15	243.472	0.59266	0.295677	2.00442	0.0450249	0.805291
Cnpy2	ENSMUSG00000025381.4	943.45	-0.344943	0.172216	-2.00297	0.0451809	0.80603
D1Pas1	ENSMUSG00000039224.2	57.2948	0.727399	0.363273	2.00235	0.0452472	0.80603
Dbpht2	ENSMUSG00000029878.7	1593.86	0.328634	0.164149	2.00204	0.0452801	0.80603
Ndufa2	ENSMUSG00000014294.5	1438.74	-0.411642	0.20564	-2.00176	0.0453109	0.80603
Gm42735	ENSMUSG00000107041.2	25.5238	1.13421	0.567074	2.00011	0.0454887	0.80603
Vat1l	ENSMUSG00000046844.7	938.403	-0.555308	0.27764	-2.0001	0.0454895	0.80603
Gm13067	ENSMUSG00000086665.3	4.41596	2.59705	1.29874	1.99967	0.0455354	NA
Vav2	ENSMUSG00000009621.19	359.762	-0.354086	0.177122	-1.99911	0.045597	0.80603
Lrrcc1	ENSMUSG00000027550.15	500.258	0.411642	0.20592	1.99904	0.0456042	0.80603
Ppp1r35	ENSMUSG00000029725.11	269.979	-0.361905	0.181069	-1.99872	0.0456389	0.80603
Hmox2	ENSMUSG00000004070.16	2313.84	-0.313835	0.157052	-1.99829	0.0456853	0.80603
Pcbd1	ENSMUSG00000020098.8	103.181	-0.675955	0.33832	-1.99798	0.0457193	0.80603
Mrpl43	ENSMUSG00000025208.10	804.864	-0.383885	0.192272	-1.99658	0.0458713	0.80603
Gm48063	ENSMUSG00000113020.2	17.7166	1.19061	0.596431	1.99623	0.0459093	0.80603
Gm38413	ENSMUSG00000105218.5	65.485	0.696855	0.349118	1.99604	0.045929	0.80603
Trabd2b	ENSMUSG00000070867.5	114.605	0.511684	0.256399	1.99566	0.0459712	0.80603
Far1	ENSMUSG00000030759.17	2334.61	0.352618	0.176721	1.99534	0.0460059	0.80603
Gbp7	ENSMUSG00000040253.16	69.0308	0.662797	0.332202	1.99516	0.0460253	0.80603
Sirt1	ENSMUSG00000020063.17	394.787	0.471998	0.236593	1.99498	0.046045	0.80603
Htr1f	ENSMUSG00000050783.6	33.6384	0.823711	0.412919	1.99485	0.0460596	0.80603
BC051019	ENSMUSG00000031022.16	17.6173	-1.47237	0.738125	-1.99475	0.0460703	0.80603
B3galnt2	ENSMUSG00000039242.11	580.99	0.325534	0.163206	1.99462	0.0460849	0.80603
Clock	ENSMUSG00000029238.12	2157.58	0.404045	0.202608	1.99422	0.0461275	0.80603
Cyp2r1	ENSMUSG00000030670.17	9.98422	1.61324	0.809038	1.99402	0.0461495	0.80603
Cndp2	ENSMUSG00000024644.18	1442.55	-0.341227	0.171128	-1.99399	0.0461532	0.80603
Six5	ENSMUSG00000040841.6	109.043	-0.521914	0.26178	-1.99371	0.0461833	0.80603
Kcns2	ENSMUSG00000050963.8	1112.68	0.318184	0.159617	1.99343	0.0462149	0.80603
Hes1	ENSMUSG00000022528.9	362.35	-0.457323	0.229505	-1.99265	0.0462997	0.80603
Zfp91	ENSMUSG00000024695.17	3045.9	0.32289	0.16205	1.99253	0.0463131	0.80603
Ttc39b	ENSMUSG00000038172.15	1136.99	0.423856	0.212756	1.99222	0.0463474	0.80603
Ep400	ENSMUSG00000029505.18	2354.68	0.404568	0.203081	1.99215	0.0463545	0.80603
Rbm26	ENSMUSG00000022119.16	1642.98	0.353695	0.177559	1.99198	0.0463728	0.80603
Lrp2	ENSMUSG00000027070.15	53.6514	-0.839667	0.421532	-1.99194	0.0463773	0.80603
Stab1	ENSMUSG00000042286.14	460.091	0.349763	0.175652	1.99122	0.0464564	0.806197
T2	ENSMUSG00000058159.15	32.9413	-1.03995	0.522294	-1.99111	0.0464688	0.806197
Ttbk2	ENSMUSG00000090100.8	1680.85	0.443043	0.22267	1.98968	0.0466257	0.807196
Tuba8	ENSMUSG00000030137.9	281.999	-0.590661	0.296908	-1.98938	0.0466595	0.807196
Zfp788	ENSMUSG00000074165.11	812.797	0.404643	0.203409	1.9893	0.0466677	0.807196
Tedc1	ENSMUSG00000037466.14	31.1657	-0.859994	0.432354	-1.9891	0.0466905	0.807196
4930471M09Rik	ENSMUSG00000097693.4	2.39384	-3.63342	1.82778	-1.98789	0.0468239	NA
Lrrc46	ENSMUSG00000020878.7	39.1727	-0.92978	0.467765	-1.98771	0.0468441	0.80914
Adam11	ENSMUSG00000020926.17	7117.73	-0.253892	0.12779	-1.98679	0.0469454	0.81018
Muc2	ENSMUSG00000025515.17	10.684	1.62394	0.817589	1.98626	0.0470045	0.810488
Bet1l	ENSMUSG00000025484.10	715.082	-0.322607	0.162475	-1.98558	0.0470805	0.810707
Gm37197	ENSMUSG00000104065.2	4.90995	-2.62779	1.32358	-1.98537	0.0471037	NA
Gm43268	ENSMUSG00000107182.2	254.295	0.526648	0.265339	1.98481	0.0471651	0.810707
Srl	ENSMUSG00000022519.15	391.256	0.421377	0.212325	1.98458	0.0471909	0.810707
4930421P22Rik	ENSMUSG00000120331.1	5.03509	-2.33801	1.17843	-1.984	0.0472553	NA
Cacna1s	ENSMUSG00000026407.18	16.5759	-1.22299	0.616482	-1.98382	0.0472757	0.810707
Samd14	ENSMUSG00000047181.13	1516.6	-0.439169	0.221396	-1.98363	0.0472967	0.810707
Gm42583	ENSMUSG00000106826.2	2.32996	3.63168	1.83084	1.98361	0.0472991	NA
Nudt21	ENSMUSG00000031754.11	646.896	0.343309	0.173144	1.9828	0.04739	0.810707
Heca	ENSMUSG00000039879.10	901.237	0.388103	0.195784	1.9823	0.0474456	0.810707
Acot7	ENSMUSG00000028937.15	7422.03	-0.333652	0.168358	-1.9818	0.0475013	0.810707
Rpusd4	ENSMUSG00000032044.5	312.075	-0.371737	0.187578	-1.98177	0.0475045	0.810707
Cfap298	ENSMUSG00000022972.11	723.779	-0.340308	0.17172	-1.98176	0.0475056	0.810707
Zap70	ENSMUSG00000026117.11	179.144	-0.560363	0.282766	-1.98172	0.0475103	0.810707
Lsm11	ENSMUSG00000044847.14	1082.17	-0.335136	0.169115	-1.98171	0.0475117	0.810707
Dnai3	ENSMUSG00000043020.14	62.118	-0.930547	0.470003	-1.97987	0.0477178	0.812579
Cdh12	ENSMUSG00000040452.10	171.243	0.585915	0.295942	1.97983	0.0477221	0.812579
Spint2	ENSMUSG00000074227.13	597.384	-0.430409	0.217426	-1.97957	0.0477523	0.812579
Gm56598	ENSMUSG00000120071.1	33.8826	0.947612	0.478777	1.97923	0.0477896	0.812579
Spef1l	ENSMUSG00000073795.12	21.8184	-1.02863	0.519801	-1.97889	0.0478279	0.812579
Abi2	ENSMUSG00000026782.16	5383.3	0.285802	0.144499	1.97789	0.0479413	0.813456
Plcxd2	ENSMUSG00000087141.2	776.913	0.391463	0.197938	1.9777	0.0479622	0.813456
Gm38297	ENSMUSG00000104272.2	9.58649	1.97526	0.999438	1.97637	0.0481126	0.815137
Gm57013	ENSMUSG00000120172.1	14.2425	-1.44469	0.731125	-1.97599	0.0481565	0.815137
Cfap45	ENSMUSG00000026546.17	115.689	-0.550528	0.278646	-1.97573	0.0481856	0.815137
Gm53058	ENSMUSG00000109857.3	14.3253	1.35439	0.685987	1.97437	0.0483396	0.817039
Efr3a	ENSMUSG00000015002.19	3731.64	0.287652	0.14581	1.97279	0.0485192	0.819371
Gm4691	ENSMUSG00000097979.3	6.36157	-1.92014	0.973529	-1.97235	0.0485695	NA
Lingo2	ENSMUSG00000045083.15	458.732	0.4378	0.221997	1.97209	0.048599	0.820014
Mkks	ENSMUSG00000027274.17	583.95	-0.315747	0.160173	-1.97129	0.048691	0.820314
Serf1	ENSMUSG00000021643.16	187.549	-0.461562	0.234192	-1.97087	0.0487389	0.820314
Kif6	ENSMUSG00000023999.15	92.3142	-0.601438	0.305207	-1.97059	0.048771	0.820314
Yod1	ENSMUSG00000046404.6	568.746	0.344481	0.174845	1.97021	0.0488143	0.820314
Iqsec1	ENSMUSG00000034312.16	6901.38	0.278773	0.141542	1.96954	0.0488913	0.820314
A530095I07Rik	ENSMUSG00000051805.2	2.34046	3.61716	1.8367	1.96938	0.0489089	NA
Zfp677	ENSMUSG00000062743.10	45.0785	0.836378	0.424852	1.96864	0.0489949	0.820314
Cct4	ENSMUSG00000007739.11	2629.15	-0.289825	0.147277	-1.96789	0.0490807	0.820314
Atp2b2	ENSMUSG00000030302.18	12779.2	0.335253	0.170367	1.96782	0.0490885	0.820314
Zfp943	ENSMUSG00000053347.16	439.149	0.576937	0.293211	1.96765	0.0491083	0.820314
Nsd1	ENSMUSG00000021488.9	4412.39	0.325952	0.165672	1.96746	0.0491306	0.820314
Cttnbp2	ENSMUSG00000000416.17	6739.95	0.347597	0.176676	1.96743	0.0491341	0.820314
Slc4a7	ENSMUSG00000021733.12	1475.04	0.448659	0.228049	1.96738	0.0491392	0.820314
Slc30a7	ENSMUSG00000054414.5	515.669	0.386727	0.196587	1.96721	0.0491588	0.820314
Syde2	ENSMUSG00000036863.13	124.96	0.509165	0.258902	1.96663	0.0492258	0.820536
Gm45264	ENSMUSG00000109927.2	7.02758	1.99757	1.01619	1.96574	0.0493283	0.820536
Lmo3	ENSMUSG00000030226.13	4560.45	0.296139	0.150722	1.9648	0.0494375	0.820536
Fbxl5	ENSMUSG00000039753.17	2273.94	0.280951	0.143037	1.96418	0.0495091	0.820536
Ift43	ENSMUSG00000007867.10	253.239	-0.397901	0.202588	-1.96409	0.0495199	0.820536
Kif21b	ENSMUSG00000041642.19	1928.15	0.353855	0.180184	1.96385	0.0495475	0.820536
Cd2ap	ENSMUSG00000061665.8	720.76	0.389296	0.198329	1.96288	0.0496603	0.820536
Atp5f1e	ENSMUSG00000016252.8	1769.77	-0.448418	0.22846	-1.96279	0.0496704	0.820536
Gm47702	ENSMUSG00000112914.2	1.76259	-4.24927	2.16493	-1.96277	0.0496724	NA
Syne1	ENSMUSG00000096054.4	16231.7	0.432038	0.220146	1.9625	0.0497041	0.820536
Zfp148	ENSMUSG00000022811.18	2539.84	0.356958	0.181942	1.96193	0.0497706	0.820536
Kras	ENSMUSG00000030265.15	2185.24	0.304838	0.155378	1.96191	0.0497734	0.820536
Desi2	ENSMUSG00000026502.14	535.198	0.433647	0.221061	1.96167	0.0498014	0.820536
mt-Cytb	ENSMUSG00000064370.1	199339	0.369206	0.188266	1.96109	0.0498687	0.820536
Klf12	ENSMUSG00000072294.6	430.709	0.612749	0.312455	1.96108	0.0498695	0.820536
Gm4708	ENSMUSG00000117187.2	19.0336	-1.09976	0.560863	-1.96084	0.0498973	0.820536
Phf12	ENSMUSG00000037791.16	1678.64	0.270403	0.137923	1.96054	0.0499329	0.820536
Fbxo11	ENSMUSG00000005371.16	3615.8	0.311717	0.159022	1.96021	0.0499713	0.820536
Gk5	ENSMUSG00000041440.19	82.4636	0.634736	0.323922	1.95954	0.0500501	0.820536
Paxbp1	ENSMUSG00000022974.13	1781.45	0.378132	0.192983	1.95941	0.0500651	0.820536
Cdk2	ENSMUSG00000025358.17	68.1618	0.609163	0.310932	1.95915	0.050095	0.820536
Klf3	ENSMUSG00000029178.15	1273.85	0.345614	0.176419	1.95905	0.0501066	0.820536
Atp1b2	ENSMUSG00000041329.14	15767.9	0.231874	0.118372	1.95885	0.0501298	0.820536
4930481A15Rik	ENSMUSG00000086938.11	72.1066	-0.64261	0.328056	-1.95884	0.0501314	0.820536
Thsd7a	ENSMUSG00000032625.15	1430.42	0.421076	0.21509	1.95767	0.0502684	0.821686
Eea1	ENSMUSG00000036499.10	1228.09	0.445245	0.227517	1.95697	0.0503507	0.821686
Kmo	ENSMUSG00000039783.16	6.00237	-2.62722	1.34259	-1.95682	0.0503685	NA
Tpbgl	ENSMUSG00000096606.3	144.142	-0.478331	0.244451	-1.95676	0.0503761	0.821686
Lingo3	ENSMUSG00000051067.9	1516.76	0.561297	0.286872	1.95661	0.0503934	0.821686
Mcub	ENSMUSG00000027994.15	119.655	-0.630017	0.322051	-1.95626	0.0504341	0.821686
Fbl-ps2	ENSMUSG00000051639.4	200.668	-0.49613	0.253638	-1.95606	0.0504585	0.821686
Tbc1d1	ENSMUSG00000029174.19	986.225	0.422784	0.216174	1.95576	0.0504939	0.821686
Dlgap2	ENSMUSG00000047495.16	1261.13	0.430329	0.22009	1.95524	0.0505547	0.821994
Gpd2	ENSMUSG00000026827.13	4130.55	0.30483	0.155965	1.95448	0.0506441	0.822236
Gabrb1	ENSMUSG00000029212.12	4696.67	0.414283	0.211974	1.95441	0.0506532	0.822236
Gtsf1l	ENSMUSG00000070708.6	5.91169	-2.0075	1.02758	-1.95362	0.0507461	NA
Lactb2	ENSMUSG00000025937.7	361.671	0.404363	0.206993	1.95351	0.050759	0.822774
Pdia6	ENSMUSG00000020571.14	4053.81	-0.309827	0.158618	-1.95328	0.050786	0.822774
Cdk15	ENSMUSG00000026023.17	14.6561	1.22745	0.628502	1.95298	0.0508216	0.822774
Gm19531	ENSMUSG00000111348.2	80.252	-0.622563	0.318871	-1.9524	0.0508909	0.822774
Naa35	ENSMUSG00000021555.16	1441.03	-0.25525	0.130739	-1.95236	0.0508954	0.822774
Pou6f1	ENSMUSG00000009739.18	3601.09	0.286888	0.147045	1.95102	0.0510544	0.823534
Ccdc170	ENSMUSG00000019767.13	28.7209	-1.06002	0.543446	-1.95054	0.0511113	0.823534
Bach2	ENSMUSG00000040270.17	283.176	0.439219	0.225193	1.95041	0.0511271	0.823534
Cetn2	ENSMUSG00000031347.13	805.911	-0.327901	0.168121	-1.95039	0.0511302	0.823534
Gm15063	ENSMUSG00000086937.2	1.73227	-4.21066	2.15904	-1.95025	0.0511467	NA
Rdm1	ENSMUSG00000010362.10	132.339	-0.466763	0.23943	-1.94948	0.0512381	0.823534
Ddx3y	ENSMUSG00000069045.12	1086.4	0.422614	0.2169	1.94843	0.0513633	0.823534
Kcnj15	ENSMUSG00000062609.15	2.03763	-4.46024	2.28926	-1.94834	0.0513745	NA
Aig1	ENSMUSG00000019806.14	1134.26	-0.306844	0.157512	-1.94807	0.0514062	0.823534
4930447M23Rik	ENSMUSG00000087674.9	324.468	0.384262	0.197281	1.94779	0.0514397	0.823534
Gm57434	ENSMUSG00000120859.1	3.61921	-2.62317	1.34682	-1.94767	0.0514539	NA
Nid1	ENSMUSG00000005397.9	203.826	0.561785	0.288504	1.94723	0.0515071	0.823534
Cd59a	ENSMUSG00000032679.13	142.293	-0.7462	0.383342	-1.94656	0.0515871	0.823534
Cramp1	ENSMUSG00000038002.10	1214.55	0.366833	0.188464	1.94644	0.0516024	0.823534
Sntb2	ENSMUSG00000041308.7	1224.97	0.543197	0.279126	1.94607	0.0516469	0.823534
Gm56991	ENSMUSG00000120847.1	53.6319	0.670905	0.344752	1.94605	0.0516489	0.823534
Gm36033	ENSMUSG00000111058.3	15.7588	-1.40137	0.720117	-1.94603	0.0516506	0.823534
Abcb1a	ENSMUSG00000040584.9	469.707	0.367124	0.188656	1.946	0.0516552	0.823534
Zkscan8	ENSMUSG00000063894.16	618.931	0.523092	0.268822	1.94587	0.0516707	0.823534
Lama3	ENSMUSG00000024421.17	115.909	0.531372	0.2731	1.9457	0.0516906	0.823534
2810429I04Rik	ENSMUSG00000097709.10	87.4906	0.534216	0.274625	1.94526	0.0517441	0.823534
Sema3a	ENSMUSG00000028883.20	82.5664	0.617221	0.317369	1.94481	0.0517983	0.823534
Ntng1	ENSMUSG00000059857.16	1233.79	-0.528304	0.271662	-1.94471	0.0518098	0.823534
Spred2	ENSMUSG00000045671.18	2868.55	0.348355	0.179193	1.94403	0.0518924	0.823534
Mlip	ENSMUSG00000032355.17	755.314	0.36209	0.18627	1.9439	0.051908	0.823534
Anapc1	ENSMUSG00000014355.11	2543.09	0.269279	0.138533	1.94378	0.0519215	0.823534
Ccdc65	ENSMUSG00000003354.7	142.569	-0.572623	0.294644	-1.94344	0.0519629	0.823534
Map2	ENSMUSG00000015222.19	26680.7	0.380055	0.195614	1.94289	0.0520298	0.823534
Cnmd	ENSMUSG00000022025.14	72.3541	-0.740771	0.381275	-1.94288	0.0520308	0.823534
Gm6023	ENSMUSG00000081159.2	50.3722	-0.862133	0.44408	-1.94139	0.052211	0.82455
Prkca	ENSMUSG00000050965.15	8901	0.28992	0.14934	1.94134	0.0522176	0.82455
Flna	ENSMUSG00000031328.17	2808.61	0.357217	0.184011	1.94128	0.052224	0.82455
Gm6390	ENSMUSG00000111427.2	7.46563	-1.84063	0.948452	-1.94067	0.0522983	0.82455
Upb1	ENSMUSG00000033427.15	6.39312	-1.91901	0.989097	-1.94016	0.0523601	NA
Atp6v0c-ps2	ENSMUSG00000080242.6	549.777	-0.339941	0.175223	-1.94004	0.0523746	0.82455
Bok	ENSMUSG00000026278.15	2238.67	-0.482988	0.248997	-1.93973	0.0524126	0.82455
Gm47798	ENSMUSG00000114253.3	51.7024	0.95378	0.491716	1.9397	0.0524165	0.82455
Gm22540	ENSMUSG00000088793.4	12.8218	-1.3847	0.713982	-1.93941	0.0524513	0.82455
Gdf6	ENSMUSG00000051279.3	6.39787	-1.92549	0.99296	-1.93914	0.052484	NA
Ap1s1	ENSMUSG00000004849.15	4719.51	-0.350761	0.180892	-1.93907	0.0524931	0.82455
Gm44109	ENSMUSG00000107978.2	11.7978	-1.68533	0.86922	-1.9389	0.052514	0.82455
Gm37621	ENSMUSG00000103672.2	11.2311	1.41707	0.731389	1.9375	0.0526846	0.826568
Gm7331	ENSMUSG00000059461.8	12.2537	-1.31519	0.679413	-1.93578	0.0528949	0.828643
Elk4	ENSMUSG00000026436.16	588.726	0.339534	0.175416	1.93559	0.052918	0.828643
Ncor1	ENSMUSG00000018501.18	6477.09	0.412243	0.213003	1.93538	0.0529432	0.828643
3830432H09Rik	ENSMUSG00000101731.2	2.29688	-3.55464	1.83807	-1.93389	0.0531261	NA
Fam167a	ENSMUSG00000035095.12	88.611	-0.579554	0.299793	-1.93318	0.0532137	0.828672
Wdr6	ENSMUSG00000066357.7	3521.35	-0.459987	0.23799	-1.9328	0.0532612	0.828672
Abhd13	ENSMUSG00000040396.13	1084.07	0.337268	0.174512	1.93264	0.0532809	0.828672
4833413G10Rik	ENSMUSG00000104950.2	95.6182	0.509867	0.26385	1.93242	0.0533081	0.828672
Lhb	ENSMUSG00000100916.4	7.07712	-1.83914	0.951739	-1.9324	0.0533105	0.828672
Aff3	ENSMUSG00000037138.19	1516.4	0.386668	0.200211	1.9313	0.053446	0.828672
Soga1	ENSMUSG00000055485.7	673.36	0.503115	0.260544	1.93102	0.0534811	0.828672
Tmem167	ENSMUSG00000012422.15	948.667	0.386391	0.20013	1.9307	0.0535196	0.828672
B430319G15Rik	ENSMUSG00000103622.2	27.5018	0.889035	0.460481	1.93066	0.0535247	0.828672
Gm1866	ENSMUSG00000082070.2	18.084	-1.22591	0.634971	-1.93065	0.0535264	0.828672
Slc7a14	ENSMUSG00000069072.10	6748.62	0.408736	0.211724	1.93052	0.0535428	0.828672
Rps3a1	ENSMUSG00000028081.7	613.958	-0.365034	0.189095	-1.93042	0.0535542	0.828672
Alkal2	ENSMUSG00000054204.7	104.218	-0.599047	0.310356	-1.9302	0.0535824	0.828672
Gm37625	ENSMUSG00000102782.2	1.63612	4.18445	2.16827	1.92986	0.0536242	NA
Arl5b	ENSMUSG00000017418.15	677.6	0.435174	0.225515	1.92969	0.0536449	0.828672
Lnx1	ENSMUSG00000029228.16	434.077	-0.50374	0.261076	-1.92948	0.0536716	0.828672
Gm36989	ENSMUSG00000102496.2	41.2305	1.13786	0.589939	1.92878	0.053758	0.828672
Srcap	ENSMUSG00000053877.13	2184.9	0.366613	0.190107	1.92846	0.0537981	0.828672
Slc26a9	ENSMUSG00000042268.11	2.35424	-3.61115	1.8728	-1.92821	0.0538288	NA
Map3k13	ENSMUSG00000033618.8	851.63	0.350988	0.182065	1.92782	0.0538775	0.828672
Plin5	ENSMUSG00000011305.12	19.4456	-1.13817	0.590709	-1.92679	0.0540058	0.828672
Tgfa	ENSMUSG00000029999.15	1234.44	0.259384	0.134644	1.92645	0.0540484	0.828672
Rab11fip2	ENSMUSG00000040022.15	1787.63	0.313786	0.162889	1.92638	0.0540569	0.828672
Nudt1	ENSMUSG00000036639.13	74.9302	-0.644021	0.334394	-1.92594	0.0541124	0.828672
Commd9	ENSMUSG00000027163.14	463.826	-0.403973	0.20976	-1.92588	0.0541196	0.828672
Zcwpw1	ENSMUSG00000037108.14	219.942	-0.395332	0.205278	-1.92584	0.0541249	0.828672
Pcdhb5	ENSMUSG00000063687.4	163.642	0.418912	0.217531	1.92576	0.0541349	0.828672
Ccn5	ENSMUSG00000027656.8	9.7179	-1.69437	0.87994	-1.92555	0.0541601	0.828672
Lair1	ENSMUSG00000055541.19	225.553	0.410129	0.212997	1.92551	0.0541653	0.828672
Ints6l	ENSMUSG00000035967.16	1919.06	0.328159	0.170427	1.92551	0.0541655	0.828672
Prpf40a	ENSMUSG00000061136.17	1236.56	0.351651	0.182657	1.9252	0.054204	0.828672
Zfhx4	ENSMUSG00000025255.19	478.826	0.556322	0.28902	1.92486	0.0542471	0.828672
Col26a1	ENSMUSG00000004415.16	100.91	-0.570081	0.296245	-1.92436	0.0543099	0.828672
Kdm3b	ENSMUSG00000038773.12	1572.38	0.341524	0.17749	1.92419	0.0543313	0.828672
Gm47370	ENSMUSG00000113656.2	10.7	1.73028	0.899323	1.92398	0.0543569	0.828672
C78859	ENSMUSG00000110710.2	1213.99	0.372183	0.19346	1.92382	0.0543771	0.828672
Grm2	ENSMUSG00000023192.13	2462.9	0.400215	0.208083	1.92334	0.0544369	0.828941
2900064F13Rik	ENSMUSG00000106746.2	54.3839	0.642961	0.33439	1.92279	0.0545068	0.829364
Kcnab3	ENSMUSG00000018470.9	759.033	0.352886	0.183578	1.92226	0.0545725	0.829446
Spata4	ENSMUSG00000031518.7	1.91223	4.40052	2.28945	1.92209	0.054595	NA
E130006D01Rik	ENSMUSG00000085271.9	25.2792	-1.00153	0.521112	-1.92191	0.0546168	0.829446
Fstl4	ENSMUSG00000036264.10	327.046	0.634856	0.330403	1.92146	0.0546742	0.829446
Fdps	ENSMUSG00000059743.13	533.343	-0.311907	0.162333	-1.9214	0.0546809	0.829446
Lrp4	ENSMUSG00000027253.16	1364.34	0.325526	0.16948	1.92074	0.0547651	0.830084
Kansl1l	ENSMUSG00000026004.16	473.717	0.452098	0.235423	1.92037	0.0548116	0.830149
Plcb1	ENSMUSG00000051177.17	5446.31	0.261694	0.136342	1.91939	0.0549354	0.831384
Zfp799	ENSMUSG00000095253.5	681.179	0.323522	0.168626	1.91858	0.055037	0.832085
2810449D17Rik	ENSMUSG00000120362.1	74.2654	0.560059	0.292057	1.91763	0.0551574	0.832085
Lhx9	ENSMUSG00000019230.15	518.016	-0.42006	0.21911	-1.91712	0.0552224	0.832085
Znhit1	ENSMUSG00000059518.15	1347.43	-0.367035	0.191523	-1.9164	0.0553138	0.832085
Ahr	ENSMUSG00000019256.18	214.14	0.438336	0.228751	1.91622	0.0553376	0.832085
Nat9	ENSMUSG00000015542.18	313.136	-0.383333	0.200052	-1.91617	0.0553435	0.832085
Rab26	ENSMUSG00000079657.11	965.159	-0.35557	0.18563	-1.91547	0.055432	0.832085
Vangl1	ENSMUSG00000027860.16	173.186	-0.538848	0.281365	-1.91512	0.0554776	0.832085
Rnf24	ENSMUSG00000048911.16	953.112	0.314885	0.164479	1.91444	0.055564	0.832085
Rnpc3	ENSMUSG00000027981.15	591.21	0.501187	0.261812	1.9143	0.0555816	0.832085
Gm50268	ENSMUSG00000118310.2	62.9686	0.937636	0.48988	1.91401	0.0556188	0.832085
Adam23	ENSMUSG00000025964.16	2974.13	0.278312	0.145421	1.91384	0.0556404	0.832085
Cisd1	ENSMUSG00000037710.9	1722.04	-0.349037	0.182378	-1.91382	0.0556437	0.832085
Exoc3l2	ENSMUSG00000011263.17	9.69047	-1.50383	0.785908	-1.9135	0.0556841	0.832085
Zbtb37	ENSMUSG00000043467.20	820.816	0.396192	0.207074	1.91329	0.0557107	0.832085
Gm16581	ENSMUSG00000089670.2	113.568	-0.486048	0.254064	-1.91309	0.0557365	0.832085
Rerg	ENSMUSG00000030222.14	752.906	-0.41864	0.218847	-1.91294	0.0557559	0.832085
Pcp4l1	ENSMUSG00000038370.7	1969.22	-0.404401	0.211422	-1.91277	0.0557773	0.832085
N4bp2l2	ENSMUSG00000029655.18	1039.86	0.373673	0.195433	1.91202	0.0558733	0.832085
Gm2999	ENSMUSG00000115868.2	1047.04	-0.374488	0.19591	-1.91153	0.0559362	0.832085
Tfdp2	ENSMUSG00000032411.16	1191.78	0.353053	0.184727	1.91121	0.0559777	0.832085
Syt16	ENSMUSG00000044912.12	1717.46	0.271754	0.142214	1.91088	0.0560205	0.832085
Acap2	ENSMUSG00000049076.13	4109.95	0.412653	0.21596	1.91078	0.0560326	0.832085
Akap11	ENSMUSG00000022016.18	6749.02	0.325893	0.170556	1.91077	0.0560339	0.832085
Hip1	ENSMUSG00000039959.14	1399.36	0.356196	0.186419	1.91073	0.0560391	0.832085
Arhgap29	ENSMUSG00000039831.17	443.569	0.452438	0.236865	1.91011	0.056119	0.832619
Cdr2	ENSMUSG00000030878.12	371.084	-0.491864	0.257593	-1.90946	0.0562022	0.832619
Ndn	ENSMUSG00000033585.6	3371.91	-0.379475	0.198771	-1.9091	0.0562488	0.832619
Catsperz	ENSMUSG00000050623.6	127.398	-0.641985	0.336368	-1.90858	0.0563164	0.832619
Megf9	ENSMUSG00000039270.10	4270.22	0.287968	0.150889	1.90848	0.0563287	0.832619
Cdh6	ENSMUSG00000039385.6	242.029	0.454393	0.238091	1.90848	0.0563289	0.832619
Cct3	ENSMUSG00000001416.14	3097.34	-0.26537	0.139073	-1.90813	0.0563741	0.832661
Nutf2	ENSMUSG00000008450.9	30.1046	0.865615	0.453777	1.90758	0.0564457	0.833092
Alg6	ENSMUSG00000073792.12	311.836	0.370946	0.194611	1.90609	0.0566389	0.835317
Zfp882	ENSMUSG00000089857.10	148.043	0.544392	0.285736	1.90523	0.0567502	0.836223
Rbp1	ENSMUSG00000046402.11	485.239	-0.43983	0.230887	-1.90496	0.0567853	0.836223
Aqp4	ENSMUSG00000024411.12	3406.51	0.387565	0.203489	1.9046	0.0568323	0.83629
Zfp931	ENSMUSG00000078861.9	177.311	0.573893	0.301603	1.90281	0.0570655	0.83786
Ark2n	ENSMUSG00000047466.11	1018.9	0.293808	0.154443	1.90237	0.0571233	0.83786
Dnajb14	ENSMUSG00000074212.8	3130.82	0.317723	0.167052	1.90194	0.0571794	0.83786
Tmc7	ENSMUSG00000042246.6	363.239	0.335631	0.176532	1.90125	0.0572691	0.83786
Gm21781	ENSMUSG00000095123.2	601.098	0.330953	0.174103	1.9009	0.0573152	0.83786
Agmo	ENSMUSG00000050103.19	133.654	0.480992	0.253036	1.90088	0.057318	0.83786
Sspo	ENSMUSG00000029797.14	96.0313	-0.540377	0.284293	-1.90077	0.0573316	0.83786
Gm36560	ENSMUSG00000116500.2	2.44955	-3.65025	1.92052	-1.90066	0.0573468	NA
Gm26703	ENSMUSG00000097877.3	62.2506	0.644108	0.338891	1.90063	0.0573501	0.83786
Gm15410	ENSMUSG00000085639.2	2.34973	-3.60041	1.89457	-1.90038	0.0573828	NA
Rhpn1	ENSMUSG00000022580.14	317.781	-0.391012	0.205766	-1.90028	0.0573969	0.83786
Celf2	ENSMUSG00000002107.19	13067.2	0.322828	0.169892	1.90019	0.0574078	0.83786
Tm9sf3	ENSMUSG00000025016.12	3982.6	0.299444	0.157705	1.89876	0.0575965	0.83786
Kdm5a	ENSMUSG00000030180.16	1307.4	0.343676	0.181002	1.89874	0.0575984	0.83786
Ndufa7	ENSMUSG00000041881.14	1790.11	-0.31966	0.168354	-1.89874	0.0575989	0.83786
Akt3	ENSMUSG00000019699.17	4894.92	0.310065	0.163311	1.89862	0.0576147	0.83786
Gm830	ENSMUSG00000084939.4	2.62056	3.80305	2.00382	1.8979	0.0577093	NA
Prrc2c	ENSMUSG00000040225.16	4284.77	0.450224	0.237248	1.89769	0.0577369	0.83786
Igsf21	ENSMUSG00000040972.9	573.259	-0.53481	0.281918	-1.89704	0.0578222	0.83786
Tnfrsf4	ENSMUSG00000029075.7	41.3917	-0.738522	0.389456	-1.89629	0.0579215	0.83786
Gm26788	ENSMUSG00000096992.4	2.21095	3.52375	1.85879	1.89572	0.0579966	NA
Scarna6	ENSMUSG00000089281.3	2.22556	3.53266	1.86361	1.8956	0.058013	NA
Lmbrd2	ENSMUSG00000039704.9	2014.38	0.378897	0.199896	1.89547	0.0580304	0.83786
Wnk3	ENSMUSG00000041245.14	806.603	0.367397	0.19383	1.89547	0.0580308	0.83786
Gm19810	ENSMUSG00000111897.2	383.257	-0.418409	0.220772	-1.89521	0.0580646	0.83786
Celsr1	ENSMUSG00000016028.12	240.862	0.371402	0.195969	1.89521	0.0580648	0.83786
Tnks2	ENSMUSG00000024811.13	4332.6	0.30857	0.162821	1.89514	0.0580736	0.83786
Lin7c	ENSMUSG00000027162.8	3185.81	0.370212	0.195356	1.89506	0.0580847	0.83786
Zfp711	ENSMUSG00000025529.15	204.325	0.455185	0.240266	1.8945	0.0581585	0.83786
Gpcpd1	ENSMUSG00000027346.16	2340.61	0.288023	0.152035	1.89445	0.0581647	0.83786
Pum2	ENSMUSG00000020594.15	4369.97	0.330025	0.174208	1.89443	0.0581678	0.83786
Etnk2	ENSMUSG00000070644.14	51.5294	-0.899272	0.474695	-1.89442	0.0581692	0.83786
Vat1	ENSMUSG00000034993.8	995.012	-0.309221	0.163253	-1.89413	0.058208	0.83786
Col6a1	ENSMUSG00000001119.8	618.099	-1.53733	0.811776	-1.89378	0.0582541	0.83786
Nsun3	ENSMUSG00000050312.13	245.956	0.399604	0.211009	1.89378	0.0582547	0.83786
Prom1	ENSMUSG00000029086.16	310.895	0.453653	0.239554	1.89374	0.0582593	0.83786
Dis3	ENSMUSG00000033166.12	460.349	0.328742	0.173705	1.89253	0.0584205	0.838677
Nefm	ENSMUSG00000022054.12	5134.08	-0.247526	0.130809	-1.89227	0.0584547	0.838677
Snrpd2	ENSMUSG00000040824.4	725.295	-0.400048	0.21143	-1.8921	0.0584775	0.838677
Tbc1d8b	ENSMUSG00000042473.9	459.164	0.455545	0.240851	1.8914	0.0585713	0.838677
Psme2	ENSMUSG00000079197.11	188.354	-0.450286	0.238135	-1.89089	0.0586397	0.838677
Pgr	ENSMUSG00000031870.17	260.087	0.557479	0.294852	1.89071	0.0586634	0.838677
Sipa1l1	ENSMUSG00000042700.17	11244.7	0.37291	0.197245	1.89059	0.0586788	0.838677
Add2	ENSMUSG00000030000.11	11577	0.372354	0.196959	1.89052	0.058689	0.838677
Hgh1	ENSMUSG00000022554.8	270.11	-0.350311	0.185376	-1.88973	0.0587935	0.838677
Dlg2	ENSMUSG00000052572.20	7557.29	0.306412	0.162147	1.88972	0.0587948	0.838677
Gm45487	ENSMUSG00000110146.2	7.7046	1.72301	0.912087	1.88908	0.0588809	0.838677
Gm43848	ENSMUSG00000106317.2	70.3014	0.618059	0.327247	1.88866	0.058937	0.838677
Tet3	ENSMUSG00000034832.16	1686.38	0.402001	0.212886	1.88834	0.0589802	0.838677
Actr2	ENSMUSG00000020152.8	8533.02	0.243774	0.129112	1.88808	0.0590145	0.838677
Glra3	ENSMUSG00000038257.11	82.2953	0.887379	0.470021	1.88796	0.0590317	0.838677
Htr3a	ENSMUSG00000032269.9	290.869	-0.49854	0.264077	-1.88786	0.0590447	0.838677
Mrpl14	ENSMUSG00000023939.8	344.262	-0.360104	0.190759	-1.88774	0.0590608	0.838677
Gm21985	ENSMUSG00000096764.2	596.731	0.547482	0.290089	1.88729	0.0591215	0.838677
Gng12	ENSMUSG00000036402.14	1369.52	0.2829	0.14997	1.88638	0.0592441	0.838677
Gm5381	ENSMUSG00000082736.2	1.83564	4.3464	2.3041	1.88638	0.0592441	NA
Chga	ENSMUSG00000021194.7	3732.98	-0.333552	0.176839	-1.88619	0.0592692	0.838677
Pik3ip1	ENSMUSG00000034614.15	1024.18	-0.285947	0.151609	-1.88608	0.0592835	0.838677
Cnot1	ENSMUSG00000036550.17	2532.55	0.372314	0.197429	1.88581	0.059321	0.838677
Mrs2	ENSMUSG00000021339.5	2720.88	0.3026	0.160471	1.8857	0.0593355	0.838677
Cemip2	ENSMUSG00000024754.14	409.515	0.335589	0.178023	1.88509	0.0594179	0.838677
Dmxl1	ENSMUSG00000037416.14	1440.52	0.446871	0.237076	1.88492	0.0594402	0.838677
Sf3b1	ENSMUSG00000025982.14	8966.49	0.259295	0.137641	1.88386	0.0595839	0.838677
Ldhd	ENSMUSG00000031958.17	277.436	-0.381235	0.20242	-1.88339	0.0596479	0.838677
Fam163a	ENSMUSG00000015484.4	463.348	-0.413331	0.219479	-1.88324	0.0596677	0.838677
Morn4	ENSMUSG00000049670.10	1692.86	-0.272937	0.14497	-1.88272	0.0597387	0.838677
Pias2	ENSMUSG00000025423.17	1091.78	0.345022	0.18328	1.88249	0.0597701	0.838677
Or6f2	ENSMUSG00000051051.8	4.01565	2.37297	1.26062	1.88239	0.0597834	NA
Pacrg	ENSMUSG00000037196.7	419.978	-0.369076	0.196085	-1.88223	0.0598053	0.838677
Dnah9	ENSMUSG00000056752.17	730.891	0.444394	0.236162	1.88173	0.0598721	0.838677
Psme3ip1	ENSMUSG00000031774.9	1274.8	-0.262193	0.139349	-1.88156	0.0598961	0.838677
Inka2	ENSMUSG00000048458.9	3239.81	0.309248	0.164379	1.88131	0.0599299	0.838677
Hpse	ENSMUSG00000035273.15	24.1161	1.107	0.588948	1.87962	0.0601599	0.838677
Nme1	ENSMUSG00000037601.12	2435.17	-0.307075	0.163373	-1.8796	0.0601631	0.838677
AU020206	ENSMUSG00000097415.4	101.444	0.491265	0.261388	1.87944	0.0601839	0.838677
Slc2a13	ENSMUSG00000036298.11	2913.06	0.410077	0.218201	1.87935	0.0601964	0.838677
Pgk1	ENSMUSG00000062070.13	500.239	-0.362489	0.19288	-1.87935	0.0601964	0.838677
Tcf12	ENSMUSG00000032228.17	1412.5	0.276741	0.147258	1.87929	0.0602056	0.838677
Zfp1008	ENSMUSG00000072066.8	79.1089	0.677535	0.36069	1.87844	0.0603207	0.838677
Ndufc1	ENSMUSG00000037152.12	699.744	-0.377	0.200847	-1.87705	0.0605116	0.838677
Hspa5	ENSMUSG00000026864.14	10128	-0.367588	0.195891	-1.87649	0.0605877	0.838677
C1qtnf5	ENSMUSG00000079592.10	251.167	-0.590119	0.314498	-1.87639	0.0606023	0.838677
Ccdc136	ENSMUSG00000029769.18	1665.1	-0.466093	0.248413	-1.87629	0.0606161	0.838677
Rabgap1l	ENSMUSG00000026721.17	3508.05	0.418932	0.223298	1.87611	0.0606399	0.838677
Uprt	ENSMUSG00000073016.4	99.7281	0.656251	0.349825	1.87594	0.0606637	0.838677
Rictor	ENSMUSG00000050310.10	1609.67	0.387891	0.206779	1.87587	0.0606728	0.838677
Spred1	ENSMUSG00000027351.15	2784.58	0.399181	0.21282	1.87568	0.0606997	0.838677
9330151L19Rik	ENSMUSG00000097061.3	689.231	0.28332	0.15106	1.87554	0.0607186	0.838677
Smim5	ENSMUSG00000048442.16	29.8454	-0.847904	0.452139	-1.87532	0.0607488	0.838677
Ank3	ENSMUSG00000069601.15	11372.1	0.383252	0.204394	1.87506	0.0607839	0.838677
Gm44560	ENSMUSG00000108880.2	90.0055	0.91763	0.48941	1.87497	0.0607964	0.838677
Atpsckmt	ENSMUSG00000039065.12	276.883	0.501153	0.267305	1.87484	0.0608152	0.838677
C330013E15Rik	ENSMUSG00000097093.4	22.8308	-0.938311	0.500592	-1.8744	0.0608751	0.838677
Mrpl49	ENSMUSG00000007338.11	1114.01	-0.260105	0.138779	-1.87425	0.0608965	0.838677
Magi1	ENSMUSG00000045095.17	2218.93	0.261011	0.139288	1.8739	0.0609442	0.838677
Ifitm1	ENSMUSG00000025491.15	58.7587	0.81477	0.434851	1.87368	0.0609749	0.838677
Dnaaf6b	ENSMUSG00000042433.3	3.15168	-3.08802	1.6486	-1.87312	0.0610521	NA
Gm13442	ENSMUSG00000085737.2	1.55446	4.10088	2.18948	1.873	0.0610689	NA
Ints2	ENSMUSG00000018068.14	694.894	0.394339	0.210642	1.87208	0.0611955	0.838677
mt-Tl2	ENSMUSG00000064366.1	3.24098	3.2148	1.71728	1.87203	0.0612025	NA
Ubtd2	ENSMUSG00000044949.5	249.865	0.358792	0.19167	1.87192	0.061217	0.838677
Ciita	ENSMUSG00000022504.11	4.10849	2.47032	1.32003	1.87141	0.0612884	NA
Tnrc6c	ENSMUSG00000025571.14	3998.89	0.338072	0.180674	1.87116	0.0613223	0.838677
Bach1	ENSMUSG00000025612.6	306.42	0.365571	0.195383	1.87105	0.0613378	0.838677
Zbtb43	ENSMUSG00000026788.14	719.784	0.342594	0.18312	1.87087	0.0613624	0.838677
AI838599	ENSMUSG00000085180.2	2.97115	-2.99215	1.59947	-1.87072	0.0613838	NA
Fhl4	ENSMUSG00000050035.8	27.998	0.860467	0.459989	1.87062	0.0613972	0.838677
Gm2981	ENSMUSG00000111027.2	119.305	0.57327	0.30654	1.87013	0.061466	0.838677
Snx30	ENSMUSG00000028385.15	1583.3	0.287658	0.15382	1.87009	0.0614711	0.838677
9330118I20Rik	ENSMUSG00000108242.2	18.1852	1.04985	0.561445	1.86991	0.0614959	0.838677
Ctxn2	ENSMUSG00000074872.4	217.673	-0.399204	0.213556	-1.86931	0.0615792	0.838677
Ak5	ENSMUSG00000039058.12	9196.19	-0.245658	0.131421	-1.86924	0.061589	0.838677
Sfrp4	ENSMUSG00000021319.8	64.3381	0.638454	0.341608	1.86897	0.0616274	0.838677
Gm18101	ENSMUSG00000110726.2	83.8744	-0.614228	0.328658	-1.8689	0.061637	0.838677
Prkrip1	ENSMUSG00000039737.12	638.146	-0.307137	0.16435	-1.8688	0.0616508	0.838677
Ddit4l	ENSMUSG00000046818.8	247.195	0.468703	0.250854	1.86843	0.0617019	0.838677
Spats2l	ENSMUSG00000038305.16	437.027	-0.414157	0.221709	-1.86802	0.061759	0.838677
Cep192	ENSMUSG00000024542.10	325.821	0.342207	0.183198	1.86796	0.0617675	0.838677
6030442K20Rik	ENSMUSG00000097760.3	14.6252	1.19704	0.640861	1.86787	0.0617806	0.838677
Gm42756	ENSMUSG00000104674.3	141.101	0.492758	0.263813	1.86783	0.0617857	0.838677
Peli2	ENSMUSG00000021846.11	750.933	0.295223	0.158066	1.86772	0.0618013	0.838677
Diras2	ENSMUSG00000047842.8	7043.25	0.22318	0.119495	1.86769	0.0618053	0.838677
Nemp2	ENSMUSG00000043015.16	183.035	0.442731	0.237048	1.86768	0.0618062	0.838677
Chd1	ENSMUSG00000023852.15	725.209	0.383771	0.205532	1.86721	0.0618728	0.838677
Armh1	ENSMUSG00000060268.13	18.3893	-1.12746	0.603846	-1.86714	0.0618824	0.838677
Itpr2	ENSMUSG00000030287.16	751.71	0.333627	0.178687	1.8671	0.0618874	0.838677
8430406P12Rik	ENSMUSG00000113432.2	20.012	1.01672	0.544563	1.86703	0.0618969	0.838677
Apobec2	ENSMUSG00000040694.5	3.63371	-2.61071	1.39861	-1.86664	0.0619514	NA
Zfp938	ENSMUSG00000062931.16	351.009	0.484858	0.259771	1.86648	0.0619741	0.839146
Ankhd1	ENSMUSG00000024483.20	1330.91	0.512384	0.274579	1.86607	0.0620319	0.839351
Gm14843	ENSMUSG00000083897.2	2.53289	3.75569	2.01348	1.86527	0.0621432	NA
Bmper	ENSMUSG00000031963.9	119.389	0.486283	0.260818	1.86446	0.0622576	0.841249
Klhl15	ENSMUSG00000043929.17	333.743	0.471604	0.252944	1.86446	0.0622578	0.841249
Helt	ENSMUSG00000047171.9	1.79485	4.31744	2.31601	1.86417	0.0622973	NA
Gm41804	ENSMUSG00000118280.2	11.1224	1.37539	0.738008	1.86366	0.0623701	0.841885
4930483P17Rik	ENSMUSG00000116772.3	15.4818	-1.72981	0.928456	-1.8631	0.0624484	0.841885
Gm52988	ENSMUSG00000118094.2	3.29875	3.07085	1.64852	1.86279	0.0624916	NA
Mbtd1	ENSMUSG00000059474.14	671.874	0.408208	0.219142	1.86276	0.0624964	0.841885
Gm42715	ENSMUSG00000107023.3	2099.99	0.33375	0.179199	1.86245	0.0625393	0.841885
Kdm4c	ENSMUSG00000028397.14	888.265	0.285626	0.153363	1.86242	0.0625444	0.841885
Atp13a3	ENSMUSG00000022533.15	1542.37	0.379796	0.20394	1.86229	0.0625615	0.841885
1700003F12Rik	ENSMUSG00000038523.11	8.74487	-1.6129	0.866246	-1.86195	0.0626106	0.841969
Ypel3	ENSMUSG00000042675.16	4945.29	-0.271665	0.145958	-1.86125	0.062709	0.842716
Myh2	ENSMUSG00000033196.18	6.45089	1.7895	0.961877	1.86043	0.0628248	NA
Fhdc1	ENSMUSG00000041842.16	120.238	-0.674351	0.362562	-1.85996	0.062891	0.844031
Gm57234	ENSMUSG00000119958.1	286.914	0.46242	0.24862	1.85995	0.0628926	0.844031
Cfap65	ENSMUSG00000047021.15	345.772	-0.593237	0.319069	-1.85927	0.0629886	0.844742
Gm16066	ENSMUSG00000082848.2	2.95203	-2.98381	1.60507	-1.859	0.0630278	NA
Gm42664	ENSMUSG00000106099.2	62.5619	1.05688	0.568647	1.85859	0.0630849	0.84497
Rasgrf2	ENSMUSG00000021708.19	3045.84	0.322641	0.173598	1.85855	0.0630915	0.84497
Gm20039	ENSMUSG00000109923.2	1.558	4.10409	2.20924	1.85769	0.0632129	NA
Gm56862	ENSMUSG00000121092.1	148.383	0.647525	0.348565	1.85769	0.0632133	0.845999
Cmbl	ENSMUSG00000022235.16	183.99	-0.63516	0.341996	-1.85721	0.0632808	0.845999
Il1rapl1	ENSMUSG00000052372.11	187.282	0.553324	0.298166	1.85575	0.0634886	0.845999
Gm43654	ENSMUSG00000105804.2	8.12771	1.94025	1.04573	1.8554	0.0635395	0.845999
Zfp131	ENSMUSG00000094870.9	1014.29	0.271893	0.14655	1.8553	0.0635535	0.845999
Gm49711	ENSMUSG00000116930.2	86.1728	-0.510236	0.275052	-1.85505	0.0635885	0.845999
Vcan	ENSMUSG00000021614.17	562.572	0.389198	0.209858	1.85458	0.0636567	0.845999
Xkr5	ENSMUSG00000039814.16	2.13446	3.49902	1.887	1.85427	0.0637001	NA
Nedd8	ENSMUSG00000010376.16	2178.57	-0.317229	0.171095	-1.85411	0.063723	0.845999
Hnrnpll	ENSMUSG00000024095.16	1609.38	0.278877	0.150436	1.85379	0.063769	0.845999
Acer2	ENSMUSG00000038007.15	161.994	0.495834	0.267479	1.85373	0.0637778	0.845999
Btc	ENSMUSG00000082361.7	6.71177	-1.77501	0.95766	-1.85349	0.0638122	NA
Rdh5	ENSMUSG00000025350.16	511.102	-0.506783	0.273456	-1.85325	0.0638466	0.845999
Arhgef9	ENSMUSG00000025656.18	11531.4	0.260208	0.140417	1.8531	0.0638674	0.845999
Bin2	ENSMUSG00000098112.9	187.216	0.392272	0.211685	1.85309	0.0638691	0.845999
Sstr2	ENSMUSG00000047904.7	265.803	-0.367918	0.198547	-1.85305	0.0638748	0.845999
Or8b53	ENSMUSG00000061039.6	9.02792	1.5492	0.836102	1.85288	0.0638989	0.845999
Nlk	ENSMUSG00000017376.16	1451.33	0.258919	0.139745	1.85279	0.0639128	0.845999
Slc16a10	ENSMUSG00000019838.12	187.288	0.44494	0.240173	1.85258	0.0639421	0.845999
Rfx2	ENSMUSG00000024206.16	176.688	-0.474302	0.256022	-1.85258	0.0639422	0.845999
Gm43662	ENSMUSG00000105571.2	6.16684	2.14494	1.15816	1.85203	0.0640221	NA
Gm22200	ENSMUSG00000089239.3	1.52123	4.0738	2.19964	1.85203	0.0640221	NA
Chst15	ENSMUSG00000030930.15	1668.02	0.319912	0.172774	1.85162	0.0640808	0.846702
Zfp507	ENSMUSG00000044452.11	724.405	0.308971	0.166891	1.85133	0.0641216	0.846702
B230217C12Rik	ENSMUSG00000050538.9	1089.77	0.258286	0.139515	1.85131	0.0641245	0.846702
Krt75	ENSMUSG00000022986.6	3.38687	-3.19443	1.72603	-1.85074	0.0642071	NA
Abhd8	ENSMUSG00000007950.10	5622.02	-0.239595	0.129477	-1.85048	0.0642441	0.847378
Tex54	ENSMUSG00000090840.3	3.81901	-2.65494	1.43516	-1.84992	0.0643249	NA
Tpi1	ENSMUSG00000023456.17	11645.2	-0.279412	0.151072	-1.84953	0.0643809	0.847378
Nckap1	ENSMUSG00000027002.14	19251.5	0.246623	0.133377	1.84907	0.0644477	0.847378
Eml5	ENSMUSG00000051166.11	3691.18	0.397869	0.215189	1.84893	0.0644682	0.847378
Rasgrp1	ENSMUSG00000027347.20	15701.9	0.326893	0.176831	1.84862	0.0645124	0.847378
Tmem74	ENSMUSG00000054409.6	453.369	0.420652	0.227614	1.84809	0.0645893	0.847378
4930567H12Rik	ENSMUSG00000110629.2	2.17848	-3.46693	1.87603	-1.84801	0.0646013	NA
Dnajc28	ENSMUSG00000039763.11	368.238	-0.333788	0.180631	-1.84789	0.0646176	0.847378
Gm16006	ENSMUSG00000090002.3	9.96378	-1.60271	0.867732	-1.84701	0.0647453	0.847378
Mosmo	ENSMUSG00000046096.8	1614.64	0.319651	0.173092	1.84671	0.0647888	0.847378
Slc2a9	ENSMUSG00000005107.14	108.93	0.562803	0.304813	1.84639	0.0648356	0.847378
Gm2573	ENSMUSG00000115017.2	82.7085	-0.539745	0.29238	-1.84604	0.0648869	0.847378
Adh5	ENSMUSG00000028138.9	1327.26	-0.31151	0.168755	-1.84593	0.0649024	0.847378
Inpp5f	ENSMUSG00000042105.19	2732.2	0.253792	0.137501	1.84575	0.064928	0.847378
Ap2s1	ENSMUSG00000008036.12	3291.45	-0.370798	0.20092	-1.8455	0.0649645	0.847378
Gm33312	ENSMUSG00000113249.2	2.22575	-3.48916	1.89064	-1.84549	0.0649665	NA
Tpp2	ENSMUSG00000041763.15	1375.72	0.353712	0.191677	1.84536	0.0649858	0.847378
Ly6h	ENSMUSG00000022577.18	4521.6	-0.395531	0.214346	-1.84529	0.0649951	0.847378
Eno3	ENSMUSG00000060600.16	170.053	-0.398721	0.216148	-1.84467	0.0650859	0.847378
Cfap221	ENSMUSG00000036962.13	20.051	-1.16553	0.631977	-1.84426	0.0651451	0.847378
Amz1	ENSMUSG00000050022.17	190.371	-0.549227	0.297844	-1.84401	0.065182	0.847378
Blvra	ENSMUSG00000001999.16	345.997	-0.328268	0.178096	-1.84321	0.0652985	0.847378
Dclre1a	ENSMUSG00000025077.15	222.319	0.360098	0.195365	1.8432	0.0652998	0.847378
Rnf150	ENSMUSG00000047747.11	2158.5	0.298963	0.162252	1.84259	0.0653892	0.847378
Phf6	ENSMUSG00000025626.17	659.302	0.407754	0.221341	1.8422	0.0654464	0.847378
2010004M13Rik	ENSMUSG00000120250.1	86.2643	-0.530441	0.287941	-1.84219	0.065448	0.847378
Mertk	ENSMUSG00000014361.6	1286	0.330253	0.17931	1.8418	0.0655045	0.847378
Gm45640	ENSMUSG00000109812.2	28.1946	0.955835	0.519	1.84168	0.0655214	0.847378
Tnni3	ENSMUSG00000035458.16	28.2264	-0.907677	0.492995	-1.84115	0.0655996	0.847378
Lhpp	ENSMUSG00000030946.14	598.508	-0.342986	0.186306	-1.84099	0.0656235	0.847378
Ccdc85a	ENSMUSG00000032878.17	2617.25	0.421298	0.228845	1.84097	0.0656254	0.847378
Fcf1	ENSMUSG00000021243.15	230.618	-0.41866	0.227461	-1.84058	0.0656827	0.847378
Gm37928	ENSMUSG00000104362.2	241.68	0.429519	0.23337	1.84051	0.0656934	0.847378
Ppp4r3b	ENSMUSG00000020463.16	1048.75	0.368165	0.200035	1.8405	0.0656942	0.847378
Atp8a1	ENSMUSG00000037685.16	6382.23	0.290443	0.157856	1.83993	0.0657785	0.847378
Mdh1	ENSMUSG00000020321.17	15496.1	-0.313638	0.170468	-1.83987	0.0657881	0.847378
4930432E11Rik	ENSMUSG00000046958.11	3.00598	-3.05763	1.66204	-1.83968	0.0658147	NA
Erich2	ENSMUSG00000075302.11	32.5215	-1.03724	0.563822	-1.83966	0.0658185	0.847378
Dtl	ENSMUSG00000037474.14	26.491	0.893433	0.485686	1.83953	0.0658375	0.847378
Ormdl3	ENSMUSG00000038150.8	1617.36	-0.264436	0.143756	-1.83948	0.0658446	0.847378
Usp9x	ENSMUSG00000031010.18	2577.58	0.434394	0.23616	1.8394	0.0658561	0.847378
Zfp810	ENSMUSG00000066829.8	487.576	0.340011	0.184929	1.8386	0.065974	0.847378
Ticam2	ENSMUSG00000056130.11	24.2751	0.925832	0.50366	1.83821	0.0660317	0.847378
Ccdc96	ENSMUSG00000050677.3	61.5088	-0.657649	0.357777	-1.83815	0.0660398	0.847378
Stoml1	ENSMUSG00000032333.7	1788.9	-0.318058	0.173049	-1.83796	0.0660686	0.847378
Celf1	ENSMUSG00000005506.17	6025.52	0.343353	0.186816	1.83793	0.0660732	0.847378
Tex35	ENSMUSG00000026592.14	2.47703	3.7072	2.0173	1.83771	0.0661051	NA
Gstt1	ENSMUSG00000001663.11	187.354	-0.480972	0.261745	-1.83756	0.0661276	0.847378
Casd1	ENSMUSG00000015189.13	1761.53	0.278297	0.15146	1.83744	0.0661454	0.847378
9130221H12Rik	ENSMUSG00000090330.3	226.699	-0.355869	0.193685	-1.83736	0.066157	0.847378
Atp5pd	ENSMUSG00000034566.11	1935.03	-0.310864	0.16926	-1.8366	0.0662685	0.848254
Mansc1	ENSMUSG00000032718.5	223.498	0.407825	0.222171	1.83563	0.0664118	0.849206
Atp5po	ENSMUSG00000022956.12	2282.82	-0.349683	0.190533	-1.83529	0.0664631	0.849206
A230006K03Rik	ENSMUSG00000068151.9	52.9303	0.870453	0.474303	1.83522	0.0664724	0.849206
Nars2	ENSMUSG00000018995.13	294.821	-0.333225	0.181771	-1.83322	0.0667704	0.85246
Rps25-ps1	ENSMUSG00000067344.8	232.787	-0.440568	0.240376	-1.83283	0.0668278	0.852639
5830462I19Rik	ENSMUSG00000091102.2	2.26561	-3.52934	1.92571	-1.83275	0.0668403	NA
Naa50	ENSMUSG00000022698.18	1888.33	0.323886	0.176751	1.83244	0.0668857	0.852826
Slc7a2	ENSMUSG00000031596.16	905.831	0.351278	0.191773	1.83174	0.0669906	0.853079
Dnah11	ENSMUSG00000018581.16	88.3312	-0.739815	0.403889	-1.83173	0.0669923	0.853079
Dytn	ENSMUSG00000069085.6	3.56145	-2.57492	1.4064	-1.83086	0.0671209	NA
Kics2	ENSMUSG00000053684.9	303.863	0.33405	0.182499	1.83042	0.0671875	0.85501
Psmc5	ENSMUSG00000020708.13	3936.85	-0.284194	0.155294	-1.83004	0.0672445	0.855183
Tmed3	ENSMUSG00000032353.10	612.67	-0.298898	0.16345	-1.82868	0.0674474	0.857209
Stxbp6	ENSMUSG00000046314.17	3879.94	0.419211	0.229319	1.82807	0.0675397	0.857234
Cdc27	ENSMUSG00000020687.14	1377.5	0.359902	0.196925	1.82761	0.0676087	0.857234
Fxyd1	ENSMUSG00000036570.15	1261.63	-0.325187	0.178	-1.82689	0.0677166	0.857234
9330188P03Rik	ENSMUSG00000115149.3	57.5402	0.625708	0.342507	1.82685	0.0677228	0.857234
4930579G24Rik	ENSMUSG00000027811.10	36.9852	0.755011	0.413289	1.82683	0.0677246	0.857234
Prkcsh	ENSMUSG00000003402.15	2816.18	-0.272284	0.149104	-1.82613	0.0678301	0.857234
Gins4	ENSMUSG00000031546.7	374.099	-0.345854	0.189395	-1.8261	0.0678356	0.857234
Zfp729b	ENSMUSG00000058093.14	240.812	0.529619	0.290028	1.82609	0.0678362	0.857234
A330015K06Rik	ENSMUSG00000104093.3	43.9721	0.76718	0.420129	1.82606	0.0678414	0.857234
Gm9525	ENSMUSG00000116580.2	4.64041	-2.21435	1.21274	-1.82591	0.0678631	NA
Epha7	ENSMUSG00000028289.13	5617.02	0.452697	0.247986	1.8255	0.0679264	0.857588
Nap1l4	ENSMUSG00000059119.10	2831.32	-0.24681	0.135219	-1.82527	0.0679604	0.857588
Ap4e1	ENSMUSG00000001998.16	371.159	0.382799	0.209752	1.82501	0.0680002	0.857588
Pcdhb18	ENSMUSG00000048347.6	127.641	0.526232	0.288438	1.82442	0.0680885	0.85815
Rpl17-ps4	ENSMUSG00000084345.4	1.47936	-3.99177	2.18864	-1.82386	0.0681734	NA
Apip	ENSMUSG00000010911.13	282.873	-0.376912	0.20667	-1.82374	0.0681911	0.858893
Ern1	ENSMUSG00000020715.10	393.672	0.399482	0.21918	1.82262	0.0683606	0.860477
Atf7	ENSMUSG00000099083.8	1108.65	0.420439	0.230762	1.82196	0.0684612	0.86051
Gm45853	ENSMUSG00000110635.2	6.64936	1.8373	1.00855	1.82172	0.0684976	NA
Zfp945	ENSMUSG00000059142.17	289.296	0.424457	0.233012	1.82161	0.0685138	0.86051
Mtmr10	ENSMUSG00000030522.15	626.265	0.303895	0.166828	1.8216	0.0685149	0.86051
Ptprc	ENSMUSG00000026395.17	104.61	0.537481	0.295084	1.82145	0.0685381	0.86051
Gm11110	ENSMUSG00000079414.5	21.2671	0.983645	0.540469	1.81998	0.0687617	0.861572
BC035947	ENSMUSG00000090486.3	31.529	-0.871308	0.478822	-1.81969	0.068806	0.861572
Itpr3	ENSMUSG00000042644.10	119.264	0.475633	0.261454	1.81918	0.0688834	0.861572
Anxa7	ENSMUSG00000021814.18	2580.42	-0.268475	0.147598	-1.81896	0.0689171	0.861572
Irs1	ENSMUSG00000055980.3	584.351	0.392042	0.215534	1.81893	0.0689215	0.861572
Ash1l	ENSMUSG00000028053.14	4392.54	0.353829	0.194529	1.8189	0.0689265	0.861572
Unc13b	ENSMUSG00000028456.19	1803.97	0.268689	0.147722	1.81888	0.0689292	0.861572
Tex15	ENSMUSG00000009628.15	35.9223	-0.877743	0.482785	-1.81809	0.0690511	0.861847
Gspt1	ENSMUSG00000062203.16	1767.48	0.312811	0.172068	1.81795	0.0690718	0.861847
Zfp72	ENSMUSG00000069184.5	130.239	0.545192	0.299936	1.8177	0.0691104	0.861847
Gm27008	ENSMUSG00000098108.9	3.80716	-2.64124	1.45322	-1.81751	0.0691389	NA
Plppr4	ENSMUSG00000044667.13	9479.12	0.295137	0.162423	1.81709	0.0692038	0.861847
St8sia3	ENSMUSG00000056812.15	3974.41	0.240864	0.132563	1.81697	0.069221	0.861847
Wipf1	ENSMUSG00000075284.11	369.67	0.311642	0.171523	1.81691	0.0692313	0.861847
Macroh2a1	ENSMUSG00000015937.16	2768.26	-0.239	0.131566	-1.81658	0.0692813	0.861847
Cpq	ENSMUSG00000039007.11	375.231	-0.415806	0.228987	-1.81585	0.0693936	0.861847
Rit1	ENSMUSG00000028057.15	795.141	-0.313931	0.172906	-1.81562	0.0694287	0.861847
Marcks	ENSMUSG00000069662.6	3436.54	0.299672	0.165111	1.81498	0.0695273	0.861847
Gm4707	ENSMUSG00000091831.7	149.852	-0.442689	0.243946	-1.8147	0.0695701	0.861847
Gm6728	ENSMUSG00000091408.4	111.93	-0.487505	0.268678	-1.81446	0.0696075	0.861847
Gm20008	ENSMUSG00000117183.2	109.029	0.813054	0.448124	1.81435	0.0696239	0.861847
Mecp2	ENSMUSG00000031393.17	3558.09	0.345369	0.190413	1.81379	0.0697098	0.861847
Gpr63	ENSMUSG00000040372.3	161.518	0.730936	0.403026	1.81362	0.0697364	0.861847
Anapc13	ENSMUSG00000035048.14	569.507	-0.382505	0.210942	-1.81332	0.0697822	0.861847
Stxbp5	ENSMUSG00000019790.18	3532.52	0.289228	0.159505	1.81329	0.0697871	0.861847
Cyp26b1	ENSMUSG00000063415.13	521.463	0.998482	0.550664	1.81323	0.0697961	0.861847
Slc12a6	ENSMUSG00000027130.16	2764.43	0.330876	0.182525	1.81277	0.0698676	0.861847
Ramp3	ENSMUSG00000041046.8	216.972	-1.37066	0.756144	-1.8127	0.0698783	0.861847
Slc4a4	ENSMUSG00000060961.17	4872.56	0.307917	0.169878	1.81258	0.0698964	0.861847
Gm14326	ENSMUSG00000078862.11	90.8397	0.521819	0.287943	1.81223	0.0699502	0.861847
Myo3a	ENSMUSG00000025716.15	1.47595	-3.98883	2.20138	-1.81197	0.0699911	NA
Gm17833	ENSMUSG00000106484.2	5.98146	2.07605	1.14579	1.81189	0.0700036	NA
Dnajb11	ENSMUSG00000004460.18	1870.18	-0.267414	0.1476	-1.81175	0.0700255	0.861847
Stip1	ENSMUSG00000024966.10	5790.72	-0.229156	0.126499	-1.81153	0.0700593	0.861847
9530036O11Rik	ENSMUSG00000097726.8	6.52154	-1.73705	0.959049	-1.81122	0.0701063	NA
Zbtb25	ENSMUSG00000056459.15	267.925	0.35874	0.198067	1.81121	0.0701086	0.861847
Cpxm2	ENSMUSG00000030862.14	73.7011	-0.545022	0.300926	-1.81115	0.0701173	0.861847
Id1	ENSMUSG00000042745.10	306.771	-0.360375	0.199024	-1.81071	0.0701858	0.861847
Gm6210	ENSMUSG00000107951.2	9.9582	-1.64302	0.90745	-1.81059	0.0702046	0.861847
Rxfp3	ENSMUSG00000060735.5	139.85	-0.544544	0.300773	-1.81048	0.0702216	0.861847
Zfp273	ENSMUSG00000030446.18	100.592	0.513994	0.284109	1.80914	0.0704287	0.863393
Gm29483	ENSMUSG00000100546.3	76.8185	-0.588381	0.325234	-1.8091	0.0704354	0.863393
C630028M04Rik	ENSMUSG00000085515.2	1.48092	4.03975	2.23352	1.80869	0.0704987	NA
Slc14a2	ENSMUSG00000024552.17	31.7542	-1.20377	0.665587	-1.80859	0.0705147	0.863535
Rbp2	ENSMUSG00000032454.10	3.58277	-2.56435	1.41807	-1.80834	0.0705543	NA
Xpr1	ENSMUSG00000026469.15	3615.48	0.329506	0.182217	1.80831	0.0705577	0.863535
Tnfrsf13c	ENSMUSG00000068105.12	6.44252	1.75329	0.969599	1.80827	0.0705652	NA
Gm23262	ENSMUSG00000088948.3	5.35499	1.92292	1.06356	1.80801	0.0706046	NA
Gm35835	ENSMUSG00000110862.2	6.84134	-2.02163	1.11816	-1.808	0.070607	NA
Trak2	ENSMUSG00000026028.13	5442.02	0.247041	0.13664	1.80797	0.0706118	0.863535
Ucma	ENSMUSG00000026668.11	39.7075	-0.967976	0.535416	-1.8079	0.0706226	0.863535
Cdk20	ENSMUSG00000021483.9	262.266	-0.346918	0.19202	-1.80668	0.0708125	0.864143
Kat6b	ENSMUSG00000021767.20	1881.99	0.326595	0.180787	1.80652	0.0708372	0.864143
Gm43890	ENSMUSG00000108053.2	9.32264	1.47956	0.819054	1.80642	0.0708527	0.864143
Gm43481	ENSMUSG00000107000.2	165.61	0.437108	0.24199	1.80631	0.0708702	0.864143
Myt1l	ENSMUSG00000061911.16	6437.62	0.320456	0.177423	1.80617	0.0708919	0.864143
Cyld	ENSMUSG00000036712.16	3355.69	0.265303	0.146946	1.80544	0.0710057	0.864621
Gm48932	ENSMUSG00000115360.2	114.981	0.547739	0.303425	1.80519	0.0710456	0.864621
Klhl38	ENSMUSG00000022357.3	11.0466	1.41485	0.78384	1.80502	0.0710718	0.864621
Cyfip2	ENSMUSG00000020340.17	25773.4	0.272449	0.150962	1.80476	0.0711122	0.864621
Vps29	ENSMUSG00000029462.19	2500.56	0.245924	0.136282	1.80451	0.0711508	0.864621
Scn10a	ENSMUSG00000034533.11	1.85163	-4.32445	2.39738	-1.80383	0.0712583	NA
Trarg1	ENSMUSG00000046275.3	9.627	-1.39071	0.771133	-1.80346	0.0713165	0.866099
Rbm44	ENSMUSG00000070732.3	2.1703	-3.48784	1.93422	-1.80323	0.0713528	NA
Gm11870	ENSMUSG00000084408.2	16.6939	1.1692	0.648904	1.80181	0.071576	0.86758
Cdh22	ENSMUSG00000053166.15	400.523	0.349364	0.193925	1.80154	0.0716173	0.86758
Gm26903	ENSMUSG00000097836.2	1.50872	-4.0166	2.22965	-1.80145	0.0716325	NA
Prss12	ENSMUSG00000027978.10	383.626	0.412617	0.229067	1.8013	0.071656	0.86758
Cdk12	ENSMUSG00000003119.15	748.086	0.377122	0.20937	1.80123	0.0716671	0.86758
Gm38057	ENSMUSG00000102143.2	29.7763	0.894967	0.496889	1.80114	0.0716809	0.86758
Gm8099	ENSMUSG00000105787.2	502.878	-0.348402	0.193512	-1.80042	0.0717947	0.86758
Gm57105	ENSMUSG00000120813.1	4.41324	2.11804	1.17655	1.80022	0.0718256	NA
Megf11	ENSMUSG00000036466.18	309.195	-0.549463	0.30525	-1.80004	0.0718543	0.86758
Ccdc50	ENSMUSG00000038127.16	1422.2	0.296176	0.164583	1.79955	0.0719314	0.86758
Aamp	ENSMUSG00000006299.14	4146.82	-0.290385	0.161416	-1.79898	0.0720214	0.86758
Gm55737	ENSMUSG00002075361.1	56.4528	0.6885	0.382795	1.79862	0.0720795	0.86758
Npy1r	ENSMUSG00000036437.7	891.35	0.353451	0.196565	1.79814	0.0721553	0.86758
Ubap1l	ENSMUSG00000086228.4	61.5638	0.61959	0.344606	1.79797	0.0721825	0.86758
Gpr158	ENSMUSG00000045967.12	2770.64	0.259025	0.144067	1.79794	0.0721858	0.86758
Fbxw7	ENSMUSG00000028086.16	4435.29	0.238166	0.132469	1.7979	0.0721921	0.86758
Emx1	ENSMUSG00000033726.9	353.932	0.398299	0.221538	1.79788	0.0721959	0.86758
Adam10	ENSMUSG00000054693.15	1821.74	0.301272	0.167589	1.79768	0.0722271	0.86758
Acot12	ENSMUSG00000021620.5	21.7669	1.03166	0.573948	1.79748	0.0722597	0.86758
Kcnk6	ENSMUSG00000046410.11	90.4881	0.532751	0.296418	1.7973	0.0722881	0.86758
Gm12279	ENSMUSG00000087120.3	53.2564	0.614585	0.341959	1.79725	0.0722965	0.86758
Fyco1	ENSMUSG00000025241.17	2380.33	0.432948	0.240915	1.7971	0.0723204	0.86758
Adam3	ENSMUSG00000031553.17	2.11572	3.48503	1.93939	1.79697	0.0723396	NA
Nectin1	ENSMUSG00000032012.10	1688.74	-0.269101	0.149817	-1.7962	0.0724621	0.868611
Entpd6	ENSMUSG00000033068.17	2081.64	-0.255255	0.142151	-1.79565	0.0725495	0.868611
Rps6ka3	ENSMUSG00000031309.16	922.221	0.377108	0.210091	1.79498	0.0726574	0.868611
Gm56648	ENSMUSG00000120551.1	6.07769	1.8817	1.04915	1.79355	0.072885	NA
Rc3h2	ENSMUSG00000075376.11	1830.25	0.373016	0.208008	1.79328	0.0729283	0.868611
NaN	ENSMUSG00000121485.1	123.963	0.437496	0.24404	1.79272	0.0730177	0.868611
Gm31107	ENSMUSG00000114621.2	1.44659	-3.96384	2.21117	-1.79264	0.0730299	NA
Tas1r1	ENSMUSG00000028950.4	3.9794	-2.30218	1.28424	-1.79263	0.0730318	NA
Acad12	ENSMUSG00000042647.14	81.6027	-0.523348	0.291982	-1.7924	0.0730693	0.868611
Gm6043	ENSMUSG00000075245.5	8.98232	-1.51373	0.844621	-1.7922	0.0731012	0.868611
Eef2k	ENSMUSG00000035064.18	1081.25	0.259718	0.144924	1.79211	0.0731161	0.868611
Gm23111	ENSMUSG00000084601.4	2.41047	3.65727	2.04087	1.79202	0.0731305	NA
Zdhhc14	ENSMUSG00000034265.9	1413.95	-0.269503	0.150404	-1.79186	0.0731551	0.868611
Gpm6b	ENSMUSG00000031342.18	20193.7	0.256175	0.14298	1.79169	0.0731828	0.868611
Gtf2a1	ENSMUSG00000020962.15	836.275	0.292059	0.16302	1.79155	0.073205	0.868611
Ptgs2	ENSMUSG00000032487.9	732.598	0.312089	0.174206	1.79149	0.0732144	0.868611
Pcdhb6	ENSMUSG00000051678.5	73.0497	0.543947	0.30366	1.7913	0.0732446	0.868611
Cnot7	ENSMUSG00000031601.17	2071.58	0.286558	0.15998	1.79122	0.0732584	0.868611
Gm13123	ENSMUSG00000083708.2	49.9876	-0.660726	0.368926	-1.79095	0.073302	0.868611
Usp24	ENSMUSG00000028514.16	2461.77	0.283192	0.158133	1.79084	0.073319	0.868611
Tial1	ENSMUSG00000030846.16	3007.07	0.277962	0.155234	1.7906	0.0733568	0.868611
Mtm1	ENSMUSG00000031337.17	170.081	0.4075	0.227639	1.79012	0.0734353	0.868611
Flnb	ENSMUSG00000025278.10	2767.19	0.381652	0.213244	1.78974	0.0734956	0.868611
Cacna1d	ENSMUSG00000015968.19	1918.85	0.325899	0.182119	1.78948	0.0735371	0.868611
Gm9989	ENSMUSG00000056023.4	6.76201	1.8845	1.05319	1.78933	0.0735613	NA
Gnb3	ENSMUSG00000023439.12	7.1979	-1.71001	0.955726	-1.78923	0.0735778	0.868611
Vcp	ENSMUSG00000028452.8	1715.43	-0.26738	0.149469	-1.78886	0.0736371	0.868611
Rhbdf2	ENSMUSG00000020806.16	41.438	-0.704299	0.393776	-1.78858	0.0736831	0.868611
Scyl3	ENSMUSG00000026584.15	816.193	0.294744	0.164805	1.78845	0.0737039	0.868611
Dennd4a	ENSMUSG00000053641.10	1454.21	0.300657	0.168112	1.78844	0.0737057	0.868611
Otud7b	ENSMUSG00000038495.15	1761.8	0.250707	0.140187	1.78838	0.0737144	0.868611
1700087I21Rik	ENSMUSG00000115099.3	397.283	0.295628	0.165331	1.7881	0.0737596	0.868611
Manea	ENSMUSG00000040520.8	815.892	0.343087	0.191909	1.78776	0.0738142	0.868611
Pcdhb8	ENSMUSG00000045876.5	71.2695	0.643457	0.36002	1.78728	0.0738917	0.868611
Cldn3	ENSMUSG00000070473.5	15.7697	-1.34658	0.753424	-1.78728	0.073893	0.868611
4930550C14Rik	ENSMUSG00000005131.5	11.1578	-1.32844	0.74342	-1.78693	0.0739496	0.868611
Gm14964	ENSMUSG00000052188.7	118.772	-0.487476	0.272854	-1.78658	0.0740052	0.868611
Impdh2-ps	ENSMUSG00000071041.5	538.238	-0.305203	0.170832	-1.78657	0.0740074	0.868611
Zfp267	ENSMUSG00000033883.12	612.182	0.290749	0.162746	1.78651	0.0740162	0.868611
Trim33	ENSMUSG00000033014.13	1625.18	0.339022	0.18977	1.78649	0.0740204	0.868611
Npffr1	ENSMUSG00000020090.8	110.076	-0.737111	0.412693	-1.7861	0.0740832	0.868611
Gm37537	ENSMUSG00000103420.2	2.91326	3.03582	1.69974	1.78604	0.0740921	NA
Oprk1	ENSMUSG00000025905.15	19.1499	-1.28674	0.720452	-1.78601	0.074097	0.868611
Nutf2-ps1	ENSMUSG00000071497.5	16.5187	-1.0682	0.59822	-1.78563	0.0741591	0.868611
Tamalin	ENSMUSG00000000531.6	1582.71	0.305796	0.171278	1.78538	0.0742	0.868611
Lrrc7	ENSMUSG00000028176.14	1793.7	0.404043	0.226312	1.78534	0.0742067	0.868611
Cidea	ENSMUSG00000024526.10	220.558	-0.415583	0.23285	-1.78477	0.0742994	0.868611
Pygm	ENSMUSG00000032648.15	817.49	-0.377287	0.211424	-1.78451	0.074341	0.868611
Copz2	ENSMUSG00000018672.16	204.68	-0.482181	0.270256	-1.78417	0.0743968	0.868611
Ttc9	ENSMUSG00000042734.7	1045.56	0.278921	0.156392	1.78348	0.0745089	0.868611
Gm37776	ENSMUSG00000104037.2	28.9677	0.90971	0.510162	1.78318	0.0745571	0.868611
Atp11c	ENSMUSG00000062949.14	416.461	0.577516	0.323901	1.783	0.0745862	0.868611
Brca2	ENSMUSG00000041147.11	115.394	0.510424	0.286434	1.782	0.0747499	0.868611
Foxg1	ENSMUSG00000020950.11	3192.1	0.239178	0.134219	1.78199	0.0747504	0.868611
Tesc	ENSMUSG00000029359.14	1391.49	-0.317039	0.177935	-1.78177	0.0747874	0.868611
Aldh16a1	ENSMUSG00000007833.16	170.381	-0.438888	0.246365	-1.78145	0.0748384	0.868611
Gatd3a	ENSMUSG00000053329.8	1987.99	-0.313856	0.176184	-1.7814	0.0748464	0.868611
Usp16	ENSMUSG00000025616.15	1092.81	0.262207	0.147236	1.78086	0.074935	0.868611
Pygo2	ENSMUSG00000047824.14	1461.02	-0.247098	0.138759	-1.78077	0.0749495	0.868611
Gm37452	ENSMUSG00000103882.2	2.04467	3.3999	1.9096	1.78042	0.0750067	NA
Fam124b	ENSMUSG00000043230.3	2.04867	3.42399	1.92314	1.78042	0.0750077	NA
Gm55574	ENSMUSG00002075283.1	8.06892	1.50345	0.844658	1.77995	0.0750842	0.868611
1700001O22Rik	ENSMUSG00000044320.15	115.604	0.605521	0.340209	1.77985	0.0751005	0.868611
Gm47982	ENSMUSG00000113288.2	74.7266	0.690286	0.387846	1.77979	0.0751101	0.868611
Gm14023	ENSMUSG00000085498.3	9.65489	-1.37737	0.773963	-1.77963	0.0751357	0.868611
Dmd	ENSMUSG00000045103.20	1474.92	0.379255	0.213118	1.77956	0.0751482	0.868611
Mrip-ps	ENSMUSG00000098404.2	242.639	0.500329	0.281156	1.77954	0.0751514	0.868611
Gm56656	ENSMUSG00000120718.1	21.4181	-0.991064	0.556932	-1.77951	0.0751568	0.868611
Gm49227	ENSMUSG00000115469.2	11.723	-1.28516	0.722204	-1.77949	0.0751594	0.868611
Gm7684	ENSMUSG00000110657.2	20.09	0.975633	0.548274	1.77946	0.0751643	0.868611
Kit	ENSMUSG00000005672.13	2000.76	-0.459834	0.258468	-1.77907	0.0752275	0.868611
Gm45579	ENSMUSG00000110389.2	3.28562	2.57177	1.44558	1.77906	0.0752293	NA
Cggbp1	ENSMUSG00000054604.8	1369.55	0.319425	0.179565	1.77888	0.0752587	0.868611
Gm3815	ENSMUSG00000118088.2	62.2505	-0.577391	0.324654	-1.77848	0.0753253	0.868611
Gm5867	ENSMUSG00000043484.4	105.233	-0.480907	0.270425	-1.77834	0.0753484	0.868611
Rftn1	ENSMUSG00000039316.15	330.823	-0.501618	0.282087	-1.77824	0.0753644	0.868611
Lratd1	ENSMUSG00000020607.8	2757.89	0.382205	0.215007	1.77764	0.0754637	0.868629
Plch2	ENSMUSG00000029055.18	3967.08	-0.299139	0.168288	-1.77754	0.0754788	0.868629
Shisa7	ENSMUSG00000053550.14	8063.34	0.361744	0.203522	1.77742	0.0754984	0.868629
Avpi1	ENSMUSG00000018821.4	336.601	-0.476781	0.268293	-1.77709	0.0755535	0.868755
Gt(ROSA)26Sor	ENSMUSG00000086429.11	166.725	0.570318	0.321023	1.77657	0.0756398	0.868961
Gm6938	ENSMUSG00000087586.2	1.52476	4.07705	2.29506	1.77645	0.0756587	NA
Mkln1	ENSMUSG00000025609.16	2707	0.272937	0.153642	1.77644	0.0756597	0.868961
Iqgap2	ENSMUSG00000021676.11	4256.78	0.407483	0.229446	1.77594	0.0757428	0.869039
Rp2	ENSMUSG00000060090.17	293.064	0.398477	0.22445	1.77535	0.0758397	0.869039
Sap30bpos	ENSMUSG00000087064.2	29.4419	-1.10572	0.622874	-1.77519	0.0758672	0.869039
Bicd1	ENSMUSG00000003452.16	854.219	0.398769	0.224645	1.77511	0.07588	0.869039
Dip2c	ENSMUSG00000048264.17	2456.6	0.263178	0.148265	1.77505	0.0758893	0.869039
Elof1	ENSMUSG00000013822.8	869.013	-0.318791	0.17964	-1.77461	0.0759628	0.869039
Eif5	ENSMUSG00000021282.18	3968.93	0.261318	0.147263	1.77449	0.0759816	0.869039
1500004A13Rik	ENSMUSG00000098912.9	937.852	0.295862	0.166752	1.77426	0.0760199	0.869039
Gm10865	ENSMUSG00000116505.2	3.92748	2.39035	1.34726	1.77423	0.0760253	NA
H2al2a	ENSMUSG00000062651.5	1.43976	-3.95772	2.23146	-1.7736	0.0761288	NA
Rpl10a-ps4	ENSMUSG00000080198.3	1.43976	-3.95772	2.23146	-1.7736	0.0761288	NA
Mindy3	ENSMUSG00000026767.13	1313.28	0.268188	0.151234	1.77333	0.0761739	0.870228
Inha	ENSMUSG00000032968.5	599.998	-0.292252	0.16485	-1.77284	0.0762557	0.870228
Spef2	ENSMUSG00000072663.13	179.886	-0.427957	0.241398	-1.77283	0.0762566	0.870228
Fam181b	ENSMUSG00000051515.12	401.152	-0.383313	0.216249	-1.77256	0.0763022	0.870243
Arfgef1	ENSMUSG00000067851.12	2828.55	0.299417	0.168953	1.7722	0.0763619	0.87042
Pitpnm3	ENSMUSG00000040543.17	1502.61	0.246128	0.138928	1.77162	0.0764571	0.871
Zdhhc7	ENSMUSG00000031823.15	890.757	-0.275247	0.155419	-1.771	0.0765613	0.871151
B4galnt3	ENSMUSG00000041372.11	21.1806	1.03477	0.584432	1.77056	0.0766347	0.871151
Fh1	ENSMUSG00000026526.15	1923.16	-0.285263	0.16113	-1.7704	0.0766611	0.871151
Pcsk4	ENSMUSG00000020131.15	77.591	-0.647259	0.365655	-1.77014	0.0767044	0.871151
Rps6kb1	ENSMUSG00000020516.16	1160.13	0.336948	0.190365	1.77001	0.0767255	0.871151
Pet100	ENSMUSG00000087687.4	526.566	-0.322846	0.182407	-1.76992	0.07674	0.871151
Llph-ps2	ENSMUSG00000083364.5	51.318	-0.667792	0.377352	-1.76968	0.0767803	0.871151
Chi3l1	ENSMUSG00000064246.11	275.098	-0.41102	0.2323	-1.76935	0.0768347	0.87117
Git1	ENSMUSG00000011877.14	15265.6	0.362697	0.205093	1.76845	0.0769849	0.87117
Rpl10-ps6	ENSMUSG00000080885.2	1.4517	4.01423	2.27069	1.76784	0.0770873	NA
Lamc1	ENSMUSG00000026478.15	1020.4	0.323858	0.183201	1.76777	0.0770995	0.87117
Jak3	ENSMUSG00000031805.18	158.99	0.393948	0.222913	1.76727	0.0771829	0.87117
Foxf2	ENSMUSG00000038402.3	94.8061	0.541001	0.306182	1.76693	0.0772402	0.87117
Kif5b	ENSMUSG00000006740.15	5354.41	0.265544	0.150296	1.76681	0.0772595	0.87117
Dusp16	ENSMUSG00000030203.18	370.049	0.312921	0.177117	1.76675	0.0772699	0.87117
Pcnt	ENSMUSG00000001151.11	1050.39	0.257717	0.145875	1.7667	0.0772792	0.87117
Atf6	ENSMUSG00000026663.7	2716.31	0.333863	0.188988	1.76658	0.0772982	0.87117
Cep70	ENSMUSG00000056267.15	673.775	0.301531	0.170714	1.76629	0.0773475	0.87117
Scube3	ENSMUSG00000038677.15	122.396	-0.730958	0.413903	-1.76601	0.0773935	0.87117
Dgcr6	ENSMUSG00000003531.16	1188.19	-0.353774	0.200365	-1.76564	0.0774554	0.87117
1700066M21Rik	ENSMUSG00000038323.4	510.911	0.315987	0.179008	1.76521	0.0775291	0.87117
Smcr8	ENSMUSG00000049323.9	1154.11	0.308061	0.174538	1.76501	0.0775629	0.87117
Stxbp5l	ENSMUSG00000022829.15	771.515	0.975657	0.553162	1.76378	0.0777688	0.87117
Gm11675	ENSMUSG00000082272.2	155.663	-0.477613	0.270792	-1.76376	0.0777722	0.87117
Zfx	ENSMUSG00000079509.11	556.484	0.343912	0.195017	1.7635	0.0778158	0.87117
Stmnd1	ENSMUSG00000063529.4	8.55026	-1.96517	1.1144	-1.76343	0.0778288	0.87117
Arel1	ENSMUSG00000042350.14	3919.22	0.252363	0.143126	1.76322	0.0778632	0.87117
Med13l	ENSMUSG00000018076.13	2875.81	0.41863	0.237454	1.763	0.0779011	0.87117
4933431E20Rik	ENSMUSG00000086968.10	3326.75	0.239795	0.136019	1.76296	0.077908	0.87117
Pcdhb22	ENSMUSG00000073591.5	306.877	0.346174	0.19637	1.76286	0.0779238	0.87117
Naip5	ENSMUSG00000071203.7	31.6258	0.791428	0.449103	1.76224	0.0780281	0.87117
Mast4	ENSMUSG00000034751.18	2026.27	0.351704	0.199582	1.7622	0.078035	0.87117
Prpsap1	ENSMUSG00000015869.18	1147.08	-0.233835	0.132701	-1.76212	0.0780484	0.87117
6330549D23Rik	ENSMUSG00000045327.8	74.4152	0.551233	0.312842	1.76202	0.0780661	0.87117
H2-K2	ENSMUSG00000121503.1	54.3448	0.619386	0.351525	1.762	0.07807	0.87117
Mios	ENSMUSG00000042447.14	511.958	0.296647	0.168364	1.76193	0.0780807	0.87117
Dok4	ENSMUSG00000040631.9	536.059	-0.313049	0.177696	-1.76171	0.0781182	0.87117
Wdr26	ENSMUSG00000038733.15	3651.27	0.271327	0.154036	1.76145	0.0781618	0.87117
Spa17	ENSMUSG00000001948.11	81.8605	-0.639403	0.363036	-1.76126	0.0781939	0.87117
Ndufa8	ENSMUSG00000026895.8	2786.29	-0.317843	0.180525	-1.76066	0.0782961	0.87117
Gm7278	ENSMUSG00000080950.2	9.36276	-1.40249	0.796627	-1.76054	0.0783165	0.87117
Scin	ENSMUSG00000002565.17	25.9543	-0.915007	0.519812	-1.76027	0.0783628	0.87117
Rel	ENSMUSG00000020275.10	142.903	0.483359	0.274595	1.76026	0.0783636	0.87117
Inava	ENSMUSG00000041605.17	100.946	-0.482807	0.274294	-1.76018	0.0783768	0.87117
9330136K24Rik	ENSMUSG00000097781.2	30.3198	0.807836	0.459024	1.7599	0.0784247	0.87117
Itga11	ENSMUSG00000032243.9	182.974	0.422904	0.240337	1.75963	0.0784706	0.87117
Bivm	ENSMUSG00000041684.12	581.367	0.298378	0.16959	1.7594	0.0785089	0.87117
Ykt6	ENSMUSG00000002741.10	2264.67	-0.256166	0.14565	-1.75879	0.0786139	0.871424
Eya4	ENSMUSG00000010461.17	117.09	0.526974	0.299649	1.75864	0.0786391	0.871424
Zfp51	ENSMUSG00000023892.9	79.2209	0.624062	0.354886	1.75849	0.0786647	0.871424
Cpne2	ENSMUSG00000034361.11	833.592	-0.948353	0.539409	-1.75813	0.0787248	0.871599
Dynlt1-ps1	ENSMUSG00000082691.7	86.1391	-0.517042	0.294219	-1.75734	0.07886	0.872343
A930015P04Rik	ENSMUSG00000114526.2	3.82013	2.33776	1.33041	1.75718	0.0788879	NA
Mrps12	ENSMUSG00000045948.9	874.236	-0.31452	0.179029	-1.75681	0.0789495	0.872343
Gm9174	ENSMUSG00000058745.5	7.39967	-1.56544	0.891294	-1.75636	0.0790265	0.872343
Lyar	ENSMUSG00000067367.10	321.323	-0.330375	0.188107	-1.75632	0.0790343	0.872343
Kctd2	ENSMUSG00000016940.19	1858.9	-0.28308	0.161181	-1.75629	0.0790393	0.872343
Ubxn2b	ENSMUSG00000028243.6	1412.3	0.289789	0.165011	1.75618	0.079058	0.872343
Gm37984	ENSMUSG00000104210.2	3.38486	2.61602	1.49011	1.75559	0.0791579	NA
Clspn	ENSMUSG00000042489.16	42.5234	0.816802	0.465311	1.75539	0.0791925	0.872773
Gm14270	ENSMUSG00000084013.2	239.996	-0.360075	0.205186	-1.75488	0.0792806	0.872773
Zfyve26	ENSMUSG00000066440.6	743.703	0.298574	0.170148	1.75479	0.0792945	0.872773
Zdhhc8	ENSMUSG00000060166.7	2371.49	0.259008	0.147601	1.75478	0.0792974	0.872773
Prr13	ENSMUSG00000023048.14	1221.35	-0.262601	0.14966	-1.75465	0.0793188	0.872773
Gm49552	ENSMUSG00000116243.2	7.83079	1.58574	0.904192	1.75376	0.0794716	0.873457
Nbeal1	ENSMUSG00000073664.12	518.384	0.477311	0.27219	1.75359	0.0795	0.873457
Brwd1	ENSMUSG00000022914.18	3202.66	0.266008	0.1517	1.75351	0.0795141	0.873457
Pou3f4	ENSMUSG00000056854.5	100.418	0.461683	0.263359	1.75305	0.0795926	0.873496
2610028H24Rik	ENSMUSG00000009114.18	3.82726	-2.25579	1.28678	-1.75305	0.0795929	NA
Dzip1	ENSMUSG00000042156.17	3130.25	0.272789	0.155615	1.75297	0.0796065	0.873496
Ppp3r1	ENSMUSG00000033953.11	22452.2	0.281867	0.160859	1.75226	0.0797287	0.873972
0610043K17Rik	ENSMUSG00000087361.8	15.1844	1.0772	0.614775	1.75218	0.0797429	0.873972
Nrg3	ENSMUSG00000041014.18	846.217	0.291815	0.166594	1.75165	0.0798332	0.873972
Gm26616	ENSMUSG00000102425.2	7.60925	1.55179	0.885922	1.75161	0.0798411	0.873972
Dgke	ENSMUSG00000000276.12	2340.33	0.237909	0.135837	1.75143	0.079872	0.873972
Ubn2	ENSMUSG00000038538.18	1770.56	0.412184	0.23548	1.7504	0.0800494	0.875072
Piga	ENSMUSG00000031381.17	257.681	0.359022	0.205133	1.75019	0.0800851	0.875072
Ppip5k2	ENSMUSG00000040648.16	686.344	0.342517	0.195752	1.74975	0.0801611	0.875072
Gdi1	ENSMUSG00000015291.11	17643.4	-0.23891	0.136553	-1.74959	0.0801898	0.875072
Mthfd1l	ENSMUSG00000040675.18	281.21	-0.330915	0.189142	-1.74956	0.080195	0.875072
Glyat	ENSMUSG00000063683.13	2.89094	-3.91867	2.24047	-1.74904	0.080284	NA
Spaca6	ENSMUSG00000080316.12	1233.23	0.280575	0.160443	1.74875	0.0803337	0.875102
Cdk2ap2	ENSMUSG00000024856.11	508.551	-0.300191	0.171668	-1.74867	0.0803477	0.875102
Dynlt5	ENSMUSG00000028523.15	6.69482	-1.78667	1.02183	-1.74849	0.0803786	NA
Polr1g	ENSMUSG00000047649.10	622.49	-0.30654	0.175325	-1.74841	0.0803934	0.875102
Cfh	ENSMUSG00000026365.16	515.732	0.527876	0.301935	1.74831	0.0804107	0.875102
Nav2	ENSMUSG00000052512.18	2393.56	0.355814	0.203525	1.74825	0.0804201	0.875102
Gm43272	ENSMUSG00000105632.2	72.7042	0.547352	0.313317	1.74696	0.0806443	0.876213
Hkdc1	ENSMUSG00000020080.9	94.4816	0.606074	0.347104	1.74609	0.0807959	0.876213
Tacc1	ENSMUSG00000065954.12	4182.32	0.323295	0.185171	1.74593	0.0808234	0.876213
Trpm4	ENSMUSG00000038260.11	277.216	0.368887	0.211288	1.74589	0.0808299	0.876213
Nrsn2	ENSMUSG00000059361.7	1712.41	-0.443343	0.253939	-1.74587	0.0808342	0.876213
Ergic3	ENSMUSG00000005881.14	2587.41	-0.253861	0.145422	-1.74569	0.0808651	0.876213
Zc3h12c	ENSMUSG00000035164.9	291.372	0.50952	0.291894	1.74556	0.0808867	0.876213
Serinc3	ENSMUSG00000017707.10	6301.44	0.250065	0.143276	1.74533	0.0809268	0.876213
Ttc36	ENSMUSG00000039438.8	6.82685	-1.88381	1.0797	-1.74476	0.0810267	NA
Slc9a7	ENSMUSG00000037341.15	217.928	0.6289	0.3606	1.74404	0.081153	0.876213
Gm11954	ENSMUSG00000084170.2	1.96819	3.37296	1.93412	1.74393	0.0811717	NA
Vps37a	ENSMUSG00000031600.12	1441.4	0.319977	0.183482	1.74392	0.0811738	0.876213
Dyrk1a	ENSMUSG00000022897.16	2270.32	0.25164	0.144297	1.74391	0.0811755	0.876213
Gm42853	ENSMUSG00000107021.2	83.5834	-0.55515	0.318422	-1.74344	0.0812566	0.876213
Adamts3	ENSMUSG00000043635.13	333.943	0.358173	0.205442	1.74342	0.0812598	0.876213
Ak1	ENSMUSG00000026817.15	2690.19	-0.248776	0.142766	-1.74254	0.0814132	0.876213
Slc26a4	ENSMUSG00000020651.9	593.571	-0.305185	0.175145	-1.74247	0.081426	0.876213
Gm28536	ENSMUSG00000100927.2	9.90701	-1.56107	0.895914	-1.74244	0.081432	0.876213
Gm28077	ENSMUSG00000099715.3	2.04879	3.42683	1.96709	1.74208	0.0814938	NA
Adcy1	ENSMUSG00000020431.6	31263.3	0.815077	0.467945	1.74182	0.0815394	0.876213
4930447F24Rik	ENSMUSG00000102224.6	10.5772	1.28117	0.735566	1.74175	0.0815523	0.876213
Drd1	ENSMUSG00000021478.7	114.426	0.438922	0.252038	1.74149	0.0815977	0.876213
Tagln3	ENSMUSG00000022658.11	6266.98	-0.297234	0.170702	-1.74124	0.0816409	0.876213
Gm30437	ENSMUSG00000108804.2	10.5917	-1.37685	0.79108	-1.74047	0.0817762	0.876213
Atp6v1f	ENSMUSG00000004285.13	1705.04	-0.297262	0.170847	-1.73993	0.0818709	0.876213
Amacr	ENSMUSG00000022244.8	295.482	-0.323719	0.186081	-1.73966	0.0819182	0.876213
Lrig2	ENSMUSG00000032913.14	1011.81	0.292325	0.16807	1.73931	0.0819804	0.876213
Mier3	ENSMUSG00000032727.15	580.083	0.364833	0.209792	1.73903	0.0820302	0.876213
Tmem132d	ENSMUSG00000034310.9	339.784	0.434111	0.249647	1.7389	0.0820522	0.876213
Gng13	ENSMUSG00000025739.14	500.221	-0.402863	0.231691	-1.73879	0.0820716	0.876213
Stxbp2	ENSMUSG00000004626.15	1230.96	0.251123	0.144426	1.73876	0.0820765	0.876213
Ugcg	ENSMUSG00000028381.9	1616.8	0.311108	0.178939	1.73863	0.0821003	0.876213
4930570G19Rik	ENSMUSG00000085084.9	303.496	0.393497	0.226401	1.73806	0.0822011	0.876213
Park7	ENSMUSG00000028964.15	3204.49	-0.298765	0.17191	-1.73792	0.0822251	0.876213
Gm8543	ENSMUSG00000111684.2	1.4104	-3.93197	2.26316	-1.73738	0.0823198	NA
4930578G10Rik	ENSMUSG00000054885.13	4.17289	2.3323	1.34243	1.73738	0.0823205	NA
Gm20754	ENSMUSG00000103428.3	126.707	0.441422	0.254076	1.73736	0.0823232	0.876213
Nudc-ps1	ENSMUSG00000110331.2	632.953	-0.309849	0.17835	-1.73731	0.082332	0.876213
H2-M6-ps	ENSMUSG00000083534.2	7.1589	1.74315	1.00341	1.73722	0.0823477	0.876213
Gm5844	ENSMUSG00000082896.2	631.069	-0.274037	0.157789	-1.73673	0.0824354	0.876213
Zfp300	ENSMUSG00000031079.13	57.889	0.581031	0.334567	1.73667	0.0824458	0.876213
C79130	ENSMUSG00000105741.2	25.2809	0.882866	0.508393	1.73658	0.0824611	0.876213
Gm26685	ENSMUSG00000097281.3	3.42962	-3.14382	1.81049	-1.73645	0.0824837	NA
Celsr3	ENSMUSG00000023473.14	3892.37	0.378006	0.217734	1.73609	0.0825488	0.876213
Gm34934	ENSMUSG00000115100.2	18.9265	-1.00689	0.580088	-1.73575	0.082608	0.876213
Zfr	ENSMUSG00000022201.17	8656.41	0.24747	0.14259	1.73553	0.0826463	0.876213
[truncated: 54,885 more rows]

## Sheet: cortex_HFD_vs_Normal_12wk
GeneName	ENSG	baseMean	log2FoldChange Normal/HFD	lfcSE	stat	pvalue	padj
Lcn2	ENSMUSG00000026822.15	144.218	6.17056	1.06998	5.767	8.06964e-09	0.000259399
Gm56716	ENSMUSG00000120954.1	18.9933	-3.5242	0.721204	-4.88655	1.02616e-06	0.0132266
Nos1	ENSMUSG00000029361.19	1016.16	-0.876349	0.180689	-4.85003	1.2344e-06	0.0132266
Ptpn14	ENSMUSG00000026604.18	260.687	-0.855822	0.20925	-4.08994	4.31481e-05	0.299777
Gm11966	ENSMUSG00000080904.2	702.981	0.618194	0.154278	4.007	6.1494e-05	0.299777
Otof	ENSMUSG00000062372.14	929.133	-0.657865	0.16519	-3.98247	6.82022e-05	0.299777
Klhl11	ENSMUSG00000048732.6	322.77	-1.16758	0.293805	-3.97401	7.06729e-05	0.299777
Ctla2a	ENSMUSG00000044258.11	93.6453	1.07926	0.275253	3.92098	8.81882e-05	0.299777
Adcyap1	ENSMUSG00000024256.8	570.137	0.709401	0.181219	3.9146	9.05551e-05	0.299777
Gm45640	ENSMUSG00000109812.2	62.9232	-1.82755	0.467753	-3.90709	9.34137e-05	0.299777
Gm27000	ENSMUSG00000097961.2	730.476	-0.810094	0.210274	-3.85257	0.000116883	0.299777
Dgkg	ENSMUSG00000022861.18	849.388	-0.796425	0.207615	-3.83606	0.000125022	0.299777
Atp2b4	ENSMUSG00000026463.18	7420.31	-0.627531	0.163798	-3.83112	0.00012756	0.299777
Scn5a	ENSMUSG00000032511.18	64.8006	-1.50681	0.393897	-3.8254	0.000130561	0.299777
Tcp11l1	ENSMUSG00000027175.11	331.234	-1.16181	0.30575	-3.79986	0.000144777	0.310258
Sh3pxd2a	ENSMUSG00000053617.13	1697.38	-0.555996	0.148341	-3.74809	0.00017819	0.32761
Kmt2d	ENSMUSG00000048154.18	4839.45	-0.822033	0.219555	-3.74409	0.000181048	0.32761
Bcl9l	ENSMUSG00000063382.7	1607.12	-0.558449	0.149887	-3.72579	0.000194707	0.32761
Zfp831	ENSMUSG00000050600.6	979.118	-0.74711	0.200753	-3.72153	0.000198016	0.32761
Kmt2a	ENSMUSG00000002028.14	4530.95	-0.842606	0.226957	-3.71263	0.000205119	0.32761
Gm57395	ENSMUSG00000121184.1	85.0874	-1.82098	0.491908	-3.70186	0.000214024	0.32761
Rtl8b	ENSMUSG00000067924.5	1135.39	0.478389	0.130037	3.67886	0.000234283	0.339602
Ly6a	ENSMUSG00000075602.11	624.919	0.696227	0.189731	3.66954	0.000242988	0.339602
Pigx	ENSMUSG00000023791.19	273.774	0.636059	0.175272	3.62898	0.000284548	0.381117
Zfp469	ENSMUSG00000043903.5	150.259	-0.97147	0.270197	-3.59541	0.000323879	0.416444
Gm37608	ENSMUSG00000103831.2	40.7	-2.41855	0.679231	-3.56071	0.000369852	0.452957
Spata13	ENSMUSG00000021990.17	221.826	-0.666744	0.188278	-3.54128	0.000398194	0.452957
Ndufb1	ENSMUSG00000113902.2	1147.34	0.483722	0.136921	3.53286	0.000411094	0.452957
Spen	ENSMUSG00000040761.17	1949.83	-0.857787	0.244037	-3.51499	0.000439765	0.452957
Rbis	ENSMUSG00000078784.9	269.439	0.667059	0.18998	3.5112	0.000446096	0.452957
Uqcrb	ENSMUSG00000021520.5	625.571	0.554169	0.158089	3.50543	0.000455878	0.452957
Ptk7	ENSMUSG00000023972.11	280.173	-0.611366	0.174513	-3.50327	0.000459591	0.452957
Chchd2	ENSMUSG00000070493.4	1405.8	0.591989	0.169133	3.50015	0.000465005	0.452957
Soga1	ENSMUSG00000055485.7	347.434	-1.10551	0.319653	-3.45846	0.000543263	0.495538
Setd1b	ENSMUSG00000038384.17	1407.06	-0.614131	0.177739	-3.45524	0.000549793	0.495538
Gm37509	ENSMUSG00000104379.2	32.4344	-1.92418	0.557294	-3.45272	0.000554965	0.495538
Stard9	ENSMUSG00000033705.18	517.997	-0.862924	0.250867	-3.43977	0.000582208	0.497042
Oprd1	ENSMUSG00000050511.2	514.62	-0.894129	0.260433	-3.43324	0.000596406	0.497042
Nol4l	ENSMUSG00000061411.13	1745.09	-0.553102	0.162044	-3.41329	0.000641845	0.497042
Nhsl2	ENSMUSG00000079481.12	1484.07	-0.738704	0.216477	-3.4124	0.000643939	0.497042
Rps6ka2	ENSMUSG00000023809.11	1925.49	-0.519625	0.152321	-3.41138	0.000646349	0.497042
Fat4	ENSMUSG00000046743.7	317.409	-0.783487	0.229756	-3.41009	0.000649425	0.497042
Gm57112	ENSMUSG00000120377.1	10.2779	-3.19155	0.94306	-3.38425	0.000713731	0.509771
Kdm6b	ENSMUSG00000018476.8	935.739	-0.687083	0.203029	-3.38416	0.000713975	0.509771
Ankrd52	ENSMUSG00000014498.10	2355.19	-0.705814	0.209104	-3.37543	0.000737009	0.509771
Mideas	ENSMUSG00000042507.16	672.481	-0.622898	0.18466	-3.37322	0.000742951	0.509771
Maml3	ENSMUSG00000061143.16	403.2	-0.731743	0.217055	-3.37123	0.000748332	0.509771
Cntnap5c	ENSMUSG00000038048.9	57.6929	-1.39665	0.414863	-3.36653	0.000761207	0.509771
Gm44167	ENSMUSG00000108297.2	33.0025	-1.7786	0.530289	-3.35401	0.000796489	0.517245
Gm43339	ENSMUSG00000105382.2	13.527	-2.98203	0.890577	-3.34842	0.000812735	0.517245
Gm16098	ENSMUSG00000086754.3	10.7808	2.64719	0.791212	3.34574	0.000820641	0.517245
Bahcc1	ENSMUSG00000039741.17	708.788	-0.684406	0.205891	-3.32411	0.000887007	0.524935
Gm5815	ENSMUSG00000046952.10	24.5779	-1.6055	0.483995	-3.31719	0.000909266	0.524935
Kcnn3	ENSMUSG00000000794.10	407.363	-0.643485	0.194278	-3.31219	0.000925683	0.524935
Epha6	ENSMUSG00000055540.16	300.641	-0.846041	0.255456	-3.31189	0.000926671	0.524935
Efnb1	ENSMUSG00000031217.9	460.607	-0.661326	0.19991	-3.30812	0.000939248	0.524935
Gm26871	ENSMUSG00000097311.9	62.8258	-1.40415	0.424502	-3.30777	0.000940413	0.524935
Gm42656	ENSMUSG00000106841.2	25.705	-2.14919	0.650132	-3.30577	0.000947153	0.524935
Ttc28	ENSMUSG00000033209.18	456.693	-0.794538	0.241088	-3.29563	0.000982	0.527129
Rnf213	ENSMUSG00000070327.15	304.028	-0.679002	0.206565	-3.28712	0.00101219	0.527129
Slc16a14	ENSMUSG00000026220.7	142.347	-0.776787	0.236421	-3.28561	0.00101763	0.527129
Slc24a4	ENSMUSG00000041771.15	653.665	-0.86562	0.263499	-3.28509	0.00101949	0.527129
Dnmt3a	ENSMUSG00000020661.16	2656.03	-0.485698	0.14835	-3.274	0.00106037	0.527129
Atm	ENSMUSG00000034218.17	432.188	-0.755687	0.230893	-3.27289	0.00106452	0.527129
Gm45893	ENSMUSG00000110525.2	8.37719	-3.16146	0.966059	-3.27253	0.0010659	0.527129
Pcp2	ENSMUSG00000004630.19	15.1924	-2.44836	0.751792	-3.2567	0.00112716	0.54898
Gm55377	ENSMUSG00000117102.2	40.5989	-1.78798	0.549917	-3.25136	0.00114856	0.551052
Gm47766	ENSMUSG00000112336.2	23.2461	-1.84787	0.57009	-3.24136	0.00118961	0.562353
Trpc5	ENSMUSG00000041710.5	145.596	-1.1637	0.360309	-3.22973	0.00123907	0.566503
Igsf9b	ENSMUSG00000034275.20	4754.4	-0.785498	0.243639	-3.22402	0.00126403	0.566503
Mir1188	ENSMUSG00000080406.3	9.91028	-2.87978	0.893383	-3.22345	0.00126656	0.566503
Il17rd	ENSMUSG00000040717.7	94.4425	-0.833619	0.258918	-3.21962	0.0012836	0.566503
Gm49125	ENSMUSG00000115148.2	39.3391	-1.69005	0.525382	-3.2168	0.00129629	0.566503
Mir8114	ENSMUSG00000099227.3	791.575	-0.786361	0.244586	-3.21507	0.00130413	0.566503
Gm45743	ENSMUSG00000110540.2	72.6526	-1.25248	0.390727	-3.20552	0.0013482	0.575226
Zfhx2	ENSMUSG00000040721.10	2233.31	-0.71974	0.224768	-3.20215	0.00136406	0.575226
St3gal1	ENSMUSG00000013846.11	743.673	-0.57139	0.178745	-3.19667	0.00139022	0.575226
Kcnj6	ENSMUSG00000043301.17	860.936	-0.894663	0.280393	-3.19074	0.00141908	0.575226
Slc4a11	ENSMUSG00000074796.11	66.4803	-1.04086	0.326217	-3.1907	0.0014193	0.575226
Gm15422	ENSMUSG00000082738.2	66.0954	1.02254	0.320896	3.18653	0.00143991	0.575226
Gm20662	ENSMUSG00000093456.8	455.974	-0.660819	0.207992	-3.17714	0.00148736	0.575226
Zfp704	ENSMUSG00000040209.13	1717	-0.616257	0.194247	-3.17255	0.00151108	0.575226
Npcd	ENSMUSG00000089837.10	2730.78	-0.633454	0.199838	-3.16984	0.00152524	0.575226
Zkscan16	ENSMUSG00000038630.9	506.692	-0.860661	0.271818	-3.16631	0.00154384	0.575226
Cdyl2	ENSMUSG00000031758.11	148.524	-1.01035	0.319253	-3.16472	0.00155231	0.575226
Dpy19l3	ENSMUSG00000043671.15	1513.98	-0.462864	0.146271	-3.16443	0.00155386	0.575226
Shank1	ENSMUSG00000038738.16	24572.1	-0.582477	0.184102	-3.16387	0.00155684	0.575226
C2cd4c	ENSMUSG00000045912.10	560.83	-0.517616	0.164031	-3.1556	0.0016017	0.581951
Ago3	ENSMUSG00000028842.16	1773.42	-0.622755	0.197585	-3.15184	0.00162246	0.581951
Crtc1	ENSMUSG00000003575.14	6656.12	-0.488783	0.15514	-3.1506	0.00162936	0.581951
Gpc6	ENSMUSG00000058571.12	168.704	-0.859177	0.273131	-3.14566	0.00165711	0.58536
Kctd16	ENSMUSG00000051401.8	506.174	-0.906319	0.288527	-3.14119	0.00168263	0.587913
Grin2b	ENSMUSG00000030209.15	14259.7	-0.719822	0.229554	-3.13574	0.00171422	0.591353
Gm16323	ENSMUSG00000087435.2	55.31	-1.02433	0.32693	-3.13318	0.00172926	0.591353
Pdzd2	ENSMUSG00000022197.17	2461.38	-0.620062	0.198413	-3.12511	0.00177741	0.595832
4933427D14Rik	ENSMUSG00000107877.3	891.65	-0.53633	0.171638	-3.12477	0.00177943	0.595832
Dnah7b	ENSMUSG00000041144.13	51.0818	-1.08398	0.347336	-3.12083	0.00180342	0.597637
A230006K03Rik	ENSMUSG00000068151.9	87.4287	-1.19807	0.384572	-3.11533	0.0018374	0.599545
Hrk	ENSMUSG00000046607.7	871.961	-0.549051	0.176695	-3.10735	0.00188774	0.599545
Gm37266	ENSMUSG00000102600.2	12.3379	-2.49579	0.805646	-3.09788	0.00194911	0.599545
Cdh4	ENSMUSG00000000305.13	815.815	-0.57026	0.184154	-3.09664	0.00195729	0.599545
Kif21b	ENSMUSG00000041642.19	3849.27	-0.500203	0.161546	-3.09635	0.00195916	0.599545
Aff2	ENSMUSG00000031189.13	200.995	-1.15725	0.373862	-3.09539	0.00196555	0.599545
Pcdh1	ENSMUSG00000051375.16	8163.66	-0.557959	0.180282	-3.09493	0.00196861	0.599545
Apc2	ENSMUSG00000020135.14	4456.61	-0.606473	0.195986	-3.09447	0.00197162	0.599545
Hba-a2	ENSMUSG00000069917.8	563.711	0.709063	0.229349	3.09163	0.00199059	0.599545
Pde11a	ENSMUSG00000075270.12	64.9253	-1.22335	0.395795	-3.09087	0.00199569	0.599545
B130055M24Rik	ENSMUSG00000086502.3	114.56	-0.961645	0.312382	-3.07843	0.00208097	0.607315
Flrt1	ENSMUSG00000047787.9	943.918	-0.725894	0.235861	-3.07763	0.00208651	0.607315
Mbd6	ENSMUSG00000025409.15	1587.48	-0.393146	0.127873	-3.07451	0.00210848	0.607315
Slc37a4	ENSMUSG00000032114.10	609.983	0.466431	0.151739	3.07391	0.00211275	0.607315
Igfbp7	ENSMUSG00000036256.14	670.192	0.528884	0.172221	3.07097	0.00213367	0.607315
Gm1043	ENSMUSG00000117286.2	1941.7	-0.494786	0.161126	-3.07079	0.00213491	0.607315
Itpkb	ENSMUSG00000038855.11	934.695	-0.446088	0.145687	-3.06197	0.00219883	0.620012
Xkr7	ENSMUSG00000042631.8	43.8982	-1.53139	0.502209	-3.04931	0.00229365	0.641126
Nav1	ENSMUSG00000009418.18	3312.22	-0.65403	0.21509	-3.04072	0.00236012	0.649367
Gm12941	ENSMUSG00000084088.2	14.4332	-2.23105	0.73383	-3.04029	0.00236354	0.649367
Arid3b	ENSMUSG00000004661.16	234.437	-0.663738	0.219059	-3.02995	0.00244593	0.653575
Zfp609	ENSMUSG00000040524.10	1437.05	-0.65019	0.214815	-3.02674	0.00247209	0.653575
Gm45793	ENSMUSG00000109150.2	54.0663	-1.70653	0.564154	-3.02493	0.00248687	0.653575
Ryr3	ENSMUSG00000057378.16	587.447	-0.628665	0.207946	-3.02321	0.00250108	0.653575
Egr3	ENSMUSG00000033730.5	7298.53	-0.5054	0.167245	-3.02192	0.00251177	0.653575
Fras1	ENSMUSG00000034687.9	785.172	-0.623556	0.206488	-3.01982	0.00252924	0.653575
Exph5	ENSMUSG00000034584.4	526.843	-0.908663	0.301451	-3.0143	0.00257575	0.653575
Tac1	ENSMUSG00000061762.13	268.2	0.746958	0.247907	3.01306	0.00258627	0.653575
Shank2	ENSMUSG00000037541.23	7913.32	-0.563979	0.187218	-3.01241	0.00259179	0.653575
Dchs1	ENSMUSG00000036862.16	346.236	-0.64533	0.214339	-3.01079	0.00260573	0.653575
Zmiz1	ENSMUSG00000007817.16	4479.39	-0.573519	0.190664	-3.00801	0.00262963	0.653575
Eno1b	ENSMUSG00000059040.6	308.368	-0.665614	0.221385	-3.00658	0.00264201	0.653575
Shisal1	ENSMUSG00000062760.12	970.548	-0.460152	0.153055	-3.00645	0.00264317	0.653575
Gm9517	ENSMUSG00000104103.2	16.6027	-1.88199	0.629502	-2.98964	0.00279302	0.682376
Sstr4	ENSMUSG00000037014.5	185.738	-0.941608	0.315192	-2.98741	0.00281348	0.682376
Ahnak	ENSMUSG00000069833.14	728.259	-0.593186	0.198677	-2.98568	0.00282946	0.682376
Atp5pb	ENSMUSG00000000563.18	4273.45	0.392834	0.131644	2.98405	0.00284456	0.682376
Pxdn	ENSMUSG00000020674.18	2031.83	-0.579154	0.194502	-2.97762	0.00290496	0.688317
Dlgap2	ENSMUSG00000047495.16	1784.58	-0.677967	0.227746	-2.97686	0.00291215	0.688317
Ep300	ENSMUSG00000055024.13	1968.07	-0.560336	0.18867	-2.96993	0.00297871	0.69891
Vash1	ENSMUSG00000021256.6	469.302	-0.655141	0.221171	-2.96215	0.00305503	0.711622
Zbtb20	ENSMUSG00000022708.17	1235.92	-0.703355	0.237972	-2.95563	0.00312033	0.721175
Mrip-ps	ENSMUSG00000098404.2	241.919	-0.899803	0.305153	-2.9487	0.00319119	0.721175
Lrg1	ENSMUSG00000037095.9	119.198	0.778357	0.263973	2.94862	0.00319191	0.721175
Ago2	ENSMUSG00000036698.12	2810.37	-0.58557	0.198667	-2.94749	0.00320363	0.721175
Tnrc18	ENSMUSG00000039477.17	3204.07	-0.48151	0.163477	-2.94542	0.00322514	0.721175
Kmt2c	ENSMUSG00000038056.16	2296.16	-0.653193	0.221851	-2.94429	0.00323698	0.721175
Chd3	ENSMUSG00000018474.19	14425.4	-0.4129	0.140354	-2.94184	0.00326264	0.721175
Rimbp2	ENSMUSG00000029420.15	7102.8	-0.506055	0.172091	-2.94062	0.00327552	0.721175
Dnhd1	ENSMUSG00000030882.20	320.706	-0.580745	0.197865	-2.93505	0.0033349	0.724116
Cacna1c	ENSMUSG00000051331.17	2898.99	-0.521115	0.177726	-2.93214	0.00336638	0.724116
Bicra	ENSMUSG00000070808.5	945.687	-0.470825	0.160668	-2.93042	0.00338508	0.724116
2810025M15Rik	ENSMUSG00000049881.15	359.484	0.60449	0.206524	2.92697	0.00342285	0.724116
Wdcp	ENSMUSG00000051721.7	369.921	-0.559463	0.191172	-2.9265	0.00342804	0.724116
Ufsp1	ENSMUSG00000051502.8	210.857	0.567894	0.194415	2.92104	0.00348864	0.724116
Ubr4	ENSMUSG00000066036.15	6768.81	-0.618321	0.21168	-2.92101	0.00348894	0.724116
Mat2b	ENSMUSG00000042032.14	3616.93	0.427191	0.146501	2.91595	0.0035461	0.724116
Iqce	ENSMUSG00000036555.15	1104.84	-0.428854	0.147093	-2.91552	0.00355094	0.724116
Cmip	ENSMUSG00000034390.17	4599.67	-0.569256	0.195264	-2.91531	0.00355336	0.724116
Speg	ENSMUSG00000026207.17	5571.36	-0.383095	0.131483	-2.91365	0.00357235	0.724116
Chchd7	ENSMUSG00000042198.13	517.6	0.465983	0.160163	2.90944	0.00362081	0.724116
Tet3	ENSMUSG00000034832.16	1729.89	-0.606395	0.2085	-2.90838	0.00363312	0.724116
Mdn1	ENSMUSG00000058006.13	1762.88	-0.666553	0.229471	-2.90474	0.00367558	0.724116
Zfp382	ENSMUSG00000074220.11	156.908	-1.04162	0.358664	-2.90416	0.00368238	0.724116
Ark2c	ENSMUSG00000025427.16	2070.39	-0.505978	0.174285	-2.90317	0.00369409	0.724116
Ly6c1	ENSMUSG00000079018.11	668.23	0.550846	0.189814	2.90202	0.0037076	0.724116
Proser1	ENSMUSG00000049504.13	766.139	-0.453761	0.156377	-2.90171	0.00371132	0.724116
Gm48998	ENSMUSG00000115087.2	13.7682	-2.14738	0.740159	-2.90124	0.00371688	0.724116
Homer2	ENSMUSG00000025813.15	1610.66	-0.541888	0.187265	-2.89369	0.00380745	0.7345
Sult1a1	ENSMUSG00000030711.17	252.068	0.627682	0.217037	2.89206	0.00382726	0.7345
Gpr68	ENSMUSG00000047415.13	417.419	-0.797488	0.275895	-2.89055	0.00384567	0.7345
Tmem40	ENSMUSG00000059900.15	46.2202	1.0576	0.366088	2.88893	0.00386555	0.7345
Churc1	ENSMUSG00000090258.8	271.957	0.560554	0.194201	2.88646	0.00389603	0.7345
Gm14480	ENSMUSG00000081308.2	212.261	-0.672467	0.233124	-2.88459	0.00391928	0.7345
Lrrc7	ENSMUSG00000028176.14	1634.81	-0.609859	0.211485	-2.8837	0.00393027	0.7345
Mir770	ENSMUSG00000076451.3	333.399	-0.788705	0.273676	-2.88189	0.00395298	0.7345
A230001M10Rik	ENSMUSG00000105891.6	51.3158	-0.942487	0.327655	-2.87646	0.00402157	0.74033
Sh3pxd2b	ENSMUSG00000040711.9	571.363	-0.607917	0.211672	-2.87197	0.0040792	0.74033
Hprt	ENSMUSG00000025630.9	3084.6	0.389157	0.135549	2.87097	0.00409215	0.74033
Wfs1	ENSMUSG00000039474.14	3262.62	-0.445513	0.155472	-2.86555	0.00416285	0.74033
Amot	ENSMUSG00000041688.17	532.134	-0.501314	0.175012	-2.86446	0.0041772	0.74033
Taf13	ENSMUSG00000048100.14	381.861	0.45902	0.160269	2.86407	0.00418239	0.74033
Prrc2c	ENSMUSG00000040225.16	4244.49	-0.694891	0.242817	-2.86179	0.00421254	0.74033
Prdx4	ENSMUSG00000025289.16	299.891	0.601668	0.210355	2.86025	0.00423307	0.74033
Col6a3	ENSMUSG00000048126.17	85.5448	-0.871019	0.304585	-2.85969	0.00424054	0.74033
Unc13c	ENSMUSG00000062151.14	470.356	-0.528198	0.184772	-2.85864	0.00425456	0.74033
Macf1	ENSMUSG00000028649.23	10981.2	-0.604384	0.211435	-2.85849	0.00425665	0.74033
Acvr2b	ENSMUSG00000061393.15	87.5098	-1.0458	0.365896	-2.85818	0.00426073	0.74033
Cic	ENSMUSG00000005442.14	6001.32	-0.397928	0.139457	-2.8534	0.00432535	0.743695
H2-DMb2	ENSMUSG00000037548.16	9.00686	-2.30411	0.80771	-2.85265	0.00433568	0.743695
Zfp462	ENSMUSG00000060206.12	1083.23	-0.661228	0.23224	-2.84717	0.00441101	0.743695
Pkd1	ENSMUSG00000032855.7	3983.92	-0.550848	0.19351	-2.84662	0.0044186	0.743695
Plxnc1	ENSMUSG00000074785.6	1676.11	-0.41338	0.145249	-2.84601	0.00442711	0.743695
Parvb	ENSMUSG00000022438.7	590.393	-0.411785	0.144903	-2.84179	0.00448608	0.743695
Gm14539	ENSMUSG00000084830.3	1206.15	0.46216	0.16277	2.83934	0.00452066	0.743695
Ociad2	ENSMUSG00000029153.12	3498.75	0.372796	0.131409	2.83692	0.00455517	0.743695
Cyb5d1	ENSMUSG00000044795.13	113.617	-0.794648	0.280124	-2.83677	0.0045572	0.743695
Mmp16	ENSMUSG00000028226.16	425.793	-0.648096	0.228503	-2.83627	0.00456437	0.743695
Nup210	ENSMUSG00000030091.18	870.501	-0.464068	0.163631	-2.83607	0.00456719	0.743695
Rnf43	ENSMUSG00000034177.16	69.8068	-0.859925	0.303314	-2.83509	0.00458122	0.743695
Gm8850	ENSMUSG00000104181.2	4.63272	-4.61832	1.63005	-2.83324	0.00460785	0.743695
Slc9a7	ENSMUSG00000037341.15	188.292	-1.01468	0.358276	-2.83212	0.00462402	0.743695
Chd9	ENSMUSG00000056608.15	1834.29	-0.552325	0.195144	-2.83034	0.0046498	0.743695
Akap13	ENSMUSG00000066406.17	1744.69	-0.579891	0.204886	-2.83031	0.00465026	0.743695
Hspb3	ENSMUSG00000051456.5	96.7085	0.818527	0.289396	2.8284	0.00467815	0.744451
Shisa7	ENSMUSG00000053550.14	6149.04	-0.452762	0.160197	-2.82628	0.00470926	0.74571
Gm5182	ENSMUSG00000111942.2	410.42	-0.699469	0.247628	-2.82468	0.00473284	0.74577
Bsn	ENSMUSG00000032589.15	18228.8	-0.631068	0.22354	-2.82307	0.00475663	0.745863
Hivep3	ENSMUSG00000028634.18	2580.6	-0.693209	0.246322	-2.81424	0.00488933	0.761163
Mical3	ENSMUSG00000051586.18	4399.53	-0.508258	0.180717	-2.81245	0.00491662	0.761163
Gm38357	ENSMUSG00000103313.2	12.6432	-2.38509	0.848618	-2.81056	0.00494549	0.761163
Ywhaq	ENSMUSG00000076432.14	1519.57	0.447326	0.159171	2.81034	0.00494892	0.761163
Ahdc1	ENSMUSG00000037692.15	2335.42	-0.492352	0.175423	-2.80665	0.00500596	0.763105
Zfp169	ENSMUSG00000050954.16	245.652	-0.694351	0.247531	-2.8051	0.00503004	0.763105
Ptch1	ENSMUSG00000021466.13	1238.68	-0.432884	0.15433	-2.80493	0.00503276	0.763105
Cdk12	ENSMUSG00000003119.15	685.327	-0.525058	0.18744	-2.80121	0.00509121	0.766605
1700109H08Rik	ENSMUSG00000008307.12	99.2309	-0.909134	0.324641	-2.80042	0.00510355	0.766605
Sytl5	ENSMUSG00000054453.12	20.5972	-2.10699	0.75339	-2.79668	0.00516307	0.770111
A730060N03Rik	ENSMUSG00000092375.2	63.4698	-1.0246	0.366459	-2.79595	0.0051748	0.770111
Lama1	ENSMUSG00000032796.9	113.349	-0.653267	0.233814	-2.79396	0.00520676	0.771297
mt-Nd1	ENSMUSG00000064341.1	159689	0.522951	0.187421	2.79025	0.00526678	0.776609
Tmem132e	ENSMUSG00000020701.13	380.537	-0.51277	0.184097	-2.78533	0.00534733	0.778188
Smim19	ENSMUSG00000031534.16	525.463	0.414613	0.148911	2.7843	0.0053644	0.778188
Celf5	ENSMUSG00000034818.18	10788.5	-0.325115	0.116806	-2.78337	0.0053798	0.778188
Isg15	ENSMUSG00000035692.8	40.0688	1.06654	0.383238	2.78297	0.00538644	0.778188
Cdk5rap2	ENSMUSG00000039298.17	448.439	-0.530811	0.190833	-2.78154	0.00541011	0.778188
Gm36944	ENSMUSG00000102160.2	2.99659	-5.00457	1.7997	-2.78079	0.00542274	0.778188
Smad3	ENSMUSG00000032402.13	2578.46	-0.459506	0.165466	-2.77703	0.00548574	0.783729
Gm8066	ENSMUSG00000106237.2	76.6976	-0.839778	0.30268	-2.77447	0.00552914	0.786434
Ankhd1	ENSMUSG00000024483.20	1256.76	-0.760023	0.274119	-2.7726	0.00556097	0.787478
Pcp4	ENSMUSG00000090223.3	4692.58	0.455161	0.164256	2.77104	0.00558767	0.787788
Kcnk9	ENSMUSG00000036760.8	4678.23	-0.491273	0.177434	-2.76877	0.00562689	0.788209
Plec	ENSMUSG00000022565.16	9745.52	-0.511785	0.184892	-2.76803	0.0056397	0.788209
Clec2d	ENSMUSG00000030157.6	93.7799	0.915759	0.331206	2.76492	0.00569363	0.790872
Sntb2	ENSMUSG00000041308.7	854.514	-0.674995	0.2442	-2.7641	0.00570796	0.790872
Oxtr	ENSMUSG00000049112.10	193.653	-0.639166	0.231433	-2.76178	0.00574876	0.793107
Gm55328	ENSMUSG00000118029.2	290.045	-0.560349	0.203354	-2.75553	0.00585976	0.800939
Gm29438	ENSMUSG00000101823.2	4.1561	-4.45513	1.61834	-2.7529	0.00590692	0.800939
9430065F17Rik	ENSMUSG00000097360.9	32.4885	1.16598	0.424488	2.74679	0.00601823	0.800939
Il2rg	ENSMUSG00000031304.19	28.0187	1.29975	0.473225	2.74658	0.00602199	0.800939
Gm56721	ENSMUSG00000121015.1	79.6008	-1.34631	0.490261	-2.7461	0.00603084	0.800939
Itm2a	ENSMUSG00000031239.6	863.352	0.456087	0.166151	2.74502	0.00605072	0.800939
Mrtfb	ENSMUSG00000009569.15	8028.55	-0.552614	0.201349	-2.74456	0.00605915	0.800939
Adssl1	ENSMUSG00000011148.15	654.05	0.42887	0.156335	2.74328	0.00608279	0.800939
Kcna3	ENSMUSG00000047959.5	109.996	-1.15138	0.420269	-2.73962	0.00615096	0.800939
Foxk1	ENSMUSG00000056493.10	1929.44	-0.512306	0.187106	-2.73805	0.00618054	0.800939
Rtn4rl1	ENSMUSG00000045287.7	2855.49	-0.3658	0.133689	-2.73619	0.00621547	0.800939
Socs7	ENSMUSG00000038485.7	3966.26	-0.431994	0.157893	-2.736	0.00621914	0.800939
mt-Cytb	ENSMUSG00000064370.1	204339	0.36882	0.134869	2.73465	0.00624467	0.800939
Flnb	ENSMUSG00000025278.10	2286.77	-0.641119	0.23459	-2.73293	0.00627731	0.800939
Fbn2	ENSMUSG00000024598.10	97.4358	-0.906209	0.331595	-2.73288	0.00627839	0.800939
Gm12905	ENSMUSG00000085875.4	28.8965	-1.56926	0.574427	-2.73187	0.00629763	0.800939
Xylt1	ENSMUSG00000030657.12	1558.39	-0.514983	0.188535	-2.73151	0.00630455	0.800939
Cop1	ENSMUSG00000040782.13	553.519	0.422711	0.154882	2.72925	0.00634787	0.800939
Hbb-bt	ENSMUSG00000073940.4	399.818	0.736004	0.269699	2.72898	0.00635297	0.800939
Rreb1	ENSMUSG00000039087.18	1205.87	-0.548488	0.201158	-2.72665	0.00639809	0.800939
Il18bp	ENSMUSG00000070427.5	188.854	-0.601697	0.220709	-2.7262	0.00640689	0.800939
Syt10	ENSMUSG00000063260.3	29.6207	-1.21109	0.444337	-2.72561	0.00641827	0.800939
Gm48267	ENSMUSG00000114624.2	22.8132	-1.74379	0.639883	-2.72517	0.00642682	0.800939
AU022252	ENSMUSG00000078584.10	917.093	-0.38768	0.142335	-2.72372	0.00645515	0.800939
Erich3	ENSMUSG00000078161.9	698.57	-0.424667	0.155932	-2.72342	0.00646103	0.800939
Srcap	ENSMUSG00000053877.13	2106.03	-0.514576	0.188953	-2.7233	0.00646338	0.800939
Gm37310	ENSMUSG00000103047.2	30.1153	-1.74272	0.640194	-2.72218	0.00648538	0.800939
Csmd2	ENSMUSG00000028804.21	2373.22	-0.595156	0.218775	-2.7204	0.00652022	0.800939
H2-D1	ENSMUSG00000073411.13	1180.65	0.374214	0.137639	2.71881	0.0065517	0.800939
Klf7	ENSMUSG00000025959.14	1650.38	-0.429428	0.157966	-2.71849	0.00655805	0.800939
Dusp18	ENSMUSG00000047205.13	1037.37	-0.394766	0.145269	-2.71749	0.00657794	0.800939
Nktr	ENSMUSG00000032525.16	5126.28	-0.521781	0.192342	-2.71277	0.00667226	0.806699
Fat1	ENSMUSG00000070047.15	1439	-0.582385	0.214695	-2.71262	0.00667544	0.806699
Akap9	ENSMUSG00000040407.19	2140.95	-0.531653	0.196111	-2.71098	0.00670837	0.807643
Gm18293	ENSMUSG00000117667.2	19.6618	-1.52363	0.562532	-2.70853	0.00675824	0.810611
Gm5684	ENSMUSG00000104810.2	9.18569	-2.15052	0.79444	-2.70697	0.0067901	0.811404
Gm44423	ENSMUSG00000108064.2	31.3478	-1.68895	0.624528	-2.70436	0.00684357	0.812303
Kcnd3	ENSMUSG00000040896.17	1758.11	-0.451345	0.166937	-2.70368	0.00685754	0.812303
Plxnd1	ENSMUSG00000030123.16	4390.32	-0.349326	0.12924	-2.70292	0.00687343	0.812303
Heatr5a	ENSMUSG00000035181.7	262.219	-0.54783	0.202879	-2.70028	0.00692812	0.815515
Hmgcs2	ENSMUSG00000027875.13	175.198	-0.614803	0.227934	-2.69729	0.00699068	0.815515
Gm47260	ENSMUSG00000113328.2	158.098	-0.701484	0.260126	-2.69671	0.00700279	0.815515
Nav2	ENSMUSG00000052512.18	2587.62	-0.564675	0.209511	-2.6952	0.00703456	0.815515
Hrh2	ENSMUSG00000034987.5	495.641	-0.526877	0.195532	-2.69459	0.00704758	0.815515
Zfp526	ENSMUSG00000046541.10	216.783	-0.667786	0.248089	-2.69172	0.00710847	0.815515
Akap5	ENSMUSG00000021057.16	3428.89	-0.410165	0.152477	-2.69001	0.00714496	0.815515
Gm44136	ENSMUSG00000107524.2	34.5562	-1.20242	0.447129	-2.68921	0.00716224	0.815515
Gm43482	ENSMUSG00000106757.2	4.12061	-4.45017	1.65521	-2.68857	0.00717579	0.815515
Celsr2	ENSMUSG00000068740.15	8502.4	-0.44169	0.164286	-2.68855	0.00717641	0.815515
Gm9996	ENSMUSG00000056316.3	101.238	0.731742	0.272186	2.68839	0.00717968	0.815515
Adra1a	ENSMUSG00000045875.14	168.274	-0.948858	0.353476	-2.68436	0.00726681	0.820867
Pde4d	ENSMUSG00000021699.18	969.734	-0.576471	0.214792	-2.68386	0.00727787	0.820867
Efcab6	ENSMUSG00000022441.18	363.505	-0.455943	0.170044	-2.68133	0.00733305	0.824199
Cfap44	ENSMUSG00000071550.15	68.6719	-0.917048	0.342763	-2.67546	0.00746266	0.831892
Clmn	ENSMUSG00000021097.16	1721.31	-0.484757	0.181216	-2.67502	0.00747255	0.831892
Prr12	ENSMUSG00000046574.9	2572.83	-0.390541	0.146012	-2.67472	0.00747914	0.831892
Igf1r	ENSMUSG00000005533.11	2376.87	-0.502042	0.187974	-2.67081	0.00756675	0.838735
Mysm1	ENSMUSG00000062627.10	829.443	-0.461398	0.172894	-2.66868	0.00761509	0.841193
Iqsec3	ENSMUSG00000040797.17	6667.28	-0.5149	0.19313	-2.66608	0.00767405	0.842299
Gm13835	ENSMUSG00000086922.3	1173.52	0.396984	0.14891	2.66593	0.00767751	0.842299
D630045J12Rik	ENSMUSG00000063455.17	2317.29	-0.663418	0.249072	-2.66356	0.00773195	0.843093
Cd302	ENSMUSG00000060703.13	454.699	0.429034	0.161108	2.66302	0.0077442	0.843093
H2-Q4	ENSMUSG00000035929.12	82.287	0.756429	0.284138	2.66219	0.00776343	0.843093
Gm45191	ENSMUSG00000108752.2	5.86023	-2.94033	1.10521	-2.66042	0.00780437	0.843917
Kdm3b	ENSMUSG00000038773.12	1522.56	-0.442294	0.166354	-2.65875	0.00784322	0.843917
Cabin1	ENSMUSG00000020196.11	3317.52	-0.370875	0.139577	-2.65713	0.00788098	0.843917
Plxna4	ENSMUSG00000029765.13	3190.59	-0.514467	0.193786	-2.65482	0.00793514	0.843917
Trp53i11	ENSMUSG00000068735.15	3033.07	-0.447825	0.168707	-2.65446	0.00794351	0.843917
Cox6c	ENSMUSG00000014313.16	2877.21	0.361953	0.136379	2.65401	0.00795409	0.843917
Kat6a	ENSMUSG00000031540.15	1501.77	-0.561462	0.211555	-2.65398	0.00795479	0.843917
Gm11633	ENSMUSG00000082715.2	244.149	0.55724	0.210286	2.64991	0.00805123	0.851338
Peak1	ENSMUSG00000074305.10	1190.29	-0.55003	0.207692	-2.6483	0.00808979	0.852611
Gm48822	ENSMUSG00000110895.2	6.26038	-4.12378	1.55973	-2.64391	0.00819555	0.856006
Ssh1	ENSMUSG00000042121.17	819.418	-0.383649	0.145116	-2.64375	0.00819943	0.856006
Bcr	ENSMUSG00000009681.11	4305.77	-0.370106	0.140028	-2.64309	0.00821537	0.856006
C330018D20Rik	ENSMUSG00000024592.16	283.995	0.505275	0.191298	2.6413	0.0082589	0.856006
Gm49358	ENSMUSG00000112743.2	233.168	-0.851998	0.32272	-2.64006	0.00828923	0.856006
mt-Nd4	ENSMUSG00000064363.1	97876.9	0.381344	0.144445	2.64005	0.0082893	0.856006
Pou2f2	ENSMUSG00000008496.20	579.668	-0.426231	0.161563	-2.63818	0.00833531	0.856006
Plekha6	ENSMUSG00000041757.18	4224.98	-0.478143	0.181273	-2.63769	0.0083473	0.856006
Lrp1	ENSMUSG00000040249.16	15527.9	-0.487558	0.184979	-2.63575	0.00839508	0.856006
Hectd4	ENSMUSG00000042744.17	10183.4	-0.524586	0.199046	-2.6355	0.00840131	0.856006
mt-Nd2	ENSMUSG00000064345.1	86009.2	0.52243	0.198275	2.63487	0.0084169	0.856006
Dnai4	ENSMUSG00000035126.20	332.461	-0.47405	0.179982	-2.63388	0.00844156	0.856006
Caln1	ENSMUSG00000060371.13	4017.28	-0.533087	0.202479	-2.6328	0.00846833	0.85602
Smim18	ENSMUSG00000094500.3	165.801	0.58935	0.224266	2.6279	0.00859128	0.863223
Gpatch8	ENSMUSG00000034621.15	3120.84	-0.443865	0.16891	-2.62782	0.00859329	0.863223
Brd4	ENSMUSG00000024002.19	3255.82	-0.419221	0.159726	-2.62463	0.00867432	0.864921
Frem1	ENSMUSG00000059049.15	104.734	-0.691114	0.263367	-2.62415	0.00868663	0.864921
Gmip	ENSMUSG00000036246.15	335.681	-0.469192	0.178886	-2.62285	0.00871966	0.864921
Arid1a	ENSMUSG00000007880.17	3984.28	-0.441172	0.168203	-2.62285	0.00871974	0.864921
Tagap	ENSMUSG00000033450.9	12.9169	1.96165	0.748187	2.62188	0.00874473	0.864921
Ankrd63	ENSMUSG00000078137.2	905.073	-0.412094	0.157304	-2.61973	0.00879988	0.866911
Tle3	ENSMUSG00000032280.17	1589.48	-0.461029	0.176033	-2.619	0.00881879	0.866911
Rsc1a1	ENSMUSG00000040715.13	259.928	-0.651949	0.249165	-2.61654	0.00888262	0.870524
Slit3	ENSMUSG00000056427.11	861.672	-0.695558	0.26596	-2.61527	0.00891572	0.871112
Trbc2	ENSMUSG00000076498.3	302.968	0.700219	0.268009	2.61266	0.00898393	0.873269
Fstl4	ENSMUSG00000036264.10	802.411	-0.709098	0.27144	-2.61235	0.00899213	0.873269
Robo1	ENSMUSG00000022883.12	879.694	-0.457776	0.17547	-2.60885	0.00908459	0.87555
Gm44059	ENSMUSG00000108252.2	3.43766	-4.17178	1.59955	-2.60809	0.00910485	0.87555
Ch25h	ENSMUSG00000050370.6	10.0976	2.18272	0.837266	2.60696	0.009135	0.87555
Rai1	ENSMUSG00000062115.16	2449.41	-0.494253	0.189677	-2.60576	0.00916694	0.87555
Tmem63c	ENSMUSG00000034145.15	1460.21	-0.512858	0.197016	-2.60313	0.00923768	0.87555
Gm26850	ENSMUSG00000097724.3	3.46776	-4.18289	1.60819	-2.60099	0.0092954	0.87555
Ammecr1l	ENSMUSG00000041915.10	644.926	-0.448666	0.172506	-2.60087	0.0092988	0.87555
Bdp1	ENSMUSG00000049658.14	1062.2	-0.556187	0.213917	-2.60002	0.00932196	0.87555
Gm44257	ENSMUSG00000107815.2	34.3403	-1.06204	0.408506	-2.59982	0.0093273	0.87555
AI429214	ENSMUSG00000074384.5	116.075	0.628149	0.241672	2.59918	0.00934457	0.87555
Gm37411	ENSMUSG00000103493.2	6.00096	-2.98323	1.14913	-2.59608	0.00942937	0.87555
Btbd10	ENSMUSG00000038187.15	3141.19	0.29648	0.114209	2.59595	0.00943292	0.87555
Erc1	ENSMUSG00000030172.16	1352.76	-0.473928	0.182601	-2.59543	0.00944718	0.87555
Sox11	ENSMUSG00000063632.7	319.825	-0.445546	0.171695	-2.59499	0.00945935	0.87555
Gm55680	ENSMUSG00002075414.1	144.363	-0.778064	0.299901	-2.5944	0.0094756	0.87555
Chrm4	ENSMUSG00000040495.5	502.919	-0.473318	0.182767	-2.58974	0.00960497	0.87555
Ptpn13	ENSMUSG00000034573.15	446.761	-0.472752	0.182604	-2.58895	0.00962686	0.87555
Shank3	ENSMUSG00000022623.18	8209.81	-0.430331	0.166234	-2.58871	0.00963371	0.87555
Gm38336	ENSMUSG00000104002.3	15.6643	-1.60551	0.620454	-2.58764	0.00966371	0.87555
L1cam	ENSMUSG00000031391.19	4664.04	-0.387076	0.149632	-2.58686	0.00968549	0.87555
Lin7a	ENSMUSG00000019906.16	503.511	-0.616769	0.23851	-2.58592	0.00971182	0.87555
Dlg5	ENSMUSG00000021782.15	786.963	-0.546178	0.211226	-2.58575	0.00971662	0.87555
Amz1	ENSMUSG00000050022.17	369.703	-0.527382	0.203996	-2.58525	0.00973075	0.87555
Ryr1	ENSMUSG00000030592.19	870.078	-0.538911	0.208474	-2.58503	0.00973718	0.87555
Camk4	ENSMUSG00000038128.8	1324.66	-0.513875	0.198815	-2.58469	0.0097466	0.87555
Hspa1a	ENSMUSG00000091971.4	236.243	0.521648	0.201859	2.58422	0.00976005	0.87555
Gm56102	ENSMUSG00002075273.1	31.2586	-1.06113	0.410724	-2.58355	0.00977881	0.87555
Bcl9	ENSMUSG00000038256.16	1603.26	-0.400049	0.154963	-2.58158	0.00983494	0.87555
Mir703	ENSMUSG00000105814.3	23.4941	1.30632	0.506066	2.58132	0.00984236	0.87555
Gm3764	ENSMUSG00000097156.9	5299.97	-0.297837	0.115384	-2.58128	0.00984357	0.87555
Vps13d	ENSMUSG00000020220.17	3296.34	-0.526047	0.203839	-2.5807	0.00985998	0.87555
Gm42892	ENSMUSG00000106073.2	11.0097	-2.00301	0.776715	-2.57882	0.00991395	0.877917
Gse1	ENSMUSG00000031822.21	2323.31	-0.612399	0.237747	-2.57584	0.00999957	0.878719
Eloc	ENSMUSG00000079658.10	3003.14	0.362741	0.140925	2.57401	0.0100529	0.878719
Syngap1	ENSMUSG00000067629.14	13424.3	-0.331981	0.128995	-2.5736	0.0100648	0.878719
Ccn4	ENSMUSG00000005124.11	216.089	-0.673706	0.261966	-2.57173	0.0101192	0.878719
Auts2	ENSMUSG00000029673.20	2629.89	-0.429996	0.167229	-2.5713	0.0101318	0.878719
Tipin	ENSMUSG00000032397.8	367.902	0.499162	0.194183	2.57058	0.010153	0.878719
Cux2	ENSMUSG00000042589.19	4931.4	-0.354289	0.137929	-2.56863	0.0102101	0.878719
Rere	ENSMUSG00000039852.18	4257.7	-0.500517	0.194941	-2.56753	0.0102425	0.878719
Prrc2a	ENSMUSG00000024393.15	12916.1	-0.369679	0.14406	-2.56615	0.0102835	0.878719
L3mbtl1	ENSMUSG00000035576.14	421.887	-0.556679	0.217094	-2.56423	0.0103404	0.878719
Gm50390	ENSMUSG00000118171.2	34.6218	-1.2081	0.471334	-2.56314	0.010373	0.878719
Cbfa2t3	ENSMUSG00000006362.17	1283.45	-0.674645	0.26324	-2.56285	0.0103816	0.878719
Ift140	ENSMUSG00000024169.17	906.443	-0.38123	0.148775	-2.56247	0.0103931	0.878719
Nvl	ENSMUSG00000026516.9	2243.48	-0.400373	0.156251	-2.56237	0.010396	0.878719
Gm42528	ENSMUSG00000107134.2	173.804	0.745524	0.29102	2.56176	0.0104143	0.878719
Grin3a	ENSMUSG00000039579.16	974.567	-0.414494	0.16184	-2.56114	0.0104329	0.878719
Adora2a	ENSMUSG00000020178.7	90.9783	1.1737	0.458494	2.55991	0.0104701	0.878719
Bcorl1	ENSMUSG00000036959.16	804.738	-0.405177	0.158296	-2.55961	0.0104788	0.878719
Gm44242	ENSMUSG00000107826.2	17.0198	1.52897	0.597666	2.55824	0.0105205	0.878719
Abhd11os	ENSMUSG00000085042.10	18.9417	1.43967	0.562933	2.55745	0.0105443	0.878719
Gm50252	ENSMUSG00000118341.2	105.66	-0.86498	0.33822	-2.55745	0.0105444	0.878719
Huwe1	ENSMUSG00000025261.19	9977.22	-0.566519	0.221533	-2.55726	0.01055	0.878719
Srrm2	ENSMUSG00000039218.18	18705.4	-0.561431	0.219574	-2.55691	0.0105606	0.878719
Wnt10b	ENSMUSG00000022996.16	76.908	0.729404	0.28538	2.55591	0.0105911	0.878719
Pdhb	ENSMUSG00000021748.10	2245.9	0.351097	0.137394	2.55541	0.0106064	0.878719
Gm25604	ENSMUSG00000088984.3	3.36947	4.18743	1.64004	2.55326	0.0106721	0.879989
Gm56518	ENSMUSG00000120451.1	62.8304	-1.15397	0.452038	-2.55282	0.0106854	0.879989
Gm38077	ENSMUSG00000104344.2	123.873	-0.998501	0.391228	-2.55222	0.0107039	0.879989
Sipa1l3	ENSMUSG00000030583.17	1682.31	-0.529584	0.207781	-2.54877	0.0108105	0.886345
Adgra2	ENSMUSG00000031486.16	391.072	-0.486614	0.191137	-2.5459	0.0108998	0.886345
Gm44033	ENSMUSG00000108154.2	23.0894	-1.65111	0.64899	-2.54412	0.0109554	0.886345
Smim32	ENSMUSG00000110086.2	128.902	-0.703344	0.276523	-2.54353	0.0109738	0.886345
Gm43655	ENSMUSG00000104864.2	90.7901	0.666399	0.262037	2.54315	0.0109858	0.886345
Abcg2	ENSMUSG00000029802.14	445.585	0.421912	0.165907	2.54306	0.0109885	0.886345
Gm37233	ENSMUSG00000102336.3	78.0618	-1.08322	0.42597	-2.54296	0.0109918	0.886345
Gm26377	ENSMUSG00000076138.3	896.283	0.565081	0.222361	2.54128	0.0110448	0.886345
4632418H02Rik	ENSMUSG00000111605.2	8.92169	-2.49139	0.9817	-2.53783	0.0111541	0.886345
Ksr2	ENSMUSG00000061578.10	1849.16	-0.566201	0.223241	-2.53627	0.0112039	0.886345
Elfn2	ENSMUSG00000043460.8	5055.69	-0.51718	0.20397	-2.53557	0.0112263	0.886345
Ankrd11	ENSMUSG00000035569.18	6279.29	-0.472971	0.186565	-2.53515	0.0112398	0.886345
Gm6934	ENSMUSG00000103753.2	7.55565	-2.19935	0.867659	-2.53481	0.0112507	0.886345
A730017L22Rik	ENSMUSG00000085566.2	220.948	-0.631332	0.249072	-2.53473	0.0112533	0.886345
Prdx3	ENSMUSG00000024997.8	1108.33	0.348104	0.137368	2.53409	0.0112739	0.886345
Tnrc6c	ENSMUSG00000025571.14	3026.91	-0.497381	0.196373	-2.53284	0.0113142	0.886345
Lrrc10b	ENSMUSG00000090291.4	130.472	1.07688	0.425334	2.53184	0.0113466	0.886345
Gm43029	ENSMUSG00000106904.2	17.3967	-1.72417	0.681193	-2.53111	0.0113703	0.886345
Dst	ENSMUSG00000026131.22	12038.7	-0.58372	0.230625	-2.53104	0.0113725	0.886345
Sptb	ENSMUSG00000021061.16	5659.77	-0.457494	0.180836	-2.52988	0.01141	0.886345
Bcor	ENSMUSG00000040363.16	1219.63	-0.545719	0.215739	-2.52953	0.0114214	0.886345
Wdfy3	ENSMUSG00000043940.16	5843.21	-0.548057	0.216688	-2.52925	0.0114308	0.886345
Pcdhb2	ENSMUSG00000051599.5	35.0425	-1.19457	0.472617	-2.52755	0.011486	0.886345
Helz	ENSMUSG00000020721.17	1758.1	-0.531061	0.210253	-2.52582	0.0115427	0.886345
Trrap	ENSMUSG00000045482.17	5208.52	-0.442999	0.175629	-2.52236	0.0116569	0.886345
Glg1	ENSMUSG00000003316.15	5870.87	-0.469777	0.186257	-2.52219	0.0116625	0.886345
Gm30648	ENSMUSG00000106139.3	36.6208	1.1078	0.439312	2.52167	0.0116799	0.886345
Rps3a1	ENSMUSG00000028081.7	497.76	0.464864	0.184375	2.52129	0.0116924	0.886345
Gm37860	ENSMUSG00000103763.2	3.24487	-4.08637	1.62231	-2.51886	0.0117734	0.886345
Ppp1r12b	ENSMUSG00000073557.13	3609.68	-0.421328	0.167301	-2.51838	0.0117895	0.886345
Vps13c	ENSMUSG00000035284.11	2394.16	-0.578784	0.229875	-2.51782	0.0118084	0.886345
Gm36931	ENSMUSG00000103779.2	92.8486	-0.662689	0.263308	-2.51679	0.011843	0.886345
Pura	ENSMUSG00000043991.6	1126.81	-0.651037	0.258779	-2.51581	0.011876	0.886345
Ubn1	ENSMUSG00000039473.9	1831.16	-0.353061	0.140351	-2.51556	0.0118843	0.886345
Isca2	ENSMUSG00000021241.8	765.676	0.380494	0.151286	2.51506	0.0119011	0.886345
Thsd4	ENSMUSG00000032289.16	177.874	-0.635331	0.252696	-2.51421	0.0119298	0.886345
Prdm2	ENSMUSG00000057637.14	2101.85	-0.496217	0.197397	-2.5138	0.0119437	0.886345
Bptf	ENSMUSG00000040481.18	2895.01	-0.503689	0.200403	-2.51338	0.0119579	0.886345
Arhgap33	ENSMUSG00000036882.8	5866.72	-0.306284	0.121916	-2.51225	0.0119963	0.886345
Gm8188	ENSMUSG00000112163.2	56.7764	-0.815003	0.324435	-2.51207	0.0120025	0.886345
Slc35g2	ENSMUSG00000070287.4	379.374	0.436279	0.173692	2.5118	0.0120117	0.886345
Tulp4	ENSMUSG00000034377.11	1581.2	-0.528912	0.210643	-2.51094	0.0120411	0.886345
Slc25a5	ENSMUSG00000016319.4	2660.94	0.327544	0.130502	2.50988	0.0120773	0.886345
Ino80d	ENSMUSG00000040865.17	1041.24	-0.518339	0.206569	-2.50928	0.0120977	0.886345
Celsr3	ENSMUSG00000023473.14	3730.45	-0.507703	0.202399	-2.50843	0.0121269	0.886345
Mmrn2	ENSMUSG00000041445.10	96.9853	0.641529	0.255923	2.50673	0.0121855	0.886345
Pik3c2b	ENSMUSG00000026447.18	610.257	-0.604168	0.24108	-2.50609	0.0122076	0.886345
Slit1	ENSMUSG00000025020.12	1762.65	-0.460295	0.183767	-2.50478	0.0122529	0.886345
Gm8493	ENSMUSG00000106028.2	20.1126	-1.32711	0.530005	-2.50396	0.0122813	0.886345
Fam120c	ENSMUSG00000025262.9	885.017	-0.579205	0.231346	-2.50363	0.0122925	0.886345
2310039H08Rik	ENSMUSG00000062619.7	70.3223	0.847584	0.338723	2.50229	0.0123391	0.886345
Klf4	ENSMUSG00000003032.9	118.089	-0.693506	0.277316	-2.50078	0.0123919	0.886345
Pitpnm2	ENSMUSG00000029406.16	11706.4	-0.40044	0.160145	-2.50047	0.0124027	0.886345
Ash1l	ENSMUSG00000028053.14	4592.09	-0.506623	0.202649	-2.5	0.0124192	0.886345
Gm45718	ENSMUSG00000109390.2	33.2192	-1.62232	0.649044	-2.49955	0.0124352	0.886345
Htt	ENSMUSG00000029104.16	5194.76	-0.460184	0.184137	-2.49914	0.0124494	0.886345
Slc38a5	ENSMUSG00000031170.15	68.9986	0.996047	0.398607	2.49882	0.0124609	0.886345
Eva1a	ENSMUSG00000035104.15	281.972	0.48894	0.195679	2.49868	0.0124657	0.886345
Scube1	ENSMUSG00000016763.16	2032.23	-0.496068	0.198593	-2.49792	0.0124926	0.886345
Dcaf1	ENSMUSG00000040325.17	890.523	-0.37229	0.149041	-2.4979	0.0124932	0.886345
N4bp1	ENSMUSG00000031652.12	1593.23	-0.384547	0.153964	-2.49764	0.0125025	0.886345
Gm26782	ENSMUSG00000097431.4	390.553	-0.573851	0.229782	-2.49737	0.0125119	0.886345
Gm43674	ENSMUSG00000106321.2	72.0042	0.756513	0.302953	2.49713	0.0125202	0.886345
Kcng3	ENSMUSG00000045053.3	29.6531	-1.62376	0.650437	-2.49641	0.0125459	0.886345
Sdc3	ENSMUSG00000025743.15	6350.85	-0.285745	0.114605	-2.4933	0.0126563	0.892185
Plxnb1	ENSMUSG00000053646.14	2424.61	-0.40266	0.161602	-2.49168	0.0127139	0.894284
Mycbp2	ENSMUSG00000033004.17	9271.82	-0.530134	0.212874	-2.49037	0.0127611	0.894512
Ccdc88c	ENSMUSG00000021182.17	1123.94	-0.557746	0.224189	-2.48784	0.0128523	0.894512
Dido1	ENSMUSG00000038914.16	2071.22	-0.426884	0.171619	-2.48739	0.0128683	0.894512
Gm49361	ENSMUSG00000114942.2	127.702	-0.72556	0.291817	-2.48636	0.0129059	0.894512
Gm56686	ENSMUSG00000120789.1	62.7091	-0.824345	0.331658	-2.48552	0.0129361	0.894512
Mfsd3	ENSMUSG00000019080.9	154.395	0.526952	0.212048	2.48505	0.0129532	0.894512
Gm42715	ENSMUSG00000107023.3	2019.06	-0.438303	0.176421	-2.48441	0.0129766	0.894512
Gm3510	ENSMUSG00000096936.2	190.693	0.595356	0.239711	2.48364	0.0130048	0.894512
Ncor2	ENSMUSG00000029478.17	6299.46	-0.562555	0.226596	-2.48263	0.0130416	0.894512
Gm56882	ENSMUSG00000120274.1	6.08207	-2.62939	1.05917	-2.4825	0.0130463	0.894512
Cep350	ENSMUSG00000033671.19	1290	-0.505	0.203429	-2.48243	0.0130489	0.894512
Adcyap1r1	ENSMUSG00000029778.13	4431.94	-0.347893	0.140177	-2.4818	0.0130719	0.894512
Med13l	ENSMUSG00000018076.13	3218.38	-0.562098	0.226527	-2.48138	0.0130876	0.894512
Hcfc1	ENSMUSG00000031386.15	3420	-0.456459	0.184041	-2.48021	0.0131307	0.894512
Slc7a14	ENSMUSG00000069072.10	3201.2	-0.431661	0.174133	-2.47891	0.0131784	0.894512
Fam167a	ENSMUSG00000035095.12	34.3103	-0.994605	0.401247	-2.47878	0.0131831	0.894512
Nwd1	ENSMUSG00000048148.19	2347.73	-0.477441	0.192679	-2.47791	0.0132156	0.894512
Igfbp5	ENSMUSG00000026185.9	3438.82	-0.362672	0.146366	-2.47784	0.013218	0.894512
Slc5a3	ENSMUSG00000089774.3	817.386	-0.478332	0.193126	-2.47679	0.0132569	0.895256
Wnk2	ENSMUSG00000037989.16	5277.06	-0.464021	0.187824	-2.47052	0.0134918	0.909211
Sat1	ENSMUSG00000025283.16	845.03	0.371204	0.150411	2.46793	0.0135898	0.912201
Nscme3l	ENSMUSG00000100937.2	32.3705	-1.35178	0.547882	-2.46729	0.0136141	0.912201
Gm20517	ENSMUSG00000023984.18	204.079	-0.598004	0.242453	-2.46647	0.0136452	0.912201
Herc2	ENSMUSG00000030451.17	8337.14	-0.457859	0.185778	-2.46455	0.0137187	0.912201
Numa1	ENSMUSG00000066306.14	3252.38	-0.375701	0.152471	-2.46408	0.0137366	0.912201
Stox2	ENSMUSG00000038143.17	3068.34	-0.427705	0.173606	-2.46366	0.0137527	0.912201
Rgma	ENSMUSG00000070509.16	1416.25	-0.371907	0.150965	-2.46354	0.0137573	0.912201
Gm16758	ENSMUSG00000086534.3	30.5704	-1.15901	0.470658	-2.46253	0.0137962	0.912201
Fahd1	ENSMUSG00000045316.6	411.428	0.440689	0.178972	2.46234	0.0138034	0.912201
Snrk	ENSMUSG00000038145.18	1663.49	-0.421949	0.171424	-2.46144	0.013838	0.912201
Gm7328	ENSMUSG00000110043.2	23.9527	-2.02101	0.821297	-2.46076	0.0138643	0.912201
Gm20796	ENSMUSG00000093800.3	7.14058	-2.59959	1.05656	-2.46044	0.0138767	0.912201
Igfn1	ENSMUSG00000051985.13	1641.99	-0.414658	0.168699	-2.45797	0.0139724	0.912372
Gm10369	ENSMUSG00000072573.4	2.19156	4.60441	1.87327	2.45795	0.0139732	0.912372
Epb41l4b	ENSMUSG00000028434.13	1476.78	-0.356632	0.145114	-2.45761	0.0139865	0.912372
Fam228a	ENSMUSG00000079177.5	72.3794	-0.763098	0.310566	-2.45712	0.0140056	0.912372
Gm9165	ENSMUSG00000109326.2	50.9531	-0.92484	0.376453	-2.45672	0.0140212	0.912372
Gm6493	ENSMUSG00000090021.3	66.7172	-1.09155	0.444685	-2.45467	0.0141013	0.91573
4933417D19Rik	ENSMUSG00000097637.2	17.3532	1.35192	0.551057	2.45332	0.0141545	0.916722
Amer2	ENSMUSG00000021986.10	1815.4	-0.463684	0.18904	-2.45283	0.0141736	0.916722
Nudt19	ENSMUSG00000034875.6	1813.56	0.333945	0.136218	2.45155	0.0142242	0.918146
Gm16299	ENSMUSG00000089679.2	16.9971	-1.44708	0.59096	-2.44869	0.0143377	0.92362
Rpl9	ENSMUSG00000047215.15	106.621	0.622814	0.254755	2.44476	0.0144948	0.93187
Rybp	ENSMUSG00000072872.4	312.016	-0.446544	0.182746	-2.44352	0.0145447	0.933212
Pik3r5	ENSMUSG00000020901.14	82.2528	-0.673656	0.275918	-2.44151	0.014626	0.936558
Smg7	ENSMUSG00000042772.16	3540.1	-0.34496	0.141608	-2.43602	0.0148497	0.94418
A930004J17Rik	ENSMUSG00000102602.2	117.249	-1.05608	0.433726	-2.4349	0.0148959	0.94418
Gm37144	ENSMUSG00000102275.2	16.0202	1.58679	0.651713	2.43479	0.0149003	0.94418
Cbl	ENSMUSG00000034342.10	1778.8	-0.488379	0.200603	-2.43455	0.0149103	0.94418
Tln2	ENSMUSG00000052698.16	3840.39	-0.441233	0.18127	-2.43412	0.0149279	0.94418
Esd	ENSMUSG00000021996.17	1054.31	0.343244	0.141055	2.43341	0.0149573	0.94418
Prrc2b	ENSMUSG00000039262.17	14288.9	-0.45442	0.18696	-2.43057	0.0150752	0.94418
Stab2	ENSMUSG00000035459.19	10.5195	-1.79085	0.736923	-2.43017	0.0150916	0.94418
Rtraf-ps	ENSMUSG00000074479.4	158.601	0.509067	0.209541	2.42944	0.0151223	0.94418
Mtf1	ENSMUSG00000028890.14	837.736	-0.388557	0.159973	-2.42889	0.0151453	0.94418
Ylpm1	ENSMUSG00000021244.16	3462.53	-0.409005	0.16841	-2.42862	0.0151564	0.94418
D130040H23Rik	ENSMUSG00000079038.4	92.7645	-0.834976	0.343822	-2.42851	0.015161	0.94418
Gm49599	ENSMUSG00000116908.2	8.7373	-2.44787	1.00813	-2.42813	0.0151768	0.94418
Gm44769	ENSMUSG00000108802.2	49.0723	-1.15568	0.47603	-2.42775	0.0151927	0.94418
Aatf	ENSMUSG00000018697.15	391.519	0.424272	0.174784	2.4274	0.0152074	0.94418
Tdrd5	ENSMUSG00000060985.16	45.2729	-0.893781	0.368232	-2.42722	0.015215	0.94418
Marchf4	ENSMUSG00000039372.6	666.183	-0.437784	0.180426	-2.42639	0.0152499	0.944525
Ryr2	ENSMUSG00000021313.17	7788.5	-0.534981	0.220573	-2.42541	0.015291	0.94525
Skp1	ENSMUSG00000036309.15	7132.3	0.333254	0.137545	2.42288	0.0153981	0.948732
Mtcp1	ENSMUSG00000031200.17	118.124	-0.610458	0.251986	-2.42259	0.0154104	0.948732
Ptprf	ENSMUSG00000033295.15	2107.54	-0.388883	0.1606	-2.42145	0.0154588	0.948732
Gm37197	ENSMUSG00000104065.2	3.03684	4.03315	1.66628	2.42045	0.0155013	0.948732
Ppp1r26	ENSMUSG00000035829.14	916.959	-0.340571	0.140714	-2.42031	0.0155075	0.948732
Rbm15	ENSMUSG00000048109.11	281.281	-0.561007	0.231907	-2.41911	0.0155587	0.948732
Irf2bpl	ENSMUSG00000034168.8	1732.52	-0.388275	0.160525	-2.41877	0.015573	0.948732
Gm43858	ENSMUSG00000104546.2	98.6238	-0.695424	0.287614	-2.4179	0.0156102	0.948732
Syt7	ENSMUSG00000024743.17	11254.3	-0.32161	0.133016	-2.41784	0.015613	0.948732
Pcdh15	ENSMUSG00000052613.17	449.002	-0.64843	0.26832	-2.41663	0.0156651	0.948793
Cntnap5b	ENSMUSG00000067028.12	154.965	-0.850213	0.351898	-2.41608	0.0156888	0.948793
Gm10557	ENSMUSG00000073647.5	144.239	-0.616376	0.255246	-2.41483	0.0157425	0.948793
Gm7571	ENSMUSG00000080760.2	3.03289	4.02693	1.66762	2.41477	0.0157451	0.948793
Hba-a1	ENSMUSG00000069919.8	829.139	0.569953	0.236117	2.41385	0.0157848	0.948793
Thsd7a	ENSMUSG00000032625.15	944.44	-0.475669	0.197227	-2.41178	0.0158748	0.948793
Frmpd3	ENSMUSG00000042425.19	1226.58	-0.445041	0.184593	-2.41093	0.0159119	0.948793
Paqr3	ENSMUSG00000055725.12	300.586	-0.566065	0.23488	-2.41001	0.0159519	0.948793
Efcab11	ENSMUSG00000021176.7	6.51325	2.8249	1.17216	2.40998	0.0159533	0.948793
Camk1d	ENSMUSG00000039145.17	5087.89	-0.434206	0.18018	-2.40985	0.0159593	0.948793
Col6a2	ENSMUSG00000020241.14	600.079	-0.39408	0.16355	-2.40953	0.0159729	0.948793
Car12	ENSMUSG00000032373.16	408.575	-0.566905	0.235282	-2.40948	0.0159755	0.948793
Serac1	ENSMUSG00000015659.13	517.128	-0.484136	0.201029	-2.40829	0.0160275	0.948793
Baz2a	ENSMUSG00000040054.18	2190.45	-0.406408	0.168794	-2.40772	0.0160525	0.948793
Cycs	ENSMUSG00000063694.6	218.578	0.555287	0.23091	2.40477	0.0161824	0.948793
Cilk1	ENSMUSG00000009828.16	674.298	-0.398892	0.165953	-2.40364	0.016233	0.948793
Ikzf4	ENSMUSG00000002578.19	532.134	-0.443711	0.184602	-2.40361	0.016234	0.948793
Plxna1	ENSMUSG00000030084.12	4124.68	-0.492749	0.205022	-2.40339	0.0162436	0.948793
Pigp	ENSMUSG00000022940.18	242.997	0.581009	0.24177	2.40315	0.0162546	0.948793
Dld	ENSMUSG00000020664.11	3089.52	0.329447	0.13709	2.40314	0.0162548	0.948793
Pcdhgc5	ENSMUSG00000102543.6	3519.8	-0.435352	0.181223	-2.40229	0.0162926	0.948793
Abl2	ENSMUSG00000026596.14	1766.01	-0.406412	0.169189	-2.40213	0.0163001	0.948793
Itga11	ENSMUSG00000032243.9	112.231	-0.715575	0.297996	-2.40129	0.0163374	0.948793
9130002K18Rik	ENSMUSG00000115837.2	15.7023	1.36223	0.567312	2.40119	0.0163417	0.948793
Cntrl	ENSMUSG00000057110.16	470.864	-0.475548	0.198065	-2.40097	0.0163519	0.948793
Atraid	ENSMUSG00000013622.16	1324.66	0.361689	0.150722	2.39971	0.0164081	0.949325
Nrxn2	ENSMUSG00000033768.18	16685.6	-0.279069	0.116318	-2.39919	0.0164314	0.949325
Myl4	ENSMUSG00000061086.13	1103.61	0.40743	0.169891	2.39819	0.0164765	0.949325
6530402F18Rik	ENSMUSG00000079499.10	411.017	-0.536758	0.223824	-2.39813	0.0164792	0.949325
Soga3	ENSMUSG00000038916.8	1573.85	-0.463512	0.193413	-2.39649	0.016553	0.950414
Smg6	ENSMUSG00000038290.16	1400.9	-0.317072	0.132312	-2.3964	0.0165572	0.950414
Tmem70	ENSMUSG00000025940.7	953.198	0.371729	0.155348	2.39288	0.0167167	0.956902
Col27a1	ENSMUSG00000045672.16	256.018	-0.452803	0.189281	-2.39223	0.0167462	0.956902
Amn	ENSMUSG00000021278.8	116.12	0.644854	0.269594	2.39194	0.0167595	0.956902
Gm28635	ENSMUSG00000101645.2	1008.09	-0.441218	0.184619	-2.38989	0.0168536	0.959257
Grm1	ENSMUSG00000019828.14	1173.18	-0.366102	0.153203	-2.38966	0.0168642	0.959257
Bend4	ENSMUSG00000092060.5	246.345	-0.464597	0.194518	-2.38846	0.0169192	0.959257
H4c9	ENSMUSG00000060639.6	23.4567	1.1533	0.482868	2.38844	0.0169202	0.959257
Dnaaf9	ENSMUSG00000027309.19	2992.54	-0.363473	0.152242	-2.38748	0.0169645	0.959804
Gm43412	ENSMUSG00000105107.2	8.86627	1.99591	0.836182	2.38693	0.0169895	0.959804
Fam163a	ENSMUSG00000015484.4	273.312	-0.452763	0.189814	-2.38529	0.0170655	0.96061
Cklf	ENSMUSG00000054400.17	75.4909	-0.734933	0.308233	-2.38435	0.0171096	0.96061
Ncoa3	ENSMUSG00000027678.18	1398.64	-0.466187	0.195582	-2.38358	0.017145	0.96061
Zfp324	ENSMUSG00000004500.10	293.232	-0.44059	0.18491	-2.38273	0.0171846	0.96061
Tnxb	ENSMUSG00000033327.19	75.4588	-0.881055	0.369832	-2.38231	0.0172043	0.96061
Cracd	ENSMUSG00000036377.20	1174.83	-0.425049	0.178429	-2.38217	0.0172108	0.96061
Klf10	ENSMUSG00000037465.11	1281.81	-0.484205	0.203347	-2.38118	0.0172573	0.96061
Rab5if	ENSMUSG00000027637.4	1043.8	0.368081	0.154619	2.38056	0.0172863	0.96061
Gm43360	ENSMUSG00000105970.2	2.0858	-4.48876	1.88605	-2.37998	0.0173138	0.96061
Lrch3	ENSMUSG00000022801.14	1055.35	-0.411103	0.172751	-2.37975	0.0173246	0.96061
Gm12834	ENSMUSG00000081138.2	23.9	-1.14614	0.481657	-2.37958	0.0173325	0.96061
Gm6494	ENSMUSG00000112424.2	2.96652	-3.9457	1.65886	-2.37856	0.0173804	0.961607
Myo19	ENSMUSG00000020527.15	587.722	-0.522843	0.220125	-2.37521	0.0175389	0.962497
Sh2d4b	ENSMUSG00000037833.15	72.2599	-0.862685	0.36321	-2.37517	0.0175407	0.962497
Cacna1d	ENSMUSG00000015968.19	1812.91	-0.468824	0.197408	-2.3749	0.0175538	0.962497
Pclo	ENSMUSG00000061601.16	8428.62	-0.5575	0.23477	-2.37467	0.0175649	0.962497
Kdm2a	ENSMUSG00000054611.18	2542.1	-0.359661	0.151468	-2.3745	0.0175728	0.962497
Gm49397	ENSMUSG00000115157.2	154.873	-0.592774	0.249649	-2.37443	0.0175762	0.962497
Raph1	ENSMUSG00000026014.16	2115.56	-0.474278	0.199903	-2.37254	0.0176662	0.962695
Ptpre	ENSMUSG00000041836.11	545.284	-0.43853	0.184856	-2.37228	0.0176785	0.962695
Tbc1d2	ENSMUSG00000039813.15	219.797	-0.69	0.290885	-2.37207	0.0176885	0.962695
Birc6	ENSMUSG00000024073.17	3549.94	-0.52521	0.221439	-2.37181	0.0177014	0.962695
Fam184b	ENSMUSG00000015879.9	232.248	-0.45383	0.191415	-2.37092	0.0177438	0.962695
Cox5a	ENSMUSG00000000088.8	3911.15	0.349344	0.147427	2.36961	0.0178069	0.962695
Gm32718	ENSMUSG00000120396.1	15.6869	-1.43832	0.607023	-2.36947	0.0178136	0.962695
Dapk2	ENSMUSG00000032380.10	98.8032	0.647617	0.273331	2.36935	0.0178194	0.962695
Ero1a	ENSMUSG00000021831.10	640.448	-0.409307	0.17282	-2.3684	0.0178651	0.963546
Bod1l	ENSMUSG00000061755.11	2181.19	-0.431005	0.182069	-2.36726	0.0179203	0.964903
Zcchc14	ENSMUSG00000061410.7	2277.98	-0.36122	0.152692	-2.36568	0.0179969	0.965201
Zfp334	ENSMUSG00000017667.10	754.651	-0.367486	0.155363	-2.36534	0.0180136	0.965201
Atf7	ENSMUSG00000099083.8	887.951	-0.491174	0.207776	-2.36396	0.0180808	0.965201
Lrp4	ENSMUSG00000027253.16	1171.35	-0.421979	0.178508	-2.36393	0.0180823	0.965201
Mta3	ENSMUSG00000055817.19	1941.1	-0.402137	0.170128	-2.36374	0.0180917	0.965201
Ttbk1	ENSMUSG00000015599.10	6770.88	-0.405433	0.171572	-2.36304	0.0181256	0.965201
Map3k3	ENSMUSG00000020700.12	667.788	-0.50219	0.212633	-2.36177	0.0181877	0.965201
Afdn	ENSMUSG00000068036.17	2579.71	-0.366557	0.15524	-2.36123	0.0182144	0.965201
Kif26a	ENSMUSG00000021294.8	200.048	-0.513175	0.217339	-2.36117	0.0182172	0.965201
Gm16287	ENSMUSG00000073739.4	16.1796	-1.3498	0.57171	-2.36099	0.0182261	0.965201
Chd5	ENSMUSG00000005045.17	10416.9	-0.386478	0.163795	-2.35953	0.0182982	0.967427
Cit	ENSMUSG00000029516.20	4931.58	-0.395678	0.167758	-2.35863	0.0183427	0.968059
Srcin1	ENSMUSG00000038453.18	12536.7	-0.370254	0.157071	-2.35724	0.0184115	0.968059
Gm37967	ENSMUSG00000102571.2	2.03219	4.49455	1.90705	2.35681	0.0184327	0.968059
Asb14	ENSMUSG00000021898.17	3.85538	3.46831	1.47165	2.35675	0.0184355	0.968059
Arl10	ENSMUSG00000025870.11	188.176	-0.468671	0.198906	-2.35625	0.0184607	0.968059
Nyx	ENSMUSG00000051228.6	16.5364	-1.38935	0.589912	-2.35518	0.0185136	0.969221
Mdga1	ENSMUSG00000043557.17	883.115	-0.455891	0.193618	-2.35459	0.0185432	0.969221
Gm19817	ENSMUSG00000105302.2	13.3988	1.52843	0.649651	2.3527	0.0186379	0.969507
Mpdu1	ENSMUSG00000018761.15	987.151	0.344241	0.146337	2.35239	0.0186533	0.969507
Cacna1b	ENSMUSG00000004113.20	4419.33	-0.420806	0.178917	-2.35197	0.0186745	0.969507
Podn	ENSMUSG00000028600.16	210.016	-0.533533	0.22685	-2.35192	0.0186769	0.969507
Myo9b	ENSMUSG00000004677.19	2289.65	-0.402862	0.171386	-2.35061	0.0187427	0.969507
Ndufb6	ENSMUSG00000071014.11	1219.12	0.394623	0.167885	2.35056	0.0187454	0.969507
Notch2	ENSMUSG00000027878.12	444.66	-0.51659	0.219827	-2.34999	0.0187741	0.969507
Atp6v1h	ENSMUSG00000033793.13	4903.54	0.289726	0.123446	2.34699	0.0189257	0.969507
Rwdd1	ENSMUSG00000019782.11	203.282	0.457599	0.195011	2.34653	0.0189491	0.969507
Dpysl5	ENSMUSG00000029168.15	530.36	-0.401315	0.171026	-2.34651	0.0189501	0.969507
Fuca2	ENSMUSG00000019810.16	1013.87	0.3046	0.129812	2.34647	0.018952	0.969507
Dagla	ENSMUSG00000035735.11	5226.23	-0.415995	0.177333	-2.34585	0.018984	0.969507
Mir5114	ENSMUSG00000093315.3	301.728	-0.565125	0.240914	-2.34575	0.0189886	0.969507
Slc22a2	ENSMUSG00000040966.11	22.1453	-1.13816	0.485229	-2.34562	0.0189955	0.969507
Gm10644	ENSMUSG00000074219.4	24.6025	-1.07011	0.456289	-2.34524	0.0190148	0.969507
Arhgap39	ENSMUSG00000033697.17	2573.97	-0.450316	0.192039	-2.34492	0.0190312	0.969507
Ramac	ENSMUSG00000038646.14	311.903	0.433791	0.185102	2.34352	0.0191027	0.970685
Nr4a3	ENSMUSG00000028341.10	632.876	-0.629544	0.268659	-2.34329	0.0191147	0.970685
Hbb-bs	ENSMUSG00000052305.7	2443.13	0.546539	0.233383	2.34181	0.0191907	0.970882
Gm20570	ENSMUSG00000118164.2	170.371	-0.702299	0.299972	-2.34121	0.0192212	0.970882
Fyco1	ENSMUSG00000025241.17	1181.3	-0.562088	0.240104	-2.34101	0.0192315	0.970882
Chd7	ENSMUSG00000041235.13	316.249	-0.492659	0.210461	-2.34086	0.0192394	0.970882
Atp5mc3	ENSMUSG00000018770.10	5260.2	0.305999	0.13086	2.33837	0.0193679	0.975832
Spata32	ENSMUSG00000044787.8	26.6574	-1.11122	0.475487	-2.33702	0.019438	0.976339
Gm14019	ENSMUSG00000086913.2	2.88295	3.94763	1.68943	2.33667	0.0194566	0.976339
Alms1	ENSMUSG00000063810.8	218.735	-0.603906	0.258504	-2.33615	0.0194832	0.976339
Acp1	ENSMUSG00000044573.17	546.508	0.393317	0.168383	2.33584	0.0194994	0.976339
C730002L08Rik	ENSMUSG00000114469.3	318.181	0.719989	0.308494	2.33389	0.0196017	0.978551
Prr14l	ENSMUSG00000054280.15	1381.27	-0.547484	0.234622	-2.33348	0.0196231	0.978551
Cd22	ENSMUSG00000030577.15	9.16992	-1.82237	0.781043	-2.33325	0.0196349	0.978551
Zswim8	ENSMUSG00000021819.12	5064.63	-0.326158	0.139899	-2.33138	0.0197333	0.980435
NaN	ENSMUSG00000121577.1	48.3551	-1.06049	0.454876	-2.33137	0.0197338	0.980435
Ints1	ENSMUSG00000029547.11	3215.94	-0.350428	0.15037	-2.33044	0.0197831	0.980775
Btaf1	ENSMUSG00000040565.9	1037.74	-0.422353	0.181261	-2.33009	0.0198016	0.980775
Hinfp	ENSMUSG00000032119.6	650.641	-0.385837	0.165741	-2.32795	0.0199145	0.984313
Caskin1	ENSMUSG00000033597.10	5746.89	-0.351735	0.151194	-2.32638	0.0199981	0.984313
Prdm11	ENSMUSG00000075028.13	186.646	-0.674428	0.28992	-2.32626	0.0200049	0.984313
Zfp825	ENSMUSG00000069208.10	101.456	0.620182	0.266683	2.32554	0.0200429	0.984313
Greb1	ENSMUSG00000036523.17	62.5278	-0.815172	0.350952	-2.32274	0.020193	0.984313
Mfap3	ENSMUSG00000020522.14	710.645	-0.356295	0.153422	-2.32232	0.0202157	0.984313
n.a	ENSMUSG00000054304.4	22.1638	-1.293	0.556784	-2.32226	0.0202188	0.984313
Gm49512	ENSMUSG00000116480.2	2.42903	-4.70604	2.02723	-2.32141	0.0202646	0.984313
Trmt10c	ENSMUSG00000044763.9	290.663	0.398596	0.171867	2.31921	0.0203837	0.984313
Rgs4	ENSMUSG00000038530.12	17775.5	0.307355	0.13258	2.31827	0.0204347	0.984313
Yeats2	ENSMUSG00000041215.17	1135.98	-0.384998	0.166148	-2.31719	0.0204934	0.984313
Dscaml1	ENSMUSG00000032087.12	1911.67	-0.477611	0.206134	-2.317	0.0205038	0.984313
Lonrf3	ENSMUSG00000016239.12	84.5734	-0.786942	0.339731	-2.31637	0.0205381	0.984313
Fryl	ENSMUSG00000070733.14	1889.71	-0.457439	0.197574	-2.31528	0.0205978	0.984313
Kcnj2	ENSMUSG00000041695.3	486.028	0.655263	0.28303	2.31517	0.0206034	0.984313
Srgap3	ENSMUSG00000030257.17	11573.4	-0.379113	0.163944	-2.31245	0.0207527	0.984313
Shisa6	ENSMUSG00000053930.14	433.764	-0.592602	0.256289	-2.31224	0.0207644	0.984313
Phlpp2	ENSMUSG00000031732.13	1992.3	-0.399056	0.172588	-2.31219	0.0207671	0.984313
Adcy1	ENSMUSG00000020431.6	21896.6	-0.533904	0.230957	-2.31171	0.0207938	0.984313
Col14a1	ENSMUSG00000022371.17	44.7867	-0.955249	0.413301	-2.31127	0.0208181	0.984313
Gm49318	ENSMUSG00000111842.2	273.147	-0.514279	0.222511	-2.31125	0.0208191	0.984313
Trio	ENSMUSG00000022263.11	6381.14	-0.419145	0.181358	-2.31115	0.0208245	0.984313
Arhgef28	ENSMUSG00000021662.12	755.237	-0.367367	0.158971	-2.3109	0.0208383	0.984313
Syne1	ENSMUSG00000096054.4	17059.6	-0.519802	0.224973	-2.3105	0.0208602	0.984313
Mtch2	ENSMUSG00000027282.18	2237.7	0.279316	0.120901	2.31028	0.0208726	0.984313
Arhgap31	ENSMUSG00000022799.5	892.958	-0.525382	0.227474	-2.30963	0.0209085	0.984313
Cnih1	ENSMUSG00000015759.12	1766.85	0.331365	0.143476	2.30955	0.0209129	0.984313
Gm12371	ENSMUSG00000084898.3	216.752	0.656814	0.284395	2.30951	0.0209151	0.984313
Ep400	ENSMUSG00000029505.18	2240.02	-0.460627	0.199601	-2.30774	0.0210135	0.984313
Gm56745	ENSMUSG00000120309.1	12.5641	1.61052	0.698088	2.30705	0.021052	0.984313
Gm42822	ENSMUSG00000106596.2	1.95086	-4.38964	1.90312	-2.30654	0.0210803	0.984313
Zbtb7a	ENSMUSG00000035011.16	5546.74	-0.365932	0.158755	-2.30502	0.0211657	0.984313
Kmt2e	ENSMUSG00000029004.16	2870.03	-0.52184	0.226526	-2.30367	0.0212414	0.984313
Plch2	ENSMUSG00000029055.18	3664.01	-0.28062	0.121816	-2.30365	0.0212424	0.984313
Mecp2	ENSMUSG00000031393.17	3210.07	-0.460722	0.199999	-2.30362	0.0212439	0.984313
Baiap3	ENSMUSG00000047507.13	120.067	-0.744877	0.323364	-2.30353	0.0212491	0.984313
Gm45591	ENSMUSG00000109460.2	43.9874	-1.14914	0.499416	-2.30097	0.0213933	0.984313
Gm45457	ENSMUSG00000110411.2	13.1113	-1.93937	0.842998	-2.30056	0.0214166	0.984313
B4galnt3	ENSMUSG00000041372.11	39.4988	-0.993759	0.432003	-2.30035	0.0214282	0.984313
Grid2ip	ENSMUSG00000010825.18	160.916	-0.769998	0.334747	-2.30024	0.0214348	0.984313
Adat2	ENSMUSG00000019808.9	97.8426	-0.613186	0.266691	-2.29924	0.0214913	0.984313
Gm16008	ENSMUSG00000087381.10	160.168	-0.644038	0.280137	-2.29901	0.0215044	0.984313
Gm37593	ENSMUSG00000103358.2	11.5792	-1.83819	0.79962	-2.29882	0.0215149	0.984313
Ptp4a1	ENSMUSG00000117310.3	227.286	0.475279	0.206882	2.29735	0.021599	0.984313
Atp2b3	ENSMUSG00000031376.16	2347.82	-0.55732	0.242653	-2.29678	0.0216314	0.984313
Gm44104	ENSMUSG00000107583.2	10.4086	-1.9027	0.828847	-2.2956	0.021699	0.984313
Qpct	ENSMUSG00000024084.9	172.057	0.462719	0.20158	2.29546	0.0217067	0.984313
I730028E13Rik	ENSMUSG00000110998.3	2.1004	-4.49735	1.95952	-2.29513	0.0217259	0.984313
Plxnb2	ENSMUSG00000036606.18	1570.59	-0.331876	0.144607	-2.29502	0.0217319	0.984313
Gm38375	ENSMUSG00000103507.2	10.9785	-2.14468	0.934861	-2.29412	0.0217836	0.984313
Gm57362	ENSMUSG00000120792.1	3.01096	-3.97547	1.73348	-2.29335	0.0218281	0.984313
Smarcal1	ENSMUSG00000039354.17	1212.43	-0.354865	0.154861	-2.29151	0.0219337	0.984313
Cemip	ENSMUSG00000052353.14	708.433	-0.5003	0.218348	-2.2913	0.0219463	0.984313
Nos1ap	ENSMUSG00000038473.15	3172.58	-0.560817	0.244774	-2.29117	0.0219538	0.984313
Adar	ENSMUSG00000027951.17	6759.27	-0.303684	0.132573	-2.29069	0.0219813	0.984313
Slc29a4	ENSMUSG00000050822.12	204.425	-0.674964	0.294659	-2.29066	0.0219829	0.984313
Rskr	ENSMUSG00000037593.13	495.901	-0.564995	0.24669	-2.2903	0.0220037	0.984313
Pcnt	ENSMUSG00000001151.11	1085.21	-0.338948	0.148025	-2.2898	0.0220327	0.984313
Tbcc	ENSMUSG00000036430.9	506.951	0.454193	0.198398	2.28931	0.0220616	0.984313
Selenof	ENSMUSG00000037072.17	3620.53	0.328707	0.14361	2.28889	0.0220856	0.984313
C030018K13Rik	ENSMUSG00000105352.5	46.7412	-0.867238	0.379167	-2.28722	0.0221831	0.984313
Knl1	ENSMUSG00000027326.14	2.50611	-4.75536	2.07995	-2.28628	0.0222378	0.984313
Ndufa4	ENSMUSG00000029632.8	5120.58	0.349379	0.152817	2.28626	0.0222393	0.984313
Efcab12	ENSMUSG00000030321.16	217.246	-0.447639	0.195832	-2.28583	0.0222644	0.984313
Cacna1g	ENSMUSG00000020866.18	3928.61	-0.376052	0.164572	-2.28503	0.0223111	0.984313
Trank1	ENSMUSG00000062296.9	15048.5	-0.398468	0.174382	-2.28503	0.0223111	0.984313
Tacc1	ENSMUSG00000065954.12	7340.13	-0.355728	0.155694	-2.28479	0.0223253	0.984313
Coch	ENSMUSG00000020953.18	1315.74	0.422217	0.184817	2.28451	0.0223415	0.984313
Trim66	ENSMUSG00000031026.16	1577.13	-0.475983	0.208475	-2.28317	0.0224205	0.984313
Uchl5	ENSMUSG00000018189.13	1107.51	0.320643	0.140445	2.28305	0.0224275	0.984313
Neurog2	ENSMUSG00000027967.9	20.2689	1.47041	0.644084	2.28295	0.0224333	0.984313
Rpl5	ENSMUSG00000058558.13	572.146	0.405281	0.177639	2.28149	0.0225197	0.984313
6720483E21Rik	ENSMUSG00000097934.2	11.477	1.85619	0.81361	2.28143	0.0225231	0.984313
Eid1	ENSMUSG00000091337.4	5375.78	0.357887	0.156941	2.28039	0.0225845	0.984313
Eif3s6-ps1	ENSMUSG00000081629.2	46.4897	0.799439	0.350572	2.28038	0.022585	0.984313
Rybp-ps	ENSMUSG00000055763.10	21.9638	-1.12306	0.492698	-2.27941	0.022643	0.984313
Asxl1	ENSMUSG00000042548.15	1460.69	-0.353191	0.154989	-2.27882	0.0226777	0.984313
Arhgap35	ENSMUSG00000058230.13	6684.34	-0.386412	0.169608	-2.27826	0.0227108	0.984313
Hdac7	ENSMUSG00000022475.20	1431.82	-0.337937	0.148467	-2.27618	0.0228351	0.984313
Doc2b	ENSMUSG00000020848.8	432.322	-0.477744	0.209905	-2.276	0.0228459	0.984313
Gm14636	ENSMUSG00000073274.6	94.3047	0.618185	0.271701	2.27524	0.0228917	0.984313
Amotl1	ENSMUSG00000013076.18	629.651	-0.468359	0.205987	-2.27373	0.0229822	0.984313
Gm36936	ENSMUSG00000102411.2	49.1773	-1.20225	0.529097	-2.27227	0.02307	0.984313
Chaf1b	ENSMUSG00000022945.13	10.6473	-1.67523	0.737323	-2.27204	0.0230842	0.984313
Tgm2	ENSMUSG00000037820.16	427.415	0.384694	0.169351	2.27158	0.0231121	0.984313
Hs3st5	ENSMUSG00000044499.12	95.198	0.625664	0.275443	2.27149	0.0231176	0.984313
Psmc6	ENSMUSG00000021832.9	2160.77	0.323342	0.142381	2.27096	0.0231495	0.984313
Srrm4	ENSMUSG00000063919.12	1442.67	-0.429637	0.189291	-2.26971	0.0232249	0.984313
Fbxl21	ENSMUSG00000035509.18	77.4561	-0.657554	0.289996	-2.26746	0.0233623	0.984313
H2-K1	ENSMUSG00000061232.17	663.394	0.373302	0.164638	2.26742	0.0233647	0.984313
Klra2	ENSMUSG00000030187.16	3.87824	3.40498	1.50209	2.26683	0.0234008	0.984313
Mlxip	ENSMUSG00000038342.16	994.62	-0.453348	0.20001	-2.26663	0.0234129	0.984313
Gm17916	ENSMUSG00000100515.7	17.9649	-1.28734	0.568114	-2.26599	0.023452	0.984313
Uqcrfs1	ENSMUSG00000038462.4	2997.38	0.334162	0.147478	2.26584	0.0234614	0.984313
Unc13b	ENSMUSG00000028456.19	2585.03	-0.356424	0.157352	-2.26514	0.0235039	0.984313
Gm8902	ENSMUSG00000092464.2	19.167	-1.28175	0.5661	-2.26417	0.0235634	0.984313
Gm5452	ENSMUSG00000114687.2	194.737	0.451247	0.199359	2.26349	0.0236055	0.984313
Gm13783	ENSMUSG00000086206.2	3.81349	-3.35318	1.48145	-2.26344	0.0236088	0.984313
Spem1	ENSMUSG00000041165.7	3.83704	3.4648	1.53088	2.26327	0.0236191	0.984313
Pask	ENSMUSG00000026274.12	116.27	-0.64179	0.283575	-2.26321	0.0236225	0.984313
Mypn	ENSMUSG00000020067.9	117.597	-0.590338	0.260857	-2.26307	0.0236311	0.984313
Stk35	ENSMUSG00000037885.19	831.402	-0.406012	0.179408	-2.26307	0.0236314	0.984313
Gm41836	ENSMUSG00000118212.2	3.79027	-3.35617	1.48305	-2.26302	0.0236347	0.984313
Esyt2	ENSMUSG00000021171.9	1093.5	-0.414859	0.183433	-2.26164	0.0237196	0.984313
Gm36457	ENSMUSG00000120193.1	34.9046	0.935848	0.413805	2.26156	0.0237243	0.984313
Ank3	ENSMUSG00000069601.15	11921.8	-0.456704	0.20198	-2.26114	0.0237508	0.984313
Nuak1	ENSMUSG00000020032.15	3171	-0.39666	0.175442	-2.26092	0.0237645	0.984313
Grin2d	ENSMUSG00000002771.13	535.364	-0.333512	0.147569	-2.26004	0.0238186	0.984313
Ndfip1	ENSMUSG00000024425.5	13242	0.272488	0.120579	2.25982	0.0238324	0.984313
Shc3	ENSMUSG00000021448.9	793.254	-1.2164	0.538336	-2.25956	0.0238486	0.984313
Cacna1e	ENSMUSG00000004110.18	8452.47	-0.473469	0.209569	-2.25925	0.0238679	0.984313
Cd34	ENSMUSG00000016494.10	2868.69	0.301685	0.133578	2.2585	0.0239143	0.984313
Gm14010	ENSMUSG00000079053.4	1.85403	4.36317	1.9322	2.25814	0.0239368	0.984313
Mprip	ENSMUSG00000005417.18	10263.7	-0.337775	0.14969	-2.25649	0.0240401	0.984313
Gm38190	ENSMUSG00000102302.2	78.9614	-0.75105	0.332931	-2.25587	0.0240787	0.984313
Tcf20	ENSMUSG00000041852.16	2761.9	-0.393632	0.174552	-2.2551	0.024127	0.984313
Togaram2	ENSMUSG00000045761.17	48.3068	-0.983378	0.436151	-2.25467	0.0241537	0.984313
Guca1a	ENSMUSG00000023982.9	2.70114	3.85372	1.70931	2.25455	0.0241615	0.984313
Lrrc75b	ENSMUSG00000046807.11	413.223	-0.409117	0.181508	-2.25399	0.024197	0.984313
Rapgef2	ENSMUSG00000062232.15	3878.3	-0.409949	0.181954	-2.25303	0.0242572	0.984313
Sorcs3	ENSMUSG00000063434.7	1848.06	-0.370725	0.164563	-2.25279	0.0242725	0.984313
Gm55396	ENSMUSG00002075765.1	50.3851	-1.01029	0.448565	-2.25228	0.0243046	0.984313
Slc16a4	ENSMUSG00000027896.16	47.5388	0.972812	0.432201	2.25083	0.0243961	0.984313
Gm56663	ENSMUSG00000120878.1	5.71224	2.26183	1.00536	2.24976	0.0244639	0.984313
Omg	ENSMUSG00000049612.11	3919.53	0.370296	0.164752	2.24759	0.0246024	0.984313
Adora2b	ENSMUSG00000018500.3	75.6321	0.635716	0.282944	2.24679	0.0246534	0.984313
Lama3	ENSMUSG00000024421.17	190.174	-0.66047	0.293987	-2.2466	0.0246658	0.984313
Gm57463	ENSMUSG00000121236.1	15.4208	1.39557	0.62169	2.24481	0.0247806	0.984313
Nectin1	ENSMUSG00000032012.10	2486.94	-0.400012	0.178256	-2.24404	0.02483	0.984313
Gm38228	ENSMUSG00000103945.2	6.54688	-2.74799	1.22484	-2.24355	0.0248614	0.984313
Polr2g	ENSMUSG00000071662.5	1448.96	0.373401	0.16644	2.24346	0.024867	0.984313
Wipf2	ENSMUSG00000038013.15	3502.6	-0.37821	0.168605	-2.24317	0.0248856	0.984313
Csmd3	ENSMUSG00000022311.16	482.416	-0.577963	0.257664	-2.24309	0.0248909	0.984313
Tnr	ENSMUSG00000015829.14	5706.1	-0.537403	0.239591	-2.243	0.0248966	0.984313
Sfpq	ENSMUSG00000028820.15	4623.93	-0.278717	0.124272	-2.2428	0.0249097	0.984313
Tnrc6b	ENSMUSG00000047888.11	2680.63	-0.498674	0.222356	-2.24269	0.0249169	0.984313
Lmntd2	ENSMUSG00000025500.13	3.54255	3.29839	1.47078	2.24261	0.024922	0.984313
Phf2	ENSMUSG00000038025.9	1387.97	-0.353592	0.157674	-2.24255	0.0249255	0.984313
Tns1	ENSMUSG00000055322.17	1170.17	-0.390953	0.174353	-2.2423	0.0249419	0.984313
Prss45	ENSMUSG00000047257.14	11.8426	1.62353	0.724079	2.2422	0.0249483	0.984313
H4c14	ENSMUSG00000091405.3	39.2771	-1.04417	0.465692	-2.24219	0.0249493	0.984313
Gm26558	ENSMUSG00000097025.3	6.679	2.06369	0.920432	2.24209	0.0249558	0.984313
Uprt	ENSMUSG00000073016.4	86.9109	-0.943303	0.420852	-2.24141	0.0249993	0.984313
Rpsa-ps4	ENSMUSG00000081076.4	2.01655	4.48489	2.00109	2.24122	0.025012	0.984313
Dag1	ENSMUSG00000039952.16	2683.66	-0.313769	0.140068	-2.24013	0.0250827	0.984313
Gm56847	ENSMUSG00000120747.1	5.57245	-2.48465	1.10922	-2.24	0.0250906	0.984313
Sap130	ENSMUSG00000024260.15	1302.53	-0.309832	0.138318	-2.23999	0.0250914	0.984313
Bend5	ENSMUSG00000028545.14	283.556	0.41545	0.185493	2.23971	0.0251098	0.984313
Ptprt	ENSMUSG00000053141.17	5035.18	-0.505476	0.225699	-2.2396	0.0251171	0.984313
Gm6421	ENSMUSG00000114540.2	129.263	-0.559164	0.249807	-2.23838	0.025196	0.984313
Gm7108	ENSMUSG00000083253.2	12.6328	-1.46024	0.652585	-2.23762	0.0252459	0.984313
Ccnd2	ENSMUSG00000000184.13	1753.1	-0.469363	0.209784	-2.23736	0.0252626	0.984313
5830417I10Rik	ENSMUSG00000078684.9	101.145	-0.580962	0.259792	-2.23626	0.0253347	0.984313
Gm43672	ENSMUSG00000106019.3	291.607	0.514954	0.230339	2.23563	0.0253758	0.984313
Syn3	ENSMUSG00000059602.15	233.521	-0.691867	0.309618	-2.23458	0.0254447	0.984313
Cdon	ENSMUSG00000038119.16	291.612	-0.402854	0.180311	-2.23422	0.0254688	0.984313
Fbxo42	ENSMUSG00000028920.10	1301.71	-0.278367	0.124639	-2.23339	0.0255234	0.984313
Bicral	ENSMUSG00000036568.8	2033.21	-0.417468	0.187012	-2.2323	0.025595	0.984313
Adamts17	ENSMUSG00000058145.17	198.369	-0.498938	0.223533	-2.23205	0.0256115	0.984313
Gm55371	ENSMUSG00002074854.1	4.24609	-2.88148	1.29116	-2.23169	0.0256352	0.984313
Mapkbp1	ENSMUSG00000033902.13	2044.56	-0.417271	0.18698	-2.23163	0.0256395	0.984313
Lrp8	ENSMUSG00000028613.16	2462.48	-0.419747	0.18813	-2.23115	0.0256711	0.984313
Fhad1os2	ENSMUSG00000085922.2	10.5953	-1.67104	0.748999	-2.23103	0.0256792	0.984313
Sik1	ENSMUSG00000024042.8	371.251	-0.600173	0.269073	-2.23052	0.0257132	0.984313
Mif-ps6	ENSMUSG00000059658.6	58.0934	0.711315	0.319015	2.22973	0.0257656	0.984313
Gm43588	ENSMUSG00000107370.2	7.86507	-1.87386	0.840614	-2.22916	0.0258034	0.984313
Mgat5b	ENSMUSG00000043857.17	3375.41	-0.296039	0.132916	-2.22726	0.0259301	0.984313
Tamalin	ENSMUSG00000000531.6	1702.76	-0.386876	0.173762	-2.22647	0.0259825	0.984313
Kdm5d	ENSMUSG00000056673.15	747.365	-0.380086	0.170745	-2.22604	0.0260114	0.984313
Ptprn2	ENSMUSG00000056553.15	6316.34	-0.391698	0.175981	-2.22579	0.026028	0.984313
Tet2	ENSMUSG00000040943.13	1142.34	-0.4966	0.223114	-2.22577	0.0260296	0.984313
Cryba2	ENSMUSG00000006546.4	18.9391	1.1941	0.536493	2.22576	0.0260305	0.984313
Hipk2	ENSMUSG00000061436.16	738.93	-1.56045	0.701207	-2.22537	0.0260563	0.984313
6720407P12Rik	ENSMUSG00000121226.1	54.4862	-0.83646	0.37602	-2.22451	0.0261141	0.984313
Spata3	ENSMUSG00000026226.17	9.04865	1.71019	0.769036	2.22381	0.0261609	0.984313
Gm13375	ENSMUSG00000075514.6	337.392	0.426798	0.191924	2.22378	0.026163	0.984313
Ndufs5	ENSMUSG00000028648.14	356.553	0.46802	0.210481	2.22357	0.0261771	0.984313
Fbrs	ENSMUSG00000042423.10	1838.54	-0.316142	0.1422	-2.22322	0.0262007	0.984313
Oaz1	ENSMUSG00000035242.16	402.432	0.420036	0.188997	2.22245	0.026253	0.984313
Atxn1l	ENSMUSG00000069895.5	1144.12	-0.393797	0.177215	-2.22214	0.0262736	0.984313
4933433G15Rik	ENSMUSG00000097021.8	5.94114	-2.58084	1.16153	-2.22194	0.0262873	0.984313
Ppm1f	ENSMUSG00000026181.14	2061.98	-0.337074	0.151878	-2.21937	0.0264618	0.984313
Zfp366	ENSMUSG00000050919.11	124.422	-0.560626	0.252623	-2.21922	0.0264717	0.984313
Atp1b3	ENSMUSG00000032412.9	2564.21	0.320723	0.144542	2.21889	0.0264943	0.984313
Evc	ENSMUSG00000029122.12	404.904	-0.4007	0.18061	-2.2186	0.0265141	0.984313
Gm20689	ENSMUSG00000093384.2	42.3618	-0.889967	0.401409	-2.21711	0.0266156	0.984313
Ncoa2	ENSMUSG00000005886.15	2715.06	-0.485623	0.219107	-2.21637	0.026666	0.984313
Muc12	ENSMUSG00000118522.2	7.23385	2.17853	0.983098	2.21598	0.0266927	0.984313
Kcnh5	ENSMUSG00000034402.4	373.273	-0.677913	0.30598	-2.21555	0.0267227	0.984313
Gm38340	ENSMUSG00000102516.2	36.7141	-1.01123	0.45643	-2.21553	0.0267237	0.984313
Kcnq2	ENSMUSG00000016346.18	15533	-0.378318	0.170776	-2.21529	0.0267404	0.984313
Gm11611	ENSMUSG00000087042.2	141.428	-0.549777	0.248178	-2.21526	0.0267425	0.984313
C77080	ENSMUSG00000050390.13	999.506	-0.331172	0.149509	-2.21506	0.026756	0.984313
Gm13067	ENSMUSG00000086665.3	14.032	1.37656	0.621581	2.21462	0.0267864	0.984313
n.a	ENSMUSG00000058567.7	2.11734	-4.50751	2.03565	-2.21429	0.0268088	0.984313
Gm44292	ENSMUSG00000108291.2	5.2106	-2.37627	1.07344	-2.21371	0.0268489	0.984313
Rfc4	ENSMUSG00000022881.16	72.1081	0.66283	0.299506	2.21308	0.0268923	0.984313
Sox6	ENSMUSG00000051910.14	487.346	-0.424692	0.191926	-2.21279	0.0269121	0.984313
Snx29	ENSMUSG00000071669.15	153.546	-0.665896	0.301002	-2.21226	0.0269484	0.984313
Ptpn23	ENSMUSG00000036057.12	2606.49	-0.351576	0.158992	-2.21128	0.0270164	0.984313
Gm42608	ENSMUSG00000106651.2	60.8913	-0.841287	0.380607	-2.21038	0.0270786	0.984313
Gm54420	ENSMUSG00000118364.2	49.2614	-0.939461	0.425175	-2.20958	0.0271341	0.984313
Sh3rf3	ENSMUSG00000037990.19	1160.1	-0.41624	0.18842	-2.20911	0.0271669	0.984313
Gm13341	ENSMUSG00000083863.2	27.3771	1.12914	0.51124	2.20862	0.0272009	0.984313
Gm43890	ENSMUSG00000108053.2	12.5516	-1.65046	0.747348	-2.20843	0.0272146	0.984313
Gcn1	ENSMUSG00000041638.19	1932.59	-0.416287	0.188618	-2.20704	0.0273113	0.984313
Tjp1	ENSMUSG00000030516.15	2386.75	-0.429322	0.194605	-2.20612	0.0273755	0.984313
Ifitm3	ENSMUSG00000025492.7	254.973	0.468479	0.212361	2.20605	0.0273803	0.984313
Gm42979	ENSMUSG00000104814.2	222.694	-0.612994	0.27793	-2.20557	0.0274139	0.984313
[truncated: 56,026 more rows]

## Sheet: cerebellum_HFD_vs_Normal_12wk
GeneName	ENSG	baseMean	log2FoldChange Normal/HFD	lfcSE	stat	pvalue	padj
[truncated: 56,884 more rows]
