# Supplementary material for: Diet-Driven Microglial Activation: Region-Specific Neuroinflammation in the Mouse Brain
Source: Brain Sci. 2025 Dec 25;16(1):29. doi: 10.3390/brainsci16010029 (PMC12839311; doi:10.3390/brainsci16010029)
Supplement: Supplementary file 1 [file brainsci-16-00029-s001.zip › Supplementary Files/Supplementary Data_S3_24wk.xlsx]

## Sheet: hypothalamus_HFD_vs_Normal_24wk
GeneName	ENSG	baseMean	log2FoldChange NORMAL/HFD	lfcSE	stat	pvalue	padj
Lars2	ENSMUSG00000035202.9	3136.04	1.31274	0.15205	8.63358	5.94595e-18	1.01598e-13
Serpina3n	ENSMUSG00000021091.9	3310.3	-0.866455	0.107526	-8.05809	7.74953e-16	6.62081e-12
Rn18s-rs5	ENSMUSG00000119584.1	34331.1	2.07287	0.27259	7.60434	2.86351e-14	1.63096e-10
Nlrc5	ENSMUSG00000074151.14	92.2413	-1.5555	0.269137	-5.77959	7.48843e-09	3.19887e-05
Fabp7	ENSMUSG00000019874.12	957.035	0.792188	0.140515	5.63777	1.72271e-08	5.88718e-05
Mir6236	ENSMUSG00000098973.3	1503.14	1.78624	0.332543	5.37146	7.81019e-08	0.000199593
Cp	ENSMUSG00000003617.17	528.011	-0.885869	0.165176	-5.36319	8.17669e-08	0.000199593
Vwf	ENSMUSG00000001930.18	313.16	-0.856206	0.166363	-5.14662	2.65216e-07	0.000566468
Rnpc3	ENSMUSG00000027981.15	1042.93	-0.718877	0.142678	-5.03846	4.69301e-07	0.000813511
Ttc14	ENSMUSG00000027677.18	2834.99	-0.525752	0.104405	-5.0357	4.76099e-07	0.000813511
Uvssa	ENSMUSG00000037355.15	534.324	-0.650237	0.134539	-4.83307	1.34445e-06	0.00208843
Cxcl12	ENSMUSG00000061353.12	907.068	-0.671692	0.141672	-4.74117	2.12484e-06	0.00297549
Cyp2f2	ENSMUSG00000052974.9	32.9853	-2.37478	0.502245	-4.72833	2.26379e-06	0.00297549
C4b	ENSMUSG00000073418.5	2209.21	-0.603916	0.12919	-4.67464	2.9447e-06	0.00338207
Atp11c	ENSMUSG00000062949.14	404.469	-0.758462	0.162309	-4.67295	2.96898e-06	0.00338207
Rreb1	ENSMUSG00000039087.18	2737.98	-0.650486	0.141682	-4.59118	4.40752e-06	0.00470696
A330023F24Rik	ENSMUSG00000096929.9	2493.02	-0.516701	0.115243	-4.48358	7.33997e-06	0.00737753
Dcn	ENSMUSG00000019929.17	491.547	-0.921686	0.206686	-4.45937	8.22022e-06	0.00780327
Stra6	ENSMUSG00000032327.15	136.273	-0.962915	0.219284	-4.39118	1.1274e-05	0.00984663
Cfh	ENSMUSG00000026365.16	522.369	-0.738941	0.168463	-4.38638	1.15253e-05	0.00984663
Col12a1	ENSMUSG00000032332.18	400.49	-0.767841	0.176706	-4.34531	1.39078e-05	0.0110204
Cyp1b1	ENSMUSG00000024087.5	113.094	-1.05101	0.242117	-4.34091	1.41891e-05	0.0110204
Slc22a8	ENSMUSG00000063796.10	479.34	-0.957548	0.222984	-4.29426	1.7528e-05	0.0130218
Fgl2	ENSMUSG00000039899.6	202.414	-1.12234	0.263322	-4.26221	2.02411e-05	0.0144108
Gm44560	ENSMUSG00000108880.2	148.05	-1.0945	0.261471	-4.18595	2.83978e-05	0.0186351
Gm36989	ENSMUSG00000102496.2	30.4915	-2.22875	0.532713	-4.18378	2.86697e-05	0.0186351
Ints6l	ENSMUSG00000035967.16	1571.52	-0.472513	0.113229	-4.17305	3.00543e-05	0.0186351
Mir770	ENSMUSG00000076451.3	575.84	-0.793425	0.190373	-4.16773	3.07648e-05	0.0186351
Gm43858	ENSMUSG00000104546.2	154.183	-0.822864	0.197736	-4.16142	3.16275e-05	0.0186351
Ranbp3l	ENSMUSG00000048424.19	139.706	-1.32927	0.320886	-4.14251	3.43528e-05	0.0195662
Ggta1	ENSMUSG00000035778.18	296.488	-0.710373	0.17414	-4.07933	4.51666e-05	0.0235556
Gm47171	ENSMUSG00000111340.2	24.9901	-2.30783	0.565923	-4.078	4.54255e-05	0.0235556
Uty	ENSMUSG00000068457.15	331.564	-0.699945	0.171654	-4.07765	4.54927e-05	0.0235556
Mpzl2	ENSMUSG00000032092.6	96.2798	-1.45999	0.358999	-4.06683	4.76573e-05	0.0239506
Gm38020	ENSMUSG00000103697.2	381.797	-0.965958	0.23944	-4.03424	5.47793e-05	0.0267433
Snhg14	ENSMUSG00000100826.7	2294.97	-0.534958	0.132955	-4.0236	5.73156e-05	0.0272042
Per3	ENSMUSG00000028957.13	1858.48	-0.396958	0.0989017	-4.01366	5.97834e-05	0.0276086
Meg3	ENSMUSG00000021268.19	160792	-0.416461	0.104661	-3.97916	6.9159e-05	0.0310559
Ptpn14	ENSMUSG00000026604.18	240.88	-0.798782	0.20118	-3.97049	7.17243e-05	0.0310559
Hcar1	ENSMUSG00000049241.7	49.1075	-1.63786	0.412843	-3.96727	7.27006e-05	0.0310559
Plagl1	ENSMUSG00000019817.19	2155.07	-0.666305	0.168306	-3.9589	7.52973e-05	0.0313806
Prdm16	ENSMUSG00000039410.17	752.407	0.604227	0.153903	3.92602	8.6363e-05	0.0351353
Arhgap29	ENSMUSG00000039831.17	400.274	-0.613417	0.158536	-3.86925	0.000109172	0.043382
Mdm4	ENSMUSG00000054387.14	2837.12	-0.394783	0.102941	-3.83504	0.000125545	0.0487541
Mir100hg	ENSMUSG00000074415.16	3481.2	-0.389941	0.101875	-3.82766	0.000129369	0.0491227
Gm37928	ENSMUSG00000104362.2	345.915	-0.626549	0.165109	-3.79477	0.000147779	0.0548934
Prpf39	ENSMUSG00000035597.20	1367.26	-0.493184	0.131614	-3.74719	0.00017883	0.0650142
Zkscan2	ENSMUSG00000030757.14	1502.25	-0.473617	0.127043	-3.728	0.000193007	0.0687065
Gpcpd1	ENSMUSG00000027346.16	1404.18	-0.387579	0.104954	-3.69285	0.000221751	0.0773278
Ftx	ENSMUSG00000086370.11	1628.06	-0.367651	0.0998542	-3.68188	0.00023152	0.0790312
Adgrg6	ENSMUSG00000039116.8	54.0683	-1.23383	0.335542	-3.67712	0.000235886	0.0790312
Ints2	ENSMUSG00000018068.14	714.525	-0.477614	0.130204	-3.66819	0.000244271	0.0802664
Phox2a	ENSMUSG00000007946.12	20.4128	-2.12495	0.57944	-3.66724	0.000245183	NA
Gm42664	ENSMUSG00000106099.2	114.549	-0.9637	0.26526	-3.63304	0.000280104	0.0903046
Tia1	ENSMUSG00000071337.12	3257.5	-0.381329	0.105285	-3.62188	0.000292469	0.0925449
Phf20l1	ENSMUSG00000072501.6	1390.03	-0.411403	0.11413	-3.6047	0.000312516	0.0955775
Luc7l2	ENSMUSG00000029823.17	3958.56	-0.369362	0.102484	-3.6041	0.000313241	0.0955775
Tfrc	ENSMUSG00000022797.17	1891.48	-0.611378	0.170546	-3.58484	0.000337288	0.0989787
Zfp950	ENSMUSG00000074733.15	1427.83	-0.442055	0.123349	-3.58377	0.000338664	0.0989787
Pcdh15	ENSMUSG00000052613.17	980.787	-0.52434	0.146511	-3.57884	0.000345128	0.0989787
Bfsp2	ENSMUSG00000032556.12	161.777	0.822186	0.229853	3.577	0.000347558	0.0989787
Gpr151	ENSMUSG00000042816.5	40.6336	-1.44335	0.405743	-3.55729	0.000374695	0.100377
Gm33869	ENSMUSG00000112358.2	242.011	-0.743368	0.209118	-3.55478	0.000378303	0.100377
Arhgef33	ENSMUSG00000054901.8	132.995	-0.767328	0.215881	-3.5544	0.000378844	0.100377
Reck	ENSMUSG00000028476.14	370.381	-0.545145	0.153515	-3.55108	0.000383649	0.100377
Pnisr	ENSMUSG00000028248.16	6930.28	-0.374636	0.10557	-3.5487	0.000387131	0.100377
Rn7sk	ENSMUSG00002076161.1	36.4779	1.55742	0.438919	3.54831	0.000387715	0.100377
B230334C09Rik	ENSMUSG00000104597.2	1739.39	-0.447253	0.12627	-3.54203	0.000397054	0.101261
Ubn2	ENSMUSG00000038538.18	2067.49	-0.42388	0.120469	-3.51857	0.00043388	0.108865
Gm9493	ENSMUSG00000044424.5	500.232	0.460653	0.131112	3.51344	0.000442352	0.108865
A330076H08Rik	ENSMUSG00000109321.2	269.73	-0.734966	0.209528	-3.50772	0.000451966	0.108865
Akap8	ENSMUSG00000024045.7	3506.65	-0.358625	0.102252	-3.50726	0.000452748	0.108865
Ahnak	ENSMUSG00000069833.14	1207.26	-0.573101	0.16362	-3.50264	0.000460672	0.108865
Tmtc3	ENSMUSG00000036676.15	266.549	-0.683792	0.195542	-3.4969	0.000470697	0.108865
Abcb1a	ENSMUSG00000040584.9	603.763	-0.433139	0.123879	-3.49646	0.000471469	0.108865
Slc9a2	ENSMUSG00000026062.13	298.753	-0.599413	0.17165	-3.49207	0.000479287	0.109194
Dnah12	ENSMUSG00000021879.14	183.62	-0.644258	0.185284	-3.47714	0.000506792	0.112208
Atl3	ENSMUSG00000024759.15	1251.71	-0.385237	0.11096	-3.47187	0.000516846	0.112208
Fam162a	ENSMUSG00000003955.9	724.105	0.452998	0.130531	3.47042	0.000519639	0.112208
Slco1a4	ENSMUSG00000030237.15	573.802	-0.611301	0.176264	-3.4681	0.000524151	0.112208
Thsd4	ENSMUSG00000032289.16	467.234	-0.606972	0.175157	-3.4653	0.000529642	0.112208
Ptprb	ENSMUSG00000020154.11	728.46	-0.530233	0.153063	-3.46415	0.000531914	0.112208
Ogt	ENSMUSG00000034160.14	10008.3	-0.348326	0.100728	-3.4581	0.000544004	0.113359
Osr1	ENSMUSG00000048387.9	86.5507	-1.20588	0.349643	-3.44889	0.000562891	0.115881
Kdr	ENSMUSG00000062960.11	354.8	-0.543714	0.158808	-3.42371	0.000617722	0.125216
Otud4	ENSMUSG00000036990.14	1531.11	-0.37195	0.108711	-3.42145	0.000622891	0.125216
Lamc3	ENSMUSG00000026840.15	136.561	-0.73533	0.215616	-3.41037	0.000648752	0.125922
Rnf138	ENSMUSG00000024317.16	339.043	-0.560346	0.164326	-3.40997	0.000649712	0.125922
4930447C04Rik	ENSMUSG00000021098.15	445.468	-0.660003	0.193697	-3.40739	0.00065587	0.125922
Dram2	ENSMUSG00000027900.16	494.085	-0.476541	0.139884	-3.40669	0.000657568	0.125922
Uqcc2	ENSMUSG00000024208.17	1592.23	0.452835	0.133017	3.40434	0.000663251	0.125922
Socs3	ENSMUSG00000053113.4	176.585	-0.65578	0.192852	-3.40042	0.000672816	0.126334
Zfp942	ENSMUSG00000071267.12	275.155	-0.874774	0.258942	-3.37826	0.000729455	0.134453
Atp11b	ENSMUSG00000037400.18	2218.43	-0.358612	0.10618	-3.37738	0.000731792	0.134453
Rnf38	ENSMUSG00000035696.16	1518.67	-0.378497	0.112216	-3.37294	0.000743705	0.135188
Ccn2	ENSMUSG00000019997.12	233.656	-0.863996	0.257234	-3.35879	0.000782842	0.139596
Ccdc187	ENSMUSG00000048038.9	890.574	-0.448396	0.13352	-3.35828	0.000784293	0.139596
Cped1	ENSMUSG00000062980.16	160.397	-0.816436	0.243498	-3.35294	0.000799569	0.140848
Serping1	ENSMUSG00000023224.13	478.699	-0.663035	0.198441	-3.34121	0.000834135	0.14373
Ccnt2	ENSMUSG00000026349.15	2483.86	-0.361754	0.108322	-3.33963	0.000838902	0.14373
Serpind1	ENSMUSG00000022766.15	171.753	-0.927264	0.277717	-3.33888	0.000841163	0.14373
Gm3788	ENSMUSG00000094392.2	1418.71	0.358127	0.107496	3.33155	0.000863642	0.146109
Gm15169	ENSMUSG00000086188.2	14.9946	-2.21867	0.667457	-3.32406	0.000887172	NA
Lama5	ENSMUSG00000015647.10	403.58	-0.628458	0.189435	-3.31754	0.000908151	0.151047
Thoc2	ENSMUSG00000037475.16	1139.58	-0.486938	0.146809	-3.31681	0.000910508	0.151047
Rimoc1	ENSMUSG00000041935.11	1587.32	-0.473476	0.143009	-3.31081	0.000930271	0.15145
Aurkaip1	ENSMUSG00000065990.13	1539.55	0.354928	0.107207	3.31069	0.000930666	0.15145
Gm55678	ENSMUSG00002074930.1	465.935	-0.45374	0.13756	-3.29848	0.000972107	0.156702
Rufy2	ENSMUSG00000020070.19	2454.35	-0.301227	0.091668	-3.28607	0.00101597	0.162241
Itpr3	ENSMUSG00000042644.10	153.316	-0.715699	0.218105	-3.28143	0.00103281	0.163404
Islr	ENSMUSG00000037206.16	478.201	-0.737436	0.225251	-3.27384	0.00106096	0.166317
Nek1	ENSMUSG00000031644.20	1403.28	-0.365644	0.111979	-3.2653	0.00109347	0.168436
Firre	ENSMUSG00000085396.9	2953.74	-0.327988	0.100452	-3.26512	0.00109419	0.168436
Bmp7	ENSMUSG00000008999.8	428.795	-0.576706	0.176929	-3.25953	0.00111599	0.170199
Pde5a	ENSMUSG00000053965.11	104.446	-0.82021	0.251858	-3.25664	0.00112738	0.170199
Gucy2c	ENSMUSG00000042638.15	91.8147	-0.814004	0.250109	-3.2546	0.00113552	0.170199
Gm4707	ENSMUSG00000091831.7	156.359	0.678448	0.208879	3.24804	0.00116201	0.172655
Zdhhc15	ENSMUSG00000033906.6	333.131	-0.48269	0.148848	-3.24284	0.00118344	0.174323
Gm33989	ENSMUSG00000108621.3	833.956	-0.492967	0.152146	-3.2401	0.00119489	0.174505
Tmsb10	ENSMUSG00000079523.9	2957.91	0.430993	0.13333	3.23253	0.00122699	0.177675
Gnrh1	ENSMUSG00000015812.9	82.1224	0.997398	0.309332	3.22436	0.00126254	0.181286
Gm7072	ENSMUSG00000117284.2	226.43	-0.854421	0.265475	-3.21846	0.0012888	0.183514
Nfat5	ENSMUSG00000003847.17	2759.2	-0.471327	0.146678	-3.21335	0.00131195	0.185267
Akap13	ENSMUSG00000066406.17	1490.58	-0.466881	0.145506	-3.20867	0.00133352	0.185974
Cabp7	ENSMUSG00000009075.3	1022.6	0.361931	0.112837	3.20755	0.00133873	0.185974
Eml5	ENSMUSG00000051166.11	2766.11	-0.361728	0.113232	-3.19458	0.00140034	0.192965
Miat	ENSMUSG00000097767.10	12044.4	-0.348498	0.109236	-3.19033	0.0014211	0.193595
Slco4a1	ENSMUSG00000038963.16	164.589	-0.737792	0.231596	-3.18569	0.00144408	0.193595
Adcy8	ENSMUSG00000022376.9	1344	0.430711	0.13528	3.18386	0.00145328	0.193595
Pear1	ENSMUSG00000028073.16	143.177	-0.689238	0.216584	-3.18231	0.00146104	0.193595
Dusp11	ENSMUSG00000030002.16	3292.1	-0.315908	0.0992864	-3.18179	0.00146368	0.193595
Gm10033	ENSMUSG00000110444.3	291.115	-0.571323	0.179706	-3.17921	0.00147677	0.193595
Ryr3	ENSMUSG00000057378.16	2262.14	-0.464816	0.146356	-3.17594	0.00149353	0.193595
Zfp442	ENSMUSG00000068130.12	28.6421	-1.48921	0.468961	-3.17554	0.00149555	0.193595
2900052N01Rik	ENSMUSG00000099696.8	1485.01	-0.360257	0.113656	-3.1697	0.00152597	0.196047
Dock6	ENSMUSG00000032198.10	1112.35	-0.391014	0.124022	-3.15278	0.00161724	0.204356
Gm15446	ENSMUSG00000090015.10	390.338	-0.527395	0.167362	-3.15123	0.00162586	0.204356
Gm2830	ENSMUSG00000086567.2	325.805	0.537412	0.170547	3.15111	0.00162652	0.204356
Fbln1	ENSMUSG00000006369.15	562.464	-0.489618	0.155719	-3.14424	0.00166519	0.207686
Mecom	ENSMUSG00000027684.17	60.2199	-0.944568	0.300826	-3.13991	0.00168999	0.209253
Carmil2	ENSMUSG00000050357.10	2392.36	0.330022	0.105199	3.13712	0.00170614	0.209732
Gm4948	ENSMUSG00000117257.2	359.003	0.457471	0.146258	3.12783	0.00176102	0.212369
Zfp808	ENSMUSG00000074867.5	12.1409	-2.34196	0.748795	-3.12764	0.00176217	NA
Zfp445	ENSMUSG00000047036.9	4949.73	-0.289756	0.0926907	-3.12605	0.0017717	0.212369
Paxbp1	ENSMUSG00000022974.13	1881.46	-0.329292	0.105348	-3.12575	0.00177353	0.212369
Elob	ENSMUSG00000055839.7	1368.29	0.424351	0.135819	3.12438	0.00178177	0.212369
Myh11	ENSMUSG00000018830.11	175.131	-0.720295	0.230637	-3.12307	0.00178973	0.212369
Zkscan8	ENSMUSG00000063894.16	631.676	-0.50533	0.161923	-3.12079	0.00180365	0.212544
Atrx	ENSMUSG00000031229.17	3255.37	-0.392461	0.12594	-3.11624	0.0018317	0.213628
Zkscan7	ENSMUSG00000063488.7	344.093	-0.461788	0.14825	-3.11494	0.00183984	0.213628
Utp3	ENSMUSG00000070697.5	1097.96	0.406055	0.130428	3.11326	0.00185035	0.213628
Greb1l	ENSMUSG00000042942.19	474.581	-0.437732	0.140801	-3.10888	0.00187799	0.215364
Col6a3	ENSMUSG00000048126.17	353.578	-0.530145	0.170726	-3.10523	0.00190129	0.216583
Zfp40	ENSMUSG00000002617.15	427.633	-0.542731	0.175254	-3.09683	0.00195604	0.221344
Brwd3	ENSMUSG00000063663.12	274.957	-0.692833	0.224052	-3.09229	0.00198617	0.223275
Cntrl	ENSMUSG00000057110.16	766.972	-0.387999	0.125582	-3.08959	0.0020043	0.22384
Cdkn2d	ENSMUSG00000096472.3	1120.01	0.325644	0.105767	3.07889	0.00207772	0.229405
Ndufa2	ENSMUSG00000014294.5	1679.7	0.384693	0.125042	3.0765	0.00209445	0.229405
Insrr	ENSMUSG00000005640.12	26.7436	-1.405	0.45675	-3.07609	0.00209735	0.229405
Mysm1	ENSMUSG00000062627.10	844.705	-0.376083	0.122389	-3.07284	0.0021203	0.229405
Igsf1	ENSMUSG00000031111.17	4476.28	0.267077	0.086919	3.07271	0.00212126	0.229405
Slc4a7	ENSMUSG00000021733.12	679.883	-0.380898	0.124124	-3.06869	0.00214997	0.231047
Nfil3	ENSMUSG00000056749.8	306.393	0.487539	0.159229	3.06188	0.00219953	0.233897
A930004J17Rik	ENSMUSG00000102602.2	170.227	-0.802981	0.262302	-3.06129	0.00220387	0.233897
Igfbp6	ENSMUSG00000023046.7	159.913	-0.922557	0.301834	-3.0565	0.00223936	0.235741
Timm13	ENSMUSG00000020219.8	1063.05	0.402288	0.131672	3.05524	0.00224883	0.235741
Osmr	ENSMUSG00000022146.13	99.4848	-0.841382	0.275725	-3.05152	0.00227684	0.236351
Phldb2	ENSMUSG00000033149.18	226.189	-0.713492	0.233964	-3.04958	0.00229163	0.236351
Stat3	ENSMUSG00000004040.17	3571.82	-0.311214	0.102109	-3.04785	0.00230488	0.236351
Tomm7	ENSMUSG00000028998.7	1170.03	0.394117	0.129379	3.04621	0.00231748	0.236351
Rock1	ENSMUSG00000024290.10	980.302	-0.379213	0.12452	-3.04539	0.00232381	0.236351
Gm7180	ENSMUSG00000083774.2	178.247	0.626328	0.206049	3.0397	0.00236815	0.237429
Trpm7	ENSMUSG00000027365.15	1319.24	-0.399363	0.131505	-3.03687	0.00239047	0.237429
Snrpd2	ENSMUSG00000040824.4	804.323	0.393304	0.129534	3.0363	0.00239503	0.237429
AK157302	ENSMUSG00000078139.4	468.977	0.411146	0.135423	3.03603	0.00239719	0.237429
Gm37776	ENSMUSG00000104037.2	26.5518	-1.42854	0.471223	-3.03155	0.00243299	0.237429
Gm37206	ENSMUSG00000103651.2	254.319	-0.542562	0.179056	-3.03013	0.00244449	0.237429
Ino80d	ENSMUSG00000040865.17	1052.83	-0.401679	0.132571	-3.02992	0.00244622	0.237429
Flt1	ENSMUSG00000029648.14	1417.39	-0.39068	0.128941	-3.02991	0.00244628	0.237429
Atox1	ENSMUSG00000018585.10	639.898	0.376537	0.12434	3.02828	0.00245947	0.237429
Mrpl18	ENSMUSG00000057388.10	623.535	0.417571	0.138004	3.0258	0.00247979	0.238046
Rc3h2	ENSMUSG00000075376.11	1615.28	-0.376102	0.124434	-3.02251	0.0025069	0.238419
Unc13b	ENSMUSG00000028456.19	1133	-0.359162	0.118851	-3.02194	0.00251159	0.238419
Nid1	ENSMUSG00000005397.9	294.524	-0.642683	0.213023	-3.01696	0.00255325	0.240867
Snord88c	ENSMUSG00000118729.1	12.2151	-2.19993	0.72943	-3.01596	0.00256169	NA
Gm49980	ENSMUSG00000117465.2	121.18	0.789272	0.261811	3.01467	0.00257261	0.240867
Nktr	ENSMUSG00000032525.16	6541.55	-0.335711	0.11139	-3.01384	0.00257966	0.240867
Inmt	ENSMUSG00000003477.6	29.2883	-1.41464	0.469976	-3.01003	0.00261218	0.242083
Foxr2	ENSMUSG00000071665.11	115.089	-0.720841	0.239561	-3.00901	0.00262102	0.242083
H2-Aa	ENSMUSG00000036594.16	165.51	-0.756568	0.25159	-3.00714	0.00263716	0.242159
Col24a1	ENSMUSG00000028197.5	190.314	-0.576334	0.191788	-3.00505	0.00265535	0.242159
A230057D06Rik	ENSMUSG00000109394.3	1128.48	-0.357554	0.11904	-3.00364	0.00266767	0.242159
Tspan9	ENSMUSG00000030352.16	1066.39	0.328819	0.109575	3.00085	0.00269225	0.242159
Rictor	ENSMUSG00000050310.10	1732.25	-0.392798	0.130898	-3.0008	0.0026927	0.242159
Oaz1-ps	ENSMUSG00000043801.8	1449.82	0.332205	0.110802	2.99818	0.00271601	0.242972
Flnb	ENSMUSG00000025278.10	3163.16	-0.431719	0.144128	-2.9954	0.00274088	0.242972
Adamts6	ENSMUSG00000046169.11	341.771	-0.463653	0.154809	-2.99501	0.0027444	0.242972
Zxdb	ENSMUSG00000073062.4	159.533	-0.812277	0.271387	-2.99306	0.00276192	0.243263
mt-Nd2	ENSMUSG00000064345.1	66191.2	-0.440024	0.147284	-2.9876	0.00281179	0.246385
Rian	ENSMUSG00000097451.12	15922.3	-0.276745	0.0927349	-2.98426	0.00284268	0.247064
Tfcp2l1	ENSMUSG00000026380.11	112.367	-0.902174	0.302374	-2.98364	0.00284846	0.247064
Zmym6	ENSMUSG00000042408.14	1667.47	-0.317755	0.10661	-2.98054	0.0028774	0.247983
Zup1	ENSMUSG00000039531.9	297.575	-0.493582	0.165778	-2.97737	0.00290729	0.247983
Ston1	ENSMUSG00000033855.16	190.736	-0.580403	0.194972	-2.97685	0.00291224	0.247983
Zfp871	ENSMUSG00000024298.16	2242.87	-0.445603	0.149715	-2.97634	0.00291711	0.247983
Plin4	ENSMUSG00000002831.15	445.776	-0.615308	0.207069	-2.97151	0.00296337	0.250669
Tfpi	ENSMUSG00000027082.16	127.897	-0.914732	0.308029	-2.96963	0.00298161	0.250969
Ropn1l	ENSMUSG00000022236.11	32.9089	1.25337	0.423746	2.95783	0.00309818	0.258297
Pcsk1n	ENSMUSG00000039278.11	38088.6	0.302173	0.102163	2.95775	0.0030989	0.258297
Sox3	ENSMUSG00000045179.10	234.035	0.588869	0.199573	2.95064	0.00317112	0.263033
Cpeb4	ENSMUSG00000020300.15	2067.26	-0.376205	0.127683	-2.94641	0.00321486	0.265373
Colec12	ENSMUSG00000036103.10	367.733	-0.472595	0.160705	-2.94076	0.00327405	0.26896
Bag5	ENSMUSG00000049792.7	1216.54	0.309272	0.105261	2.93815	0.00330182	0.269944
Atp5f1e	ENSMUSG00000016252.8	1707.8	0.455285	0.155109	2.93527	0.0033326	0.270118
Rps25-ps1	ENSMUSG00000067344.8	298.535	0.445611	0.151893	2.93372	0.0033493	0.270118
Col4a4	ENSMUSG00000067158.10	83.3124	-0.805065	0.274528	-2.93254	0.003362	0.270118
Zfp738	ENSMUSG00000048280.19	664.697	-0.401613	0.137176	-2.92772	0.00341453	0.270118
Zfp760	ENSMUSG00000067928.7	267.238	-0.50031	0.17091	-2.92732	0.00341892	0.270118
Gata2	ENSMUSG00000015053.15	94.6589	-0.809187	0.276508	-2.92645	0.00342854	0.270118
Dcps	ENSMUSG00000032040.16	499.49	0.410645	0.140329	2.9263	0.00343021	0.270118
Aimp1	ENSMUSG00000028029.12	1192.42	0.331854	0.113405	2.92628	0.00343042	0.270118
Gm9349	ENSMUSG00000117202.2	60.3819	0.880822	0.30142	2.92224	0.0034752	0.272389
Dcx	ENSMUSG00000031285.15	706.337	-0.476824	0.163362	-2.91882	0.00351356	0.274138
Nbeal1	ENSMUSG00000073664.12	893.852	-0.521299	0.178815	-2.9153	0.00355351	0.274458
Ccdc153	ENSMUSG00000070306.4	437.741	0.514863	0.176665	2.91434	0.00356445	0.274458
Ryr2	ENSMUSG00000021313.17	4363.34	-0.449868	0.154466	-2.91241	0.00358657	0.274458
Pebp1	ENSMUSG00000032959.13	2483.07	0.322901	0.110936	2.91069	0.00360633	0.274458
Far1	ENSMUSG00000030759.17	2068.19	-0.355011	0.121993	-2.91008	0.00361331	0.274458
Guf1	ENSMUSG00000029208.17	1216.35	-0.350292	0.120374	-2.91002	0.00361403	0.274458
Ccna2	ENSMUSG00000027715.10	114.89	-0.689227	0.237157	-2.90621	0.00365833	0.276593
Gm17494	ENSMUSG00000057359.8	153.343	-0.637493	0.219655	-2.90224	0.00370501	0.278888
Pacrg	ENSMUSG00000037196.7	384.224	0.42789	0.147626	2.89848	0.00374971	0.280693
Itk	ENSMUSG00000020395.14	22.192	-1.43085	0.493813	-2.89756	0.00376077	NA
Spx	ENSMUSG00000071112.13	74.908	-0.834769	0.288103	-2.89747	0.00376184	0.280693
Acta2	ENSMUSG00000035783.10	209.769	-0.603837	0.20855	-2.8954	0.00378671	0.281319
B230307C23Rik	ENSMUSG00000080717.12	164.467	-0.599178	0.207168	-2.89223	0.00382517	0.282924
Xpo1	ENSMUSG00000020290.15	2472.62	-0.380078	0.131474	-2.8909	0.00384142	0.282924
Ntrk3	ENSMUSG00000059146.13	4722.22	-0.346829	0.120136	-2.88696	0.00388984	0.284664
Dclre1c	ENSMUSG00000026648.19	265.276	-0.496866	0.172209	-2.88525	0.003911	0.284664
Galnt13	ENSMUSG00000060988.13	976.426	-0.404992	0.140382	-2.88493	0.00391502	0.284664
Gjb2	ENSMUSG00000046352.8	458.596	-0.467022	0.162143	-2.8803	0.00397299	0.286864
Fam135a	ENSMUSG00000026153.16	768.567	-0.375907	0.130582	-2.87869	0.00399327	0.286864
Gprc5a	ENSMUSG00000046733.8	9.94201	-2.3124	0.803568	-2.87766	0.0040063	NA
Gm12751	ENSMUSG00000062554.8	131.301	0.610776	0.212285	2.87715	0.00401287	0.286864
Ndufs8	ENSMUSG00000059734.8	2111.3	0.303837	0.105616	2.87681	0.00401712	0.286864
9330162G02Rik	ENSMUSG00000109536.2	620.628	-0.426019	0.148155	-2.87549	0.00403397	0.286864
Slc26a2	ENSMUSG00000034320.15	422.267	-0.575043	0.200077	-2.87411	0.00405171	0.286864
Slc25a36	ENSMUSG00000032449.14	1902.94	-0.321232	0.111801	-2.87324	0.0040628	0.286864
Gm8942	ENSMUSG00000111964.2	6.14878	3.49126	1.21708	2.86856	0.00412351	NA
Sbno2	ENSMUSG00000035673.11	795.798	-0.383612	0.133756	-2.86799	0.00413083	0.290467
Mrpl28	ENSMUSG00000024181.10	1047.44	0.368258	0.128622	2.8631	0.00419519	0.292421
Gm45221	ENSMUSG00000109005.2	18.6856	-1.58117	0.552408	-2.86231	0.00420559	NA
Mrps12	ENSMUSG00000045948.9	1078.17	0.368348	0.128722	2.86158	0.00421536	0.292421
Npy	ENSMUSG00000029819.7	898.361	0.349553	0.122169	2.86123	0.00422006	0.292421
Col18a1	ENSMUSG00000001435.16	544.455	-0.471583	0.164942	-2.85908	0.00424869	0.292421
Myof	ENSMUSG00000048612.17	154.746	-0.610084	0.213639	-2.85568	0.00429448	0.292421
Rpl32	ENSMUSG00000057841.6	1967.42	0.345041	0.120842	2.85531	0.00429943	0.292421
Pik3c2a	ENSMUSG00000030660.10	829.972	-0.456575	0.159933	-2.85479	0.00430646	0.292421
Alkbh7	ENSMUSG00000002661.15	500.113	0.434966	0.152374	2.8546	0.00430911	0.292421
Gm6581	ENSMUSG00000111446.2	229.117	0.483064	0.169305	2.85321	0.00432797	0.292421
Gm32444	ENSMUSG00000102729.2	221.918	-0.532212	0.186584	-2.8524	0.00433906	0.292421
Ms4a6d	ENSMUSG00000024679.11	19.9988	-1.58893	0.557152	-2.85187	0.00434624	NA
Gm42420	ENSMUSG00000107071.2	404.858	0.424562	0.148892	2.85147	0.00435173	0.292421
Podxl	ENSMUSG00000025608.10	835.491	-0.386838	0.135705	-2.85058	0.00436397	0.292421
Crhbp	ENSMUSG00000021680.9	381.336	-0.454276	0.159476	-2.84855	0.00439192	0.293143
Zfp715	ENSMUSG00000012640.17	953.837	-0.328578	0.1155	-2.84484	0.00444335	0.295049
Plscr4	ENSMUSG00000032377.9	298.65	-0.479937	0.16876	-2.8439	0.00445649	0.295049
Malt1	ENSMUSG00000032688.10	356.474	-0.434515	0.152849	-2.84277	0.00447228	0.295049
Jade3	ENSMUSG00000037315.16	297.123	-0.453691	0.159699	-2.84091	0.00449853	0.295062
Nrros	ENSMUSG00000052384.15	136.439	0.614398	0.216314	2.84031	0.00450701	0.295062
Lhpp	ENSMUSG00000030946.14	359.169	0.398353	0.140389	2.8375	0.0045469	0.296538
Kcnq1ot1	ENSMUSG00000101609.4	674.33	-0.446648	0.157497	-2.83591	0.0045695	0.296878
Pla2g7	ENSMUSG00000023913.18	4465.66	0.319719	0.112848	2.83318	0.00460869	0.29729
Tubb2b	ENSMUSG00000045136.7	2907.81	0.266537	0.0941158	2.83201	0.00462558	0.29729
Arhgap18	ENSMUSG00000039031.17	601.758	-0.365713	0.129143	-2.83184	0.00462803	0.29729
Slitrk4	ENSMUSG00000046699.15	593.698	-0.429567	0.151767	-2.83043	0.00464851	0.297487
Txlng	ENSMUSG00000038344.15	451.338	-0.388122	0.137269	-2.82746	0.00469195	0.299147
Aasdh	ENSMUSG00000055923.17	610.259	-0.348913	0.123568	-2.82365	0.00474801	0.300101
Rbm33	ENSMUSG00000048271.15	3582.48	-0.307668	0.10898	-2.82317	0.00475516	0.300101
Lrrk1	ENSMUSG00000015133.18	132.506	-0.600827	0.212843	-2.82287	0.0047596	0.300101
Nr2f6	ENSMUSG00000002393.15	816.871	0.335862	0.119052	2.82112	0.00478556	0.300628
Eln	ENSMUSG00000029675.13	340.314	-0.470067	0.166941	-2.81576	0.00486614	0.303106
Ap4e1	ENSMUSG00000001998.16	419.916	-0.434605	0.154378	-2.8152	0.00487463	0.303106
Pals2	ENSMUSG00000038388.15	1487.5	0.284421	0.101105	2.81313	0.00490619	0.303106
Malat1	ENSMUSG00000092341.6	10358.5	-0.420862	0.149619	-2.81289	0.00490989	0.303106
Ptar1	ENSMUSG00000074925.5	875.814	-0.431231	0.153429	-2.81063	0.00494452	0.303106
Tubg2	ENSMUSG00000045007.10	1997.14	0.272139	0.0968256	2.81061	0.00494477	0.303106
Bgn	ENSMUSG00000031375.18	455.274	-0.523718	0.186355	-2.81032	0.00494918	0.303106
Adgrl4	ENSMUSG00000039167.13	316.393	-0.481743	0.171639	-2.80672	0.0050048	0.305418
Gabpb2	ENSMUSG00000038766.17	795.394	-0.380795	0.136016	-2.79963	0.00511609	0.311099
Pop5	ENSMUSG00000060152.15	817.879	0.402395	0.143991	2.79459	0.00519662	0.314874
Gm37969	ENSMUSG00000102577.2	7.77103	-2.49598	0.894036	-2.79181	0.00524139	NA
Ddit3	ENSMUSG00000025408.16	582.76	0.381004	0.136523	2.79076	0.00525848	0.317497
Ppp1r3b	ENSMUSG00000046794.10	83.9859	-0.948052	0.339852	-2.78961	0.0052772	0.317505
Ddr2	ENSMUSG00000026674.10	262.749	-0.534217	0.191702	-2.78671	0.00532464	0.318459
Hook1	ENSMUSG00000028572.14	1495.86	-0.313722	0.112656	-2.78478	0.00535641	0.318459
Ndufb7	ENSMUSG00000033938.6	1986.74	0.322237	0.11574	2.78415	0.00536681	0.318459
Rcor3	ENSMUSG00000037395.17	619.538	-0.359106	0.128984	-2.7841	0.0053676	0.318459
Mrm3	ENSMUSG00000038046.5	417.378	0.401203	0.144379	2.77883	0.00545551	0.322143
Emp3	ENSMUSG00000040212.13	61.1328	-0.959323	0.345688	-2.77511	0.00551826	0.322143
Bmp5	ENSMUSG00000032179.8	42.7225	-1.14217	0.411603	-2.77493	0.0055214	0.322143
Rpl9-ps6	ENSMUSG00000062456.5	900.867	0.455991	0.164334	2.77477	0.005524	0.322143
Slco2a1	ENSMUSG00000032548.15	39.9047	-1.05707	0.381004	-2.77443	0.00552984	0.322143
Gm19810	ENSMUSG00000111897.2	514.896	0.466207	0.168083	2.77367	0.00554281	0.322143
Il1r1	ENSMUSG00000026072.13	100.259	-0.698574	0.252169	-2.77026	0.00560121	0.32364
Perp	ENSMUSG00000019851.9	195.082	-0.626061	0.226103	-2.76892	0.00562432	0.32364
Gm26703	ENSMUSG00000097877.3	200.112	-0.549452	0.198527	-2.76764	0.00564637	0.32364
Txnl4a	ENSMUSG00000057130.13	926.608	0.513843	0.185684	2.76729	0.00565239	0.32364
Cd44	ENSMUSG00000005087.18	341.392	-0.433531	0.156698	-2.76667	0.00566327	0.32364
Cacna2d1	ENSMUSG00000040118.16	5363.82	-0.43882	0.158758	-2.76409	0.00570826	0.324296
Tasor	ENSMUSG00000040651.10	1375.58	-0.386108	0.1397	-2.76383	0.00571271	0.324296
Ptpa	ENSMUSG00000039515.12	7621.1	0.241753	0.0875368	2.76173	0.00574956	0.324866
Gm10288	ENSMUSG00000070343.4	393.876	0.533102	0.193114	2.76056	0.00577026	0.324866
Ptges2	ENSMUSG00000026820.6	864.686	0.31875	0.115488	2.76002	0.00577978	0.324866
Leng8	ENSMUSG00000035545.14	10756.1	-0.298696	0.108408	-2.75529	0.00586409	0.328524
Mfap3l	ENSMUSG00000031647.11	700.314	-0.381732	0.138729	-2.75164	0.00592975	0.331117
Gm42869	ENSMUSG00000105137.2	2.79961	-4.92151	1.78869	-2.75145	0.00593312	NA
Slc1a5	ENSMUSG00000001918.18	121.139	-0.640087	0.23285	-2.74892	0.00597916	0.332788
Gm49521	ENSMUSG00000115923.2	2.64588	-4.83908	1.76121	-2.74759	0.00600352	NA
Cd33	ENSMUSG00000004609.12	159.5	-0.605832	0.220562	-2.74676	0.00601863	0.333042
Gvin-ps7	ENSMUSG00000063286.10	35.9013	-1.07116	0.39007	-2.74607	0.00603135	0.333042
Dhtkd1	ENSMUSG00000025815.15	466.882	-0.405527	0.147707	-2.74548	0.0060422	0.333042
mt-Nd6	ENSMUSG00000064368.1	492.393	-0.541319	0.197246	-2.74438	0.0060625	0.333086
Fsd1l	ENSMUSG00000054752.17	961.38	-0.384967	0.140417	-2.74159	0.00611428	0.334855
Gm10647	ENSMUSG00000074232.4	7.11376	-2.61236	0.95355	-2.73962	0.00615099	NA
Gm47218	ENSMUSG00000112008.2	33.455	-1.1471	0.419124	-2.73689	0.00620233	0.336235
Zc3h6	ENSMUSG00000042851.18	522.422	-0.37525	0.137134	-2.73637	0.00621202	0.336235
Mphosph9	ENSMUSG00000038126.18	797.009	-0.308664	0.112811	-2.73612	0.00621677	0.336235
Aebp1	ENSMUSG00000020473.14	1098.67	-0.42943	0.157094	-2.73358	0.00626503	0.336235
Csmd3	ENSMUSG00000022311.16	1176.55	-0.473851	0.173489	-2.7313	0.00630845	0.336235
Ubc	ENSMUSG00000008348.10	5606.59	0.326727	0.119691	2.72976	0.00633813	0.336235
Dbx2	ENSMUSG00000045608.8	509.458	0.373393	0.136836	2.72876	0.00635727	0.336235
5330434G04Rik	ENSMUSG00000087620.9	354.424	-0.555875	0.203764	-2.72803	0.00637137	0.336235
Ppip5k2	ENSMUSG00000040648.16	1136.35	-0.330537	0.121224	-2.72666	0.00639785	0.336235
Mcee	ENSMUSG00000033429.11	545.049	0.362362	0.132926	2.72605	0.00640978	0.336235
Mrpl36	ENSMUSG00000021607.10	532.09	0.34457	0.126472	2.72447	0.00644044	0.336235
Zfp358	ENSMUSG00000047264.9	1009.69	0.317157	0.11641	2.72447	0.00644049	0.336235
Hfm1	ENSMUSG00000043410.17	81.2395	-0.735773	0.270079	-2.72428	0.00644413	0.336235
Uqcrh	ENSMUSG00000063882.13	3708.24	0.34635	0.127149	2.72396	0.00645039	0.336235
Med12	ENSMUSG00000079487.12	1303.14	-0.399284	0.1466	-2.72364	0.00645673	0.336235
Tmx3	ENSMUSG00000024614.8	1912.98	-0.320287	0.117615	-2.72319	0.00646555	0.336235
Cpsf6	ENSMUSG00000055531.13	2390.88	-0.318138	0.116861	-2.72236	0.00648169	0.336235
Gm14443	ENSMUSG00000078902.4	66.6861	-0.807478	0.296676	-2.72175	0.00649367	0.336235
Rgs16	ENSMUSG00000026475.8	1089.29	0.422275	0.155223	2.72045	0.00651932	0.336426
Crispld2	ENSMUSG00000031825.17	147.165	-0.650398	0.239155	-2.71957	0.00653674	0.336426
Gm12696	ENSMUSG00000084159.2	652.272	0.353675	0.130146	2.71753	0.00657708	0.337485
Fam76b	ENSMUSG00000037808.14	388.774	-0.425262	0.156619	-2.71526	0.00662229	0.338788
F9	ENSMUSG00000031138.5	4.01063	-4.41942	1.62976	-2.71169	0.00669411	NA
Gm55521	ENSMUSG00002076626.1	64.6808	-0.940844	0.347031	-2.71112	0.00670557	0.340083
4833412K13Rik	ENSMUSG00000104018.2	47.3157	-1.04121	0.384088	-2.71087	0.00671078	0.340083
Foxc1	ENSMUSG00000050295.5	156.044	-0.714153	0.263481	-2.71046	0.00671907	0.340083
Zscan26	ENSMUSG00000022228.15	3788.84	-0.241029	0.0889406	-2.71	0.00672822	0.340083
Gm16008	ENSMUSG00000087381.10	342.912	-0.446583	0.164922	-2.70784	0.00677223	0.340083
Fndc5	ENSMUSG00000001334.11	1939.5	0.314751	0.116296	2.70645	0.00680065	0.340083
4930503L19Rik	ENSMUSG00000044906.7	305.432	-0.419533	0.155019	-2.70633	0.00680321	0.340083
Gm45591	ENSMUSG00000109460.2	46.4665	-1.13026	0.417708	-2.70586	0.00681276	0.340083
Abcg2	ENSMUSG00000029802.14	411.889	-0.47049	0.173922	-2.70518	0.00682674	0.340083
Flna	ENSMUSG00000031328.17	2806.53	-0.310962	0.115048	-2.7029	0.00687375	0.340336
Prex2	ENSMUSG00000048960.14	1382.6	-0.386866	0.14317	-2.70214	0.00688937	0.340336
Rabgap1l	ENSMUSG00000026721.17	2373.27	-0.366071	0.13552	-2.70123	0.00690829	0.340336
Fnbp1l	ENSMUSG00000039735.17	3180.71	-0.30569	0.113173	-2.70108	0.00691149	0.340336
Acvr2a	ENSMUSG00000052155.6	947.168	-0.41458	0.153567	-2.69966	0.00694097	0.340805
Rpl14	ENSMUSG00000025794.10	1718.6	0.347656	0.128928	2.69652	0.00700684	0.343054
Tnrc6a	ENSMUSG00000052707.9	5875.42	-0.325046	0.120606	-2.69511	0.00703652	0.343523
Gm5835	ENSMUSG00000101795.3	1118.6	0.308763	0.114737	2.69104	0.00712289	0.346749
Banf1	ENSMUSG00000024844.16	926.625	0.322445	0.119982	2.68745	0.00720006	0.34951
Rps6kb1	ENSMUSG00000020516.16	975.471	-0.318256	0.118677	-2.68169	0.00732504	0.350178
4633401B06Rik	ENSMUSG00000105597.2	9.54848	-2.39299	0.892362	-2.68164	0.0073263	NA
Leo1	ENSMUSG00000042487.7	1166.6	0.282354	0.105368	2.67969	0.0073691	0.350178
Zfp213	ENSMUSG00000071256.5	311.18	0.418219	0.156096	2.67924	0.00737896	0.350178
Lnpep	ENSMUSG00000023845.8	2901.99	-0.370943	0.138502	-2.67825	0.00740072	0.350178
Hdx	ENSMUSG00000034551.13	303.44	-0.473295	0.176787	-2.67721	0.00742386	0.350178
Tnik	ENSMUSG00000027692.17	5590.3	-0.288622	0.107835	-2.67651	0.00743937	0.350178
Tbc1d19	ENSMUSG00000039178.10	812.195	-0.358357	0.133911	-2.67609	0.00744876	0.350178
Hic1	ENSMUSG00000043099.6	110.157	-0.66415	0.248291	-2.67488	0.00747557	0.350178
Abcc9	ENSMUSG00000030249.16	215.242	-0.557344	0.208392	-2.6745	0.00748413	0.350178
Tek	ENSMUSG00000006386.16	285.503	-0.443588	0.16591	-2.67366	0.00750277	0.350178
Ccdc88a	ENSMUSG00000032740.18	1596.08	-0.335322	0.125419	-2.67361	0.00750389	0.350178
Enho	ENSMUSG00000028445.8	1535.63	0.304204	0.113796	2.67323	0.00751255	0.350178
Bach1	ENSMUSG00000025612.6	488.837	-0.365716	0.136818	-2.67301	0.00751729	0.350178
Vwa5a	ENSMUSG00000023186.15	702.583	-0.374293	0.140037	-2.67282	0.00752157	0.350178
Xlr3b	ENSMUSG00000073125.11	34.6312	-1.30322	0.487682	-2.67227	0.00753403	0.350178
Gm10250	ENSMUSG00000068706.4	1557.96	0.397057	0.148697	2.67023	0.00757991	0.350178
Ophn1	ENSMUSG00000031214.14	1449.08	-0.267121	0.100086	-2.66891	0.00760968	0.350178
Atr	ENSMUSG00000032409.16	463.922	-0.403115	0.151056	-2.66865	0.00761568	0.350178
Kcnt1	ENSMUSG00000058740.15	4609.55	-0.300072	0.112476	-2.66788	0.00763309	0.350178
Stx4a	ENSMUSG00000030805.15	1733.9	0.295874	0.110906	2.66779	0.00763515	0.350178
Zfp654	ENSMUSG00000047141.6	528.739	-0.431635	0.161821	-2.66736	0.00764493	0.350178
Atp5me	ENSMUSG00000050856.17	1477.19	0.353421	0.132541	2.66649	0.00766469	0.350178
Itgb8	ENSMUSG00000025321.15	1358.73	-0.428441	0.160841	-2.66376	0.00772735	0.352099
Tmem242	ENSMUSG00000004945.16	1329.7	0.310685	0.116705	2.66215	0.00776436	0.352845
Dpy30	ENSMUSG00000024067.15	796.651	0.35218	0.132343	2.66111	0.00778842	0.352999
Gm7818	ENSMUSG00000117234.2	117.879	-0.804541	0.302522	-2.65945	0.00782685	0.353192
H1f10	ENSMUSG00000044927.8	1295.82	0.295313	0.111092	2.65828	0.00785405	0.353192
Krit1	ENSMUSG00000000600.16	1404.01	-0.265965	0.100077	-2.65762	0.00786944	0.353192
Apln	ENSMUSG00000037010.8	668.47	0.358835	0.135034	2.65737	0.00787535	0.353192
Gm21781	ENSMUSG00000095123.2	494.669	-0.395702	0.148991	-2.65588	0.0079102	0.353826
Gm11223	ENSMUSG00000046341.6	2315.51	0.278159	0.104775	2.65482	0.00793514	0.353893
Eogt	ENSMUSG00000035245.13	696.408	-0.3164	0.119214	-2.65405	0.00795311	0.353893
Mtmr1	ENSMUSG00000015214.15	1121.23	-0.278079	0.104812	-2.65312	0.00797514	0.353951
Cisd1	ENSMUSG00000037710.9	1723.19	0.314706	0.118706	2.65114	0.00802217	0.355116
Kalrn	ENSMUSG00000061751.17	3021.44	-0.386243	0.145803	-2.64907	0.00807129	0.355594
Abhd6	ENSMUSG00000025277.15	819.888	0.301439	0.113796	2.64893	0.00807459	0.355594
Tmc1	ENSMUSG00000024749.10	2.4457	-4.7284	1.7857	-2.64793	0.00809864	NA
Impdh2-ps	ENSMUSG00000071041.5	690.758	0.34594	0.130714	2.64655	0.00813181	0.356376
Uggt2	ENSMUSG00000042104.19	1036.75	-0.319781	0.120843	-2.64624	0.00813914	0.356376
Cox5b-ps	ENSMUSG00000079941.3	465.409	0.440473	0.166678	2.64265	0.00822589	0.356376
Zfc3h1	ENSMUSG00000034163.11	1839.68	-0.321211	0.121552	-2.64259	0.00822753	0.356376
Ogn	ENSMUSG00000021390.7	272.635	-2.20304	0.83387	-2.64195	0.00824304	0.356376
Cfap46	ENSMUSG00000049571.19	1004.29	-0.335196	0.126921	-2.64098	0.00826663	0.356376
mt-Co1	ENSMUSG00000064351.1	193094	-0.348803	0.132107	-2.64031	0.00828295	0.356376
Gm50010	ENSMUSG00000117499.2	105.877	-0.716591	0.27144	-2.63996	0.0082916	0.356376
Dbi	ENSMUSG00000026385.17	5708.86	0.38448	0.145658	2.6396	0.00830046	0.356376
Fnip1	ENSMUSG00000035992.16	904.973	-0.382563	0.144982	-2.6387	0.00832255	0.356376
Gm16386	ENSMUSG00000117333.2	44.4632	-1.13635	0.430666	-2.63859	0.00832505	0.356376
Cox5a	ENSMUSG00000000088.8	3353.95	0.26474	0.100408	2.63663	0.00837348	0.356376
Gm24895	ENSMUSG00000084691.3	86.8038	-0.698216	0.264873	-2.63604	0.00838792	0.356376
Samd9l	ENSMUSG00000047735.15	159.931	-0.563649	0.213828	-2.63599	0.0083891	0.356376
Phlda1	ENSMUSG00000020205.9	510.465	0.351882	0.133524	2.63534	0.00840519	0.356376
Cxadr	ENSMUSG00000022865.15	765.385	-0.370824	0.140896	-2.6319	0.00849094	0.358776
Atp5mf	ENSMUSG00000038690.16	2619.64	0.338038	0.128464	2.63138	0.0085038	0.358776
Crybg1	ENSMUSG00000019866.16	50.824	-0.934658	0.355636	-2.62813	0.00858558	0.361334
Gm18939	ENSMUSG00000114147.2	82.6224	-0.892911	0.340192	-2.62472	0.00867194	0.364072
Trp53inp1	ENSMUSG00000028211.12	393.979	-0.468318	0.178991	-2.61643	0.00888548	0.371314
Eif1	ENSMUSG00000035530.14	4306.67	0.287799	0.110001	2.61634	0.00888789	0.371314
Chchd6	ENSMUSG00000030086.17	1469.94	0.291761	0.111594	2.61448	0.00893628	0.372425
Il1rapl1	ENSMUSG00000052372.11	238.268	-0.501042	0.191739	-2.61315	0.00897114	0.372968
Sdhb	ENSMUSG00000009863.15	3183.47	0.278824	0.106784	2.61109	0.00902529	0.374309
Dgcr6	ENSMUSG00000003531.16	1377.7	0.293117	0.112463	2.60635	0.00915129	0.376322
Tceal3	ENSMUSG00000044550.12	2778.22	0.295586	0.113415	2.60623	0.0091545	0.376322
Tet2	ENSMUSG00000040943.13	1436.94	-0.399827	0.153453	-2.60554	0.00917292	0.376322
Pygm	ENSMUSG00000032648.15	1806.91	0.279354	0.107233	2.60511	0.00918459	0.376322
Mycl	ENSMUSG00000028654.14	546.595	0.373873	0.143607	2.60344	0.00922931	0.376322
Prox1	ENSMUSG00000010175.14	1070.46	-0.347109	0.133336	-2.60326	0.00923406	0.376322
Ccl28	ENSMUSG00000074715.4	71.6233	0.742126	0.285155	2.60254	0.00925358	0.376322
Pkd2	ENSMUSG00000034462.10	1654.32	-0.292458	0.112401	-2.60191	0.0092706	0.376322
Rskr	ENSMUSG00000037593.13	243.429	-0.521527	0.200444	-2.60186	0.00927206	0.376322
Cmya5	ENSMUSG00000047419.6	51.6008	-0.842633	0.324563	-2.5962	0.009426	0.379971
Cda	ENSMUSG00000028755.4	240.553	0.483502	0.186237	2.59617	0.00942698	0.379971
Gm44742	ENSMUSG00000109332.2	59.6737	-0.797131	0.307049	-2.59611	0.00942867	0.379971
Lamc1	ENSMUSG00000026478.15	1161.31	-0.357086	0.13769	-2.5934	0.00950314	0.380907
Kitl	ENSMUSG00000019966.19	313.775	-0.436239	0.168212	-2.59338	0.00950364	0.380907
Rfx7	ENSMUSG00000037674.16	1210.56	-0.376971	0.145389	-2.59284	0.00951878	0.380907
9630028B13Rik	ENSMUSG00000051295.9	19.6228	-1.42229	0.54858	-2.59268	0.00952322	NA
Rxfp1	ENSMUSG00000034009.15	283.974	-0.608333	0.234754	-2.59137	0.00955953	0.381067
F13a1	ENSMUSG00000039109.18	56.6476	-0.982731	0.379329	-2.59071	0.00957775	0.381067
Gm20342	ENSMUSG00000101599.2	187.531	-0.507404	0.19591	-2.58998	0.0095981	0.381067
Rpl3-ps1	ENSMUSG00000084349.4	1858.47	0.326357	0.126032	2.58948	0.00961199	0.381067
Ifit1	ENSMUSG00000034459.9	124.231	-0.587433	0.226947	-2.58841	0.00964189	0.381368
Xrn1	ENSMUSG00000032410.14	1355.07	-0.312865	0.120915	-2.58748	0.00966812	0.381522
Ccdc190	ENSMUSG00000070532.6	662.025	0.315393	0.121935	2.58658	0.00969351	0.381643
Fbll1	ENSMUSG00000051062.7	1327.16	0.285918	0.110593	2.58531	0.00972912	0.382073
n.a	ENSMUSG00000117327.2	124.172	0.558819	0.216217	2.58454	0.00975102	0.382073
Npr3	ENSMUSG00000022206.8	195.554	-0.546033	0.211363	-2.58339	0.00978351	0.382073
Tnfaip6	ENSMUSG00000053475.6	238.493	0.442165	0.171227	2.58233	0.00981346	0.382073
Gpr182	ENSMUSG00000058396.8	97.1592	-0.781454	0.302627	-2.58224	0.00981625	0.382073
C1s1	ENSMUSG00000038521.18	20.994	-1.3898	0.538453	-2.58109	0.00984887	NA
Mcrip2	ENSMUSG00000025732.7	234.64	0.464549	0.180083	2.57964	0.00989047	0.382377
Rpl8	ENSMUSG00000003970.10	9052.29	0.296712	0.115043	2.57913	0.00990484	0.382377
Gm31152	ENSMUSG00000110320.2	22.4529	-1.23519	0.478979	-2.57881	0.00991425	NA
H2-Eb1	ENSMUSG00000060586.12	167.697	-0.72904	0.282901	-2.57702	0.00996576	0.382377
Iftap	ENSMUSG00000027165.17	813.783	0.323987	0.125736	2.57673	0.00997385	0.382377
Fn1	ENSMUSG00000026193.16	2149.39	-1.23346	0.478748	-2.57642	0.00998288	0.382377
Lamb2	ENSMUSG00000052911.10	1441.17	-0.286377	0.111155	-2.57638	0.00998395	0.382377
Rpsa-ps10	ENSMUSG00000047676.7	350.307	0.415702	0.161363	2.57619	0.00998963	0.382377
Pnpla3	ENSMUSG00000041653.6	150.501	-0.647792	0.251499	-2.57572	0.0100031	0.382377
Cd164	ENSMUSG00000019818.16	2305.62	-0.310917	0.120801	-2.5738	0.0100588	0.382971
Asb3	ENSMUSG00000020305.14	436.992	-0.342844	0.133274	-2.57248	0.0100972	0.382971
Uaca	ENSMUSG00000034485.11	537.597	-0.412767	0.160474	-2.57218	0.0101061	0.382971
Sh3bgrl	ENSMUSG00000031246.15	1238.99	-0.378142	0.147023	-2.57199	0.0101114	0.382971
Uqcr10	ENSMUSG00000059534.9	1805.23	0.323406	0.125796	2.57087	0.0101443	0.382971
Gm10557	ENSMUSG00000073647.5	275.81	-0.545635	0.212279	-2.57037	0.0101591	0.382971
Gm47798	ENSMUSG00000114253.3	61.1691	-0.958868	0.37322	-2.56918	0.0101941	0.382971
Gm15903	ENSMUSG00000086916.3	5.75075	-2.90256	1.13014	-2.56832	0.0102193	NA
Fam237a	ENSMUSG00000115378.2	61.7335	-0.785974	0.306051	-2.56811	0.0102253	0.382971
Capn6	ENSMUSG00000067276.6	155.829	-0.548738	0.213694	-2.56787	0.0102325	0.382971
Gm57189	ENSMUSG00000121280.1	30.9102	-1.12336	0.437618	-2.56698	0.0102589	0.382971
Eif3i	ENSMUSG00000028798.17	2445.23	0.257739	0.10042	2.5666	0.0102701	0.382971
C1galt1	ENSMUSG00000042460.6	407.976	-0.410996	0.160169	-2.56601	0.0102876	0.382971
Or4e5	ENSMUSG00000059887.8	2.31959	-4.64868	1.81189	-2.56566	0.010298	NA
Gm38375	ENSMUSG00000103507.2	20.6547	-1.4863	0.579374	-2.56535	0.0103073	NA
Cox6b1	ENSMUSG00000036751.8	4282.61	0.30056	0.117221	2.56405	0.0103459	0.384304
Rapgef6	ENSMUSG00000037533.21	1813.97	-0.286307	0.111718	-2.56277	0.0103841	0.384606
Tbcb	ENSMUSG00000006095.13	2173.75	0.296215	0.115615	2.56208	0.0104048	0.384606
Cstb	ENSMUSG00000005054.8	539.129	0.358642	0.140011	2.56152	0.0104215	0.384606
Rbm25	ENSMUSG00000010608.16	4004.71	-0.268302	0.1048	-2.56013	0.0104632	0.385288
6230400D17Rik	ENSMUSG00000097577.4	56.3701	-0.803866	0.314083	-2.55941	0.0104851	0.385288
Cacna1e	ENSMUSG00000004110.18	7307.99	-0.387247	0.151425	-2.55735	0.0105474	0.386175
Gxylt2	ENSMUSG00000030074.10	31.2759	-1.19506	0.467347	-2.55711	0.0105544	0.386175
Ndufa7	ENSMUSG00000041881.14	2096.19	0.316765	0.123984	2.55488	0.0106223	0.387805
Ninl	ENSMUSG00000068115.14	211.426	-0.521232	0.204072	-2.55416	0.0106444	0.387805
Ndufb11	ENSMUSG00000031059.10	1582.61	0.314702	0.123292	2.55249	0.0106957	0.388546
Tial1	ENSMUSG00000030846.16	3496.78	-0.247485	0.0969762	-2.55201	0.0107102	0.388546
Bnc2	ENSMUSG00000028487.19	20.5038	-1.57795	0.618547	-2.55106	0.0107395	NA
Sdhc	ENSMUSG00000058076.13	2801.62	0.255696	0.100236	2.55094	0.0107432	0.388917
Gm8318	ENSMUSG00000098222.3	20.1856	-3.6627	1.43635	-2.55	0.0107723	NA
Ifi207	ENSMUSG00000073490.12	6.56671	-2.79811	1.09735	-2.54987	0.0107763	NA
Ngb	ENSMUSG00000021032.14	2686.07	0.271629	0.10667	2.54644	0.0108828	0.392692
Gm19500	ENSMUSG00000117864.3	136.835	-0.596936	0.234516	-2.54539	0.0109155	0.392692
Ptprd	ENSMUSG00000028399.19	4813.1	-0.268643	0.105555	-2.54505	0.0109263	0.392692
Psmc2	ENSMUSG00000028932.9	3092.68	0.278404	0.109417	2.54442	0.0109458	0.392692
Cdc37	ENSMUSG00000019471.11	4690.94	0.255864	0.10058	2.5439	0.0109624	0.392692
Epcam	ENSMUSG00000045394.10	14.8621	-1.70121	0.669137	-2.5424	0.0110094	NA
Gm49413	ENSMUSG00000116238.2	2.3334	-4.65619	1.83274	-2.54056	0.0110675	NA
Lepr	ENSMUSG00000057722.18	199.339	-0.63039	0.248136	-2.54051	0.0110692	0.395039
Egln2	ENSMUSG00000058709.12	2430.27	0.252468	0.0993833	2.54034	0.0110744	0.395039
4930570G19Rik	ENSMUSG00000085084.9	390.076	-0.396133	0.15602	-2.53899	0.0111174	0.395039
Atp5po	ENSMUSG00000022956.12	2500.78	0.272684	0.107412	2.53868	0.0111272	0.395039
Snhg11	ENSMUSG00000044349.17	85187.7	-0.278897	0.110017	-2.53505	0.0112433	0.395039
Abca4	ENSMUSG00000028125.15	101.633	-0.682454	0.269246	-2.53468	0.011255	0.395039
Krba1	ENSMUSG00000042810.15	2077.81	-0.298245	0.11773	-2.53329	0.0112996	0.395039
Tst	ENSMUSG00000044986.11	781.139	0.316579	0.124999	2.53264	0.0113206	0.395039
Kif15	ENSMUSG00000036768.7	25.549	-1.21459	0.479594	-2.53255	0.0113237	0.395039
Mars2	ENSMUSG00000046994.10	475.842	-0.371654	0.146757	-2.53244	0.0113272	0.395039
Dusp5	ENSMUSG00000034765.7	67.7634	0.753995	0.297764	2.53219	0.0113353	0.395039
Ubap1l	ENSMUSG00000086228.4	895.268	-0.377539	0.149165	-2.53103	0.011373	0.395039
Lypla1	ENSMUSG00000025903.15	439.737	-0.36206	0.143076	-2.53054	0.0113886	0.395039
Rpl36a-ps2	ENSMUSG00000105388.2	597.242	0.357503	0.141279	2.53048	0.0113907	0.395039
Gtf2f1	ENSMUSG00000002658.10	1956.33	0.267536	0.105726	2.53045	0.0113915	0.395039
Vps72	ENSMUSG00000008958.15	1077.28	0.293224	0.115887	2.53026	0.0113978	0.395039
Gm43681	ENSMUSG00000106870.2	80.2447	-0.720262	0.284778	-2.5292	0.0114322	0.395429
Mbd6	ENSMUSG00000025409.15	2786.6	-0.275557	0.109025	-2.52747	0.0114889	0.396266
Mlc1	ENSMUSG00000035805.14	8100.22	0.212336	0.0840452	2.52645	0.0115222	0.396266
Cacna1d	ENSMUSG00000015968.19	1768.19	-0.352171	0.139422	-2.52594	0.011539	0.396266
Nebl	ENSMUSG00000053702.17	2859.48	-0.333922	0.132286	-2.52424	0.0115948	0.396266
Rpl38-ps2	ENSMUSG00000080921.5	915.674	0.434714	0.172243	2.52384	0.0116081	0.396266
Dbndd1	ENSMUSG00000031970.18	882.996	0.315432	0.124988	2.5237	0.0116127	0.396266
Zfp518a	ENSMUSG00000049164.8	285.616	-0.432732	0.171498	-2.52324	0.0116278	0.396266
Zfas1	ENSMUSG00000074578.16	1208.96	0.369354	0.146434	2.52233	0.011658	0.396266
Mir421	ENSMUSG00000065509.5	36.276	-1.02535	0.406543	-2.52212	0.0116651	0.396266
Fbl-ps2	ENSMUSG00000051639.4	261.011	0.461612	0.183084	2.52132	0.0116917	0.396379
Gm5963	ENSMUSG00000052192.6	955.354	0.385875	0.153115	2.52015	0.0117303	0.396379
Ndufa13	ENSMUSG00000036199.10	3592.05	0.296042	0.11748	2.51992	0.011738	0.396379
Gm10039	ENSMUSG00000091478.3	977.771	0.342842	0.136248	2.51631	0.0118591	0.398058
Tmx2	ENSMUSG00000050043.17	2489.35	0.287346	0.114214	2.51586	0.0118741	0.398058
Dok6	ENSMUSG00000073514.5	1188.87	-0.396768	0.157714	-2.51574	0.0118781	0.398058
Mrps16	ENSMUSG00000049960.5	562.932	0.357814	0.142257	2.51526	0.0118943	0.398058
Cdh5	ENSMUSG00000031871.10	352.565	-0.420187	0.167074	-2.51497	0.0119042	0.398058
Gpx2	ENSMUSG00000042808.11	3.34356	-4.14007	1.64629	-2.51479	0.0119105	NA
Nxpe4	ENSMUSG00000044229.10	363.154	-0.389909	0.155086	-2.51415	0.011932	0.398206
Thra	ENSMUSG00000058756.14	19860.6	0.22157	0.088175	2.51284	0.0119764	0.39891
Gm37194	ENSMUSG00000102189.2	14.3373	1.55347	0.618351	2.51228	0.0119954	NA
Sfta3-ps	ENSMUSG00000112343.3	700.662	-0.374661	0.149177	-2.51152	0.0120211	0.399619
Gm37310	ENSMUSG00000103047.2	51.5373	-0.840335	0.33497	-2.50869	0.0121181	0.400075
Polr1g	ENSMUSG00000047649.10	637.325	0.313357	0.124957	2.50771	0.0121517	0.400075
Naa30	ENSMUSG00000036282.16	760.541	-0.433613	0.173056	-2.50562	0.0122238	0.400075
Fut9	ENSMUSG00000055373.9	1278.55	-0.414605	0.165498	-2.50519	0.0122384	0.400075
Cd2	ENSMUSG00000027863.9	4.99802	-3.15775	1.26083	-2.50449	0.0122627	NA
Coro1a	ENSMUSG00000030707.16	1274.35	0.292479	0.116782	2.50448	0.0122631	0.400075
Glrx5	ENSMUSG00000021102.5	1231.1	0.279182	0.111507	2.50371	0.0122897	0.400075
Tgfbr3	ENSMUSG00000029287.15	590.893	-0.343928	0.137392	-2.50327	0.0123051	0.400075
Smoc2	ENSMUSG00000023886.11	90.1856	-0.670708	0.267957	-2.50305	0.0123129	0.400075
Tbx18	ENSMUSG00000032419.9	59.0015	-0.849022	0.339218	-2.50288	0.0123188	0.400075
2310022B05Rik	ENSMUSG00000031983.8	7136.22	0.228796	0.0914186	2.50272	0.0123241	0.400075
Zfhx2os	ENSMUSG00000093452.5	233.057	-0.457314	0.182728	-2.50271	0.0123247	0.400075
Med11	ENSMUSG00000018923.14	245.181	0.491484	0.196417	2.50225	0.0123408	0.400075
Gm20390	ENSMUSG00000091228.2	1487.5	0.312112	0.124737	2.50217	0.0123435	0.400075
Zic3	ENSMUSG00000067860.12	89.2682	0.741327	0.296395	2.50114	0.0123794	0.400075
Slc35a3	ENSMUSG00000027957.14	463.089	-0.409504	0.163739	-2.50095	0.012386	0.400075
Ldhb	ENSMUSG00000030246.13	6370.18	0.237996	0.0952349	2.49905	0.0124528	0.400364
Trh	ENSMUSG00000005892.5	3424.45	0.385939	0.154447	2.49884	0.01246	0.400364
Zfp729b	ENSMUSG00000058093.14	191.123	-0.564741	0.226015	-2.49869	0.0124652	0.400364
Fam131a	ENSMUSG00000050821.15	2834.88	0.240224	0.0962152	2.49674	0.0125341	0.401286
Zfp825	ENSMUSG00000069208.10	87.1003	-0.689573	0.276211	-2.49655	0.0125409	0.401286
Sem1	ENSMUSG00000042541.11	1290.96	0.343308	0.137585	2.49523	0.0125874	0.402021
Marchf7	ENSMUSG00000026977.18	1598.25	-0.302792	0.121417	-2.49383	0.0126375	0.402866
Omd	ENSMUSG00000048368.10	15.394	-1.76396	0.707675	-2.49262	0.0126805	NA
Gm39383	ENSMUSG00000111839.2	8.08344	-2.12702	0.853424	-2.49233	0.0126906	NA
Pycr2	ENSMUSG00000026520.9	803.403	0.333606	0.133875	2.49192	0.0127054	0.404279
Creld2	ENSMUSG00000023272.5	784.923	0.38912	0.156353	2.48873	0.0128201	0.406485
Ikzf4	ENSMUSG00000002578.19	725.896	-0.301033	0.120968	-2.48852	0.0128275	0.406485
Gm19801	ENSMUSG00000112491.2	2.29932	4.66708	1.87645	2.48719	0.0128758	NA
Gm11185	ENSMUSG00000083245.2	13.9547	1.59489	0.641546	2.48601	0.0129183	NA
Gm9843	ENSMUSG00000050299.9	2074.8	0.289911	0.116619	2.48597	0.0129198	0.406485
Pidd1	ENSMUSG00000025507.14	57.8193	-0.763393	0.30716	-2.48532	0.0129433	0.406485
Mga	ENSMUSG00000033943.16	2585.42	-0.349959	0.140814	-2.48526	0.0129458	0.406485
Tpgs1	ENSMUSG00000020308.8	1115.08	0.321065	0.129193	2.48516	0.0129493	0.406485
Ckb	ENSMUSG00000001270.10	22639.4	0.234389	0.0943163	2.48513	0.0129503	0.406485
Olig1	ENSMUSG00000046160.7	5212.43	0.223852	0.0900912	2.48473	0.0129651	0.406485
Eno1	ENSMUSG00000063524.14	3735.89	0.246028	0.0990747	2.48326	0.0130186	0.406813
Gm6145	ENSMUSG00000110080.3	923.64	-0.282817	0.113919	-2.48262	0.0130422	0.406813
Fabp3	ENSMUSG00000028773.9	271.663	0.43844	0.176615	2.48246	0.0130479	0.406813
Ppp1r11	ENSMUSG00000036398.14	2618.66	0.276807	0.111535	2.4818	0.013072	0.406813
Abca8b	ENSMUSG00000020620.15	887.65	-0.285997	0.11527	-2.48111	0.0130972	0.406813
Rccd1	ENSMUSG00000038930.12	315.19	-0.381652	0.153859	-2.48054	0.0131184	0.406813
Gm6063	ENSMUSG00000108772.2	17.011	2.16049	0.871175	2.47997	0.0131393	NA
Olfml2a	ENSMUSG00000046618.8	165.515	-0.530896	0.214164	-2.47892	0.013178	0.407324
Nt5e	ENSMUSG00000032420.9	155.089	-0.520384	0.209934	-2.4788	0.0131826	0.407324
Gm44401	ENSMUSG00000107760.2	2.1752	4.58338	1.85026	2.47716	0.0132433	NA
Asphd2	ENSMUSG00000029348.12	2266.09	0.236081	0.095325	2.47659	0.0132643	0.408393
Zc2hc1a	ENSMUSG00000043542.13	1160.95	-0.304596	0.122991	-2.47658	0.0132649	0.408393
Itih2	ENSMUSG00000037254.19	237.126	-1.52269	0.615297	-2.47472	0.013334	0.40978
Psmb4	ENSMUSG00000005779.13	3483.48	0.268811	0.108658	2.47393	0.0133635	0.40995
Ndufa11	ENSMUSG00000002379.8	1824.43	0.306176	0.123826	2.47264	0.013412	0.4107
Ankrd54	ENSMUSG00000033055.13	771.012	0.284518	0.1152	2.46978	0.0135197	0.412745
Jpt1	ENSMUSG00000020737.13	1438.57	0.250668	0.101528	2.46894	0.0135513	0.412745
Slc22a2	ENSMUSG00000040966.11	11.8075	-1.78632	0.723629	-2.46856	0.0135658	NA
Proca1	ENSMUSG00000044122.16	271.543	0.423522	0.171599	2.4681	0.0135832	0.412745
Gm8186	ENSMUSG00000049124.5	144.865	0.527424	0.213831	2.46655	0.0136422	0.412745
Inhba	ENSMUSG00000041324.15	95.2922	-0.608445	0.246695	-2.46639	0.0136484	0.412745
Pgp	ENSMUSG00000043445.8	2038.07	0.251475	0.101978	2.46597	0.0136642	0.412745
Ttc39b	ENSMUSG00000038172.15	1365.02	-0.364562	0.147867	-2.46548	0.013683	0.412745
Sned1	ENSMUSG00000047793.14	1103.61	-0.387623	0.157237	-2.46522	0.0136929	0.412745
Efemp1	ENSMUSG00000020467.16	427.762	-0.50146	0.203421	-2.46514	0.0136962	0.412745
Gm29675	ENSMUSG00000113515.2	36.0541	-0.955377	0.387749	-2.46391	0.0137432	0.413433
Gm14258	ENSMUSG00000086238.2	4.38333	-3.58557	1.45544	-2.46357	0.0137563	NA
Ppp1r35	ENSMUSG00000029725.11	331.779	0.400673	0.162803	2.46108	0.0138518	0.414244
Zfp938	ENSMUSG00000062931.16	298.441	-0.434653	0.176614	-2.46104	0.0138536	0.414244
Ncapg2	ENSMUSG00000042029.8	164.633	-0.487238	0.197987	-2.46096	0.0138565	0.414244
Gm17875	ENSMUSG00000111092.2	211.287	-0.64597	0.262516	-2.46069	0.0138671	0.414244
Gm45250	ENSMUSG00000110317.2	166.244	-0.490415	0.199424	-2.45916	0.0139262	0.414411
Slc18a2	ENSMUSG00000025094.9	1381.17	-0.325069	0.132236	-2.45824	0.013962	0.414411
Ecm2	ENSMUSG00000043631.9	178.457	-0.513737	0.209	-2.45807	0.0139685	0.414411
Selenok-ps1	ENSMUSG00000085415.2	36.0836	0.996883	0.40556	2.45804	0.0139697	0.414411
Scn1b	ENSMUSG00000019194.16	4657.8	0.224148	0.091282	2.45556	0.0140666	0.416319
Slc25a39	ENSMUSG00000018677.10	3497.12	0.240241	0.0978555	2.45506	0.0140862	0.416319
Sstr2	ENSMUSG00000047904.7	422.525	0.351321	0.143203	2.45331	0.014155	0.416319
Cox4i1	ENSMUSG00000031818.13	9859.21	0.279751	0.11403	2.4533	0.0141551	0.416319
Zfp26	ENSMUSG00000063108.16	613.258	-0.363795	0.148322	-2.45273	0.0141775	0.416319
Cfap298	ENSMUSG00000022972.11	747.41	0.328571	0.133969	2.45259	0.0141833	0.416319
Eef1g	ENSMUSG00000071644.11	2002.32	0.284963	0.116214	2.45205	0.0142046	0.416319
Rpp25l	ENSMUSG00000036114.4	411.147	0.370226	0.151042	2.45114	0.0142404	0.416654
Prdm12	ENSMUSG00000079466.3	122.587	0.551644	0.225184	2.44975	0.0142956	0.417043
Nkain4	ENSMUSG00000027574.16	1369.36	0.253123	0.103345	2.44931	0.0143131	0.417043
Prkab2	ENSMUSG00000038205.13	864.341	-0.282067	0.115178	-2.44896	0.0143269	0.417043
G2e3	ENSMUSG00000035293.14	273.895	-0.389362	0.159125	-2.44689	0.0144094	0.418732
Pfdn1	ENSMUSG00000024346.7	1531.48	0.309203	0.126416	2.44591	0.0144485	0.419155
1810037I17Rik	ENSMUSG00000054091.10	826.23	0.337504	0.13808	2.44426	0.0145151	0.419791
Txn2	ENSMUSG00000005354.17	2905.8	0.261408	0.106997	2.44315	0.0145599	0.419791
Eng	ENSMUSG00000026814.17	495.84	-0.367957	0.15061	-2.4431	0.0145616	0.419791
Nenf	ENSMUSG00000037499.10	2024.49	0.32759	0.134097	2.44293	0.0145688	0.419791
Fut11	ENSMUSG00000039357.3	472.751	-0.321075	0.131573	-2.44027	0.0146761	0.421489
Adcy4	ENSMUSG00000022220.15	91.5534	-0.602148	0.246757	-2.44025	0.014677	0.421489
Gm43242	ENSMUSG00000105966.2	10.383	-1.78907	0.733234	-2.43998	0.0146882	NA
Pklr	ENSMUSG00000041237.13	16.3639	1.43288	0.587332	2.43964	0.014702	NA
Ccdc85b	ENSMUSG00000095098.3	1933.86	0.251852	0.103293	2.43824	0.0147589	0.42313
Gm12219	ENSMUSG00000080768.2	6.20095	-2.65842	1.09097	-2.43675	0.0148199	NA
Gm17066	ENSMUSG00000091509.8	87.5328	-0.70095	0.287724	-2.43619	0.014843	0.424828
Ccdc39	ENSMUSG00000027676.12	850.065	-0.277143	0.113824	-2.43483	0.0148988	0.425711
Uchl1	ENSMUSG00000029223.13	21297.8	0.267831	0.110047	2.43378	0.014942	0.425862
Cstf2	ENSMUSG00000031256.12	4259.21	-0.219098	0.090089	-2.43201	0.0150151	0.425862
Kdm5d	ENSMUSG00000056673.15	1074.62	-0.315704	0.12982	-2.43185	0.015022	0.425862
Atp13a3	ENSMUSG00000022533.15	1432.59	-0.361034	0.148471	-2.43168	0.0150291	0.425862
Man2a1	ENSMUSG00000024085.14	494.291	-0.351364	0.144508	-2.43145	0.0150383	0.425862
Sncg	ENSMUSG00000023064.5	1470.3	0.285405	0.117398	2.43109	0.0150536	0.425862
Cfap69	ENSMUSG00000040473.16	860.831	-0.306593	0.126242	-2.42861	0.0151568	0.426285
Rai14	ENSMUSG00000022246.15	226.037	-0.421165	0.173439	-2.42831	0.0151692	0.426285
Meltf	ENSMUSG00000022780.6	48.1973	-0.888196	0.365774	-2.42826	0.0151713	0.426285
Ndufb10	ENSMUSG00000040048.15	3573.07	0.300236	0.123647	2.42816	0.0151757	0.426285
Gm45632	ENSMUSG00000110077.2	36.7611	-1.19044	0.490478	-2.4271	0.0152202	0.426285
Cyth2	ENSMUSG00000003269.19	1563.64	0.291701	0.120199	2.42682	0.0152317	0.426285
Gm43339	ENSMUSG00000105382.2	19.3824	-1.26091	0.519724	-2.42611	0.0152617	NA
Rps14	ENSMUSG00000024608.12	2879.2	0.312921	0.129022	2.42533	0.0152945	0.426285
Rpl38	ENSMUSG00000057322.13	28.986	1.07976	0.445246	2.42508	0.0153049	0.426285
Prpf4b	ENSMUSG00000021413.10	3274.13	-0.238875	0.0985102	-2.42487	0.0153137	0.426285
Khdrbs3	ENSMUSG00000022332.9	2493.12	0.22568	0.0930728	2.42477	0.015318	0.426285
Clba1	ENSMUSG00000037594.12	388.632	0.374631	0.15454	2.42418	0.0153432	0.426291
Mbtd1	ENSMUSG00000059474.14	568.446	-0.337996	0.139487	-2.42313	0.0153874	0.426826
Lncppara	ENSMUSG00000116305.3	56.74	-0.76046	0.313993	-2.4219	0.0154396	0.427581
Zfp711	ENSMUSG00000025529.15	267.95	-0.425717	0.175887	-2.4204	0.0155033	0.427694
Rps15	ENSMUSG00000063457.15	6531.58	0.302305	0.124918	2.42003	0.0155192	0.427694
Mchr1	ENSMUSG00000050164.12	347.694	0.353975	0.146338	2.41888	0.0155683	0.427694
Rbm26	ENSMUSG00000022119.16	1667.06	-0.276191	0.114194	-2.41862	0.0155795	0.427694
Sec24a	ENSMUSG00000036391.17	665.666	-0.371255	0.153532	-2.4181	0.0156018	0.427694
Adamtsl3	ENSMUSG00000070469.13	184.721	-0.667476	0.276047	-2.41798	0.015607	0.427694
Gm9333	ENSMUSG00000108702.2	248.313	0.422809	0.174881	2.4177	0.0156189	0.427694
Spr	ENSMUSG00000033735.10	976.771	0.296356	0.122702	2.41524	0.0157248	0.429218
Gm19935	ENSMUSG00000110332.2	282.956	0.466627	0.193372	2.4131	0.0158173	0.429218
Abhd18	ENSMUSG00000037818.17	463.378	-0.321393	0.133221	-2.41248	0.0158442	0.429218
Gpx4-ps2	ENSMUSG00000110841.3	1903.18	0.310326	0.128635	2.41246	0.0158453	0.429218
Aimp2	ENSMUSG00000029610.14	593.327	0.328393	0.136135	2.41226	0.015854	0.429218
Npy1r	ENSMUSG00000036437.7	659.922	-0.332102	0.137681	-2.41211	0.0158606	0.429218
S100a16	ENSMUSG00000074457.11	1698.94	0.32089	0.133105	2.4108	0.0159177	0.429218
Cplane1	ENSMUSG00000039801.8	3140.36	-0.283112	0.117447	-2.41054	0.0159288	0.429218
4732471J01Rik	ENSMUSG00000053714.10	246.425	-0.408717	0.169591	-2.41002	0.0159516	0.429218
Mrps25	ENSMUSG00000014551.9	1128.19	0.268751	0.11157	2.40881	0.0160046	0.429218
Vps45	ENSMUSG00000015747.6	1133.5	0.263681	0.109485	2.40838	0.0160233	0.429218
Mtf2	ENSMUSG00000029267.18	1189.51	-0.330111	0.137071	-2.40832	0.0160262	0.429218
Phip	ENSMUSG00000032253.14	1528.59	-0.334953	0.139084	-2.40827	0.0160282	0.429218
2410004B18Rik	ENSMUSG00000036873.14	705.327	0.308805	0.128232	2.40817	0.0160325	0.429218
Als2cl	ENSMUSG00000044037.16	782.046	-0.313473	0.130194	-2.40775	0.0160514	0.429218
Mosmo	ENSMUSG00000046096.8	1359.5	-0.25421	0.105705	-2.40491	0.0161766	0.430716
Rps2	ENSMUSG00000044533.16	1152.65	0.323508	0.134534	2.40465	0.0161879	0.430716
Ap1s3	ENSMUSG00000054702.15	42.9101	0.873871	0.363479	2.40419	0.0162085	0.430716
Rmdn3	ENSMUSG00000070730.12	1803.88	0.237401	0.0987492	2.40408	0.0162134	0.430716
Tet3	ENSMUSG00000034832.16	1488.45	-0.311715	0.129705	-2.40325	0.0162499	0.430716
Rps19bp1	ENSMUSG00000051518.9	363.839	0.357955	0.149036	2.4018	0.0163144	0.430716
Grwd1	ENSMUSG00000053801.19	518.13	0.313985	0.130779	2.40088	0.0163558	0.430716
Brwd1	ENSMUSG00000022914.18	3548.17	-0.253319	0.105512	-2.40087	0.0163562	0.430716
Gm35612	ENSMUSG00000119984.1	49.0455	0.832744	0.346859	2.40082	0.0163585	0.430716
Nudc	ENSMUSG00000028851.7	3354.45	0.252439	0.105186	2.39994	0.0163977	0.430716
Psmb5	ENSMUSG00000022193.8	626.026	0.305628	0.127378	2.39938	0.0164228	0.430716
Zbtb33	ENSMUSG00000048047.4	532.854	-0.390239	0.162691	-2.39865	0.0164555	0.430716
Ppl	ENSMUSG00000039457.5	38.9132	-0.885538	0.369202	-2.39852	0.0164615	0.430716
Mro	ENSMUSG00000064036.16	674.022	0.283442	0.118197	2.39805	0.0164826	0.430716
Cd2ap	ENSMUSG00000061665.8	905.728	-0.31299	0.13059	-2.39674	0.0165417	0.430716
Gm7308	ENSMUSG00000081113.2	1807.63	0.298935	0.124726	2.39673	0.0165422	0.430716
Praf2	ENSMUSG00000031149.8	1319.13	0.249421	0.104072	2.39662	0.0165472	0.430716
Sco2	ENSMUSG00000091780.4	322.425	0.372634	0.15553	2.39589	0.01658	0.430716
Gm19353	ENSMUSG00000098492.2	5.01214	2.73547	1.14202	2.39529	0.0166071	NA
Gm33318	ENSMUSG00000120046.1	11.6425	1.67911	0.701044	2.39516	0.0166132	NA
Gtf2b	ENSMUSG00000028271.10	882.993	0.267291	0.111597	2.39515	0.0166137	0.430716
Zfp945	ENSMUSG00000059142.17	342.351	-0.422733	0.176529	-2.3947	0.016634	0.430716
Gm20559	ENSMUSG00000106734.5	57.6007	-0.807481	0.337204	-2.39464	0.0166368	0.430716
Sacs	ENSMUSG00000048279.20	1901.18	-0.369664	0.154562	-2.39169	0.0167709	0.432104
Itm2c	ENSMUSG00000026223.16	30537.5	0.215702	0.0902144	2.391	0.0168027	0.432104
Atp10d	ENSMUSG00000046808.19	134.571	-0.506582	0.211871	-2.39099	0.0168031	0.432104
Larp7	ENSMUSG00000027968.12	481.438	0.325582	0.136202	2.39044	0.0168284	0.432104
Slc38a2	ENSMUSG00000022462.8	4375.42	-0.270384	0.113178	-2.38901	0.0168938	0.432104
Ndufa5	ENSMUSG00000023089.13	1970.2	0.320291	0.134121	2.38807	0.0169369	0.432104
Srsf11	ENSMUSG00000055436.19	4497.11	-0.226347	0.0947867	-2.38796	0.0169421	0.432104
Scai	ENSMUSG00000035236.18	1009.68	-0.413092	0.173034	-2.38734	0.0169708	0.432104
Ttc9b	ENSMUSG00000007944.9	797.507	0.302434	0.1267	2.38701	0.0169861	0.432104
Dgkh	ENSMUSG00000034731.12	1167.64	-0.418486	0.175331	-2.38684	0.016994	0.432104
Qrfp	ENSMUSG00000043102.3	160.031	0.479239	0.200835	2.38624	0.0170219	0.432104
Tmed3	ENSMUSG00000032353.10	1338.16	0.284162	0.119095	2.38602	0.017032	0.432104
Cnot7	ENSMUSG00000031601.17	1614.42	-0.272199	0.114082	-2.38599	0.0170333	0.432104
Gm34294	ENSMUSG00000103662.2	63.9653	-0.786241	0.329565	-2.38569	0.0170469	0.432104
Mrpl27	ENSMUSG00000024414.14	559.896	0.380438	0.159499	2.3852	0.0170697	0.432104
Gm47260	ENSMUSG00000113328.2	245.852	-0.435937	0.182835	-2.38432	0.0171108	0.432503
AY074887	ENSMUSG00000044820.7	2.44695	4.75712	1.99536	2.38409	0.0171214	NA
Naa38	ENSMUSG00000059278.10	660.59	0.360766	0.151468	2.3818	0.0172282	0.434829
Gm31251	ENSMUSG00000115610.2	7.72846	-2.05436	0.863326	-2.37959	0.0173321	NA
Gria2	ENSMUSG00000033981.15	8388.99	-0.282661	0.118798	-2.37934	0.0173437	0.436651
Cideb	ENSMUSG00000022219.11	167.585	0.461459	0.193984	2.37885	0.0173667	0.436651
Mrpl55	ENSMUSG00000036860.15	642.124	0.321823	0.135307	2.37847	0.0173849	0.436651
Zfp783	ENSMUSG00000121486.1	805.587	-0.274965	0.115624	-2.37809	0.0174026	0.436651
Gm42654	ENSMUSG00000107141.2	5.27951	2.82696	1.18877	2.37806	0.0174042	NA
Sfxn5	ENSMUSG00000033720.13	5684.03	0.223261	0.093942	2.37658	0.0174741	0.437469
Thbd	ENSMUSG00000074743.5	491.437	-0.990238	0.416711	-2.37632	0.0174865	0.437469
Agrp	ENSMUSG00000005705.11	148.816	0.527352	0.222084	2.37457	0.0175696	0.438906
Tktl2	ENSMUSG00000025519.6	4.05368	-3.49108	1.47112	-2.37308	0.0176406	NA
Carf	ENSMUSG00000026017.14	603.08	-0.328621	0.13862	-2.37067	0.017756	0.442914
Phc3	ENSMUSG00000037652.16	2401.36	-0.32948	0.139045	-2.36959	0.0178078	0.44356
Gm36936	ENSMUSG00000102411.2	111.692	-0.634821	0.268179	-2.36715	0.0179256	0.444778
Sp1	ENSMUSG00000001280.14	915.29	-0.322737	0.136345	-2.36705	0.0179303	0.444778
Kdm7a	ENSMUSG00000042599.9	716.537	-0.398012	0.168153	-2.36696	0.0179348	0.444778
Rpl21-ps8	ENSMUSG00000061684.7	7.13986	2.15284	0.909731	2.36646	0.0179592	NA
3110082I17Rik	ENSMUSG00000053553.12	277.812	0.391697	0.165561	2.36587	0.0179878	0.445354
Clk4	ENSMUSG00000020385.17	1673.04	-0.278796	0.117864	-2.36541	0.0180102	0.445354
Spg11	ENSMUSG00000033396.14	846.145	-0.338873	0.143323	-2.36439	0.0180596	0.445931
C130023A14Rik	ENSMUSG00000102854.2	48.4155	-0.883781	0.374	-2.36305	0.0181252	0.446906
Orc3	ENSMUSG00000040044.12	987.965	-0.270795	0.114653	-2.36187	0.0181829	0.44731
Slc25a34	ENSMUSG00000040740.8	336.321	-0.347275	0.147064	-2.36139	0.0182064	0.44731
Vdac1	ENSMUSG00000020402.12	9499.82	0.225701	0.0955958	2.36099	0.0182263	0.44731
Fkbp8	ENSMUSG00000019428.17	9314.18	0.235205	0.0996402	2.36055	0.018248	0.44731
Gm44831	ENSMUSG00000109575.2	18.1078	-1.32225	0.560255	-2.36009	0.0182707	NA
Timm50	ENSMUSG00000003438.18	898.777	0.283596	0.120165	2.36005	0.0182725	0.44731
Mmp14	ENSMUSG00000000957.12	823.923	0.322956	0.13698	2.35769	0.0183892	0.449274
Zfp944	ENSMUSG00000033972.10	251.602	-0.500803	0.212486	-2.35687	0.0184297	0.449274
Dnase1l3	ENSMUSG00000025279.8	4.94521	-2.67841	1.13663	-2.35646	0.0184502	NA
Selenom	ENSMUSG00000075702.11	3061.53	0.283652	0.120375	2.3564	0.0184529	0.449274
Desi1	ENSMUSG00000022472.17	3411.9	0.232358	0.0986114	2.3563	0.0184579	0.449274
Dnah7b	ENSMUSG00000041144.13	440.603	-0.366806	0.155746	-2.35515	0.0185152	0.449559
Tmem179	ENSMUSG00000054013.7	5822.12	0.210054	0.0891947	2.35501	0.0185223	0.449559
Ptpn4	ENSMUSG00000026384.14	1198.58	-0.392723	0.166812	-2.35428	0.0185586	0.449803
Lama4	ENSMUSG00000019846.12	161.705	-0.581505	0.247108	-2.35325	0.0186103	0.450417
Gcfc2	ENSMUSG00000035125.11	251.217	-0.450756	0.191716	-2.35117	0.0187146	0.452172
Col19a1	ENSMUSG00000026141.14	215.894	-0.467096	0.198739	-2.35029	0.0187585	0.452172
Usp48	ENSMUSG00000043411.16	3784.49	-0.214267	0.0911878	-2.34974	0.0187868	0.452172
Pcbd2	ENSMUSG00000021496.13	313.26	0.369857	0.157406	2.3497	0.0187887	0.452172
Hs3st2	ENSMUSG00000046321.9	135.789	0.516627	0.219928	2.34907	0.0188202	0.452294
Tsen34	ENSMUSG00000035585.17	1539.93	0.26465	0.112769	2.34683	0.0189338	0.454063
Tymp	ENSMUSG00000022615.8	237.726	0.389647	0.166129	2.34545	0.0190041	0.454063
Srrm2	ENSMUSG00000039218.18	23625.6	-0.313281	0.133624	-2.3445	0.0190526	0.454063
Dmxl1	ENSMUSG00000037416.14	1483.92	-0.351365	0.149871	-2.34446	0.0190549	0.454063
Stoml3	ENSMUSG00000027744.5	95.4421	0.562801	0.240068	2.34434	0.0190606	0.454063
Plekhg6	ENSMUSG00000038167.7	11.7173	-1.64649	0.70246	-2.34389	0.0190838	NA
Thrsp	ENSMUSG00000035686.9	439.465	0.346008	0.147632	2.34371	0.019093	0.454063
Pea15a	ENSMUSG00000013698.13	23779.1	0.206912	0.0882897	2.34355	0.019101	0.454063
Prok2	ENSMUSG00000030069.16	86.7992	0.729713	0.311484	2.3427	0.0191449	0.454063
Rpsa	ENSMUSG00000032518.7	650.79	0.359294	0.153382	2.34248	0.0191563	0.454063
Chm	ENSMUSG00000025531.15	628.509	-0.316583	0.135153	-2.34241	0.0191596	0.454063
N4bp2	ENSMUSG00000037795.15	1315.1	-0.280676	0.119881	-2.34129	0.0192174	0.454537
Nme2	ENSMUSG00000020857.12	618.726	0.33667	0.143844	2.34053	0.0192564	0.454537
Atxn7	ENSMUSG00000021738.6	839.342	-0.281081	0.120096	-2.34047	0.0192594	0.454537
Prss8	ENSMUSG00000030800.11	3.03663	-3.98634	1.70394	-2.33948	0.0193104	NA
Cct5	ENSMUSG00000022234.16	5997.12	0.233407	0.0997875	2.33904	0.0193334	0.454674
Gm16418	ENSMUSG00000084093.2	287.637	0.384633	0.164454	2.33886	0.0193428	0.454674
Trappc2l	ENSMUSG00000015013.10	1063.63	0.332052	0.141974	2.33882	0.019345	0.454674
E2f7	ENSMUSG00000020185.17	21.1875	-1.1628	0.497464	-2.33747	0.019415	NA
Sparcl1	ENSMUSG00000029309.8	82157	0.199305	0.085277	2.33715	0.0194316	0.456081
Gm37773	ENSMUSG00000104033.2	77.179	-0.672678	0.288149	-2.33448	0.0195708	0.457836
Scn9a	ENSMUSG00000075316.13	1433.14	-0.362303	0.15524	-2.33383	0.0196048	0.457836
Gm12940	ENSMUSG00000085334.8	989.01	-0.310162	0.132907	-2.33367	0.0196129	0.457836
Gm56715	ENSMUSG00000120535.1	2.33863	-4.65979	1.99695	-2.33345	0.0196245	NA
Zbed6	ENSMUSG00000094410.9	2725.05	-0.287921	0.123477	-2.33179	0.0197118	0.457836
Gdf6	ENSMUSG00000051279.3	13.7302	1.47186	0.631261	2.33162	0.0197205	NA
Ric1	ENSMUSG00000038658.16	1355.78	-0.274284	0.117636	-2.33162	0.0197205	0.457836
Zcchc17	ENSMUSG00000028772.20	2109.83	0.270668	0.116198	2.32937	0.0198394	0.457836
Hmcn2	ENSMUSG00000055632.19	567.597	-0.872646	0.374692	-2.32897	0.0198607	0.457836
Agrn	ENSMUSG00000041936.19	6385.93	-0.23838	0.102371	-2.32859	0.0198808	0.457836
Gm43080	ENSMUSG00000105556.2	67.8642	-0.775588	0.33308	-2.32853	0.0198839	0.457836
Clk1	ENSMUSG00000026034.18	3536.72	-0.252746	0.108547	-2.32845	0.0198882	0.457836
Slc6a6	ENSMUSG00000030096.9	3788.27	-0.242519	0.104171	-2.32809	0.0199073	0.457836
Gm38077	ENSMUSG00000104344.2	102.34	-0.650337	0.279375	-2.32783	0.0199213	0.457836
Cep192	ENSMUSG00000024542.10	437.908	-0.404986	0.173984	-2.32772	0.019927	0.457836
Mrpl11	ENSMUSG00000024902.6	1089.12	0.271649	0.116702	2.32771	0.0199276	0.457836
Nedd8	ENSMUSG00000010376.16	2648.73	0.279679	0.120198	2.32681	0.0199754	0.457836
Gm42456	ENSMUSG00000105736.2	5.80851	-2.53965	1.09148	-2.32678	0.0199769	NA
Sncb	ENSMUSG00000034891.14	13108.2	0.23927	0.102836	2.32672	0.0199802	0.457836
Nabp2	ENSMUSG00000025374.14	2167.75	0.23769	0.102186	2.32606	0.0200156	0.457836
Gm38393	ENSMUSG00000000948.17	4622.64	0.245437	0.105533	2.32569	0.020035	0.457836
Kcne3	ENSMUSG00000035165.15	2.83466	3.92133	1.68659	2.32501	0.0200716	NA
Usf2	ENSMUSG00000058239.14	1290.31	0.241046	0.103711	2.3242	0.0201145	0.457836
Bicc1	ENSMUSG00000014329.15	294.297	-0.363607	0.156455	-2.32404	0.0201233	0.457836
Cav2	ENSMUSG00000000058.7	447.019	-0.351335	0.151224	-2.32327	0.0201645	0.457836
Snrpf	ENSMUSG00000020018.7	212.822	0.462509	0.199076	2.32327	0.0201645	0.457836
Guk1	ENSMUSG00000020444.21	1961.57	0.274006	0.117966	2.32277	0.0201917	0.457836
C1qtnf4	ENSMUSG00000040794.6	1446.42	0.287596	0.123817	2.32275	0.0201924	0.457836
Gm20394	ENSMUSG00000092509.2	111.344	-0.53704	0.231226	-2.32258	0.020202	0.457836
Bcl7b	ENSMUSG00000029681.13	1699.07	0.248331	0.106931	2.32234	0.0202148	0.457836
Prss57	ENSMUSG00000020323.15	11.4371	1.64919	0.710568	2.32094	0.02029	NA
Glra3	ENSMUSG00000038257.11	922.592	-0.408834	0.176165	-2.32075	0.0203006	0.457836
Nfkbia	ENSMUSG00000021025.9	466.446	0.379138	0.163372	2.3207	0.0203028	0.457836
Bri3	ENSMUSG00000047843.17	808.377	0.306891	0.132243	2.32066	0.0203052	0.457836
Gm37960	ENSMUSG00000104391.2	6.60188	-2.2134	0.953842	-2.32051	0.0203133	NA
Arid4b	ENSMUSG00000039219.19	1708.47	-0.264069	0.113802	-2.32042	0.020318	0.457836
Ier5	ENSMUSG00000056708.6	516.465	0.300214	0.129399	2.32007	0.0203369	0.457836
Bpifa1	ENSMUSG00000027483.8	4.79609	-3.75494	1.61891	-2.31943	0.0203718	NA
Supt20	ENSMUSG00000027751.14	1529.76	-0.249528	0.107592	-2.3192	0.0203839	0.457914
Per2	ENSMUSG00000055866.10	1112.61	-0.30829	0.13294	-2.31902	0.020394	0.457914
Rcan1	ENSMUSG00000022951.19	1899.22	0.228082	0.098406	2.31777	0.020462	0.458358
Cgnl1	ENSMUSG00000032232.15	672.662	-0.301345	0.13003	-2.3175	0.0204763	0.458358
Creb3	ENSMUSG00000028466.16	1351.31	0.266098	0.114861	2.31669	0.0205206	0.458358
Rab30	ENSMUSG00000030643.15	826.889	-0.341062	0.14722	-2.31668	0.0205211	0.458358
Eif2b5	ENSMUSG00000003235.14	1626.91	0.223394	0.0964579	2.31598	0.0205595	0.458596
Gm44723	ENSMUSG00000109013.2	2.91246	-3.93753	1.70042	-2.31562	0.0205793	NA
Jcad	ENSMUSG00000033960.7	1106.77	-0.334794	0.144588	-2.3155	0.0205854	0.458596
Atp5mj	ENSMUSG00000021290.7	1384.46	0.333983	0.144326	2.31409	0.0206629	0.459723
Zfp932	ENSMUSG00000066613.15	209.58	-0.462728	0.200032	-2.31328	0.0207075	0.460115
Gm18276	ENSMUSG00000114913.2	2.04272	4.48933	1.94068	2.31327	0.0207076	NA
Psmc1	ENSMUSG00000021178.10	3057.86	0.280433	0.121258	2.31269	0.0207396	0.460218
Romo1	ENSMUSG00000067847.14	1117.44	0.343567	0.148612	2.31184	0.0207866	0.460218
Mrps22	ENSMUSG00000032459.10	537.096	0.312181	0.135044	2.31171	0.0207939	0.460218
Klhdc8a	ENSMUSG00000042115.5	960.375	0.268636	0.11623	2.31123	0.02082	0.460218
Neto1	ENSMUSG00000050321.4	1129.25	-0.323643	0.140065	-2.31066	0.0208518	0.460218
Znrd2	ENSMUSG00000079478.10	259.889	0.369045	0.159784	2.30965	0.0209074	0.460218
Pmm1	ENSMUSG00000022474.16	3367.21	0.265281	0.114866	2.30949	0.0209166	0.460218
Zfp943	ENSMUSG00000053347.16	357.727	-0.541507	0.234513	-2.30906	0.02094	0.460218
Diras1	ENSMUSG00000043670.5	2914.95	0.217456	0.0941857	2.3088	0.0209545	0.460218
Vps4a	ENSMUSG00000031913.10	3239.28	0.220547	0.0955454	2.3083	0.0209827	0.460246
Thbs2	ENSMUSG00000023885.10	346.866	-0.37193	0.161293	-2.30593	0.0211145	0.461223
Marcksl1	ENSMUSG00000047945.7	4271.26	0.255902	0.110987	2.30569	0.0211279	0.461223
Phb	ENSMUSG00000038845.12	808.535	0.293619	0.127399	2.30472	0.0211825	0.461223
Chd9	ENSMUSG00000056608.15	2332.3	-0.336028	0.14582	-2.30441	0.0211997	0.461223
Nlrc3	ENSMUSG00000049871.15	126.225	-0.575308	0.249692	-2.30407	0.0212185	0.461223
Emg1	ENSMUSG00000004268.12	780.8	0.281248	0.122105	2.30334	0.0212599	0.461223
Gpr88	ENSMUSG00000068696.7	474.209	-0.350084	0.152034	-2.30267	0.0212973	0.461223
Eid2	ENSMUSG00000046058.8	1294.81	0.280073	0.121645	2.30238	0.0213137	0.461223
Psmg2	ENSMUSG00000024537.6	442.586	0.359828	0.156311	2.302	0.021335	0.461223
Rps21	ENSMUSG00000039001.13	1737.35	0.313254	0.136095	2.30173	0.0213506	0.461223
Ifitm2	ENSMUSG00000060591.10	116.48	-0.534578	0.232323	-2.30102	0.0213907	0.461223
Gm45328	ENSMUSG00000110303.2	2.81594	-3.8746	1.68415	-2.30063	0.0214127	NA
Cox6a1	ENSMUSG00000041697.10	4449.2	0.291132	0.126555	2.30044	0.0214234	0.461223
C030017B01Rik	ENSMUSG00000118202.2	296.359	-0.450939	0.196032	-2.30034	0.0214291	0.461223
Ccdc32	ENSMUSG00000039983.14	1041.93	0.259344	0.112742	2.30032	0.0214299	0.461223
Ndufaf5	ENSMUSG00000027384.7	860.615	0.296875	0.12906	2.30028	0.0214321	0.461223
Bud31	ENSMUSG00000038722.18	743.313	0.329138	0.143158	2.29912	0.0214982	0.461526
Gm2999	ENSMUSG00000115868.2	1184.24	0.321703	0.139996	2.29795	0.0215645	0.461526
Med13	ENSMUSG00000034297.15	1500.07	-0.375501	0.163423	-2.29773	0.0215773	0.461526
Qng1	ENSMUSG00000021550.7	647.509	0.304699	0.132621	2.29751	0.0215895	0.461526
Grcc10	ENSMUSG00000072772.4	1697.47	0.288056	0.125443	2.29631	0.0216584	0.461526
Manf	ENSMUSG00000032575.17	2070.5	0.247615	0.107832	2.2963	0.0216585	0.461526
Ckmt1	ENSMUSG00000000308.15	7074.45	0.222658	0.0969802	2.29591	0.0216809	0.461526
Srrm1	ENSMUSG00000028809.17	6488.82	-0.208395	0.0907876	-2.29541	0.0217096	0.461526
Mt3	ENSMUSG00000031760.10	7156.33	0.271477	0.118347	2.29391	0.0217954	0.461526
Abca8a	ENSMUSG00000041828.16	605.157	-0.288866	0.125933	-2.29381	0.0218016	0.461526
Gmfb	ENSMUSG00000062014.14	3630.14	-0.284833	0.124213	-2.2931	0.0218421	0.461526
Mrap2	ENSMUSG00000042761.15	1310.05	0.276713	0.120673	2.29308	0.0218435	0.461526
Pin4-ps	ENSMUSG00000056836.9	148.074	0.52067	0.227131	2.29238	0.0218838	0.461526
Elmod2	ENSMUSG00000035151.13	692.874	-0.278137	0.12134	-2.29222	0.0218931	0.461526
Gm8839	ENSMUSG00000083830.2	4.32857	-2.92679	1.27716	-2.29164	0.0219267	NA
Gm10297	ENSMUSG00000109222.2	358.325	0.339155	0.148006	2.2915	0.0219346	0.461526
Dpcd	ENSMUSG00000041035.10	1498.35	0.287938	0.125691	2.29084	0.0219727	0.461526
Emilin1	ENSMUSG00000029163.10	106.193	-0.561587	0.245156	-2.29073	0.0219788	0.461526
Znhit1	ENSMUSG00000059518.15	1733.36	0.301618	0.131674	2.29065	0.0219838	0.461526
Rps6-ps4	ENSMUSG00000081406.5	188.202	0.512978	0.223963	2.29046	0.0219946	0.461526
Btf3-ps1	ENSMUSG00000089782.2	745.777	0.304295	0.132854	2.29044	0.0219956	0.461526
Cnot6l	ENSMUSG00000034724.19	999.83	-0.311418	0.135982	-2.29014	0.0220135	0.461526
Pelp1	ENSMUSG00000018921.12	1416.72	0.231336	0.10106	2.28909	0.022074	0.462227
Nr1d2	ENSMUSG00000021775.12	2579.91	-0.268891	0.117528	-2.28789	0.0221438	0.462682
Col6a1	ENSMUSG00000001119.8	574.582	-0.482756	0.211014	-2.28779	0.0221498	0.462682
Rgs11	ENSMUSG00000024186.16	1113.91	-0.319392	0.139699	-2.28629	0.0222375	0.463333
Rex1bd	ENSMUSG00000058833.12	935.655	0.320542	0.140211	2.28614	0.022246	0.463333
Chrm3	ENSMUSG00000046159.17	825.34	-0.345103	0.151071	-2.28437	0.0223498	0.463333
Gm21988	ENSMUSG00000040904.11	2184.88	0.268926	0.117733	2.28421	0.0223593	0.463333
Chchd10	ENSMUSG00000049422.8	4613.74	0.251237	0.109994	2.28409	0.022366	0.463333
Gm37672	ENSMUSG00000102625.2	2.02092	-4.44692	1.94728	-2.28365	0.022392	NA
Rps5	ENSMUSG00000012848.16	6214.03	0.262536	0.115014	2.28264	0.0224516	0.463333
Gli1	ENSMUSG00000025407.8	466.067	-0.379143	0.166108	-2.28252	0.0224588	0.463333
Gm4540	ENSMUSG00000092072.4	175.845	-0.49033	0.214975	-2.28087	0.0225561	0.463333
Cops9	ENSMUSG00000073616.11	1118.93	0.297984	0.130666	2.2805	0.022578	0.463333
Gm45713	ENSMUSG00000089989.11	3571.53	0.285736	0.125323	2.28	0.0226078	0.463333
Tmem100	ENSMUSG00000069763.4	341.587	0.36836	0.161623	2.27913	0.0226592	0.463333
Gbp9	ENSMUSG00000029298.16	88.4371	-0.644284	0.282694	-2.27909	0.0226617	0.463333
Bphl	ENSMUSG00000038286.12	819.315	0.262896	0.115366	2.27881	0.0226782	0.463333
Cyp26b1	ENSMUSG00000063415.13	105.933	-0.629384	0.276197	-2.27875	0.0226821	0.463333
Mdk	ENSMUSG00000027239.15	823.956	0.324186	0.142304	2.27812	0.0227193	0.463333
Wwc1	ENSMUSG00000018849.7	2243.26	0.24008	0.105397	2.27787	0.0227342	0.463333
Lats1	ENSMUSG00000040021.14	1199	-0.282924	0.124241	-2.27722	0.0227733	0.463333
Gm54867	ENSMUSG00002075795.1	21.3099	1.16654	0.512446	2.27642	0.0228207	NA
Ankhd1	ENSMUSG00000024483.20	1370.39	-0.411959	0.18099	-2.27614	0.0228376	0.463333
Gjb3	ENSMUSG00000042367.13	3.82552	-3.39414	1.49143	-2.27576	0.0228605	NA
Smim3	ENSMUSG00000038059.8	196.753	0.410367	0.180365	2.27521	0.0228934	0.463333
Fam20a	ENSMUSG00000020614.14	840.151	0.408075	0.17937	2.27505	0.0229031	0.463333
Abcc5	ENSMUSG00000022822.17	7405.45	-0.229565	0.100945	-2.27416	0.0229562	0.463333
Gm6238	ENSMUSG00000082996.2	1.99294	4.45856	1.96143	2.27311	0.0230194	NA
Smco4	ENSMUSG00000058173.13	141.099	0.504388	0.221914	2.2729	0.0230322	0.463333
Acot7	ENSMUSG00000028937.15	10426.4	0.209013	0.0919643	2.27277	0.0230403	0.463333
Lcorl	ENSMUSG00000015882.19	635.882	-0.416391	0.183228	-2.27253	0.0230547	0.463333
Polr1d	ENSMUSG00000029642.12	604.04	0.348066	0.153173	2.27237	0.0230641	0.463333
Gm32699	ENSMUSG00000113528.3	48.1111	-0.797424	0.350935	-2.27228	0.0230694	0.463333
Gm33195	ENSMUSG00000113780.2	32.7824	1.08864	0.479124	2.27215	0.0230777	0.463333
Timm8b	ENSMUSG00000039016.6	1681.72	0.27168	0.119579	2.27198	0.0230879	0.463333
Tarbp1	ENSMUSG00000090290.3	301.857	-0.359947	0.158435	-2.2719	0.0230927	0.463333
Dynll1	ENSMUSG00000009013.6	2526.27	0.262168	0.115409	2.27165	0.0231078	0.463333
Tmem106c	ENSMUSG00000052369.9	1851.98	0.243277	0.107127	2.27093	0.0231511	0.463333
AI504432	ENSMUSG00000056145.6	1290.27	-0.353699	0.155754	-2.27089	0.0231539	0.463333
Gm30655	ENSMUSG00000113459.2	48.5723	-0.816726	0.359702	-2.27056	0.0231733	0.463333
Caprin2	ENSMUSG00000030309.17	751.462	-0.286548	0.126206	-2.27048	0.0231787	0.463333
Gm42528	ENSMUSG00000107134.2	102.221	-0.55402	0.244012	-2.27046	0.0231794	0.463333
Ranbp1	ENSMUSG00000005732.15	1388.63	0.294627	0.129769	2.2704	0.0231833	0.463333
Abca6	ENSMUSG00000044749.14	78.9659	-0.595166	0.262143	-2.27038	0.0231843	0.463333
1700029H14Rik	ENSMUSG00000031452.16	1.99518	-4.43092	1.95186	-2.2701	0.0232013	NA
Gm44559	ENSMUSG00000108943.2	21.1406	-1.15423	0.508542	-2.26968	0.023227	NA
Taco1os	ENSMUSG00000085255.2	27.3413	1.1528	0.507968	2.26943	0.0232422	0.463949
Ubtf	ENSMUSG00000020923.18	3149.01	0.237682	0.104766	2.2687	0.0232869	0.464022
Gm5249	ENSMUSG00000117720.2	64.9342	0.683626	0.301403	2.26815	0.0233203	0.464022
Wscd1	ENSMUSG00000020811.17	3078.71	0.237204	0.104608	2.26754	0.0233573	0.464022
Sdf2	ENSMUSG00000002064.11	1819.25	0.262495	0.115834	2.26612	0.0234441	0.464022
Rpl36-ps12	ENSMUSG00000091845.2	562.078	0.371654	0.164018	2.26593	0.0234554	0.464022
Poll	ENSMUSG00000025218.7	451.135	0.301351	0.133013	2.26557	0.0234778	0.464022
Gm37067	ENSMUSG00000104416.2	24.1516	-1.21926	0.538217	-2.26537	0.0234898	0.464022
Usf1	ENSMUSG00000026641.14	1369.75	0.241806	0.106765	2.26485	0.0235217	0.464022
Pan2	ENSMUSG00000005682.10	846.691	-0.265952	0.11744	-2.26458	0.0235386	0.464022
Atad2b	ENSMUSG00000052812.6	738.873	-0.305991	0.135144	-2.26419	0.0235627	0.464022
She	ENSMUSG00000046280.10	110.091	-0.514719	0.227401	-2.26348	0.0236059	0.464022
Dnajc12	ENSMUSG00000036764.13	818.711	0.25665	0.113396	2.26331	0.0236165	0.464022
Gm11638	ENSMUSG00000086487.2	12.7987	-1.49637	0.661365	-2.26255	0.0236635	NA
Csf2rb2	ENSMUSG00000071714.8	95.0584	-0.611165	0.270156	-2.26226	0.0236811	0.464022
Ctbp1	ENSMUSG00000037373.13	6384.43	0.205812	0.0909773	2.26223	0.023683	0.464022
Slc16a12	ENSMUSG00000009378.5	63.7872	-0.741595	0.327904	-2.26162	0.0237208	0.464022
Calca	ENSMUSG00000030669.14	153.794	-0.45698	0.202076	-2.26142	0.0237331	0.464022
Sf3b5	ENSMUSG00000078348.5	755.335	0.295014	0.130486	2.26089	0.0237662	0.464022
Arpc5l	ENSMUSG00000026755.15	2424.59	0.260338	0.115153	2.26079	0.0237723	0.464022
Bub1b	ENSMUSG00000040084.10	108.472	-0.610529	0.270067	-2.26066	0.0237803	0.464022
Zgrf1	ENSMUSG00000051278.13	166.285	-0.513266	0.227109	-2.26	0.0238214	0.464022
Csmd2	ENSMUSG00000028804.21	2135.06	-0.356454	0.157743	-2.25972	0.0238387	0.464022
Crispld1	ENSMUSG00000025776.14	57.9273	-0.792297	0.350629	-2.25964	0.0238433	0.464022
Gm28175	ENSMUSG00000101299.4	10.5747	-1.7988	0.796247	-2.2591	0.023877	NA
5330413P13Rik	ENSMUSG00000086822.4	124.339	-0.506927	0.224447	-2.25856	0.023911	0.464557
Cdr1os	ENSMUSG00000071753.14	1983.2	-0.686833	0.304134	-2.25833	0.0239252	0.464557
Cxcl9	ENSMUSG00000029417.10	3.88419	-3.42233	1.51559	-2.25808	0.0239405	NA
Chchd1	ENSMUSG00000063787.5	701.976	0.286325	0.126904	2.25623	0.0240561	0.465696
Snrnp27	ENSMUSG00000001158.14	952.668	0.303275	0.134443	2.25579	0.0240837	0.465696
Scml2	ENSMUSG00000000037.18	45.0729	-0.785569	0.348362	-2.25504	0.0241311	0.465696
Cnih2	ENSMUSG00000024873.8	4481.02	0.235556	0.104463	2.25492	0.0241381	0.465696
Zfp185	ENSMUSG00000031351.16	61.3296	-0.722709	0.320537	-2.25468	0.0241534	0.465696
Tmem109	ENSMUSG00000034659.15	1666.09	0.248573	0.110258	2.25447	0.0241668	0.465696
Ssr2	ENSMUSG00000041355.14	1842.74	0.257171	0.114084	2.25423	0.0241818	0.465696
Cd274	ENSMUSG00000016496.8	259.251	-0.382975	0.169916	-2.25391	0.0242019	0.465696
Ralgps1	ENSMUSG00000038831.17	2487.57	-0.256147	0.11369	-2.25302	0.024258	0.465788
Rb1	ENSMUSG00000022105.7	812.558	-0.330885	0.146866	-2.25297	0.0242612	0.465788
Slc7a6	ENSMUSG00000031904.6	812.807	-0.275451	0.122286	-2.25251	0.0242898	0.465813
Gm34788	ENSMUSG00000114623.2	19.2821	-1.26475	0.5618	-2.25125	0.0243699	NA
Scg3	ENSMUSG00000032181.8	8767.89	0.211938	0.0941741	2.2505	0.0244174	0.466671
Chchd3	ENSMUSG00000053768.14	1407.85	0.232252	0.103248	2.24946	0.0244831	0.466671
Mtcp1	ENSMUSG00000031200.17	191.08	-0.407421	0.18112	-2.24946	0.0244835	0.466671
Bpgm	ENSMUSG00000038871.6	1980.92	0.265931	0.118221	2.24944	0.0244844	0.466671
Slain2	ENSMUSG00000036087.19	713.6	-0.286731	0.127502	-2.24884	0.0245228	0.466671
Fstl4	ENSMUSG00000036264.10	474.882	-0.469704	0.20888	-2.24868	0.024533	0.466671
Ndufv3	ENSMUSG00000024038.18	2455.94	0.283543	0.126105	2.24846	0.0245467	0.466671
Hras	ENSMUSG00000025499.19	2782.66	0.24283	0.108003	2.24836	0.024553	0.466671
Scg2	ENSMUSG00000050711.8	37770.4	0.211663	0.094188	2.24724	0.0246246	0.467101
Tmem59l	ENSMUSG00000035964.9	10288.9	0.211522	0.0941354	2.24699	0.0246405	0.467101
Lactb2	ENSMUSG00000025937.7	386.429	-0.350539	0.156022	-2.24672	0.0246577	0.467101
Gm15328	ENSMUSG00000086095.3	175.749	-0.459222	0.204501	-2.24558	0.0247311	0.467975
mt-Nd1	ENSMUSG00000064341.1	118903	-0.301721	0.134407	-2.24483	0.0247789	0.468359
Cox6c2	ENSMUSG00000066491.5	518.173	0.311487	0.138811	2.24397	0.024834	0.468883
Gm20538	ENSMUSG00000091471.3	1572.83	0.265004	0.118165	2.24267	0.0249182	0.469891
Gm13889	ENSMUSG00000087006.4	585.959	0.322035	0.143652	2.24177	0.0249764	0.469891
Lyz2	ENSMUSG00000069516.9	292.291	-0.48803	0.217701	-2.24174	0.0249781	0.469891
Fcho2	ENSMUSG00000041685.17	927.406	-0.290283	0.129507	-2.24144	0.0249974	0.469891
Gm6781	ENSMUSG00000035129.7	304.795	0.347577	0.155119	2.24071	0.0250452	0.470271
Mrpl46	ENSMUSG00000030612.7	687.813	0.304444	0.135955	2.23929	0.0251369	0.47093
Cmss1	ENSMUSG00000022748.9	303.65	0.359146	0.160403	2.23902	0.0251543	0.47093
Gpx1	ENSMUSG00000063856.9	2011.78	0.297811	0.133022	2.23882	0.0251677	0.47093
Gm46312	ENSMUSG00000112994.2	9.18369	-1.83238	0.81857	-2.23851	0.0251878	NA
Pfdn4	ENSMUSG00000052033.14	507.604	0.301441	0.134666	2.23843	0.0251932	0.47093
NaN	ENSMUSG00000121597.1	108.143	-0.58864	0.263015	-2.23805	0.025218	0.47093
Cracr2a	ENSMUSG00000061414.9	108.771	-0.530571	0.237164	-2.23714	0.0252769	0.471397
Tuba1b	ENSMUSG00000023004.9	2222.55	0.238454	0.106604	2.23682	0.0252982	0.471397
Slc7a10	ENSMUSG00000030495.13	1701.65	0.227734	0.101832	2.23637	0.0253278	0.471434
D030025P21Rik	ENSMUSG00000092130.3	1.85915	4.35475	1.94833	2.23511	0.0254098	NA
Chst7	ENSMUSG00000037347.8	33.3707	-0.922562	0.412957	-2.23404	0.0254805	0.473337
Gm43481	ENSMUSG00000107000.2	204.919	-0.429341	0.19219	-2.23394	0.0254872	0.473337
Gm26740	ENSMUSG00000097705.3	14.5004	-1.45391	0.651053	-2.23317	0.0255378	NA
Gm9174	ENSMUSG00000058745.5	11.0754	1.57649	0.706013	2.23295	0.0255523	NA
Rps19	ENSMUSG00000040952.17	1179.1	0.312517	0.139988	2.23246	0.0255845	0.473337
Rgs10	ENSMUSG00000030844.12	1396.32	0.34227	0.153388	2.23141	0.0256542	0.473337
Arl6ip5	ENSMUSG00000035199.7	3169.81	0.214385	0.0960797	2.23133	0.0256596	0.473337
Gm14303	ENSMUSG00000081344.6	2884.31	0.332471	0.149029	2.23092	0.0256862	0.473337
Unc119	ENSMUSG00000002058.14	1310.12	0.247461	0.110948	2.23041	0.0257201	0.473337
Cacnb4	ENSMUSG00000017412.16	1955.55	-0.318322	0.142775	-2.22953	0.0257784	0.473337
Cpne1	ENSMUSG00000074643.13	785.453	-0.254379	0.114106	-2.22933	0.0257917	0.473337
Ndufs7	ENSMUSG00000020153.15	2472.56	0.240985	0.108105	2.22916	0.025803	0.473337
Fam135b	ENSMUSG00000036800.9	1291.03	-0.377273	0.169246	-2.22914	0.0258048	0.473337
Kmt2e	ENSMUSG00000029004.16	3409.41	-0.340328	0.15269	-2.22888	0.0258219	0.473337
Gm42979	ENSMUSG00000104814.2	165.684	-0.486399	0.218227	-2.22887	0.0258227	0.473337
Zfp207	ENSMUSG00000017421.19	3654.66	-0.209949	0.0942305	-2.22804	0.0258778	0.473337
Gm9067	ENSMUSG00000117939.2	40.0973	0.867716	0.38957	2.22737	0.0259226	0.473337
Fxyd6	ENSMUSG00000066705.8	7886.53	0.229796	0.103177	2.22721	0.0259333	0.473337
Tmem192	ENSMUSG00000025521.16	768.393	0.265523	0.11924	2.2268	0.0259607	0.473337
Slc7a2	ENSMUSG00000031596.16	965.962	-0.299353	0.134469	-2.22619	0.0260015	0.473337
6430511E19Rik	ENSMUSG00000102555.2	99.9495	-0.618273	0.277735	-2.22613	0.0260057	0.473337
Gm15283	ENSMUSG00000087700.4	2.74296	-3.84573	1.72756	-2.22611	0.0260071	NA
Tmem256	ENSMUSG00000070394.11	536.815	0.343037	0.1541	2.22606	0.02601	0.473337
Adsl	ENSMUSG00000022407.11	1122.09	0.23704	0.106499	2.22574	0.0260316	0.473337
Nhlrc3	ENSMUSG00000042997.14	450.436	-0.349347	0.156966	-2.22562	0.0260395	0.473337
Cyp4b1	ENSMUSG00000028713.18	5.30412	-2.39835	1.07766	-2.22552	0.0260463	NA
Saxo2	ENSMUSG00000038570.16	158.124	-0.433355	0.194763	-2.22504	0.0260788	0.473548
Dnah2	ENSMUSG00000005237.15	354.782	-0.347381	0.156154	-2.22461	0.0261077	0.473568
Sytl3	ENSMUSG00000041831.18	3.72355	-3.35555	1.50871	-2.22412	0.0261406	NA
Clpp	ENSMUSG00000002660.9	1646.48	0.259203	0.116562	2.22373	0.0261664	0.473622
Gm6533	ENSMUSG00000115193.2	61.4551	0.721734	0.32461	2.22339	0.0261897	0.473622
Gm56489	ENSMUSG00000120022.1	25.3149	1.02817	0.462447	2.22333	0.0261937	0.473622
Gm5528	ENSMUSG00000059483.6	5.67577	2.24854	1.01177	2.22239	0.0262571	NA
Bola2	ENSMUSG00000047721.9	639.372	0.308519	0.138847	2.22201	0.0262829	0.474262
Rilpl1	ENSMUSG00000029392.13	1013.36	0.236696	0.106525	2.22198	0.0262847	0.474262
Tshb	ENSMUSG00000027857.11	12.1344	-2.22079	0.999726	-2.2214	0.0263241	NA
Dnajb1	ENSMUSG00000005483.11	1981.99	0.311289	0.140207	2.22021	0.0264044	0.474642
Ndn	ENSMUSG00000033585.6	17586.3	0.226797	0.102185	2.21949	0.0264536	0.474642
Pdcl3	ENSMUSG00000026078.11	892.449	0.281397	0.126815	2.21896	0.0264892	0.474642
Gm47140	ENSMUSG00000111325.2	58.3479	-0.70447	0.317497	-2.21883	0.0264986	0.474642
Gm47720	ENSMUSG00000112468.2	34.5436	-1.09619	0.494147	-2.21836	0.0265306	0.474642
Zfp976	ENSMUSG00000074158.10	101.984	-0.573211	0.258453	-2.21786	0.0265647	0.474642
Tpi-rs11	ENSMUSG00000106755.2	305.431	0.389126	0.175471	2.21762	0.0265811	0.474642
Ssu72	ENSMUSG00000029038.10	1559.09	0.283213	0.127712	2.21759	0.0265829	0.474642
Fam181b	ENSMUSG00000051515.12	596.067	0.331049	0.149305	2.21726	0.0266051	0.474642
Gm5805	ENSMUSG00000061848.6	275.476	1.22099	0.550684	2.21723	0.0266073	0.474642
Nudt3	ENSMUSG00000024213.15	6278.8	0.221694	0.0999896	2.21717	0.0266113	0.474642
Lbh	ENSMUSG00000024063.14	2935.69	0.207134	0.0934833	2.21574	0.0267096	0.4759
Gm56425	ENSMUSG00002076847.1	11.7827	-1.65891	0.748814	-2.21539	0.0267336	NA
Insc	ENSMUSG00000048782.17	137.038	0.471546	0.212927	2.21459	0.0267884	0.476538
Samd14	ENSMUSG00000047181.13	4295.99	0.228348	0.103123	2.21434	0.0268056	0.476538
Cd9	ENSMUSG00000030342.9	1030.18	0.302166	0.136488	2.21387	0.0268377	0.476538
Gm26696	ENSMUSG00000097513.2	4.86087	-2.67197	1.20733	-2.21313	0.0268886	NA
Tnfrsf12a	ENSMUSG00000023905.16	122.588	0.499937	0.225926	2.21283	0.0269092	0.476538
Cfdp1	ENSMUSG00000031954.7	3006.97	0.277677	0.125493	2.21269	0.0269193	0.476538
Ldlr	ENSMUSG00000032193.10	1850.83	-0.236557	0.106927	-2.21232	0.0269445	0.476538
Rtf2	ENSMUSG00000027502.12	1503.61	0.246785	0.111565	2.21202	0.0269654	0.476538
D8Ertd738e	ENSMUSG00000019362.9	1490.01	0.270284	0.122191	2.21197	0.0269686	0.476538
Mrps28	ENSMUSG00000040269.6	258.865	0.370112	0.167459	2.21017	0.0270935	0.477241
Fkbp11	ENSMUSG00000003355.8	98.6167	0.574916	0.26019	2.2096	0.0271327	0.477241
Pus10	ENSMUSG00000020280.13	319.969	-0.349341	0.158122	-2.20932	0.0271524	0.477241
Naxe	ENSMUSG00000028070.8	1878.01	0.277894	0.12581	2.20883	0.0271865	0.477241
Cct3	ENSMUSG00000001416.14	4363.25	0.209084	0.0946632	2.20871	0.0271945	0.477241
Gm20319	ENSMUSG00000092545.9	2.64275	3.81635	1.72792	2.20864	0.0271998	NA
Atp6v0d1	ENSMUSG00000013160.8	6212.02	0.202914	0.0918764	2.20855	0.027206	0.477241
Yme1l1	ENSMUSG00000026775.10	2363.71	-0.260315	0.117886	-2.20819	0.0272309	0.477241
Sppl2a	ENSMUSG00000027366.13	1113.1	-0.283606	0.128434	-2.20818	0.0272318	0.477241
Tsfm	ENSMUSG00000040521.12	440.478	0.290519	0.131649	2.20678	0.0273296	0.477396
Otub2	ENSMUSG00000021203.16	326.446	0.336923	0.152697	2.20649	0.0273498	0.477396
Srm	ENSMUSG00000006442.11	1132.59	0.24437	0.110752	2.20645	0.0273522	0.477396
Gm15535	ENSMUSG00000085527.2	53.2218	-0.70164	0.318051	-2.20606	0.0273796	0.477396
Itih5	ENSMUSG00000025780.8	1269.45	-0.273072	0.123784	-2.20603	0.0273818	0.477396
Cfap47	ENSMUSG00000073077.8	80.1741	-0.641409	0.290878	-2.20508	0.0274488	0.477396
Gm40578	ENSMUSG00000113029.3	255.844	0.358494	0.162607	2.20466	0.0274777	0.477396
Celsr3	ENSMUSG00000023473.14	4352.21	-0.320496	0.145408	-2.20411	0.0275166	0.477396
Bco2	ENSMUSG00000032066.10	99.187	0.554457	0.251559	2.20408	0.0275185	0.477396
Nyap2	ENSMUSG00000054976.15	488.157	-0.421147	0.191078	-2.20406	0.0275201	0.477396
Chchd7	ENSMUSG00000042198.13	593.135	-0.311496	0.141364	-2.20351	0.0275589	0.477409
Ireb2	ENSMUSG00000032293.9	1657.2	-0.315005	0.142972	-2.20326	0.0275767	0.477409
Cdc7	ENSMUSG00000029283.18	925.943	-0.236833	0.10753	-2.20249	0.0276309	0.477863
Ube2d3	ENSMUSG00000078578.10	3508.49	-0.305962	0.139044	-2.20046	0.0277741	0.479439
Nim1k	ENSMUSG00000095930.2	709.453	0.257775	0.117149	2.20041	0.0277781	0.479439
Tns2	ENSMUSG00000037003.17	928.88	-0.249007	0.113309	-2.19759	0.0279785	0.480962
Bloc1s3	ENSMUSG00000057667.8	348.507	0.366303	0.166688	2.19754	0.0279821	0.480962
Gm49076	ENSMUSG00000115698.2	1.86742	4.36036	1.98421	2.19753	0.0279824	NA
Rpl18	ENSMUSG00000059070.17	563.457	0.303137	0.137956	2.19735	0.0279956	0.480962
Fkbp4	ENSMUSG00000030357.11	6675.74	0.214899	0.0978055	2.19721	0.0280057	0.480962
Arl5b	ENSMUSG00000017418.15	466.249	-0.341894	0.155605	-2.19719	0.0280071	0.480962
Gm56832	ENSMUSG00000120617.1	2.67048	-3.79715	1.7285	-2.19679	0.0280352	NA
Gm8399	ENSMUSG00000043889.7	649.981	0.283459	0.129044	2.1966	0.0280489	0.481196
Hspa5	ENSMUSG00000026864.14	14620.5	0.204536	0.0931533	2.19569	0.0281142	0.481669
Pecam1	ENSMUSG00000020717.20	496.501	-0.292177	0.1331	-2.19517	0.0281517	0.481669
Rnf146	ENSMUSG00000038876.13	1400.96	0.234018	0.10663	2.19467	0.0281872	0.481669
Tut4	ENSMUSG00000034610.15	1389.8	-0.239709	0.109246	-2.19421	0.0282202	0.481669
Agpat4	ENSMUSG00000023827.9	2111.13	0.227988	0.103917	2.19395	0.0282388	0.481669
Col11a1	ENSMUSG00000027966.21	1469.05	-0.289001	0.131732	-2.19386	0.0282456	0.481669
Klhl31	ENSMUSG00000044938.9	2.87017	-3.90531	1.78018	-2.19377	0.0282521	NA
Rfx5	ENSMUSG00000005774.13	1169.09	-0.252662	0.115214	-2.19298	0.0283086	0.481999
Gm25328	ENSMUSG00000119862.1	4.15186	-2.87548	1.31123	-2.19297	0.0283097	NA
Mdh1	ENSMUSG00000020321.17	17476.5	0.235315	0.107312	2.19281	0.0283213	0.481999
Ndufb9	ENSMUSG00000022354.5	2288.05	0.296621	0.135309	2.19218	0.0283668	0.482292
Gm37983	ENSMUSG00000102225.2	4.6349	-2.57046	1.1726	-2.1921	0.0283722	NA
Cav1	ENSMUSG00000007655.17	310.869	-0.370672	0.16912	-2.19176	0.0283966	0.482319
Pqbp1	ENSMUSG00000031157.11	2541.75	0.246011	0.112268	2.19129	0.0284311	0.482426
Slc25a18	ENSMUSG00000004902.8	3832.2	0.202845	0.0925944	2.19068	0.0284749	0.482688
Gm16580	ENSMUSG00000089764.3	231.352	0.418033	0.190906	2.18973	0.0285441	0.483005
Nup54	ENSMUSG00000034826.15	336.059	-0.32428	0.148104	-2.18954	0.0285573	0.483005
Gm6023	ENSMUSG00000081159.2	68.9776	0.777469	0.35524	2.18857	0.0286281	0.483005
Abca9	ENSMUSG00000041797.8	306.657	-0.392277	0.179279	-2.18808	0.0286636	0.483005
Gm43237	ENSMUSG00000105694.2	6.73035	2.02575	0.925897	2.18788	0.0286784	NA
Lin37	ENSMUSG00000036845.13	538.766	0.330668	0.151137	2.18786	0.0286795	0.483005
Rttn	ENSMUSG00000023066.11	193.238	-0.444399	0.203141	-2.18764	0.0286961	0.483005
Dzip3	ENSMUSG00000064061.14	3768.32	-0.268865	0.122946	-2.18685	0.0287534	0.483005
Tdp2	ENSMUSG00000035958.4	387.155	-0.359577	0.164445	-2.1866	0.0287714	0.483005
Zkscan16	ENSMUSG00000038630.9	1759.98	-0.314726	0.143951	-2.18634	0.0287907	0.483005
Mir124a-1hg	ENSMUSG00000097545.9	2458.15	-0.242671	0.111001	-2.18621	0.0288006	0.483005
Efhb	ENSMUSG00000023931.6	84.7656	-0.632389	0.289279	-2.18609	0.0288093	0.483005
Rev3l	ENSMUSG00000019841.16	1869.67	-0.304002	0.1391	-2.18549	0.0288529	0.483005
Gm44799	ENSMUSG00000109095.2	7.35362	1.97769	0.905078	2.1851	0.0288815	NA
Zbtb25	ENSMUSG00000056459.15	386.266	-0.317995	0.14556	-2.18464	0.0289152	0.483005
Lamtor2	ENSMUSG00000028062.16	1153.89	0.289209	0.132395	2.18444	0.0289298	0.483005
Gstp-ps	ENSMUSG00000103653.2	1144.25	0.30762	0.140829	2.18436	0.028936	0.483005
AI480526	ENSMUSG00000090086.9	2089.11	-0.273538	0.125255	-2.18385	0.0289736	0.483005
Gm43029	ENSMUSG00000106904.2	21.9827	-1.23335	0.564826	-2.18359	0.028992	NA
Sumf2	ENSMUSG00000025538.16	459.159	0.296085	0.135597	2.18356	0.0289945	0.483005
Fis1	ENSMUSG00000019054.14	3572.81	0.272686	0.124902	2.1832	0.029021	0.483005
1700087I21Rik	ENSMUSG00000115099.3	170.701	-0.412753	0.18907	-2.18307	0.0290306	0.483005
Tmem267	ENSMUSG00000074634.13	232.304	0.476628	0.218569	2.18067	0.0292078	0.485481
Lgals7	ENSMUSG00000053522.12	3.47779	3.24793	1.48956	2.18046	0.0292233	NA
Musk	ENSMUSG00000057280.16	16.7366	-1.21754	0.558388	-2.18046	0.0292234	NA
Snurf	ENSMUSG00000102627.2	1483.98	0.232034	0.106435	2.18005	0.0292535	0.485674
Calm3	ENSMUSG00000019370.11	28374.5	0.191536	0.087871	2.17975	0.0292763	0.485674
Mir1906-1	ENSMUSG00000084535.3	243.995	-0.530923	0.243696	-2.17863	0.0293591	0.486576
Anapc11	ENSMUSG00000025135.13	1905.51	0.251546	0.11549	2.17808	0.0293999	0.486613
Ppbp	ENSMUSG00000029372.8	2.68597	-3.80488	1.74798	-2.17673	0.0295009	NA
Cspp1	ENSMUSG00000056763.17	1171.45	-0.240359	0.110431	-2.17656	0.0295137	0.486613
Gm43712	ENSMUSG00000104649.2	84.1944	0.57996	0.266488	2.17631	0.0295322	0.486613
Qtrt2	ENSMUSG00000022704.17	539.878	-0.289061	0.132843	-2.17596	0.0295583	0.486613
Cep19	ENSMUSG00000035790.16	1395.27	0.250099	0.114941	2.1759	0.0295629	0.486613
Eif1b	ENSMUSG00000006941.6	2268.26	0.240474	0.110538	2.17549	0.0295935	0.486613
Macroh2a2	ENSMUSG00000020086.7	548.917	0.279864	0.128653	2.17534	0.0296045	0.486613
Zfp729a	ENSMUSG00000021510.12	327.012	-0.325892	0.149882	-2.17432	0.0296812	0.486613
Tafa5	ENSMUSG00000054863.10	4762.79	0.206448	0.0949746	2.17371	0.0297267	0.486613
Haus6	ENSMUSG00000038047.19	243.529	-0.411464	0.189337	-2.17318	0.0297667	0.486613
Gm26871	ENSMUSG00000097311.9	93.5095	-0.660326	0.303873	-2.17304	0.0297775	0.486613
Kdm6a	ENSMUSG00000037369.18	690.588	-0.272455	0.125414	-2.17245	0.0298217	0.486613
Tac2	ENSMUSG00000025400.12	1062.45	0.312065	0.143666	2.17215	0.0298441	0.486613
Itga4	ENSMUSG00000027009.19	104.493	-0.558655	0.257223	-2.17187	0.0298656	0.486613
Gm49894	ENSMUSG00000117069.2	8.44846	-1.81813	0.837175	-2.17174	0.0298751	NA
Retsat	ENSMUSG00000056666.14	463.951	0.282189	0.129955	2.17144	0.0298981	0.486613
Gm5586	ENSMUSG00000108366.2	31.0056	0.913371	0.420675	2.1712	0.0299158	0.486613
Stmn3	ENSMUSG00000027581.13	13620.1	0.233058	0.107341	2.17119	0.0299168	0.486613
Rpl31-ps8	ENSMUSG00000067870.6	796.127	0.323897	0.149212	2.17072	0.0299524	0.486613
Gm9794	ENSMUSG00000107176.2	2097.11	0.290972	0.134057	2.17051	0.0299684	0.486613
Siglec1	ENSMUSG00000027322.12	13.4614	-1.61195	0.742912	-2.16977	0.0300243	NA
Lamtor1	ENSMUSG00000030842.13	1228.75	0.255426	0.11773	2.16958	0.0300385	0.486613
Ccnq	ENSMUSG00000049489.6	461.423	0.285847	0.131758	2.16948	0.0300461	0.486613
Gm48796	ENSMUSG00000111390.2	68.5535	-0.71715	0.330563	-2.16948	0.0300461	0.486613
Sod1	ENSMUSG00000022982.11	5295.02	0.259919	0.119811	2.16941	0.0300513	0.486613
Epb41	ENSMUSG00000028906.18	2102.33	-0.253039	0.116678	-2.1687	0.0301056	0.486613
Ctxn1	ENSMUSG00000048644.9	4624.15	0.215961	0.0996183	2.16788	0.0301676	0.486613
Lpcat1	ENSMUSG00000021608.16	1697.91	0.221022	0.101953	2.16788	0.0301679	0.486613
Bccip	ENSMUSG00000030983.5	1101.85	0.265752	0.122601	2.16761	0.0301883	0.486613
Hagh	ENSMUSG00000024158.18	1839.77	0.211583	0.09762	2.16742	0.0302029	0.486613
Dot1l	ENSMUSG00000061589.15	2548.72	-0.255901	0.118098	-2.16685	0.0302466	0.486613
Phax	ENSMUSG00000008301.12	1342.07	0.267271	0.123346	2.16685	0.0302466	0.486613
Dmtf1	ENSMUSG00000042508.17	1881.58	-0.229202	0.105807	-2.16622	0.0302947	0.486613
Zfp280c	ENSMUSG00000036916.14	585.545	-0.340294	0.15712	-2.16582	0.030325	0.486613
Hells	ENSMUSG00000025001.12	81.0946	-0.576269	0.266149	-2.16521	0.0303714	0.486613
Gm8741	ENSMUSG00000091655.4	38.4203	0.816527	0.37723	2.16454	0.0304232	0.486613
Myl6b	ENSMUSG00000039824.5	887.05	0.261478	0.120828	2.16406	0.0304597	0.486613
Mnat1	ENSMUSG00000021103.13	423.733	0.356616	0.164851	2.16326	0.0305212	0.486613
Mrps26	ENSMUSG00000037740.9	1283.51	0.291618	0.134896	2.1618	0.0306335	0.486613
Abhd11os	ENSMUSG00000085042.10	48.0223	0.752778	0.348316	2.16119	0.0306805	0.486613
Gm45344	ENSMUSG00000110099.2	1.77952	-4.27124	1.97635	-2.16117	0.030682	NA
Gm47011	ENSMUSG00000113981.2	1.77952	-4.27124	1.97635	-2.16117	0.030682	NA
Asxl2	ENSMUSG00000037486.19	960.237	-0.286942	0.132782	-2.161	0.0306952	0.486613
A230004M16Rik	ENSMUSG00000087306.8	2.64307	-3.78397	1.75123	-2.16075	0.0307149	NA
Usp24	ENSMUSG00000028514.16	3496.59	-0.239373	0.110792	-2.16057	0.0307284	0.486613
Cers4	ENSMUSG00000008206.17	3929.98	-0.19217	0.0889567	-2.16026	0.0307522	0.486613
Tasor2	ENSMUSG00000033799.11	982.855	-0.341448	0.158062	-2.16021	0.0307563	0.486613
Serpine2	ENSMUSG00000026249.11	7579.08	0.196334	0.090891	2.1601	0.0307648	0.486613
Coa8	ENSMUSG00000037787.15	648.115	0.286729	0.132768	2.15962	0.0308022	0.486613
Gm29103	ENSMUSG00000100037.2	5.58339	-2.20168	1.01953	-2.15949	0.0308118	NA
Gm44769	ENSMUSG00000108802.2	52.7335	-0.708483	0.32815	-2.15902	0.0308486	0.486613
Smyd1	ENSMUSG00000055027.18	260.955	0.364126	0.168691	2.15854	0.030886	0.486613
Hacd4	ENSMUSG00000028497.13	73.9055	-0.598867	0.27747	-2.15831	0.0309037	0.486613
Ccdc124	ENSMUSG00000007721.7	1929.53	0.279523	0.129522	2.15811	0.0309191	0.486613
Cep164	ENSMUSG00000043987.19	1059.47	-0.252232	0.116881	-2.15803	0.0309253	0.486613
Srp68	ENSMUSG00000020780.16	2690.81	0.198402	0.0919636	2.15739	0.0309749	0.486613
Mgat4c	ENSMUSG00000019888.17	295.583	-0.397533	0.184276	-2.15726	0.0309851	0.486613
Cfap54	ENSMUSG00000020014.19	475.851	-0.305778	0.141747	-2.1572	0.0309899	0.486613
Irf2bp1	ENSMUSG00000044030.5	1883.35	0.229011	0.106169	2.15704	0.0310023	0.486613
Gdap1l1	ENSMUSG00000017943.16	2660.5	0.199433	0.092493	2.15619	0.0310684	0.486613
Ptprg	ENSMUSG00000121513.1	1923.5	-0.298891	0.138638	-2.15591	0.0310908	0.486613
Frem1	ENSMUSG00000059049.15	135.626	-0.571819	0.265238	-2.15587	0.0310937	0.486613
Grik2	ENSMUSG00000056073.17	2273.54	-0.240265	0.111448	-2.15584	0.0310959	0.486613
Rpl37	ENSMUSG00000041841.9	1405.54	0.277154	0.128581	2.15549	0.0311237	0.486613
Cog7	ENSMUSG00000034951.11	1956.23	0.222798	0.10337	2.15533	0.0311357	0.486613
Spp1	ENSMUSG00000029304.15	391.381	-1.13479	0.526524	-2.15525	0.0311419	0.486613
Gm46658	ENSMUSG00000117893.2	1.84313	-4.31491	2.00231	-2.15497	0.0311642	NA
Herpud1	ENSMUSG00000031770.17	2333.71	0.231564	0.107457	2.15495	0.0311657	0.486613
Ccdc82	ENSMUSG00000079084.13	1350.58	-0.224473	0.104167	-2.15494	0.0311665	0.486613
Ndufs5-ps	ENSMUSG00000081824.6	566.828	0.336478	0.156159	2.15472	0.0311838	0.486613
Pomp	ENSMUSG00000029649.11	2170.97	0.300286	0.139408	2.15401	0.0312393	0.486613
Rnasek	ENSMUSG00000093989.2	1861.31	0.247133	0.114738	2.15388	0.0312493	0.486613
Gm28322	ENSMUSG00000100671.2	9.54702	-1.87578	0.870957	-2.1537	0.0312639	NA
Gm36529	ENSMUSG00000113771.2	11.8727	-1.5398	0.714989	-2.1536	0.0312714	NA
Ahcy	ENSMUSG00000027597.16	137.723	0.493284	0.229136	2.1528	0.0313347	0.486613
Tma16	ENSMUSG00000025591.7	351.318	-0.323862	0.150438	-2.15279	0.0313354	0.486613
1110065P20Rik	ENSMUSG00000078570.11	711.959	0.263924	0.122597	2.15277	0.0313368	0.486613
Tomm22	ENSMUSG00000022427.5	1245.82	0.286033	0.132868	2.15275	0.0313382	0.486613
Ccdc92	ENSMUSG00000037979.14	3873.14	0.207521	0.0964076	2.15254	0.0313549	0.486613
Gm50432	ENSMUSG00000118052.2	246.255	0.464197	0.215725	2.1518	0.0314135	0.486774
Ago3	ENSMUSG00000028842.16	2477.83	-0.280363	0.130304	-2.15161	0.0314278	0.486774
Spsb1	ENSMUSG00000039911.14	557.61	0.320478	0.149017	2.15061	0.0315069	0.486774
AI837181	ENSMUSG00000047423.11	1500.69	0.248876	0.115745	2.15021	0.0315384	0.486774
Gm50490	ENSMUSG00000111374.2	97.6954	-0.530079	0.246543	-2.15005	0.0315512	0.486774
Cnp	ENSMUSG00000006782.17	11949.8	0.244195	0.113588	2.14983	0.0315685	0.486774
Ankdd1a	ENSMUSG00000066510.6	61.7746	-0.736575	0.342638	-2.14972	0.0315776	0.486774
Rmrp	ENSMUSG00000115420.2	2.5341	3.7382	1.7394	2.14914	0.0316236	NA
Rmrp	ENSMUSG00000088088.2	2.5341	3.7382	1.7394	2.14914	0.0316236	NA
Txn-ps1	ENSMUSG00000101567.2	59.7629	0.655544	0.305027	2.14914	0.0316237	0.486774
Fam199x	ENSMUSG00000042595.8	404.089	-0.38248	0.177992	-2.14886	0.0316454	0.486774
Jmy	ENSMUSG00000021690.11	1548.07	-0.285305	0.132774	-2.1488	0.0316502	0.486774
Gm5436	ENSMUSG00000042962.6	939.256	0.290025	0.135063	2.14733	0.0317674	0.487407
C78859	ENSMUSG00000110710.2	579.61	-0.309204	0.144014	-2.14704	0.0317903	0.487407
Gm12174	ENSMUSG00000080776.2	257.174	0.382665	0.178253	2.14675	0.031813	0.487407
Uqcrq	ENSMUSG00000044894.15	2325.28	0.265892	0.123862	2.14668	0.0318185	0.487407
Erbb4	ENSMUSG00000062209.16	1517.81	-0.354336	0.165101	-2.14618	0.0318584	0.487407
Car2	ENSMUSG00000027562.13	4858.77	0.286662	0.133599	2.14569	0.0318979	0.487407
Psme4	ENSMUSG00000040850.18	1188.15	-0.261339	0.121823	-2.14524	0.0319337	0.487407
Ano7	ENSMUSG00000034107.11	135.902	-0.503247	0.23459	-2.14522	0.0319353	0.487407
Slc5a7	ENSMUSG00000023945.8	64.5142	-0.639739	0.298238	-2.14506	0.031948	0.487407
Zgpat	ENSMUSG00000027582.17	2646.86	-0.251575	0.117309	-2.14454	0.0319895	0.487605
Cadm4	ENSMUSG00000054793.9	6847.81	0.215101	0.100375	2.14297	0.0321156	0.488289
Ppa1	ENSMUSG00000020089.9	2263.49	0.212407	0.0991484	2.14232	0.0321681	0.488289
Hook3	ENSMUSG00000037234.18	2919.91	-0.304639	0.142227	-2.14193	0.0321992	0.488289
Igkc	ENSMUSG00000076609.3	43.3803	-2.28396	1.06651	-2.14152	0.0322318	0.488289
Gm2824	ENSMUSG00000097452.3	172.99	-0.474573	0.22165	-2.14109	0.0322667	0.488289
Chl1	ENSMUSG00000030077.12	5252.57	-0.289013	0.134984	-2.14109	0.0322669	0.488289
Cdh19	ENSMUSG00000047216.9	296.338	-0.44063	0.205822	-2.14083	0.0322875	0.488289
Prkdc	ENSMUSG00000022672.9	850.323	-0.313549	0.14647	-2.14071	0.0322976	0.488289
Pelo	ENSMUSG00000042275.10	366.778	0.330346	0.154325	2.14058	0.0323076	0.488289
S100b	ENSMUSG00000033208.8	5048.23	0.329098	0.153763	2.1403	0.0323306	0.488289
Gm8100	ENSMUSG00000098056.2	13.9886	2.00532	0.937019	2.1401	0.0323464	NA
Wsb1	ENSMUSG00000017677.12	4676.35	-0.227795	0.106447	-2.13999	0.0323553	0.488289
Phlda3	ENSMUSG00000041801.6	1506.28	0.244884	0.114459	2.13949	0.0323961	0.488289
Gm26498	ENSMUSG00000119750.1	2.01067	-4.44122	2.07644	-2.13887	0.0324465	NA
Psmc3ip	ENSMUSG00000019303.15	65.1822	0.645119	0.301653	2.13862	0.0324668	0.488289
Apoe	ENSMUSG00000002985.17	67629.8	0.230361	0.107726	2.1384	0.0324844	0.488289
Lum	ENSMUSG00000036446.6	54.1336	-0.804935	0.376421	-2.13839	0.0324852	0.488289
Zfp758	ENSMUSG00000044501.18	139.642	-0.568324	0.265782	-2.13831	0.0324917	0.488289
Gm44860	ENSMUSG00000109245.2	8.16138	-1.92208	0.898908	-2.13824	0.0324969	NA
Sh3bgrl3	ENSMUSG00000028843.9	1861.45	0.266373	0.124608	2.13768	0.0325425	0.488623
Ndufa11b	ENSMUSG00000068487.7	18.3747	1.14249	0.534815	2.13623	0.0326609	NA
Rtn2	ENSMUSG00000030401.17	2212.61	0.220224	0.103091	2.13621	0.0326622	0.488914
Gm13257	ENSMUSG00000086850.2	2.57898	-3.7512	1.75619	-2.13598	0.0326807	NA
Itgav	ENSMUSG00000027087.12	1209.87	-0.260885	0.122139	-2.13597	0.0326817	0.488914
Gtf2e2	ENSMUSG00000031585.14	382.512	0.305221	0.142901	2.13589	0.0326882	0.488914
Gm7780	ENSMUSG00000111744.2	3.34122	3.18145	1.48958	2.1358	0.0326958	NA
Ntmt2	ENSMUSG00000040113.15	11.7349	1.46894	0.687785	2.13575	0.0326995	NA
Atp5f1b	ENSMUSG00000025393.13	28893.6	0.1887	0.088354	2.13573	0.0327016	0.488914
Pin1	ENSMUSG00000032171.8	1741.63	0.218475	0.102297	2.13569	0.0327049	0.488914
Mtln	ENSMUSG00000051319.7	451.061	0.287092	0.134479	2.13485	0.0327736	0.489512
Map3k2	ENSMUSG00000024383.10	957.074	-0.283556	0.13291	-2.13344	0.0328889	0.489678
Ldhb-ps	ENSMUSG00000045104.10	985.92	0.280376	0.131444	2.13305	0.0329205	0.489678
D430018E03Rik	ENSMUSG00000097559.2	27.1595	-1.06104	0.497474	-2.13285	0.0329374	0.489678
Gbp7	ENSMUSG00000040253.16	105.292	-0.555711	0.260589	-2.13252	0.032964	0.489678
Gm49359	ENSMUSG00000055228.9	37.8367	-0.841232	0.394486	-2.13248	0.0329678	0.489678
Rps4l	ENSMUSG00000063171.6	906.771	0.284801	0.133554	2.13247	0.0329679	0.489678
Itga8	ENSMUSG00000026768.11	41.1712	-0.827812	0.388232	-2.13226	0.0329853	0.489678
Mlf2	ENSMUSG00000030120.15	11382.8	0.207113	0.0971816	2.13119	0.0330732	0.490426
Rpl13a	ENSMUSG00000074129.15	4234.62	0.261851	0.12288	2.13095	0.033093	0.490426
Ddx25	ENSMUSG00000032101.7	1887.95	0.236613	0.111059	2.13051	0.0331292	0.490536
Lipc	ENSMUSG00000032207.11	1.96396	4.43971	2.0841	2.13028	0.0331487	NA
Sntb2	ENSMUSG00000041308.7	336.734	-0.378724	0.177835	-2.12964	0.0332013	0.490959
Son	ENSMUSG00000022961.19	11122.1	-0.213207	0.100122	-2.12947	0.0332152	0.490959
Sirt1	ENSMUSG00000020063.17	432.406	-0.369869	0.173756	-2.12868	0.033281	0.491176
Ythdc2	ENSMUSG00000034653.12	787.814	-0.267495	0.125667	-2.1286	0.0332874	0.491176
Zmynd15	ENSMUSG00000040829.15	20.1561	-1.18113	0.555052	-2.12796	0.0333405	NA
Efna3	ENSMUSG00000028039.12	1039.05	0.233227	0.109621	2.12758	0.0333721	0.491838
Gm6159	ENSMUSG00000099377.2	204.337	0.36933	0.173623	2.1272	0.0334037	0.491838
Taok1	ENSMUSG00000017291.14	3257.7	-0.32422	0.152429	-2.12702	0.0334186	0.491838
Gm15918	ENSMUSG00000087652.2	10.3908	-1.52692	0.717947	-2.12679	0.0334373	NA
Nabp1	ENSMUSG00000026107.12	267.865	-0.377874	0.177747	-2.1259	0.0335112	0.492504
Rps18-ps5	ENSMUSG00000113061.2	172.631	0.433515	0.203934	2.12576	0.0335232	0.492504
Gm13205	ENSMUSG00000086606.2	312.913	0.343176	0.16147	2.12532	0.0335595	0.492504
Gm38336	ENSMUSG00000104002.3	26.4378	0.97491	0.458824	2.1248	0.0336031	0.492504
Nbeal2	ENSMUSG00000056724.16	1314.64	-0.284901	0.134087	-2.12474	0.033608	0.492504
Dnah11	ENSMUSG00000018581.16	273.236	-0.373952	0.176065	-2.12394	0.0336749	0.492564
Zfp1006	ENSMUSG00000071302.11	382.216	-0.317561	0.149576	-2.12307	0.0337479	0.492564
Cotl1	ENSMUSG00000031827.14	2920.8	0.205614	0.096859	2.12282	0.0337691	0.492564
Invs	ENSMUSG00000028344.13	556.469	-0.270062	0.127235	-2.12255	0.0337917	0.492564
Iigp1c	ENSMUSG00000073555.2	16.5353	-1.28098	0.60355	-2.12242	0.0338028	NA
Atad5	ENSMUSG00000017550.15	194.406	-0.405962	0.191297	-2.12215	0.0338253	0.492564
Gm24144	ENSMUSG00000064566.3	5.79689	-2.24383	1.05745	-2.12193	0.0338433	NA
Gm10073	ENSMUSG00000060019.7	384.821	0.325749	0.153532	2.1217	0.0338627	0.492564
Trir	ENSMUSG00000041203.10	2198.57	0.238278	0.112305	2.1217	0.0338629	0.492564
Usp53	ENSMUSG00000039701.12	568.652	-0.349761	0.164852	-2.12166	0.033866	0.492564
Gls	ENSMUSG00000026103.15	6388.72	-0.203082	0.0957211	-2.1216	0.0338715	0.492564
Tnk1	ENSMUSG00000001583.14	4.1634	-2.86576	1.35188	-2.11983	0.03402	NA
Gm8566	ENSMUSG00000047905.11	1509.64	0.281434	0.132807	2.11912	0.0340799	0.494447
Ro60	ENSMUSG00000018199.10	1359.6	-0.306758	0.144761	-2.11906	0.0340852	0.494447
Sertad2	ENSMUSG00000049800.14	536.315	-0.26227	0.123769	-2.11903	0.0340878	0.494447
Them6	ENSMUSG00000056665.3	933.766	0.245436	0.115887	2.11789	0.0341841	0.495111
Rpl4	ENSMUSG00000032399.9	13491.6	0.234233	0.110602	2.11781	0.0341916	0.495111
Dipk2b	ENSMUSG00000037358.7	12.452	-1.5144	0.715228	-2.11736	0.0342294	NA
Rps3	ENSMUSG00000030744.14	8574.54	0.275146	0.12996	2.11715	0.0342471	0.495153
Psmc5	ENSMUSG00000020708.13	5087.92	0.216204	0.102124	2.11709	0.0342524	0.495153
Gm25134	ENSMUSG00000064580.3	1.81405	-4.29523	2.02899	-2.11693	0.0342661	NA
Dapk3	ENSMUSG00000034974.14	1131.74	0.262488	0.124045	2.11608	0.0343379	0.49597
Bambi	ENSMUSG00000024232.3	165.763	0.444059	0.209908	2.1155	0.0343875	0.496235
Trmt13	ENSMUSG00000033439.13	286.295	-0.352308	0.166588	-2.11485	0.034443	0.496235
Gm45264	ENSMUSG00000109927.2	5.34586	-2.39485	1.13247	-2.11471	0.0344549	NA
Gm1673	ENSMUSG00000070858.13	698.505	0.300802	0.142251	2.11459	0.0344648	0.496235
Gm49804	ENSMUSG00000117338.2	1234.3	0.224464	0.106164	2.11432	0.0344877	0.496235
Mir29b-2	ENSMUSG00000065412.5	21.5328	-1.0417	0.492729	-2.11414	0.0345036	NA
Pink1	ENSMUSG00000028756.13	11595.8	0.193611	0.0915839	2.11403	0.034513	0.496235
Eif2b3	ENSMUSG00000028683.15	501.1	0.272563	0.128963	2.1135	0.034558	0.496235
Ptrh1	ENSMUSG00000053746.9	104.006	0.518797	0.245495	2.11327	0.0345778	0.496235
Ergic3	ENSMUSG00000005881.14	4584.79	0.233579	0.110536	2.11314	0.0345886	0.496235
Polr2j	ENSMUSG00000039771.14	657.709	0.303518	0.143702	2.11213	0.0346754	0.497063
Snx31	ENSMUSG00000013611.15	18.6731	1.11159	0.52629	2.11212	0.0346761	NA
Tmem120a	ENSMUSG00000039886.9	342.211	0.333656	0.158003	2.11171	0.0347116	0.497164
Trp73	ENSMUSG00000029026.18	75.401	0.60836	0.288216	2.11077	0.0347918	0.497895
Prr13	ENSMUSG00000023048.14	2044.43	0.237289	0.112481	2.10959	0.0348934	0.49892
Fbxo2	ENSMUSG00000041556.9	2142.92	0.230254	0.10918	2.10894	0.0349498	0.49892
Pdgfa	ENSMUSG00000025856.16	1334.3	0.256916	0.121856	2.10836	0.035	0.49892
Gm44168	ENSMUSG00000108049.2	376.067	-0.32288	0.153149	-2.10827	0.0350074	0.49892
Gm42725	ENSMUSG00000105601.2	26.8384	-0.950243	0.450726	-2.10825	0.0350094	0.49892
Pycrl	ENSMUSG00000022571.10	840.403	0.257449	0.122161	2.10746	0.0350777	0.499477
Atp5pd	ENSMUSG00000034566.11	1826.05	0.294673	0.139867	2.10681	0.0351341	0.499607
Cass4	ENSMUSG00000074570.15	5.51952	2.20027	1.04445	2.10663	0.0351498	NA
Aacs	ENSMUSG00000029482.5	1148.33	0.222412	0.105585	2.10647	0.0351635	0.499607
Eif6	ENSMUSG00000027613.16	1123.99	0.231188	0.109773	2.10605	0.0352001	0.499607
Rpl19-ps6	ENSMUSG00000116090.2	159.823	0.461595	0.21918	2.10601	0.0352037	0.499607
Septin5	ENSMUSG00000072214.9	7074.78	0.192554	0.0914883	2.10468	0.0353188	0.500824
Npdc1	ENSMUSG00000015094.17	7594.38	0.206561	0.0981605	2.10432	0.0353509	0.500863
Cd209f	ENSMUSG00000051906.16	1.69491	4.2207	2.0061	2.10393	0.0353844	NA
Mypop	ENSMUSG00000048481.16	1623.13	0.245058	0.116522	2.10311	0.035456	0.501936
Gm47505	ENSMUSG00000114440.2	2.45148	-3.67045	1.74538	-2.10295	0.0354697	NA
Gm33533	ENSMUSG00000104237.2	85.6516	-0.702335	0.334097	-2.10219	0.0355367	0.502056
Tusc2	ENSMUSG00000010054.5	2276.46	0.214324	0.101957	2.10211	0.0355437	0.502056
Pcbp1	ENSMUSG00000051695.7	5072.06	0.192154	0.0914145	2.10201	0.0355527	0.502056
Gm28874	ENSMUSG00000100813.2	6.11514	-2.37524	1.13034	-2.10135	0.0356102	NA
Yjefn3	ENSMUSG00000048967.17	196.314	0.386035	0.183709	2.10135	0.0356107	0.502297
Ndufs6	ENSMUSG00000021606.9	827.11	0.310793	0.147955	2.10059	0.0356769	0.502297
Rab39b	ENSMUSG00000031202.6	812.254	-0.298651	0.142175	-2.10058	0.0356776	0.502297
Zbtb37	ENSMUSG00000043467.20	781.476	-0.323313	0.153979	-2.09972	0.0357538	0.502297
Pkd1	ENSMUSG00000032855.7	5902.27	-0.311598	0.148413	-2.09953	0.0357705	0.502297
Gstp1	ENSMUSG00000060803.7	1503.05	0.248822	0.118518	2.09945	0.0357771	0.502297
Gm10053	ENSMUSG00000058927.7	145.239	0.488977	0.232941	2.09914	0.0358043	0.502297
Shf	ENSMUSG00000033256.15	746.188	0.276027	0.131505	2.09898	0.035819	0.502297
NaN	ENSMUSG00000121382.1	11.559	-1.40297	0.668435	-2.09889	0.035827	NA
Raly	ENSMUSG00000027593.16	2353.71	0.208273	0.0992455	2.09856	0.0358557	0.502297
Hspg2	ENSMUSG00000028763.19	344.594	-0.41187	0.196295	-2.09822	0.0358861	0.502297
Fmr1	ENSMUSG00000000838.18	827.285	-0.291816	0.139083	-2.09814	0.0358931	0.502297
Oxt	ENSMUSG00000027301.8	4537.68	0.811076	0.386675	2.09757	0.0359435	0.502592
Gm47251	ENSMUSG00000113238.2	2.50622	-3.69847	1.7634	-2.09736	0.0359621	NA
Rps25	ENSMUSG00000009927.10	428.99	0.318883	0.152092	2.09665	0.0360247	0.502849
Umodl1	ENSMUSG00000054134.15	44.901	-0.753624	0.359454	-2.09658	0.0360307	0.502849
Tlnrd1	ENSMUSG00000070462.5	929.219	0.234975	0.112087	2.09636	0.0360502	0.502849
Fam227a	ENSMUSG00000042564.14	499.621	-0.281551	0.134379	-2.0952	0.0361535	0.50374
Rps27	ENSMUSG00000090733.7	50.7823	0.705132	0.336652	2.09454	0.0362115	0.50374
H2az1	ENSMUSG00000037894.14	74.6148	-0.670421	0.32014	-2.09415	0.0362466	0.50374
Gstm5	ENSMUSG00000004032.11	3490.46	0.262225	0.125309	2.09262	0.0363827	0.50374
Slc26a7	ENSMUSG00000040569.14	120.419	-1.39654	0.66752	-2.09213	0.0364265	0.50374
Gm45718	ENSMUSG00000109390.2	53.401	-0.854046	0.408333	-2.09154	0.0364793	0.50374
Fkbp2	ENSMUSG00000056629.17	2262.77	0.26401	0.126228	2.09154	0.0364797	0.50374
C2cd5	ENSMUSG00000030279.16	2506.11	-0.194807	0.0931473	-2.09138	0.0364936	0.50374
2610306O10Rik	ENSMUSG00000108614.2	3.32914	-3.15226	1.50735	-2.09127	0.0365042	NA
Gm20900	ENSMUSG00000078180.5	6.79807	2.03518	0.973211	2.0912	0.0365104	NA
Tpcn2	ENSMUSG00000048677.10	163.099	-0.428258	0.204796	-2.09114	0.0365157	0.50374
Sae1	ENSMUSG00000052833.10	2372.62	0.199272	0.095316	2.09064	0.03656	0.50374
Mrpl44	ENSMUSG00000026248.10	650.494	0.276804	0.132459	2.08973	0.0366417	0.50374
Nsun2	ENSMUSG00000021595.19	2386.14	0.219296	0.104968	2.08918	0.0366918	0.50374
Gp1bb	ENSMUSG00000050761.5	1577.59	0.236679	0.113294	2.08906	0.036702	0.50374
Gm26461	ENSMUSG00000092805.4	12.8527	-1.50288	0.719464	-2.08889	0.036718	NA
Ppp2r1a	ENSMUSG00000007564.16	16264.8	0.177661	0.0850527	2.08884	0.0367223	0.50374
Rack1	ENSMUSG00000020372.16	5279.67	0.216877	0.103835	2.08866	0.0367383	0.50374
Adamts16	ENSMUSG00000049538.15	189.36	-0.387537	0.185595	-2.08808	0.0367906	0.50374
Szt2	ENSMUSG00000033253.19	2213.79	-0.314264	0.150558	-2.08733	0.0368583	0.50374
2010204K13Rik	ENSMUSG00000063018.8	915.518	0.282402	0.135332	2.08674	0.0369115	0.50374
Syndig1	ENSMUSG00000074736.11	725.756	0.266071	0.127534	2.08628	0.0369536	0.50374
Zcchc7	ENSMUSG00000035649.18	2139.61	-0.20566	0.0985796	-2.08623	0.0369577	0.50374
Ccdc88c	ENSMUSG00000021182.17	883.281	-0.280467	0.134489	-2.08543	0.0370298	0.50374
Cplx1	ENSMUSG00000033615.10	7182.24	0.258656	0.124036	2.08533	0.037039	0.50374
Atg5	ENSMUSG00000038160.8	649.111	0.284882	0.136614	2.0853	0.037042	0.50374
Fubp1	ENSMUSG00000028034.16	3610.42	-0.203769	0.0977261	-2.08511	0.0370596	0.50374
Chuk	ENSMUSG00000025199.17	1192.38	-0.243113	0.116601	-2.08499	0.0370701	0.50374
Tmem254	ENSMUSG00000072676.13	1313.67	0.290336	0.139279	2.08456	0.0371089	0.50374
Pcmtd2	ENSMUSG00000027589.15	1952.71	-0.235916	0.113194	-2.08418	0.0371436	0.50374
Wdr83os	ENSMUSG00000059355.14	765.266	0.268353	0.128761	2.08412	0.0371496	0.50374
Kics2	ENSMUSG00000053684.9	285.109	-0.319624	0.153376	-2.08393	0.0371669	0.50374
Gng3	ENSMUSG00000071658.6	7712.21	0.22581	0.108359	2.08391	0.0371686	0.50374
Gm49548	ENSMUSG00000116435.2	1.75714	-4.25513	2.04197	-2.08383	0.0371753	NA
Msantd2	ENSMUSG00000042138.10	593.218	-0.2727	0.130876	-2.08366	0.0371915	0.50374
Zfp428	ENSMUSG00000064264.15	780.997	0.272954	0.131022	2.08328	0.0372259	0.50374
Gm12743	ENSMUSG00000084968.2	34.8196	-0.829064	0.398019	-2.08298	0.0372534	0.50374
Rgs17	ENSMUSG00000019775.18	3216.2	-0.279872	0.134396	-2.08244	0.037302	0.50374
Vtn	ENSMUSG00000017344.5	1565.84	-0.359106	0.172475	-2.08207	0.037336	0.50374
Zc3h12a	ENSMUSG00000042677.8	45.4432	-0.728174	0.349747	-2.082	0.0373422	0.50374
Dock9	ENSMUSG00000025558.20	3906.71	-0.215504	0.103512	-2.08192	0.0373494	0.50374
Adgra2	ENSMUSG00000031486.16	370.766	-0.355831	0.170917	-2.08189	0.0373523	0.50374
Mrpl23-ps1	ENSMUSG00000075279.6	358.192	0.345763	0.166099	2.08167	0.0373727	0.50374
Stard10	ENSMUSG00000030688.16	1214.57	0.250463	0.120321	2.08164	0.0373757	0.50374
Tnpo1	ENSMUSG00000009470.18	1781.74	-0.291056	0.13983	-2.0815	0.0373885	0.50374
Gm37694	ENSMUSG00000102562.2	22.647	-1.12188	0.539147	-2.08084	0.0374488	NA
Tdrd7	ENSMUSG00000035517.18	1267.64	0.216018	0.103818	2.08073	0.0374583	0.50374
Kcne1l	ENSMUSG00000090122.4	422.123	0.310073	0.149045	2.0804	0.0374887	0.50374
Ptger3	ENSMUSG00000040016.17	155.383	-0.475806	0.228714	-2.08035	0.0374934	0.50374
Cadm2	ENSMUSG00000064115.14	2185.01	-0.294848	0.141765	-2.07984	0.0375401	0.50374
Gm43445	ENSMUSG00000104969.2	13.0387	-1.35333	0.650715	-2.07976	0.0375477	NA
Mpc2	ENSMUSG00000026568.7	1513.6	0.228426	0.109834	2.07974	0.0375489	0.50374
Tmem250-ps	ENSMUSG00000087679.3	2309.13	0.200778	0.0965521	2.07948	0.0375732	0.50374
mt-Ti	ENSMUSG00000064342.1	132.854	-1.27368	0.612606	-2.07912	0.0376064	0.50374
Gm12576	ENSMUSG00000085235.2	9.67726	-1.63969	0.788667	-2.07906	0.0376116	NA
Cep83os	ENSMUSG00000097164.4	724.295	-0.265846	0.127869	-2.07905	0.0376124	0.50374
0610040J01Rik	ENSMUSG00000060512.8	73.4255	0.569404	0.273908	2.07881	0.0376347	0.50374
Aqp9	ENSMUSG00000032204.14	78.5845	0.558939	0.268886	2.07872	0.0376434	0.50374
Pllp	ENSMUSG00000031775.6	1747.51	0.298267	0.143516	2.07829	0.0376827	0.50374
Uqcrh-ps2	ENSMUSG00000081413.4	57.8546	0.657513	0.316402	2.07809	0.0377011	0.50374
Nup160	ENSMUSG00000051329.14	345.694	-0.346498	0.166743	-2.07804	0.0377061	0.50374
Gm5313	ENSMUSG00000097996.2	7.1053	-2.12395	1.02221	-2.07781	0.0377269	NA
Ripor3	ENSMUSG00000074577.10	17.9211	-1.22847	0.591465	-2.077	0.0378015	NA
Mri1	ENSMUSG00000004996.10	418.792	-0.291099	0.140161	-2.07689	0.0378116	0.504756
Gm47525	ENSMUSG00000112274.3	3.30222	3.21013	1.54576	2.07673	0.037826	NA
Osbpl3	ENSMUSG00000029822.16	335.275	-0.382474	0.184206	-2.07634	0.0378628	0.505044
Rps9	ENSMUSG00000006333.15	3494.15	0.251783	0.121298	2.07573	0.037919	0.5054
Slc12a3	ENSMUSG00000031766.5	39.261	-0.784879	0.378234	-2.07511	0.0379759	0.505764
Lilrb4a	ENSMUSG00000112148.2	7.70571	-1.87805	0.905498	-2.07405	0.0380749	NA
Aldob	ENSMUSG00000028307.10	137.52	-0.485763	0.23425	-2.0737	0.0381073	0.506804
Tle5	ENSMUSG00000054452.11	16492.1	0.186995	0.0902166	2.07274	0.0381967	0.506804
Etl4	ENSMUSG00000036617.18	976.525	-0.321372	0.155072	-2.0724	0.0382283	0.506804
Rc3h1	ENSMUSG00000040423.12	1391.8	-0.26223	0.126549	-2.07216	0.0382507	0.506804
Gm9761	ENSMUSG00000034437.9	307.162	0.319475	0.154235	2.07135	0.0383265	0.506804
Lysmd3	ENSMUSG00000035840.8	176.146	-0.480651	0.232103	-2.07085	0.0383729	0.506804
Gm42951	ENSMUSG00000105254.2	1.66032	-4.16589	2.01227	-2.07024	0.0384298	NA
Gm9618	ENSMUSG00000118003.2	1.6689	-4.17225	2.01537	-2.07021	0.0384323	NA
Glis3	ENSMUSG00000052942.14	211.808	-0.423778	0.204744	-2.06979	0.038472	0.506804
Adgrf4	ENSMUSG00000023918.13	39.414	-0.770228	0.372154	-2.06965	0.0384854	0.506804
Gm12481	ENSMUSG00000043770.11	408.698	0.295934	0.143024	2.06912	0.038535	0.506804
Gm43268	ENSMUSG00000107182.2	348.793	-0.358196	0.173125	-2.069	0.0385457	0.506804
Sox17	ENSMUSG00000025902.14	98.0355	-0.537829	0.260014	-2.06846	0.0385967	0.506804
Epha3	ENSMUSG00000052504.8	75.4958	-0.693263	0.335174	-2.06837	0.0386054	0.506804
Cct7	ENSMUSG00000030007.9	6444.32	0.192034	0.092846	2.06831	0.0386111	0.506804
Trnp1	ENSMUSG00000056596.9	1897.78	0.201909	0.0976276	2.06815	0.0386257	0.506804
Pfdn6	ENSMUSG00000024309.16	994.545	0.257771	0.124646	2.06802	0.0386381	0.506804
Zbtb26	ENSMUSG00000050714.10	278.112	-0.392461	0.18983	-2.06744	0.0386932	0.506804
Cebpzos	ENSMUSG00000062691.12	511.156	0.30308	0.146614	2.06719	0.0387159	0.506804
Rtl8c	ENSMUSG00000051851.6	3915.87	0.198344	0.0959522	2.06711	0.038724	0.506804
Lnpk	ENSMUSG00000009207.16	835.49	-0.285427	0.138099	-2.06683	0.0387499	0.506804
Ndufa10	ENSMUSG00000026260.13	4086.29	0.193897	0.0938369	2.06632	0.0387981	0.506804
Slc25a30	ENSMUSG00000022003.8	406.451	-0.330114	0.15976	-2.06632	0.0387987	0.506804
Ak1	ENSMUSG00000026817.15	3153.71	0.210231	0.101752	2.06611	0.0388182	0.506804
Chpf	ENSMUSG00000032997.17	3472.55	0.193406	0.0936286	2.06567	0.0388594	0.506804
Shisa7	ENSMUSG00000053550.14	4678.82	-0.268875	0.130215	-2.06486	0.0389366	0.506804
Suclg1	ENSMUSG00000052738.15	3327.46	0.20175	0.0977074	2.06484	0.0389381	0.506804
BC002059	ENSMUSG00000060149.9	210.472	-0.386459	0.18717	-2.06474	0.0389474	0.506804
Foxn1	ENSMUSG00000002057.5	3.40327	-3.2189	1.55912	-2.06456	0.0389644	NA
Ndufb8	ENSMUSG00000025204.11	2282.95	0.251768	0.121949	2.06454	0.0389666	0.506804
Top3a	ENSMUSG00000002814.16	309.13	-0.337831	0.163664	-2.06418	0.0390009	0.506804
Fez1	ENSMUSG00000032118.17	6469.13	0.232331	0.112561	2.06404	0.0390135	0.506804
Baz2b	ENSMUSG00000026987.17	1663.92	-0.256291	0.124172	-2.064	0.0390181	0.506804
Zfp512b	ENSMUSG00000000823.17	2469.23	-0.216547	0.10492	-2.06392	0.0390255	0.506804
Bicd1	ENSMUSG00000003452.16	1003.75	-0.278184	0.134793	-2.06379	0.039038	0.506804
Dtnbp1	ENSMUSG00000057531.15	1172.31	0.26359	0.127727	2.0637	0.0390465	0.506804
Slc32a1	ENSMUSG00000037771.12	5148.49	0.253808	0.122997	2.06353	0.0390625	0.506804
Sdhaf4	ENSMUSG00000026154.5	413.681	0.319336	0.154784	2.0631	0.0391027	0.506941
Bod1	ENSMUSG00000044502.17	1828.68	0.25221	0.12228	2.06256	0.0391548	0.507104
Pkm	ENSMUSG00000032294.18	24567.4	0.174791	0.0847759	2.0618	0.0392265	0.507104
Zfp367	ENSMUSG00000044934.14	380.233	-0.299491	0.14526	-2.06176	0.0392305	0.507104
Rpp21	ENSMUSG00000024446.14	436.779	0.364613	0.176878	2.06138	0.0392669	0.507104
Tagln3	ENSMUSG00000022658.11	7006.18	0.225687	0.109486	2.06134	0.0392707	0.507104
Acss3	ENSMUSG00000035948.14	232.062	-0.441222	0.214071	-2.0611	0.0392934	0.507104
Hps1	ENSMUSG00000025188.16	823.25	-0.277858	0.134852	-2.06047	0.0393535	0.507264
Thy1	ENSMUSG00000032011.6	16341.8	0.193695	0.0940278	2.05998	0.0394007	0.507264
Tmem121	ENSMUSG00000049036.8	479.588	0.281544	0.136686	2.05979	0.0394188	0.507264
Cbr1	ENSMUSG00000051483.10	1907.45	0.217946	0.105823	2.05953	0.0394436	0.507264
Spryd3	ENSMUSG00000036966.16	5759.13	0.188933	0.0917529	2.05915	0.03948	0.507264
Gm38057	ENSMUSG00000102143.2	35.1511	-0.843255	0.409526	-2.0591	0.0394844	0.507264
Dusp26	ENSMUSG00000039661.15	4260.98	0.232916	0.113132	2.0588	0.0395136	0.507264
Polr2f	ENSMUSG00000033020.8	943.346	0.282585	0.137366	2.05717	0.0396703	0.508388
Pnma8b	ENSMUSG00000070802.6	37006.7	0.17292	0.0840633	2.05702	0.0396844	0.508388
Cnpy3	ENSMUSG00000023973.14	2337.37	0.197442	0.0959876	2.05696	0.0396904	0.508388
Fbn1	ENSMUSG00000027204.14	556.689	-0.34344	0.167029	-2.05617	0.0397666	0.508481
Cep295	ENSMUSG00000046111.19	788.84	-0.311585	0.151557	-2.05589	0.0397932	0.508481
5830454E08Rik	ENSMUSG00000052658.6	37.9075	0.794155	0.386413	2.0552	0.03986	0.508481
Eif2ak4	ENSMUSG00000005102.14	1250.66	-0.265116	0.12901	-2.055	0.0398786	0.508481
Trappc2b	ENSMUSG00000007777.10	399.127	0.286437	0.139422	2.05447	0.0399307	0.508481
Rtel1	ENSMUSG00000038685.19	879.181	-0.304394	0.148171	-2.05434	0.0399425	0.508481
Gpatch2	ENSMUSG00000039210.17	692.545	-0.248302	0.120892	-2.05392	0.0399836	0.508481
9330118I20Rik	ENSMUSG00000108242.2	73.9296	-0.556481	0.270942	-2.05387	0.0399878	0.508481
Adrm1b	ENSMUSG00000042165.10	663.587	0.256984	0.125132	2.0537	0.0400052	0.508481
Slc6a20a	ENSMUSG00000036814.14	366.845	-1.31319	0.639464	-2.05357	0.0400169	0.508481
Spaca6	ENSMUSG00000080316.12	1091.83	-0.239589	0.116674	-2.05349	0.040025	0.508481
Hycc2	ENSMUSG00000038174.15	1644.98	-0.283225	0.137945	-2.05318	0.0400549	0.508484
Cdc14b	ENSMUSG00000033102.16	717.176	-0.246291	0.120027	-2.05196	0.0401738	0.509599
H2-Ab1	ENSMUSG00000073421.7	130.011	-0.64222	0.313024	-2.05166	0.0402025	0.509599
Mrpl52	ENSMUSG00000010406.13	687.215	0.282184	0.137567	2.05126	0.040242	0.509722
Gm48267	ENSMUSG00000114624.2	8.77138	-1.59514	0.777742	-2.05099	0.0402677	NA
Pgc	ENSMUSG00000023987.15	1.62935	-4.14265	2.02028	-2.05053	0.0403124	NA
Card14	ENSMUSG00000013483.15	36.1373	-1.0342	0.504674	-2.04924	0.0404388	0.511835
Ppp1r1b	ENSMUSG00000061718.13	1066.49	0.247641	0.120881	2.04863	0.0404983	0.512099
Gm4974	ENSMUSG00000109710.2	2.34333	3.62765	1.77095	2.04841	0.0405195	NA
Gm45793	ENSMUSG00000109150.2	23.5948	-1.07021	0.522458	-2.04841	0.0405196	0.512099
Lox	ENSMUSG00000024529.15	15.6523	-1.40947	0.68818	-2.04812	0.0405484	NA
Sgk3	ENSMUSG00000025915.15	257.575	-0.384485	0.187733	-2.04804	0.040556	0.512181
Tyro3	ENSMUSG00000027298.18	1715.35	0.216479	0.105728	2.04751	0.0406079	0.512274
B3gntl1	ENSMUSG00000046605.15	221.443	-0.353726	0.172794	-2.0471	0.0406481	0.512274
Il13ra1	ENSMUSG00000017057.10	394.658	-0.345998	0.169048	-2.04674	0.0406833	0.512274
Got1	ENSMUSG00000025190.14	10173.5	0.196583	0.0960486	2.0467	0.0406872	0.512274
Gm57223	ENSMUSG00000120237.1	414.267	-0.393852	0.19248	-2.0462	0.0407371	0.512274
Lrrc4b	ENSMUSG00000047085.15	6993.86	0.179493	0.0877741	2.04495	0.0408602	0.512274
Gm18600	ENSMUSG00000108964.2	4.90758	-2.30692	1.12855	-2.04415	0.0409389	NA
Septin4	ENSMUSG00000020486.20	5786.88	0.248397	0.121525	2.044	0.0409539	0.512274
Kcnk1	ENSMUSG00000033998.10	1449.25	0.226278	0.11071	2.04388	0.0409653	0.512274
B4galnt1	ENSMUSG00000006731.11	2765.28	0.199922	0.0978169	2.04384	0.0409695	0.512274
Zdhhc23	ENSMUSG00000036304.15	586.855	-0.26158	0.127987	-2.0438	0.0409737	0.512274
Gm5841	ENSMUSG00000103921.2	13.7111	1.2999	0.63615	2.04338	0.0410144	NA
Tomm40l	ENSMUSG00000005674.10	1686.34	0.197833	0.0968217	2.04327	0.0410256	0.512274
Ccdc159	ENSMUSG00000006241.17	286.856	-0.34608	0.169385	-2.04315	0.0410373	0.512274
Trim28	ENSMUSG00000005566.15	4663.02	0.190935	0.0934553	2.04307	0.0410459	0.512274
Hinfp	ENSMUSG00000032119.6	764.076	-0.254045	0.124369	-2.04267	0.0410851	0.512274
Psmc4	ENSMUSG00000030603.17	2925.61	0.246908	0.120877	2.04264	0.0410883	0.512274
Snx8	ENSMUSG00000029560.13	876.544	0.227448	0.111353	2.04258	0.0410939	0.512274
Gm6863	ENSMUSG00000043483.5	2565.78	0.260303	0.127458	2.04227	0.0411252	0.512274
Gvin3	ENSMUSG00000073902.6	11.5895	-1.50008	0.73458	-2.0421	0.0411418	NA
Klrk1	ENSMUSG00000030149.16	1.68438	-4.18397	2.04926	-2.04169	0.041182	NA
Kcng1	ENSMUSG00000074575.5	152.28	0.51577	0.252641	2.04151	0.0412002	0.512274
A230006K03Rik	ENSMUSG00000068151.9	164.402	-0.511605	0.250626	-2.04131	0.0412201	0.512274
Slc25a37	ENSMUSG00000034248.8	807.614	-0.268562	0.131572	-2.04118	0.0412332	0.512274
Rpl3	ENSMUSG00000060036.15	1821.76	0.263814	0.129295	2.04041	0.04131	0.512274
Ndufa4	ENSMUSG00000029632.8	3855.94	0.214277	0.105022	2.0403	0.0413209	0.512274
Gfus	ENSMUSG00000022570.8	759.14	0.285146	0.13977	2.0401	0.0413405	0.512274
Hdac8	ENSMUSG00000067567.13	563.487	0.247524	0.121354	2.03969	0.0413809	0.512274
Milr1	ENSMUSG00000040528.16	9.65549	-1.63389	0.801102	-2.03956	0.0413942	NA
Tomm6	ENSMUSG00000033475.16	1782.11	0.286443	0.14047	2.03918	0.0414322	0.512274
Gm36128	ENSMUSG00000113285.2	4.35349	2.50111	1.2267	2.03889	0.0414606	NA
Zfp182	ENSMUSG00000054737.12	320.08	-0.331303	0.162536	-2.03834	0.0415158	0.512274
Mrpl12	ENSMUSG00000039640.8	1427.94	0.257796	0.126506	2.03782	0.041568	0.512274
Gm38287	ENSMUSG00000103217.2	4.93832	2.36331	1.15981	2.03767	0.0415831	NA
Mtm1	ENSMUSG00000031337.17	254.921	-0.329194	0.161635	-2.03665	0.0416855	0.512274
Ndufa3	ENSMUSG00000035674.14	2043.2	0.287197	0.141015	2.03663	0.0416867	0.512274
Trim38	ENSMUSG00000064140.4	1.64316	-4.15313	2.03937	-2.03648	0.0417025	NA
Cd47	ENSMUSG00000055447.20	3903.48	-0.219585	0.107829	-2.03641	0.0417093	0.512274
Adap2	ENSMUSG00000020709.16	92.0388	-0.497169	0.244189	-2.036	0.0417505	0.512274
Podxl2	ENSMUSG00000033152.14	14031.2	0.193315	0.0949529	2.0359	0.0417603	0.512274
Aplp1	ENSMUSG00000006651.9	38869.6	0.190066	0.0933656	2.03572	0.0417783	0.512274
Eola1	ENSMUSG00000045237.6	263.209	0.323345	0.158844	2.03561	0.0417893	0.512274
Dnajc24	ENSMUSG00000027166.15	213.439	0.377696	0.185593	2.03508	0.0418426	0.512274
Zfp317	ENSMUSG00000057551.11	890.085	-0.238009	0.116955	-2.03505	0.0418454	0.512274
Lama1	ENSMUSG00000032796.9	327.373	-0.355053	0.174522	-2.03444	0.0419075	0.512274
Golga7b	ENSMUSG00000042532.15	2103.27	0.206676	0.101594	2.03433	0.0419182	0.512274
Slc39a7	ENSMUSG00000024327.17	1715.25	0.206249	0.101386	2.0343	0.0419214	0.512274
Sap30	ENSMUSG00000031609.4	101.02	0.506699	0.249084	2.03425	0.0419261	0.512274
BC055308	ENSMUSG00000103973.2	14.5552	-1.36212	0.669686	-2.03397	0.041955	NA
Gm9744	ENSMUSG00000120244.1	6.04796	-2.0862	1.02579	-2.03374	0.0419777	NA
Vps13c	ENSMUSG00000035284.11	3530.57	-0.31777	0.156252	-2.03371	0.0419812	0.512274
Tab3	ENSMUSG00000035476.10	633.088	-0.328904	0.161772	-2.03313	0.0420397	0.512274
Cct4	ENSMUSG00000007739.11	3674.73	0.182943	0.0899898	2.03294	0.042059	0.512274
9130401M01Rik	ENSMUSG00000101892.2	484.936	0.30085	0.147992	2.03288	0.0420648	0.512274
Rab1b	ENSMUSG00000024870.7	4348.28	0.179956	0.0885371	2.03255	0.0420977	0.512274
Csmd1	ENSMUSG00000060924.16	1384.16	-0.332563	0.163646	-2.03221	0.0421322	0.512274
2810428J06Rik	ENSMUSG00000105981.2	13.2865	-1.50011	0.738171	-2.03219	0.0421341	NA
Scand1	ENSMUSG00000046229.11	889.73	0.281242	0.138401	2.03208	0.0421452	0.512274
Slc38a6	ENSMUSG00000044712.16	447.193	-0.285417	0.140467	-2.03192	0.0421619	0.512274
Drap1	ENSMUSG00000024914.17	3911.94	0.270596	0.133173	2.03191	0.0421629	0.512274
A330033J07Rik	ENSMUSG00000097622.3	46.5096	0.716148	0.352486	2.03171	0.0421835	0.512274
Rbm39	ENSMUSG00000027620.17	5723.37	-0.210225	0.103483	-2.03149	0.042205	0.512274
9330175E14Rik	ENSMUSG00000097194.4	8.09171	-1.97084	0.970166	-2.03145	0.0422094	NA
Tmem276	ENSMUSG00000121584.1	535.443	0.272978	0.134378	2.03142	0.0422122	0.512274
Tgfbr2	ENSMUSG00000032440.14	483.499	-0.3023	0.148819	-2.03133	0.0422216	0.512274
Eef1a2	ENSMUSG00000016349.11	24043.7	0.170949	0.0841637	2.03114	0.0422404	0.512274
Igf1r	ENSMUSG00000005533.11	1944.65	-0.281304	0.138512	-2.03091	0.0422644	0.512274
Gm7457	ENSMUSG00000072683.4	5.7051	-2.23801	1.102	-2.03085	0.0422698	NA
Htr3a	ENSMUSG00000032269.9	72.1384	0.606035	0.298461	2.03054	0.0423021	0.512274
Emc3	ENSMUSG00000030286.7	2026.84	0.190898	0.0940171	2.03046	0.0423101	0.512274
Apobec3	ENSMUSG00000009585.19	136.36	-0.423074	0.208374	-2.03036	0.04232	0.512274
Lrguk	ENSMUSG00000056215.15	311.065	-0.31274	0.154041	-2.03024	0.0423323	0.512274
Wnt3a	ENSMUSG00000009900.8	1.87242	-4.33595	2.1368	-2.02918	0.0424403	NA
Nt5dc1	ENSMUSG00000039480.15	58.2171	-0.60824	0.299811	-2.02874	0.0424844	0.51366
Prdm10	ENSMUSG00000042496.19	765.49	-0.242248	0.119427	-2.02842	0.0425173	0.51366
Mmp19	ENSMUSG00000025355.8	26.2409	-1.03962	0.512601	-2.02814	0.0425463	0.51366
Chmp4b	ENSMUSG00000038467.16	6030.5	0.212094	0.104605	2.02757	0.0426039	0.51366
Ssna1	ENSMUSG00000026966.7	591.553	0.274417	0.135355	2.02738	0.0426232	0.51366
Gm44678	ENSMUSG00000108920.2	7.25497	2.1617	1.06628	2.02733	0.0426289	NA
Zfp1008	ENSMUSG00000072066.8	85.9576	-0.621738	0.306686	-2.02727	0.0426343	0.51366
Adamts10	ENSMUSG00000024299.18	975.135	-0.287496	0.14183	-2.02705	0.0426572	0.51366
Tnip2	ENSMUSG00000059866.14	589.28	-0.260474	0.128561	-2.02608	0.0427571	0.514168
Mir7093	ENSMUSG00000099272.3	1.65864	-4.16482	2.05589	-2.0258	0.0427849	NA
Zfp810	ENSMUSG00000066829.8	431.895	-0.272961	0.134778	-2.02527	0.0428395	0.514168
Npm3-ps1	ENSMUSG00000081669.2	30.2904	0.890963	0.439962	2.02509	0.0428579	0.514168
Bdh1	ENSMUSG00000046598.16	1142.87	0.235781	0.116433	2.02504	0.0428636	0.514168
Cox7a2	ENSMUSG00000032330.8	2368.49	0.250145	0.123528	2.025	0.0428672	0.514168
Pfkfb2	ENSMUSG00000026409.15	963.647	-0.228112	0.112655	-2.02488	0.0428799	0.514168
Cyyr1	ENSMUSG00000041134.16	90.6554	-0.528403	0.26101	-2.02446	0.0429232	0.514326
B230303O12Rik	ENSMUSG00000106547.2	69.7092	-0.637496	0.315004	-2.02377	0.0429937	0.51449
1700048O20Rik	ENSMUSG00000043773.6	288.057	0.417182	0.206144	2.02374	0.0429971	0.51449
Hmx2	ENSMUSG00000050100.15	116.878	0.459031	0.226861	2.02341	0.0430314	0.51454
Gm26777	ENSMUSG00000097801.2	293.971	-0.307374	0.151956	-2.02278	0.0430954	0.514824
Coq5	ENSMUSG00000041733.11	1101.88	0.225108	0.111297	2.02259	0.0431154	0.514824
Cramp1	ENSMUSG00000038002.10	1365.04	-0.2479	0.12261	-2.02186	0.0431912	0.514991
Rps7-ps3	ENSMUSG00000095597.3	1161.77	0.272598	0.134832	2.02177	0.0432001	0.514991
Hspbp1	ENSMUSG00000063802.6	1915.68	0.224909	0.111254	2.02158	0.0432198	0.514991
Cd209g	ENSMUSG00000079168.5	3.17809	3.14575	1.55646	2.02109	0.0432707	NA
Prmt2	ENSMUSG00000020230.16	5946.61	0.180338	0.0892456	2.0207	0.0433113	0.515568
Gm6444	ENSMUSG00000080836.2	146.639	0.403417	0.199746	2.01965	0.0434193	0.515568
Hcrt	ENSMUSG00000045471.5	3277.34	0.736651	0.364763	2.01953	0.0434318	0.515568
Rabac1	ENSMUSG00000003380.12	3644.09	0.202667	0.100374	2.01913	0.0434735	0.515568
Zfp354c	ENSMUSG00000044807.14	1067.65	-0.23288	0.11535	-2.01891	0.0434968	0.515568
Mcm9	ENSMUSG00000058298.11	223.664	-0.336527	0.166697	-2.0188	0.0435079	0.515568
Mmrn1	ENSMUSG00000054641.11	1.79832	4.31284	2.13642	2.01872	0.0435164	NA
Glcci1	ENSMUSG00000029638.18	376.889	-0.298829	0.148034	-2.01865	0.0435237	0.515568
Gm25432	ENSMUSG00000117771.2	85.114	0.524717	0.259939	2.01861	0.0435273	0.515568
Wdr76	ENSMUSG00000027242.15	79.0723	-0.52374	0.259471	-2.01849	0.0435398	0.515568
Pigt	ENSMUSG00000017721.16	3835.85	0.196369	0.0973236	2.01769	0.0436238	0.515748
Gm38150	ENSMUSG00000103164.2	2.32287	3.60776	1.7881	2.01765	0.0436277	NA
Frmpd1	ENSMUSG00000035615.13	854.449	0.34104	0.169046	2.01744	0.0436492	0.515748
Ltn1	ENSMUSG00000052299.10	1752.85	-0.245093	0.121497	-2.01727	0.0436673	0.515748
Clxn	ENSMUSG00000068617.6	576.526	-0.265036	0.131389	-2.01719	0.0436759	0.515748
1500011B03Rik	ENSMUSG00000072694.9	4448.87	0.212096	0.105167	2.01675	0.0437216	0.515748
Krtcap2	ENSMUSG00000042747.13	902.278	0.236725	0.117387	2.01661	0.0437361	0.515748
Selenow	ENSMUSG00000041571.11	9396.78	0.230074	0.114106	2.01631	0.0437678	0.515766
Gm43843	ENSMUSG00000106944.2	37.6779	-0.787351	0.390563	-2.01594	0.0438064	0.515865
Nudt9	ENSMUSG00000029310.14	1965.94	0.242256	0.120207	2.01532	0.043871	0.516203
Ufc1	ENSMUSG00000062963.11	1339.47	0.274091	0.136025	2.01501	0.0439039	0.516203
Paqr7	ENSMUSG00000037348.16	2885.45	0.198019	0.0982879	2.01468	0.0439382	0.516203
Coa3	ENSMUSG00000017188.4	1494.04	0.256391	0.127272	2.01451	0.043956	0.516203
Arfgef1	ENSMUSG00000067851.12	2568.09	-0.234316	0.116355	-2.0138	0.0440308	0.516727
Abca1	ENSMUSG00000015243.5	1443.72	-0.333616	0.165732	-2.01299	0.044116	0.517079
Arl6ip4	ENSMUSG00000029404.16	1078.49	0.228098	0.113316	2.01294	0.0441214	0.517079
Gzmb	ENSMUSG00000015437.6	4.0105	-2.76326	1.3728	-2.01287	0.0441287	NA
Gm34004	ENSMUSG00000111169.2	3.81808	-2.72334	1.3536	-2.01193	0.0442276	NA
Calcrl	ENSMUSG00000059588.15	163.483	-0.435604	0.216561	-2.01146	0.0442767	0.518047
Rpl19-ps11	ENSMUSG00000081094.5	600.489	0.292363	0.145369	2.01118	0.0443064	0.518047
Mrc1	ENSMUSG00000026712.4	63.7623	-0.717036	0.356566	-2.01095	0.0443311	0.518047
Grm5	ENSMUSG00000049583.16	2573.06	-0.299269	0.148821	-2.01093	0.0443332	0.518047
Tmem30a	ENSMUSG00000032328.13	7125.66	-0.293265	0.145851	-2.01072	0.0443555	0.518047
Slc35g1	ENSMUSG00000044026.4	98.6868	-0.589418	0.293255	-2.00991	0.0444404	0.518171
Lrrc10	ENSMUSG00000060187.5	1.62077	-4.13606	2.05783	-2.00991	0.0444409	NA
Gatd3a	ENSMUSG00000053329.8	1799.68	0.225407	0.112156	2.00977	0.0444555	0.518171
Gm39468	ENSMUSG00000121049.1	13.5732	1.29272	0.643226	2.00975	0.0444581	NA
Mrps7	ENSMUSG00000046756.11	1183.06	0.224504	0.111716	2.0096	0.0444739	0.518171
Nav1	ENSMUSG00000009418.18	5254.77	-0.330301	0.164389	-2.00926	0.0445097	0.518171
Id2	ENSMUSG00000020644.10	1698.98	0.224979	0.111986	2.00898	0.044539	0.518171
Zfp451	ENSMUSG00000042197.14	1628.95	-0.218383	0.108708	-2.0089	0.0445481	0.518171
Ccdc51	ENSMUSG00000025645.9	169.575	0.381975	0.19018	2.00849	0.0445911	0.518319
Gm9385	ENSMUSG00000080848.4	643.436	0.281512	0.140197	2.00797	0.0446463	0.518608
Ifit3	ENSMUSG00000074896.4	275.423	-0.325314	0.162056	-2.00741	0.0447055	0.518942
E230016M11Rik	ENSMUSG00000087231.9	161.282	-0.413552	0.206081	-2.00674	0.0447769	0.51924
Scara3	ENSMUSG00000034463.5	531.313	-0.302864	0.150953	-2.00634	0.04482	0.51924
Ramp1	ENSMUSG00000034353.15	1471.28	0.233497	0.116384	2.00626	0.0448283	0.51924
Gm50447	ENSMUSG00000118351.2	8.32968	1.68922	0.842071	2.00603	0.044853	NA
Phf14	ENSMUSG00000029629.18	1402.91	-0.208635	0.104005	-2.00601	0.0448549	0.51924
Hip1	ENSMUSG00000039959.14	1867.05	-0.29289	0.146025	-2.00575	0.0448831	0.51924
Gm56560	ENSMUSG00000120869.1	4.69166	2.242	1.11783	2.00567	0.0448916	NA
Chmp6	ENSMUSG00000025371.13	638.548	0.254283	0.126863	2.0044	0.0450277	0.520462
Gm25047	ENSMUSG00000119926.1	14.8237	-1.25102	0.624241	-2.00406	0.0450632	NA
Fbxo44	ENSMUSG00000029001.16	3258.22	0.213615	0.106607	2.00376	0.0450959	0.520462
Ice1	ENSMUSG00000034525.8	4406.64	-0.209666	0.104641	-2.00368	0.0451041	0.520462
Gm57446	ENSMUSG00000121134.1	120.707	-0.456616	0.227895	-2.00362	0.0451105	0.520462
Atp5pf	ENSMUSG00000022890.14	2407.23	0.215911	0.107815	2.00261	0.0452197	0.521369
Abhd17a	ENSMUSG00000003346.15	2022.33	0.210554	0.105164	2.00214	0.0452695	0.521591
Ap1s2	ENSMUSG00000031367.16	2290.93	-0.316069	0.157929	-2.00133	0.0453564	0.522241
Mrpl54	ENSMUSG00000034932.5	613.05	0.320122	0.159984	2.00096	0.0453965	0.52235
Erp29	ENSMUSG00000029616.10	3963.81	0.200693	0.100342	2.00009	0.0454902	0.523076
Lcat	ENSMUSG00000035237.8	551.298	0.270266	0.135154	1.99969	0.0455332	0.523219
Gm44321	ENSMUSG00000107749.2	14.9179	-1.18912	0.595078	-1.99826	0.0456885	NA
Tspoap1	ENSMUSG00000034156.17	9106.37	-0.247829	0.124042	-1.99795	0.0457223	0.524619
Oip5os1	ENSMUSG00000085438.3	3013.32	-0.227759	0.113998	-1.99792	0.0457256	0.524619
Rpl7	ENSMUSG00000043716.14	1719.32	0.246766	0.123524	1.99772	0.0457472	0.524619
Emc6	ENSMUSG00000047260.5	1046.61	0.258552	0.12948	1.99684	0.0458423	0.524791
Chek1	ENSMUSG00000032113.17	58.4959	-0.599812	0.300408	-1.99665	0.0458628	0.524791
Plcl2	ENSMUSG00000038910.8	1274.75	0.211881	0.10612	1.99662	0.0458663	0.524791
Cend1	ENSMUSG00000060240.13	8704.82	0.193664	0.097017	1.99618	0.0459142	0.524791
Dctn3	ENSMUSG00000028447.12	1884.01	0.222611	0.111523	1.99611	0.0459221	0.524791
Kansl1l	ENSMUSG00000026004.16	393.313	-0.299182	0.149936	-1.9954	0.0459993	0.524791
Dicer1	ENSMUSG00000041415.12	2612.69	-0.216585	0.108546	-1.99533	0.0460065	0.524791
4930478K11Rik	ENSMUSG00000097847.2	2.31156	-3.57679	1.79275	-1.99514	0.046028	NA
Fh1	ENSMUSG00000026526.15	2418.93	0.224972	0.11279	1.9946	0.0460862	0.524791
Tbc1d2	ENSMUSG00000039813.15	78.8242	-0.545144	0.273405	-1.99391	0.046162	0.524791
Gm8960	ENSMUSG00000112099.2	177.098	0.415483	0.208415	1.99354	0.0462025	0.524791
Gm37963	ENSMUSG00000104399.2	175.36	-0.397885	0.199609	-1.99333	0.0462258	0.524791
Gm44059	ENSMUSG00000108252.2	1.60697	-4.12533	2.06978	-1.99312	0.0462482	NA
Slc46a1	ENSMUSG00000020829.10	434.794	0.285536	0.143261	1.99312	0.0462483	0.524791
Mrpl17	ENSMUSG00000030879.11	1035.85	0.216162	0.10847	1.99282	0.0462813	0.524791
Fmod	ENSMUSG00000041559.8	560.508	-1.24806	0.626441	-1.99231	0.0463371	0.524791
Gm8756	ENSMUSG00000098238.2	42.782	0.736352	0.369621	1.99218	0.0463513	0.524791
Eif3k	ENSMUSG00000053565.11	2974.91	0.255363	0.128201	1.99189	0.0463832	0.524791
Prkra	ENSMUSG00000002731.7	852.813	0.250251	0.125636	1.99187	0.0463851	0.524791
Anxa1	ENSMUSG00000024659.16	114.993	-0.535609	0.268928	-1.99164	0.0464102	0.524791
Eml6	ENSMUSG00000044072.15	1569.7	-0.218118	0.109562	-1.99082	0.0465012	0.524791
Gnai2	ENSMUSG00000032562.14	11538.8	0.176631	0.0887301	1.99065	0.0465189	0.524791
Mdh2	ENSMUSG00000019179.11	8350.83	0.197558	0.0992493	1.99052	0.0465331	0.524791
Bex2	ENSMUSG00000042750.8	9918.9	0.231696	0.116417	1.99022	0.0465668	0.524791
Lss	ENSMUSG00000033105.13	1440.23	-0.225785	0.113448	-1.99021	0.0465682	0.524791
6720427I07Rik	ENSMUSG00000097375.4	79.7795	-0.630402	0.316777	-1.99005	0.0465857	0.524791
Gm7240	ENSMUSG00000113626.3	14.7013	-1.3833	0.695141	-1.98995	0.0465961	NA
Ccdc65	ENSMUSG00000003354.7	368.206	0.307498	0.154528	1.98992	0.0466	0.524791
Arx	ENSMUSG00000035277.16	331.756	0.373529	0.187724	1.98978	0.0466149	0.524791
Atp7a	ENSMUSG00000033792.13	231.387	-0.463269	0.232847	-1.98958	0.0466372	0.524791
Gm17382	ENSMUSG00000078838.5	7.3025	-1.73382	0.871513	-1.98943	0.0466534	NA
Psme1	ENSMUSG00000022216.18	1734.24	0.253245	0.127308	1.98923	0.0466763	0.524791
Drd5	ENSMUSG00000039358.4	100.659	0.553301	0.278193	1.98891	0.046711	0.524791
Insr	ENSMUSG00000005534.11	1929.66	-0.223332	0.112289	-1.98889	0.0467132	0.524791
Cmtm5	ENSMUSG00000040759.10	1216.56	0.27052	0.136016	1.98888	0.0467143	0.524791
Gm42917	ENSMUSG00000104985.2	24.43	0.964963	0.48526	1.98855	0.046751	0.524858
Tbl1xr1	ENSMUSG00000027630.14	1215.13	-0.235815	0.118633	-1.98777	0.0468375	0.525374
Psmg1	ENSMUSG00000022913.17	476.691	0.271502	0.136603	1.98753	0.0468637	0.525374
Dcdc5	ENSMUSG00000074981.15	37.9373	-0.798626	0.401865	-1.9873	0.0468891	0.525374
Adgrf5	ENSMUSG00000056492.7	845.531	-0.282873	0.142414	-1.98627	0.0470028	0.525593
Nop16	ENSMUSG00000025869.12	602.93	0.325847	0.164055	1.98621	0.0470101	0.525593
Pfkm	ENSMUSG00000033065.15	12743.5	0.168693	0.0849654	1.98543	0.0470969	0.525593
Pdxp	ENSMUSG00000116165.2	3907.86	0.194612	0.0980382	1.98506	0.0471376	0.525593
Stard3	ENSMUSG00000018167.11	699.733	0.268204	0.135113	1.98504	0.0471403	0.525593
Taf11	ENSMUSG00000024218.14	953.966	0.223932	0.112836	1.98458	0.0471913	0.525593
Gm13436	ENSMUSG00000083716.5	171.987	0.409987	0.206594	1.9845	0.0471999	0.525593
Pank3	ENSMUSG00000018846.9	1404.67	-0.275681	0.138945	-1.9841	0.0472449	0.525593
Hnrnpa1	ENSMUSG00000046434.17	1020.14	-0.249036	0.125516	-1.9841	0.0472452	0.525593
Nr4a1	ENSMUSG00000023034.8	671.951	0.300819	0.15163	1.98391	0.0472663	0.525593
Ly6h	ENSMUSG00000022577.18	9562.88	0.203777	0.102762	1.983	0.0473676	0.525593
Glb1	ENSMUSG00000045594.11	1030.99	0.213325	0.107584	1.98286	0.0473828	0.525593
Mrpl19	ENSMUSG00000030045.11	736.642	0.227456	0.114754	1.98211	0.0474665	0.525593
Ccdc107	ENSMUSG00000028461.13	694.352	0.294555	0.148615	1.98199	0.0474801	0.525593
Arl3	ENSMUSG00000025035.10	2502.4	0.219863	0.11093	1.98199	0.0474808	0.525593
Commd9	ENSMUSG00000027163.14	705.77	0.248746	0.12551	1.98188	0.0474927	0.525593
Cby1	ENSMUSG00000022428.9	954.198	0.247843	0.125059	1.9818	0.0475012	0.525593
Noa1	ENSMUSG00000036285.11	587.614	0.265299	0.133895	1.9814	0.0475462	0.525593
Mtch1	ENSMUSG00000024012.19	14963.7	0.187408	0.0946057	1.98094	0.0475981	0.525593
Gm57150	ENSMUSG00000121130.1	17.1677	-1.16085	0.586025	-1.98089	0.0476036	NA
Brk1	ENSMUSG00000033940.9	2746.71	0.196287	0.0990977	1.98075	0.0476198	0.525593
Retreg2	ENSMUSG00000049339.17	7486.22	0.19408	0.0980046	1.98032	0.0476678	0.525593
Serp2	ENSMUSG00000052584.11	1894.35	0.220853	0.111524	1.98031	0.0476683	0.525593
Orc4	ENSMUSG00000026761.13	944.684	-0.314322	0.158745	-1.98005	0.0476979	0.525593
Gm12689	ENSMUSG00000070891.3	20.5581	1.04378	0.527208	1.97984	0.047722	NA
Sfrp4	ENSMUSG00000021319.8	161.304	-0.413754	0.209044	-1.97927	0.0477858	0.525593
Gm21981	ENSMUSG00000079444.10	1881.08	0.27245	0.137657	1.9792	0.0477936	0.525593
Rplp1	ENSMUSG00000007892.9	8574.43	0.244929	0.123782	1.97872	0.0478478	0.525593
Ripor2	ENSMUSG00000036006.21	1231.27	0.236154	0.119354	1.97861	0.04786	0.525593
Krt23	ENSMUSG00000006777.8	2.29304	-3.55922	1.79914	-1.97829	0.0478955	NA
Mrps21	ENSMUSG00000054312.7	544.55	0.306885	0.155129	1.97826	0.0478994	0.525593
Plpp4	ENSMUSG00000070366.6	316.823	0.305028	0.154193	1.97822	0.0479037	0.525593
Usp34	ENSMUSG00000056342.17	5768.65	-0.252713	0.127758	-1.97806	0.0479216	0.525593
Nav3	ENSMUSG00000020181.19	1012.55	-0.304742	0.154079	-1.97783	0.0479481	0.525593
Ap2s1	ENSMUSG00000008036.12	3617.44	0.235547	0.119102	1.9777	0.047963	0.525593
NaN	ENSMUSG00000121395.1	408.437	-0.276143	0.139629	-1.97769	0.0479634	0.525593
Gm10080	ENSMUSG00000060467.5	414.91	0.369177	0.186688	1.9775	0.0479849	0.525593
Gm29514	ENSMUSG00000099964.7	107.535	-0.455967	0.230581	-1.97747	0.047988	0.525593
Gm48062	ENSMUSG00000113852.2	70.6229	-0.58362	0.295171	-1.97723	0.0480161	0.525593
Cd52	ENSMUSG00000000682.8	36.2495	-0.77608	0.392591	-1.97681	0.0480626	0.525766
2210016L21Rik	ENSMUSG00000029559.16	4040.42	0.198966	0.100698	1.97586	0.0481702	0.526605
Gm44437	ENSMUSG00000108102.2	1.64235	4.18149	2.11641	1.97575	0.0481836	NA
Rpl18-ps2	ENSMUSG00000053173.13	119.114	0.50219	0.254291	1.97486	0.0482837	0.527197
Cul4b	ENSMUSG00000031095.16	1104.26	-0.251695	0.127451	-1.97484	0.048286	0.527197
Aldoa	ENSMUSG00000030695.17	40783.3	0.177483	0.0898961	1.97432	0.0483458	0.527513
Gm9801	ENSMUSG00000045813.9	127.594	-0.667072	0.337954	-1.97386	0.0483982	0.527723
Strip2	ENSMUSG00000039629.15	554.829	-0.276332	0.140014	-1.9736	0.0484268	0.527723
Rtcb	ENSMUSG00000001783.4	4613.68	0.188547	0.0955817	1.97263	0.0485381	0.527975
Mospd2	ENSMUSG00000061778.11	254.226	-0.367735	0.186427	-1.97254	0.0485477	0.527975
4632427E13Rik	ENSMUSG00000074024.7	86.7605	-0.616439	0.312556	-1.97225	0.0485808	0.527975
Chgb	ENSMUSG00000027350.9	11886.5	0.194943	0.0988565	1.97197	0.0486125	0.527975
Kctd2	ENSMUSG00000016940.19	1937.22	0.229931	0.116612	1.97176	0.0486376	0.527975
4933424G05Rik	ENSMUSG00000117450.2	3.66558	2.66064	1.34972	1.97125	0.0486955	NA
Gm16523	ENSMUSG00000082315.3	5.15375	2.08802	1.05932	1.97109	0.0487138	NA
Blmh	ENSMUSG00000020840.11	1930.67	0.199449	0.101191	1.97101	0.0487223	0.527975
Uqcc1	ENSMUSG00000005882.19	2468.19	0.204767	0.103903	1.97076	0.0487514	0.527975
E330037G11Rik	ENSMUSG00000107531.2	9.93281	-1.6531	0.83883	-1.97072	0.0487561	NA
Rnf208	ENSMUSG00000044628.6	3859.98	0.188927	0.0958701	1.97066	0.0487628	0.527975
Nap1l4	ENSMUSG00000059119.10	4715.14	0.189621	0.0962595	1.96989	0.048851	0.527975
Sfxn2	ENSMUSG00000025036.8	325.057	-0.34133	0.173279	-1.96983	0.0488578	0.527975
Fez2	ENSMUSG00000056121.17	1356.46	0.217918	0.110641	1.96959	0.0488852	0.527975
Hcn2	ENSMUSG00000020331.10	4454.57	0.184377	0.093628	1.96925	0.0489241	0.527975
Wnk4	ENSMUSG00000035112.18	107.511	-0.532894	0.270615	-1.9692	0.0489304	0.527975
Stx3	ENSMUSG00000041488.17	1278.75	-0.211078	0.107208	-1.96886	0.048969	0.527975
Aamp	ENSMUSG00000006299.14	5272.46	0.204158	0.1037	1.96873	0.0489837	0.527975
Gm28496	ENSMUSG00000101166.7	93.8218	-0.487935	0.247853	-1.96865	0.0489937	0.527975
Grhpr	ENSMUSG00000035637.15	1053.34	0.266829	0.135544	1.96857	0.049002	0.527975
Dnmt3a	ENSMUSG00000020661.16	3454.59	-0.217014	0.110242	-1.96852	0.0490086	0.527975
Morf4l1-ps1	ENSMUSG00000116875.2	29.0807	0.901959	0.458285	1.96812	0.0490543	0.527975
Plxna3	ENSMUSG00000031398.14	2498.05	-0.230806	0.11728	-1.968	0.049068	0.527975
Mzt2	ENSMUSG00000022671.14	462.922	0.292131	0.148462	1.96771	0.0491008	0.527996
Gm8129	ENSMUSG00000059159.7	113.642	0.448975	0.228204	1.96743	0.0491342	0.528021
Cartpt	ENSMUSG00000021647.8	4617.97	-0.252875	0.128548	-1.96716	0.049165	0.528021
Gm38248	ENSMUSG00000104164.2	14.6731	-1.31337	0.667673	-1.96708	0.0491738	NA
Wls	ENSMUSG00000028173.11	812.246	-0.246864	0.125564	-1.96603	0.0492949	0.528977
Gm9824	ENSMUSG00000095478.3	785.595	0.253624	0.129022	1.96575	0.0493273	0.528977
Abt1	ENSMUSG00000036376.4	464.887	0.260616	0.13259	1.96558	0.0493468	0.528977
Psmb7	ENSMUSG00000026750.7	2220.17	0.25391	0.129228	1.96483	0.0494341	0.528986
B3gat2	ENSMUSG00000026156.9	1169.64	0.260382	0.132523	1.96481	0.0494361	0.528986
Bop1	ENSMUSG00000022557.12	1136.16	0.210065	0.106924	1.96462	0.0494579	0.528986
A230083G16Rik	ENSMUSG00000055818.3	23.3527	-0.970242	0.493886	-1.96451	0.0494715	0.528986
Gm26440	ENSMUSG00000064525.3	1.50717	4.05388	2.06424	1.96386	0.0495461	NA
Phpt1	ENSMUSG00000036504.7	729.429	0.291069	0.148224	1.96372	0.0495631	0.529316
Gstm2	ENSMUSG00000040562.13	55.4079	-0.727068	0.370259	-1.96367	0.0495682	0.529316
Egr4	ENSMUSG00000071341.5	104.264	0.460934	0.234759	1.96344	0.0495953	0.529316
Gm42878	ENSMUSG00000105340.6	766.058	-0.223335	0.113876	-1.96122	0.0498538	0.530486
Ccer2	ENSMUSG00000096257.3	144.151	0.46892	0.239126	1.96098	0.0498817	0.530486
Gm8437	ENSMUSG00000118295.2	57.5303	-0.609679	0.310917	-1.96091	0.0498901	0.530486
Ppil1	ENSMUSG00000024007.16	472.868	0.286649	0.146215	1.96047	0.0499412	0.530486
Mbnl1	ENSMUSG00000027763.14	2331	-0.245371	0.12516	-1.96047	0.0499414	0.530486
Gm16098	ENSMUSG00000086754.3	33.2925	0.83449	0.42567	1.96042	0.0499472	0.530486
Kcnab3os	ENSMUSG00000086900.2	6.7946	1.84624	0.941816	1.9603	0.0499613	NA
Slf2	ENSMUSG00000036097.10	1788.08	-0.237094	0.120955	-1.96018	0.0499748	0.530486
Gm44200	ENSMUSG00000107937.2	19.7691	-1.16766	0.595731	-1.96005	0.0499902	NA
Crhr2	ENSMUSG00000003476.17	268.099	-0.327733	0.167216	-1.95993	0.0500037	0.530486
Mtif3	ENSMUSG00000016510.12	502.79	0.251055	0.128115	1.95961	0.050042	0.530486
Rtl9	ENSMUSG00000085584.5	262.597	-0.348995	0.178108	-1.95946	0.0500587	0.530486
Stub1	ENSMUSG00000039615.10	4527.39	0.231747	0.118279	1.95933	0.0500738	0.530486
Mtr	ENSMUSG00000021311.10	725.034	-0.277548	0.141668	-1.95915	0.0500953	0.530486
Ltv1	ENSMUSG00000019814.6	465.564	0.283634	0.144782	1.95904	0.0501085	0.530486
Zfp266	ENSMUSG00000060510.15	1048.78	-0.234953	0.119967	-1.95848	0.050174	0.530582
Bcl2l1	ENSMUSG00000007659.19	3391.83	0.213775	0.109156	1.95843	0.0501797	0.530582
Xiap	ENSMUSG00000025860.16	2256.88	-0.236515	0.12079	-1.95806	0.0502227	0.530708
Gm6129	ENSMUSG00000113843.2	1.53067	4.07295	2.08065	1.95754	0.0502838	NA
Dpy19l4	ENSMUSG00000045205.17	1412.77	-0.264278	0.135013	-1.95742	0.0502985	0.530803
Hsd17b10	ENSMUSG00000025260.11	786.024	0.263239	0.134497	1.95722	0.050322	0.530803
Cc2d2a	ENSMUSG00000039765.16	1080.89	-0.258255	0.131953	-1.95717	0.0503269	0.530803
E2f6	ENSMUSG00000057469.9	1449.59	0.202657	0.103559	1.95693	0.050356	0.530803
Hcfc1r1	ENSMUSG00000023904.11	2223.25	0.248718	0.127158	1.95598	0.0504679	0.531429
Fus	ENSMUSG00000030795.19	6663.42	-0.200689	0.102611	-1.95581	0.0504871	0.531429
Mrto4-ps2	ENSMUSG00000091105.2	5.75651	2.03271	1.03948	1.95552	0.0505221	NA
Sbsn	ENSMUSG00000046056.16	288.53	-0.330131	0.168846	-1.95522	0.0505569	0.531429
Col1a2	ENSMUSG00000029661.17	831.935	-0.359546	0.183895	-1.95517	0.0505631	0.531429
A830031A19Rik	ENSMUSG00000055010.2	2.26897	-3.54538	1.81341	-1.95509	0.0505719	NA
Ube2z	ENSMUSG00000014349.8	3245.72	0.17639	0.0902443	1.95459	0.0506319	0.531429
Mbtps2	ENSMUSG00000046873.19	552.563	-0.305892	0.156509	-1.95447	0.0506453	0.531429
Psen2	ENSMUSG00000010609.16	731.874	0.232366	0.118894	1.9544	0.0506535	0.531429
AW047730	ENSMUSG00000097428.2	810.584	0.272061	0.139235	1.95396	0.050706	0.531429
Myo1f	ENSMUSG00000024300.18	94.5698	0.545077	0.278969	1.9539	0.0507128	0.531429
Fbxl15	ENSMUSG00000025226.12	437.265	0.288757	0.147806	1.95362	0.0507462	0.531429
Rnd2	ENSMUSG00000001313.13	3800.13	0.22452	0.114931	1.95352	0.0507575	0.531429
Clta	ENSMUSG00000028478.19	5280.83	0.198723	0.101774	1.9526	0.0508672	0.531809
Rpl10a-ps1	ENSMUSG00000084416.4	1107.47	0.252594	0.129373	1.95245	0.0508843	0.531809
Cwc15	ENSMUSG00000004096.10	1771.84	0.245461	0.125733	1.95223	0.0509104	0.531809
Gm41584	ENSMUSG00000117048.2	13.7247	-1.18527	0.607185	-1.95207	0.05093	NA
Zbtb45	ENSMUSG00000049600.9	843.979	0.226954	0.116265	1.95204	0.0509339	0.531809
Efcab12	ENSMUSG00000030321.16	359.085	-0.298718	0.153051	-1.95175	0.0509673	0.531809
Chtf18	ENSMUSG00000019214.15	41.4036	0.711716	0.364675	1.95164	0.0509805	0.531809
Dpp4	ENSMUSG00000035000.9	58.2982	-0.858402	0.439908	-1.95132	0.0510189	0.531885
Gm15687	ENSMUSG00000086643.2	4.0827	-2.35892	1.20947	-1.95037	0.0511315	NA
Frg1	ENSMUSG00000031590.9	617.056	0.269189	0.138087	1.94941	0.0512459	0.532601
Trappc4	ENSMUSG00000032112.11	1624.17	0.228129	0.117035	1.94925	0.0512659	0.532601
Gm10493	ENSMUSG00000073367.6	11.1907	-1.33535	0.685195	-1.94886	0.0513126	NA
Cyp51	ENSMUSG00000001467.6	2433.02	0.19786	0.101531	1.94878	0.0513223	0.532601
Gm6440	ENSMUSG00000116694.2	317.557	0.34836	0.178799	1.94833	0.0513751	0.532601
Lrrc8b	ENSMUSG00000070639.6	1183.6	-0.231305	0.118762	-1.94763	0.0514595	0.532601
Kirrel3	ENSMUSG00000032036.16	1353.31	0.222754	0.114375	1.94757	0.051466	0.532601
Snrnp25	ENSMUSG00000040767.12	289.951	0.310537	0.159482	1.94716	0.0515153	0.532601
Nat14	ENSMUSG00000035285.7	1765.59	0.218671	0.112304	1.94714	0.0515175	0.532601
Cfap36	ENSMUSG00000020462.15	2796.33	0.215852	0.110864	1.94699	0.051536	0.532601
Inafm1	ENSMUSG00000091811.3	1514.37	0.225145	0.11565	1.94678	0.0515614	0.532601
Atp5f1a	ENSMUSG00000025428.16	23676.7	0.166657	0.0856138	1.94662	0.0515808	0.532601
Kctd5	ENSMUSG00000016946.7	894.115	0.234474	0.120459	1.9465	0.0515942	0.532601
Vps37b	ENSMUSG00000066278.7	434.501	0.263398	0.135322	1.94645	0.0516004	0.532601
Rora	ENSMUSG00000032238.18	1209.14	-0.296161	0.152175	-1.94618	0.0516331	0.532601
Foxp1	ENSMUSG00000030067.18	816.465	-0.220866	0.11352	-1.94561	0.0517014	0.532601
Pdlim4	ENSMUSG00000020388.13	367.168	0.275622	0.141696	1.94516	0.0517562	0.532601
Cep70	ENSMUSG00000056267.15	643.972	-0.239608	0.123183	-1.94514	0.0517585	0.532601
Gm24966	ENSMUSG00000064377.3	23.3668	-0.979402	0.503621	-1.94472	0.0518089	0.532601
Immt	ENSMUSG00000052337.16	4680.19	0.17698	0.0910084	1.94466	0.0518159	0.532601
Gm19426	ENSMUSG00000097187.2	28.6144	0.927134	0.476882	1.94416	0.0518763	0.532601
Wdfy1	ENSMUSG00000073643.12	660.499	-0.250486	0.128848	-1.94404	0.0518905	0.532601
Baalc	ENSMUSG00000022296.11	4824.1	0.167681	0.086269	1.9437	0.0519315	0.532601
Ifitm1	ENSMUSG00000025491.15	53.0047	-0.717416	0.369131	-1.94353	0.0519522	0.532601
Gm10190	ENSMUSG00000066938.3	10.7561	1.49731	0.770537	1.9432	0.0519919	NA
Pex10	ENSMUSG00000029047.14	344.745	0.285174	0.146755	1.94319	0.0519928	0.532601
Tpst2	ENSMUSG00000029344.16	496.896	0.255783	0.131635	1.94312	0.0520011	0.532601
Taf1d	ENSMUSG00000031939.17	445.297	-0.299774	0.154292	-1.9429	0.0520288	0.532601
Zfp770	ENSMUSG00000040321.4	523.703	-0.277396	0.142777	-1.94286	0.052033	0.532601
Trf	ENSMUSG00000032554.16	10589.2	0.294862	0.151769	1.94283	0.052037	0.532601
Adamts1	ENSMUSG00000022893.15	345.088	-0.378263	0.1947	-1.9428	0.0520408	0.532601
Csnk1g2	ENSMUSG00000003345.17	4341.76	0.181297	0.0933204	1.94274	0.0520473	0.532601
Mfge8	ENSMUSG00000030605.16	3032.76	0.200471	0.103198	1.94258	0.0520673	0.532601
Ctsd	ENSMUSG00000007891.17	10256.9	0.174178	0.0896702	1.94243	0.052085	0.532601
Rpph1	ENSMUSG00000092837.3	8.33968	1.54401	0.794956	1.94225	0.0521064	NA
Dbnl	ENSMUSG00000020476.15	2920.15	0.188695	0.0971681	1.94194	0.0521441	0.532887
Get3	ENSMUSG00000052456.10	2284.58	0.208388	0.107369	1.94087	0.0522742	0.533877
Gm44524	ENSMUSG00000107892.2	2.28111	-3.5524	1.83047	-1.9407	0.0522948	NA
Gm4366	ENSMUSG00000107383.2	1911.68	0.211282	0.108873	1.94063	0.0523035	0.533877
Arnt	ENSMUSG00000015522.19	1535.7	-0.229628	0.118357	-1.94014	0.0523628	0.533954
Uqcr11	ENSMUSG00000020163.13	1131.91	0.245428	0.126512	1.93995	0.0523854	0.533954
Rp9	ENSMUSG00000032239.11	1105.98	0.232217	0.119712	1.93979	0.0524048	0.533954
Gm33148	ENSMUSG00000110125.2	13.6708	-1.25945	0.649399	-1.9394	0.0524523	NA
Psmd7	ENSMUSG00000039067.6	3194.63	0.230297	0.118762	1.93915	0.0524827	0.534118
Rpl9-ps7	ENSMUSG00000047965.10	614.587	0.265863	0.137103	1.93915	0.0524834	0.534118
Tmem47	ENSMUSG00000025666.17	4557.41	-0.302476	0.156028	-1.9386	0.0525497	0.534474
Gm13731	ENSMUSG00000081907.2	8.08258	-1.59487	0.823015	-1.93783	0.0526435	NA
Gnb5	ENSMUSG00000032192.10	3052.59	0.1769	0.0912959	1.93766	0.0526646	0.535216
Fam228a	ENSMUSG00000079177.5	111.693	-0.49951	0.257828	-1.93738	0.0526988	0.535216
Cmc2	ENSMUSG00000014633.16	283.475	0.324079	0.16729	1.93724	0.0527166	0.535216
Gm6104	ENSMUSG00000062588.5	58.092	0.5913	0.305371	1.93634	0.0528264	0.535554
Ndufa12-ps	ENSMUSG00000080893.2	1034.9	0.282689	0.145999	1.93624	0.0528385	0.535554
Tatdn3	ENSMUSG00000026632.18	634.294	-0.24464	0.126357	-1.93609	0.0528565	0.535554
Phc2	ENSMUSG00000028796.18	2781.15	0.180192	0.093088	1.93572	0.0529024	0.535554
Gm45540	ENSMUSG00000110397.3	5.71611	-1.95185	1.00835	-1.93569	0.0529061	NA
Cytl1	ENSMUSG00000062329.5	24.3814	-0.893144	0.461411	-1.93568	0.0529066	0.535554
Gm4950	ENSMUSG00000069379.4	86.3626	0.547219	0.282835	1.93476	0.0530192	0.536376
Apbb1	ENSMUSG00000037032.17	9518.28	0.17228	0.0890632	1.93436	0.0530693	0.536565
Rab3a	ENSMUSG00000031840.15	17803.1	0.189492	0.0979921	1.93375	0.0531437	0.536901
Ap1s1	ENSMUSG00000004849.15	3464.86	0.203994	0.105509	1.93342	0.0531839	0.536901
Gm45743	ENSMUSG00000110540.2	93.5932	-0.591894	0.306184	-1.93313	0.0532201	0.536901
Fdps	ENSMUSG00000059743.13	797.839	0.22896	0.118444	1.93307	0.0532282	0.536901
Atp2a3	ENSMUSG00000020788.16	243.817	-0.358902	0.185705	-1.93264	0.0532802	0.537109
Gm38387	ENSMUSG00000102374.2	17.5675	-1.05253	0.544685	-1.93237	0.0533142	NA
Selenok-ps5	ENSMUSG00000113504.2	64.725	0.547428	0.283305	1.93229	0.0533237	0.53723
Wfdc2	ENSMUSG00000017723.12	10.3304	-1.6734	0.866364	-1.93152	0.0534186	NA
Gm13785	ENSMUSG00000081730.2	1.54311	4.0832	2.11455	1.931	0.0534829	NA
Ubr3	ENSMUSG00000044308.18	4247.15	-0.235517	0.122006	-1.93037	0.0535604	0.538509
Ankrd10	ENSMUSG00000031508.15	2304.16	-0.195022	0.101035	-1.93024	0.0535768	0.538509
Ddx17	ENSMUSG00000055065.8	14223.4	-0.199918	0.103584	-1.93001	0.0536055	0.538509
Smim11	ENSMUSG00000051989.12	353.003	0.33303	0.17257	1.92982	0.0536286	0.538509
Dnal4	ENSMUSG00000022420.17	938.936	0.216974	0.112432	1.92982	0.0536292	0.538509
Cep44	ENSMUSG00000038215.16	273.232	-0.328979	0.170479	-1.92973	0.0536398	0.538509
Ino80b	ENSMUSG00000030034.13	555.819	0.246836	0.127941	1.92929	0.0536947	0.538686
Tulp2	ENSMUSG00000023467.19	4.12458	2.42166	1.25526	1.9292	0.0537058	NA
Mcat	ENSMUSG00000048755.10	535.302	0.264286	0.137001	1.92908	0.0537204	0.538686
Ascl2	ENSMUSG00000009248.7	10.6342	1.37503	0.712904	1.92878	0.0537586	NA
Gm47961	ENSMUSG00000112887.2	3.90933	-2.73389	1.41759	-1.92855	0.0537867	NA
Kdm5a	ENSMUSG00000030180.16	1573.65	-0.206154	0.106919	-1.92813	0.0538389	0.539346
Gm5380	ENSMUSG00000081255.2	23.4656	0.892754	0.463056	1.92796	0.0538599	0.539346
Efhd1	ENSMUSG00000026255.16	893.484	0.263505	0.136687	1.92779	0.0538809	0.539346
Aip	ENSMUSG00000024847.16	2519.53	0.219539	0.113902	1.92744	0.0539252	0.539401
Gm48992	ENSMUSG00000115650.2	13.9368	-1.22403	0.635129	-1.92721	0.0539529	NA
Gm12359	ENSMUSG00000075576.13	18.012	1.07377	0.557172	1.92717	0.0539585	NA
Ptprc	ENSMUSG00000026395.17	108.421	-0.454912	0.236077	-1.92696	0.0539846	0.539401
Cep72	ENSMUSG00000021572.10	81.2589	-0.518856	0.269302	-1.92667	0.0540208	0.539401
Abca5	ENSMUSG00000018800.15	1431.74	-0.282256	0.146515	-1.92647	0.0540455	0.539401
Sult4a1	ENSMUSG00000018865.10	10745.1	0.163891	0.0850945	1.92599	0.0541055	0.539401
Efcab5	ENSMUSG00000050944.15	104.851	-0.469195	0.243634	-1.92582	0.0541268	0.539401
Gm14322	ENSMUSG00000078864.11	23.8791	-0.949831	0.493219	-1.92578	0.0541317	0.539401
1700063D05Rik	ENSMUSG00000100837.9	84.3318	0.629418	0.326906	1.92538	0.0541816	0.539401
Usp45	ENSMUSG00000040455.18	1186.51	-0.245742	0.127657	-1.92502	0.0542269	0.539401
Pmvk	ENSMUSG00000027952.17	1448.17	0.221101	0.114857	1.92501	0.0542277	0.539401
Gtf2a1	ENSMUSG00000020962.15	861.319	-0.242158	0.125819	-1.92465	0.0542727	0.539401
Cryaa	ENSMUSG00000024041.11	3.01973	-2.98922	1.55315	-1.92462	0.0542771	NA
Gm6457	ENSMUSG00000053740.9	213.814	0.349523	0.181607	1.92461	0.0542779	0.539401
Atxn2l	ENSMUSG00000032637.16	6726.33	-0.205272	0.106674	-1.92429	0.0543183	0.539401
Cfap20dc	ENSMUSG00000021747.13	283.993	0.322608	0.167658	1.92421	0.0543284	0.539401
Myo5c	ENSMUSG00000033590.9	18.9668	-1.03905	0.540195	-1.92346	0.0544219	NA
Gm57119	ENSMUSG00000119941.1	5.54332	-2.15304	1.11943	-1.92333	0.0544381	NA
Lap3	ENSMUSG00000039682.13	1603.73	0.203643	0.105922	1.92258	0.0545334	0.540617
Mrpl15	ENSMUSG00000033845.14	804.729	0.229296	0.119279	1.92235	0.0545619	0.540617
Gm16572	ENSMUSG00000090244.2	6.05563	2.13386	1.11011	1.92221	0.0545796	NA
Cast	ENSMUSG00000021585.11	439.082	-0.300218	0.156186	-1.92218	0.0545825	0.540617
Allc	ENSMUSG00000020636.15	4.59373	-2.17674	1.13253	-1.92202	0.0546038	NA
Haglr	ENSMUSG00000075277.6	12.7002	1.22662	0.638238	1.92188	0.0546211	NA
Rgs19	ENSMUSG00000002458.14	688.413	0.228031	0.118658	1.92174	0.0546383	0.540617
Ghr	ENSMUSG00000055737.13	748.961	-0.270843	0.140941	-1.92167	0.0546475	0.540617
Tpi1	ENSMUSG00000023456.17	12076.7	0.178074	0.0926805	1.92138	0.0546842	0.540617
Ciao2a	ENSMUSG00000032381.6	447.726	0.286668	0.149219	1.92113	0.0547158	0.540617
Gm29666	ENSMUSG00000100967.2	171.446	-0.39831	0.207353	-1.92092	0.0547413	0.540617
Exoc5	ENSMUSG00000061244.15	1193.39	-0.232515	0.121058	-1.92068	0.0547722	0.540617
Ormdl3	ENSMUSG00000038150.8	2092.25	0.188845	0.0983399	1.92033	0.0548165	0.540617
Rpl37rt	ENSMUSG00000072692.8	1877.18	0.256058	0.133349	1.92021	0.0548316	0.540617
Fxyd7	ENSMUSG00000036578.8	1539.98	0.215115	0.112041	1.91997	0.0548611	0.540617
Odf2	ENSMUSG00000026790.20	3177.59	-0.20238	0.105408	-1.91997	0.0548622	0.540617
Bhlha15	ENSMUSG00000052271.8	14.0244	1.18437	0.617015	1.91952	0.0549187	NA
Mrpl14	ENSMUSG00000023939.8	510.627	0.296419	0.154444	1.91926	0.0549509	0.54118
5033421B08Rik	ENSMUSG00000112276.2	5.97195	-2.04867	1.06756	-1.91903	0.0549802	NA
Gm5781	ENSMUSG00000111966.2	43.5208	0.715013	0.372607	1.91895	0.0549908	0.541261
Gm21814	ENSMUSG00000096299.5	17.7881	-1.10837	0.57764	-1.91879	0.0550106	NA
Supt3	ENSMUSG00000038954.15	523.757	0.262113	0.136637	1.91831	0.055072	0.541748
Mier1	ENSMUSG00000028522.17	879.939	-0.24876	0.129713	-1.91777	0.0551406	0.542111
Bmpr2	ENSMUSG00000067336.7	3379.82	-0.286452	0.149396	-1.91739	0.0551881	0.542265
Gm15689	ENSMUSG00000089924.2	5.78383	-1.97156	1.0287	-1.91657	0.0552932	NA
Ppp1r14b	ENSMUSG00000056612.8	176.793	0.387606	0.20231	1.9159	0.0553774	0.543813
Gm8518	ENSMUSG00000115312.2	212.781	0.373403	0.195045	1.91444	0.0555637	0.544997
Egln3	ENSMUSG00000035105.6	201.635	-0.383262	0.200197	-1.91443	0.0555656	0.544997
Rps10-ps1	ENSMUSG00000060438.6	489.377	0.296883	0.155094	1.91421	0.0555937	0.544997
Rnf7	ENSMUSG00000051234.7	1089.56	0.259635	0.135686	1.91349	0.0556852	0.545571
Dzank1	ENSMUSG00000037259.16	15350.7	-0.250031	0.130684	-1.91325	0.0557161	0.545571
Slc25a11	ENSMUSG00000014606.15	3544.69	0.196521	0.102743	1.91275	0.0557806	0.545858
Smim1	ENSMUSG00000078350.12	912.798	0.209497	0.10954	1.91252	0.0558097	0.545858
Gm28154	ENSMUSG00000100053.2	12.227	-1.39859	0.731305	-1.91246	0.0558172	NA
Ncald	ENSMUSG00000051359.16	12875.2	0.159622	0.0834723	1.91227	0.0558412	0.545858
Irag1	ENSMUSG00000005611.16	70.145	-0.544041	0.284538	-1.91202	0.0558743	0.545868
Ccnb1ip1	ENSMUSG00000071470.5	8.6679	1.47467	0.771544	1.91132	0.0559632	NA
Npas2	ENSMUSG00000026077.16	425.934	0.292018	0.152839	1.91063	0.0560519	0.546357
Med22	ENSMUSG00000015776.13	1020.82	0.206747	0.108216	1.9105	0.0560693	0.546357
Emp2	ENSMUSG00000022505.10	791.322	0.219901	0.115102	1.91048	0.0560709	0.546357
Vps13a	ENSMUSG00000046230.12	1430.01	-0.275491	0.144202	-1.91045	0.0560755	0.546357
Gemin7	ENSMUSG00000044709.7	644.32	0.251866	0.131841	1.91038	0.0560841	0.546357
7330423F06Rik	ENSMUSG00000105870.2	2.14423	-3.46013	1.81143	-1.91016	0.0561126	NA
Gm57432	ENSMUSG00000120098.1	2.16277	-3.47048	1.81711	-1.90989	0.0561471	NA
Gm6150	ENSMUSG00000111901.2	2.16277	-3.47048	1.81711	-1.90989	0.0561471	NA
Gm31616	ENSMUSG00000119997.1	10.3551	-1.4204	0.743765	-1.90974	0.056167	NA
Adissp	ENSMUSG00000027327.17	2483.59	0.211194	0.110593	1.90964	0.0561789	0.546968
Traj37	ENSMUSG00000076893.2	1.51182	-4.02848	2.10984	-1.90937	0.0562142	NA
Gm14537	ENSMUSG00000082855.2	1.51182	-4.02848	2.10984	-1.90937	0.0562142	NA
Pde3a	ENSMUSG00000041741.11	141.698	-0.454459	0.238045	-1.90913	0.056245	0.547187
AI854703	ENSMUSG00000053297.15	1122.65	0.218801	0.114625	1.90884	0.0562831	0.547187
B2m	ENSMUSG00000060802.9	2607.68	-0.238756	0.125087	-1.90873	0.0562974	0.547187
Resp18	ENSMUSG00000033061.16	13962.4	0.206639	0.108297	1.90808	0.0563811	0.547453
Camp	ENSMUSG00000038357.11	4.7723	-2.24647	1.17751	-1.90781	0.0564154	NA
Pam16l	ENSMUSG00000045886.8	395.138	0.304266	0.159494	1.9077	0.0564295	0.547453
Rnf113a2	ENSMUSG00000098134.2	413.488	0.306926	0.160899	1.90757	0.0564467	0.547453
Ppfibp2	ENSMUSG00000036528.17	526.809	-0.25834	0.135432	-1.90752	0.056453	0.547453
Ube2f	ENSMUSG00000034343.15	1001.91	0.211895	0.111112	1.90704	0.0565152	0.547514
C1qc	ENSMUSG00000036896.6	1255.66	0.213925	0.11218	1.90698	0.0565234	0.547514
Clec18a	ENSMUSG00000033633.16	21.3063	0.958045	0.502415	1.90688	0.056536	NA
Prdx5	ENSMUSG00000024953.18	4449.12	0.210511	0.110419	1.90647	0.0565894	0.547843
Gadd45gip1	ENSMUSG00000033751.6	1178.25	0.209891	0.110111	1.90617	0.0566284	0.54791
[truncated: 54,885 more rows]

## Sheet: hippocampus_HFD_vs_Normal_24wk
GeneName	ENSG	baseMean	log2FoldChange Normal/HFD	lfcSE	stat	pvalue	padj
Col9a3	ENSMUSG00000027570.16	986.06	1.64366	0.282764	5.81285	6.14194e-09	0.000152486
Folr1	ENSMUSG00000001827.13	375.582	2.66905	0.487483	5.47517	4.37101e-08	0.000542595
Tns4	ENSMUSG00000017607.10	32.9327	4.30772	0.815989	5.27914	1.2979e-07	0.0010741
Gpx8	ENSMUSG00000021760.6	171.063	1.42417	0.292555	4.86806	1.12701e-06	0.0069951
Gm15169	ENSMUSG00000086188.2	14.3814	-3.83402	0.814033	-4.70991	2.47827e-06	0.0123056
Col8a2	ENSMUSG00000056174.9	372.086	1.88903	0.407557	4.63501	3.56917e-06	0.0135992
Lbp	ENSMUSG00000016024.10	472.16	1.4738	0.322245	4.57355	4.79533e-06	0.0135992
Drc7	ENSMUSG00000031786.8	464.115	1.58589	0.347036	4.56981	4.88156e-06	0.0135992
Dnai3	ENSMUSG00000043020.14	95.5602	1.50745	0.33112	4.55257	5.29942e-06	0.0135992
Vwa5b1	ENSMUSG00000028753.13	223.199	1.11497	0.245285	4.54561	5.47759e-06	0.0135992
Zfp185	ENSMUSG00000031351.16	190.589	1.38579	0.307723	4.50336	6.68874e-06	0.0150965
Igfbp2	ENSMUSG00000039323.19	1540.63	1.41206	0.317322	4.44994	8.58958e-06	0.0171264
Calml4	ENSMUSG00000032246.15	190.864	1.58615	0.358207	4.42801	9.51044e-06	0.0171264
Gm26684	ENSMUSG00000097286.4	66.3087	2.04465	0.462525	4.42063	9.84132e-06	0.0171264
Slc4a2	ENSMUSG00000028962.15	1716.71	1.02817	0.233156	4.40978	1.03474e-05	0.0171264
Itpripl1	ENSMUSG00000074825.5	105.87	1.72469	0.392727	4.39159	1.12524e-05	0.0174602
Sema3b	ENSMUSG00000057969.16	247.938	1.77774	0.409159	4.34487	1.39359e-05	0.0203521
Cdkn1c	ENSMUSG00000037664.14	323.092	1.57021	0.364118	4.31237	1.61514e-05	0.0222773
Igfn1	ENSMUSG00000051985.13	116.02	1.68165	0.392124	4.28857	1.79828e-05	0.0234978
Pcolce	ENSMUSG00000029718.15	367.004	1.75891	0.419645	4.19141	2.77223e-05	0.0334144
Slco1c1	ENSMUSG00000030235.18	1685.88	0.787768	0.188145	4.18702	2.82637e-05	0.0334144
Ace	ENSMUSG00000020681.15	1730.5	1.83108	0.440273	4.15896	3.19694e-05	0.0360775
Ceacam16	ENSMUSG00000014686.9	15.5498	5.5065	1.33144	4.13575	3.53797e-05	0.0368156
Wfikkn2	ENSMUSG00000044177.5	134.844	2.07295	0.501392	4.13439	3.55892e-05	0.0368156
Tspo	ENSMUSG00000041736.8	121.06	1.19667	0.290455	4.11999	3.78881e-05	0.0376259
Wfdc2	ENSMUSG00000017723.12	77.5816	2.5506	0.620941	4.10763	3.99735e-05	0.0381701
Elovl7	ENSMUSG00000021696.10	562.68	1.13228	0.276242	4.09886	4.15184e-05	0.038177
Avp	ENSMUSG00000037727.7	32.5908	2.18526	0.534765	4.08639	4.38132e-05	0.0388482
Fzd4	ENSMUSG00000049791.5	463.84	1.0641	0.261109	4.07532	4.59518e-05	0.0393395
Krt18	ENSMUSG00000023043.8	146.555	1.70962	0.420816	4.06264	4.85212e-05	0.0395052
Pcolce2	ENSMUSG00000015354.9	296.346	0.981741	0.24188	4.05879	4.93278e-05	0.0395052
Rd3	ENSMUSG00000049353.18	51.462	1.47709	0.36537	4.04273	5.28332e-05	0.0409903
Tlx2	ENSMUSG00000068327.6	6.25271	6.04352	1.50016	4.02858	5.61142e-05	0.0417173
Gm49394	ENSMUSG00000115302.2	1582.59	1.59824	0.397142	4.02436	5.71309e-05	0.0417173
Cgnl1	ENSMUSG00000032232.15	848.758	1.41103	0.351858	4.01023	6.06597e-05	0.0430285
Prr32	ENSMUSG00000037086.4	122.464	2.21133	0.553757	3.99333	6.51512e-05	0.0449308
Tuba1c	ENSMUSG00000043091.10	39.6126	2.40542	0.605703	3.97128	7.14869e-05	0.0474423
Ctnnal1	ENSMUSG00000038816.15	648.9	0.758552	0.191189	3.96755	7.26148e-05	0.0474423
A2m	ENSMUSG00000030111.10	286.582	1.22743	0.310527	3.95274	7.72615e-05	0.047893
2900040C04Rik	ENSMUSG00000115625.2	175.519	1.99	0.503452	3.95271	7.72698e-05	0.047893
Igf2	ENSMUSG00000048583.17	1682.49	1.57843	0.399893	3.94714	7.90918e-05	0.047893
Scube3	ENSMUSG00000038677.15	199.454	1.67836	0.426313	3.93693	8.25299e-05	0.048785
Hoatz	ENSMUSG00000032057.10	26.2627	1.9554	0.503423	3.8842	0.000102666	0.0592763
Tjp3	ENSMUSG00000034917.9	100.644	1.17627	0.303436	3.87649	0.000105975	0.0596174
Otx2	ENSMUSG00000021848.17	332.864	1.85921	0.4802	3.87174	0.000108059	0.0596174
Atp2c2	ENSMUSG00000034112.10	65.538	-1.4044	0.364617	-3.85171	0.000117297	0.0633072
Pla2g5	ENSMUSG00000041193.16	100.757	1.48895	0.387885	3.83862	0.000123726	0.0635381
Msx1	ENSMUSG00000048450.11	377.765	1.23632	0.322138	3.83786	0.00012411	0.0635381
Smim22	ENSMUSG00000096215.9	12.1601	2.7825	0.725494	3.83532	0.000125403	0.0635381
Bmp6	ENSMUSG00000039004.7	359.285	0.988975	0.259146	3.81628	0.000135476	0.0672695
Tent5c	ENSMUSG00000044468.15	149.357	0.889788	0.233764	3.80636	0.000141029	0.0686532
St6galnac2	ENSMUSG00000057286.7	160.654	1.20081	0.316196	3.79766	0.000146067	0.0697383
Sult1c2	ENSMUSG00000023122.7	36.4633	2.56087	0.677712	3.77871	0.000157645	0.0730316
Lmx1a	ENSMUSG00000026686.15	47.1673	2.2783	0.603233	3.77681	0.000158848	0.0730316
Or51a8	ENSMUSG00000073964.4	7.12256	5.23317	1.40102	3.73526	0.000187525	0.0846486
Emb	ENSMUSG00000021728.9	1028.76	0.783858	0.210707	3.72013	0.000199119	0.0882773
Rdh5	ENSMUSG00000025350.16	586.134	0.907184	0.244414	3.71167	0.0002059	0.0896822
Thbs1	ENSMUSG00000040152.9	102.573	1.22144	0.331484	3.68477	0.000228911	0.0979856
Rbbp8	ENSMUSG00000041238.17	99.4086	0.962723	0.261889	3.67607	0.000236858	0.0996691
Gm44250	ENSMUSG00000107881.2	225.32	1.7197	0.468382	3.67157	0.000241066	0.099749
Car14	ENSMUSG00000038526.15	467.66	0.801746	0.222792	3.59863	0.000319903	0.130061
Mycbpap	ENSMUSG00000039110.16	141.496	0.843019	0.234519	3.59467	0.0003248	0.130061
Cox8b	ENSMUSG00000025488.10	62.2631	2.12922	0.593828	3.58559	0.000336322	0.132537
Cab39l	ENSMUSG00000021981.11	1394.99	0.868488	0.24489	3.54643	0.000390482	0.151476
Cltrn	ENSMUSG00000015401.13	14.3267	3.17371	0.898617	3.53177	0.000412789	0.157666
Baiap2l1	ENSMUSG00000038859.8	100.067	1.6519	0.470102	3.51392	0.000441541	0.166093
Rbm47	ENSMUSG00000070780.12	151.544	1.90346	0.543149	3.50448	0.000457498	0.169527
Sowahc	ENSMUSG00000098188.2	477.133	0.943332	0.270938	3.48172	0.000498197	0.181893
Tcn2	ENSMUSG00000020432.13	906.099	0.727091	0.209323	3.47354	0.000513648	0.183233
Cdr2	ENSMUSG00000030878.12	456.732	0.801486	0.230844	3.47198	0.000516626	0.183233
Krt8	ENSMUSG00000049382.11	37.5928	1.61708	0.466887	3.46354	0.000533115	0.186418
Lgals3bp	ENSMUSG00000033880.12	712.166	0.752969	0.218049	3.45322	0.000553945	0.190964
Sh3rf2	ENSMUSG00000057719.12	14.8676	2.57211	0.746935	3.44356	0.000574111	0.190964
Slc31a1	ENSMUSG00000066150.13	868.021	0.939633	0.272897	3.44318	0.000574924	0.190964
C1qtnf5	ENSMUSG00000079592.10	297.545	1.17318	0.341004	3.44036	0.000580948	0.190964
Fam167a	ENSMUSG00000035095.12	128.099	0.804065	0.234063	3.43525	0.000592001	0.190964
Sema3f	ENSMUSG00000034684.13	175.063	0.897818	0.26148	3.4336	0.000595632	0.190964
Mmp2	ENSMUSG00000031740.9	84.94	1.18082	0.344098	3.43163	0.00059996	0.190964
Tmem102	ENSMUSG00000089876.4	10.4154	3.74763	1.09637	3.41822	0.00063031	0.194247
Slc5a7	ENSMUSG00000023945.8	62.5515	2.57261	0.752872	3.41707	0.000632999	0.194247
Sgms2	ENSMUSG00000050931.8	192.493	1.48313	0.434076	3.41675	0.000633746	0.194247
Slc24a5	ENSMUSG00000035183.15	65.1807	2.24296	0.658067	3.40841	0.000653421	0.197835
Gm534	ENSMUSG00000115398.3	21.1066	2.40178	0.707263	3.39587	0.0006841	0.204628
Glb1l2	ENSMUSG00000036395.16	45.4751	1.35787	0.400265	3.39243	0.000692752	0.204749
Gm29538	ENSMUSG00000099553.3	9.44964	2.80499	0.829464	3.3817	0.000720398	0.210416
Slc37a2	ENSMUSG00000032122.16	215.038	1.3598	0.406102	3.34841	0.000812758	0.234141
Serpina3g	ENSMUSG00000041481.18	15.2855	-2.12996	0.63661	-3.34579	0.00082049	0.234141
Lrrc71	ENSMUSG00000023084.12	42.7279	1.24984	0.375675	3.32693	0.000878084	0.245805
Gm28729	ENSMUSG00000099564.3	46.6779	1.22828	0.369303	3.32595	0.000881165	0.245805
Tmem182	ENSMUSG00000079588.4	6.22161	5.03637	1.52492	3.3027	0.000957571	0.260848
Vat1l	ENSMUSG00000046844.7	1549.39	0.945732	0.286427	3.30183	0.000960572	0.260848
Mdfic	ENSMUSG00000041390.19	156.829	1.51039	0.457684	3.30007	0.000966611	0.260848
Serpinb1b	ENSMUSG00000051029.9	48.356	1.31209	0.398403	3.29338	0.000989908	0.264263
Cd74	ENSMUSG00000024610.16	157.026	1.12115	0.341919	3.27899	0.00104181	0.27516
Krt5	ENSMUSG00000061527.8	21.248	-1.93674	0.592049	-3.27124	0.00107076	0.278414
Lhb	ENSMUSG00000118462.2	51.639	1.39127	0.425502	3.26971	0.00107656	0.278414
Cd59a	ENSMUSG00000032679.13	191.473	1.21672	0.374114	3.25227	0.00114485	0.293024
Vcam1	ENSMUSG00000027962.15	827.934	0.640374	0.197827	3.23705	0.00120773	0.303228
Epn3	ENSMUSG00000010080.16	253.16	1.3568	0.419189	3.23671	0.00120915	0.303228
Col1a2	ENSMUSG00000029661.17	358.206	0.956697	0.296411	3.2276	0.00124834	0.309924
Tspan10	ENSMUSG00000039691.11	3.47239	5.1977	1.61506	3.21827	0.00128964	0.315972
Defb11	ENSMUSG00000045337.5	16.5995	3.15867	0.982056	3.21639	0.00129815	0.315972
Slc28a3	ENSMUSG00000021553.15	22.6884	2.02569	0.633364	3.19831	0.00138236	0.333154
D130009I18Rik	ENSMUSG00000115432.2	6.52234	6.10443	1.91151	3.19351	0.00140553	0.333154
Nt5dc1	ENSMUSG00000039480.15	74.2426	1.18213	0.370248	3.1928	0.001409	0.333154
Antxr1	ENSMUSG00000033420.13	586.303	0.569526	0.178964	3.18236	0.00146081	0.342146
Cldn1	ENSMUSG00000022512.4	183.509	1.66364	0.525055	3.16851	0.00153224	0.355524
Ttc21a	ENSMUSG00000032514.12	179.408	0.79825	0.252212	3.16499	0.00155088	0.356515
Slc16a4	ENSMUSG00000027896.16	60.499	1.24929	0.395686	3.15728	0.00159248	0.359674
Tcaf2	ENSMUSG00000029851.6	25.6486	1.58767	0.502891	3.15708	0.00159359	0.359674
Dab2	ENSMUSG00000022150.17	407.312	1.07391	0.341391	3.14569	0.00165695	0.370604
Crhr2	ENSMUSG00000003476.17	139.203	0.791841	0.252393	3.13734	0.00170489	0.376954
Nid2	ENSMUSG00000021806.5	213.222	1.16951	0.372993	3.13548	0.0017157	0.376954
Large2	ENSMUSG00000040434.17	36.6576	1.36279	0.436575	3.12154	0.00179907	0.391804
Lrrc23	ENSMUSG00000030125.12	193.481	0.692837	0.222568	3.11293	0.00185242	0.398283
Ppp1r3b	ENSMUSG00000046794.10	70.8185	1.44573	0.464671	3.1113	0.00186266	0.398283
Dbp	ENSMUSG00000059824.13	1458.18	-0.777155	0.250087	-3.10754	0.0018865	0.398283
Igbp1b	ENSMUSG00000046717.6	14.326	-2.00683	0.646155	-3.10579	0.00189769	0.398283
Ecrg4	ENSMUSG00000026051.9	643.928	2.52699	0.814198	3.10365	0.00191147	0.398283
Mlf1	ENSMUSG00000048416.16	74.4081	0.850484	0.274283	3.10076	0.00193026	0.398283
Pdzk1ip1	ENSMUSG00000028716.16	6.83289	3.17961	1.02598	3.0991	0.00194112	0.398283
Trpv4	ENSMUSG00000014158.13	318.594	2.36788	0.76608	3.0909	0.00199553	0.406091
Gm16201	ENSMUSG00000086742.10	44.9157	1.22505	0.397495	3.08193	0.00205665	0.415126
Prom2	ENSMUSG00000027376.16	18.7622	1.86718	0.606903	3.07658	0.00209392	0.41924
Cspg4b	ENSMUSG00000021763.18	134.446	1.22086	0.397243	3.07333	0.00211684	0.420439
Zap70	ENSMUSG00000026117.11	194.015	-0.694489	0.226965	-3.05989	0.00221416	0.436277
Lratd2	ENSMUSG00000072568.5	746.476	0.678313	0.223412	3.03616	0.00239615	0.468409
Slc12a4	ENSMUSG00000017765.18	806.016	0.579458	0.191001	3.0338	0.00241497	0.468409
Ppp1r1b	ENSMUSG00000061718.13	2304.97	0.647228	0.21401	3.0243	0.00249213	0.479629
Gm38534	ENSMUSG00000108634.3	16.9366	4.00006	1.32829	3.01143	0.00260022	0.496582
Alox12e	ENSMUSG00000018907.11	8.08419	-2.93502	0.978649	-2.99905	0.00270823	0.513262
Sostdc1	ENSMUSG00000036169.7	466.699	2.24974	0.75304	2.98754	0.00281229	0.524331
Nek5	ENSMUSG00000037738.12	52.3893	1.06801	0.357763	2.98525	0.00283343	0.524331
Gm39158	ENSMUSG00000109869.2	3.01258	4.99183	1.67228	2.98504	0.00283541	0.524331
Elmo3	ENSMUSG00000014791.11	67.8206	1.05261	0.352829	2.98335	0.00285112	0.524331
Slc43a3	ENSMUSG00000027074.15	40.3235	1.22126	0.410762	2.97317	0.00294741	0.535554
E230013L22Rik	ENSMUSG00000096957.3	12.7954	2.19036	0.73691	2.97235	0.00295529	0.535554
Clic6	ENSMUSG00000022949.10	1287.36	2.08477	0.701974	2.96987	0.00297925	0.535985
Sfrp5	ENSMUSG00000018822.8	43.2139	1.66742	0.562185	2.96597	0.0030173	0.538924
Slc47a1	ENSMUSG00000010122.15	65.9196	1.21562	0.410952	2.95805	0.00309592	0.549018
Angptl2	ENSMUSG00000004105.9	195.753	1.45268	0.492545	2.94934	0.00318451	0.55699
4933439K11Rik	ENSMUSG00000085184.11	8.17147	2.5409	0.861666	2.94882	0.00318989	0.55699
Tyrp1	ENSMUSG00000005994.15	20.5458	2.98206	1.01188	2.94705	0.00320818	0.55699
Lncppara	ENSMUSG00000116305.3	139.351	-0.725084	0.247013	-2.93541	0.00333109	0.574312
Zscan10	ENSMUSG00000023902.19	9.92806	2.63255	0.90296	2.91547	0.00355154	0.608096
Irx2	ENSMUSG00000001504.11	44.1802	4.31006	1.48449	2.90339	0.00369152	0.627736
Tmem184a	ENSMUSG00000036687.14	37.0528	1.67268	0.577772	2.89505	0.00379096	0.64026
Chdh	ENSMUSG00000015970.20	305.547	0.615175	0.212891	2.88962	0.00385708	0.647024
Cfap206	ENSMUSG00000028294.16	99.6273	0.777712	0.26984	2.88212	0.00395003	0.65817
Slc29a4	ENSMUSG00000050822.12	1612.27	0.522414	0.181501	2.8783	0.00399825	0.659149
Plek2	ENSMUSG00000021118.8	18.2814	1.68883	0.587212	2.87602	0.00402724	0.659149
Col3a1	ENSMUSG00000026043.19	59.0803	0.871629	0.303222	2.87455	0.004046	0.659149
Thbs2	ENSMUSG00000023885.10	185.164	0.607955	0.211588	2.8733	0.0040621	0.659149
Marveld3	ENSMUSG00000001672.15	13.5828	2.68853	0.937091	2.86902	0.00411743	0.663789
Slc35g1	ENSMUSG00000044026.4	81.425	0.975215	0.340602	2.86321	0.00419369	0.671657
Iqcg	ENSMUSG00000035578.17	167.062	0.609537	0.213035	2.8612	0.00422034	0.671657
Gm43318	ENSMUSG00000105974.2	2.73444	-4.9635	1.74107	-2.85083	0.00436054	0.689548
Bub1b	ENSMUSG00000040084.10	100.297	-0.785435	0.275896	-2.84686	0.00441532	0.693791
Hey2	ENSMUSG00000019789.10	115.016	0.837329	0.294515	2.84308	0.00446803	0.696493
Lhb	ENSMUSG00000100916.4	11.8737	2.06938	0.728243	2.84161	0.00448862	0.696493
F2rl3	ENSMUSG00000050147.10	12.9	1.90177	0.672596	2.82751	0.00469122	0.72341
Cfap43	ENSMUSG00000044948.18	178.314	0.704832	0.249701	2.8227	0.0047621	0.729806
Gm26621	ENSMUSG00000096967.4	17.7018	1.57136	0.557754	2.81731	0.00484285	0.732213
Cndp1	ENSMUSG00000056162.15	33.3786	1.48154	0.526049	2.81636	0.00485718	0.732213
Gm34721	ENSMUSG00000114200.2	19.0534	1.72559	0.612833	2.81575	0.00486628	0.732213
D630024D03Rik	ENSMUSG00000085772.9	24.1428	1.71221	0.61231	2.79632	0.0051689	0.773062
Dnaaf3	ENSMUSG00000055809.8	81.2131	0.778676	0.279179	2.78917	0.00528438	0.785601
Mr1	ENSMUSG00000026471.15	201.396	0.594014	0.213299	2.78489	0.00535451	0.791288
Serpinh1	ENSMUSG00000070436.13	582.662	0.652747	0.234979	2.7779	0.00547112	0.801131
Gm16098	ENSMUSG00000086754.3	12.3586	-1.83869	0.662104	-2.77704	0.00548565	0.801131
H2-Ab1	ENSMUSG00000073421.7	56.3313	1.3114	0.473416	2.77008	0.00560432	0.812033
Wdr86	ENSMUSG00000055235.12	183.27	2.426	0.876182	2.76883	0.00562572	0.812033
Slc12a2	ENSMUSG00000024597.12	2596.5	0.695167	0.251448	2.76466	0.00569827	0.817751
Wdr72	ENSMUSG00000044976.18	40.1504	1.97531	0.716015	2.75875	0.00580229	0.827894
Slc25a34	ENSMUSG00000040740.8	169.02	-0.661071	0.240127	-2.753	0.00590515	0.837755
Spint2	ENSMUSG00000074227.13	696.718	0.747127	0.271668	2.75015	0.00595683	0.8391
Serhl	ENSMUSG00000058586.13	156.846	0.692725	0.252101	2.74781	0.00599942	0.8391
Wls	ENSMUSG00000028173.11	856.415	0.578196	0.21049	2.74691	0.00601603	0.8391
Slc39a4	ENSMUSG00000063354.8	88.0324	1.10322	0.402146	2.74333	0.00608203	0.843567
Kank1	ENSMUSG00000032702.17	749.851	0.492142	0.179573	2.74062	0.00613239	0.845827
Frem1	ENSMUSG00000059049.15	282.722	1.13927	0.416051	2.73828	0.00617612	0.847153
Agbl2	ENSMUSG00000040812.15	86.7946	0.897933	0.328412	2.73417	0.00625385	0.851514
Rxrg	ENSMUSG00000015843.11	91.409	-0.959553	0.351102	-2.73297	0.00627651	0.851514
Loxl4	ENSMUSG00000025185.15	4.97371	3.79181	1.39102	2.72592	0.00641218	0.855629
Gm1848	ENSMUSG00000083892.4	116.51	0.696559	0.255614	2.72504	0.00642939	0.855629
Gm14051	ENSMUSG00000086756.2	3.74879	4.28729	1.57345	2.72477	0.00643466	0.855629
Gm26512	ENSMUSG00000097157.3	37.9897	1.11288	0.408508	2.72425	0.0064447	0.855629
Arhgap28	ENSMUSG00000024043.14	31.0174	1.20483	0.443385	2.71734	0.00658095	0.86907
Gm26770	ENSMUSG00000097253.3	2.76907	-4.99029	1.84006	-2.71202	0.0066875	0.878469
C1rl	ENSMUSG00000038527.10	16.6485	1.78609	0.659071	2.71	0.00672823	0.879167
Cpne7	ENSMUSG00000034796.15	6694.79	-0.820862	0.303388	-2.70565	0.00681716	0.886123
Gm12212	ENSMUSG00000085707.2	7.75724	-2.34818	0.869388	-2.70096	0.00691394	0.894023
Crb2	ENSMUSG00000035403.11	270.715	0.593062	0.219968	2.69613	0.00701508	0.902401
Sfrp1	ENSMUSG00000031548.8	192.969	0.997712	0.370324	2.69416	0.00705669	0.903075
Smim38	ENSMUSG00000109305.2	14.7227	-1.61548	0.600388	-2.69073	0.00712956	0.907721
Cdkn1a	ENSMUSG00000023067.15	303.104	0.878122	0.327081	2.68472	0.00725902	0.917417
Ctsc	ENSMUSG00000030560.18	333.831	0.57435	0.214224	2.68107	0.0073388	0.917417
Dio3	ENSMUSG00000075707.7	56.7437	-1.08203	0.403586	-2.68105	0.00733913	0.917417
Gm15222	ENSMUSG00000086746.4	6.7852	2.82545	1.05417	2.68026	0.00735651	0.917417
Smpdl3a	ENSMUSG00000019872.14	763.276	0.466816	0.174268	2.67872	0.00739048	0.917417
Acox2	ENSMUSG00000021751.14	16.3999	1.73592	0.649191	2.67398	0.00749569	0.925557
Sod3	ENSMUSG00000072941.6	423.564	0.624599	0.23372	2.67242	0.00753061	0.925557
Bmp7	ENSMUSG00000008999.8	278.414	0.781368	0.292718	2.66935	0.00759978	0.929232
Cldn9	ENSMUSG00000066720.8	12.7725	1.92879	0.722994	2.66778	0.00763537	0.929232
Mtfr1	ENSMUSG00000027601.14	201.014	0.771447	0.289366	2.66599	0.00767626	0.929651
Zfp975	ENSMUSG00000069727.6	53.5217	0.968132	0.364608	2.65527	0.00792448	0.955054
Rab20	ENSMUSG00000031504.7	42.5761	1.18075	0.445267	2.65178	0.00800682	0.960316
Lgals3	ENSMUSG00000050335.18	46.0039	1.11992	0.423026	2.6474	0.00811125	0.961096
Spag16	ENSMUSG00000053153.15	71.7795	1.08839	0.41148	2.64507	0.00816742	0.961096
Ucp2	ENSMUSG00000033685.14	886.344	0.549275	0.207678	2.64484	0.00817288	0.961096
Arsg	ENSMUSG00000020604.14	790.726	0.479855	0.181515	2.64362	0.00820255	0.961096
Gm14612	ENSMUSG00000082660.2	9.47579	2.37979	0.900624	2.64238	0.00823263	0.961096
F11r	ENSMUSG00000038235.5	245.105	0.562188	0.212853	2.64121	0.00826106	0.961096
Tmem237	ENSMUSG00000038079.15	715.919	0.451453	0.171023	2.63972	0.00829741	0.961096
Il17re	ENSMUSG00000043088.17	20.8364	1.99786	0.757144	2.63868	0.00832302	0.961096
Grp	ENSMUSG00000024517.18	335.126	-0.636008	0.241299	-2.63577	0.00839472	0.963037
Rtp1	ENSMUSG00000033383.7	23.6111	-1.80031	0.683922	-2.63233	0.00848024	0.963037
Prkcq	ENSMUSG00000026778.14	516.917	0.715031	0.27186	2.63015	0.00853483	0.963037
Sh3d19	ENSMUSG00000028082.15	1056.19	0.692223	0.263331	2.62872	0.00857077	0.963037
Fam47e	ENSMUSG00000057068.16	27.2412	1.30936	0.49816	2.62839	0.00857906	0.963037
C1qtnf1	ENSMUSG00000017446.15	62.6622	1.02689	0.390845	2.62735	0.00860522	0.963037
Car12	ENSMUSG00000032373.16	1812.6	0.680856	0.259166	2.6271	0.0086115	0.963037
Ceacam2	ENSMUSG00000054385.15	12.6374	1.91171	0.728111	2.62558	0.00865014	0.963037
Eps8l2	ENSMUSG00000025504.15	267.972	0.94179	0.359502	2.61971	0.00880057	0.97541
Pon3	ENSMUSG00000029759.10	104.946	1.3412	0.512716	2.61587	0.00890015	0.982063
Fap	ENSMUSG00000000392.18	63.6863	1.50876	0.578637	2.60743	0.0091225	0.999995
H2-T-ps	ENSMUSG00000073405.7	6.61906	2.78561	1.07065	2.60179	0.00927378	0.999995
Slc25a13	ENSMUSG00000015112.16	85.1669	0.742827	0.286273	2.59482	0.00946391	0.999995
Nqo1	ENSMUSG00000003849.9	148.55	0.677038	0.261493	2.58913	0.00962198	0.999995
Megf6	ENSMUSG00000057751.15	153.059	-0.781656	0.301905	-2.58908	0.00962333	0.999995
Sult1c1	ENSMUSG00000023943.8	8.81531	2.57207	0.993583	2.58869	0.00963431	0.999995
Gm57141	ENSMUSG00000120475.1	37.6868	-1.02481	0.397096	-2.58076	0.00985827	0.999995
Slc38a3	ENSMUSG00000010064.16	2108.76	0.441305	0.171026	2.58034	0.0098703	0.999995
Chrna3	ENSMUSG00000032303.9	109.951	3.735	1.44762	2.58009	0.00987739	0.999995
Frk	ENSMUSG00000019779.16	9.6093	2.29798	0.890804	2.57967	0.00988936	0.999995
Fam81b	ENSMUSG00000109228.3	14.2113	1.76748	0.685732	2.57751	0.00995163	0.999995
Gulp1	ENSMUSG00000056870.10	85.7613	1.01583	0.394241	2.57668	0.00997545	0.999995
Rspo4	ENSMUSG00000032852.4	5.34743	3.88203	1.50692	2.57614	0.00999115	0.999995
Igfbp3	ENSMUSG00000020427.12	401.197	-0.568701	0.221488	-2.56764	0.0102392	0.999995
Aloxe3	ENSMUSG00000020892.11	368.658	-0.631011	0.246641	-2.55841	0.0105151	0.999995
Slc16a9	ENSMUSG00000037762.7	136.275	1.02847	0.403793	2.54702	0.0108646	0.999995
Gm19935	ENSMUSG00000110332.2	238.294	0.711236	0.279529	2.54441	0.0109464	0.999995
Cpq	ENSMUSG00000039007.11	379.295	0.610959	0.240307	2.54241	0.0110092	0.999995
Nkd2	ENSMUSG00000021567.16	316.645	-0.69301	0.273124	-2.53734	0.0111698	0.999995
Col4a4	ENSMUSG00000067158.10	85.6955	1.28358	0.506573	2.53385	0.0112818	0.999995
Hes5	ENSMUSG00000048001.8	169.031	-0.607944	0.24043	-2.52857	0.0114527	0.999995
Fmod	ENSMUSG00000041559.8	271.762	0.623752	0.247183	2.52344	0.0116214	0.999995
Syt6	ENSMUSG00000027849.20	304.081	1.27335	0.505077	2.52111	0.0116985	0.999995
Tinagl1	ENSMUSG00000028776.15	208.984	0.747705	0.296689	2.52017	0.0117299	0.999995
Steap2	ENSMUSG00000015653.14	569.329	1.13857	0.452367	2.51693	0.0118384	0.999995
Dapp1	ENSMUSG00000028159.15	195.063	0.636605	0.253122	2.51501	0.0119029	0.999995
Tor4a	ENSMUSG00000059555.7	118.358	0.646412	0.257465	2.51068	0.0120499	0.999995
Slc18a3	ENSMUSG00000100241.2	17.9826	2.98304	1.18972	2.50735	0.012164	0.999995
Or51t4	ENSMUSG00000045824.7	2.25083	4.56857	1.82733	2.50014	0.0124144	0.999995
Zfp85	ENSMUSG00000058331.16	82.4194	0.651833	0.26075	2.49984	0.0124249	0.999995
Rab11fip1	ENSMUSG00000031488.15	150.152	0.787567	0.315099	2.49942	0.0124395	0.999995
Ubxn10	ENSMUSG00000043621.14	154.478	0.573573	0.229559	2.49859	0.0124689	0.999995
Mfrp	ENSMUSG00000034739.18	874.526	1.91922	0.768395	2.49771	0.0125	0.999995
Col17a1	ENSMUSG00000025064.16	37.9195	1.90853	0.764551	2.49628	0.0125504	0.999995
H2-Aa	ENSMUSG00000036594.16	66.5797	1.1353	0.455201	2.49407	0.0126289	0.999995
Sbspon	ENSMUSG00000032719.5	18.0236	1.55326	0.624398	2.48761	0.0128606	0.999995
Coch	ENSMUSG00000020953.18	163.873	0.959565	0.386602	2.48205	0.0130629	0.999995
Trim12c	ENSMUSG00000057143.16	67.5363	0.818368	0.32973	2.48193	0.0130673	0.999995
Gjb2	ENSMUSG00000046352.8	202.946	0.597323	0.240687	2.48174	0.0130744	0.999995
Htr2c	ENSMUSG00000041380.14	1135.64	0.819304	0.330288	2.48058	0.013117	0.999995
Col23a1	ENSMUSG00000063564.14	421.034	-0.572941	0.231454	-2.4754	0.0133086	0.999995
Tacr3	ENSMUSG00000028172.6	67.5961	-1.00041	0.404235	-2.47482	0.0133302	0.999995
Snhg18	ENSMUSG00000096956.4	56.08	0.759296	0.307152	2.47205	0.0134339	0.999995
Irx1	ENSMUSG00000060969.10	35.3853	2.01023	0.813906	2.46986	0.0135166	0.999995
Csrp2	ENSMUSG00000020186.8	146.793	0.712119	0.288549	2.46793	0.0135899	0.999995
Slfn5	ENSMUSG00000054404.14	123.98	0.625968	0.253877	2.46564	0.0136769	0.999995
Tonsl	ENSMUSG00000059323.15	284.372	-0.564416	0.229136	-2.46324	0.0137687	0.999995
Mamdc2	ENSMUSG00000033207.8	49.0654	0.801161	0.325708	2.45975	0.0139034	0.999995
Vgll3	ENSMUSG00000091243.3	54.0796	-0.985404	0.40075	-2.4589	0.0139363	0.999995
Prps2	ENSMUSG00000025742.6	885.661	0.640881	0.260739	2.45794	0.0139735	0.999995
Gm42047	ENSMUSG00000110631.2	22.353	1.38805	0.564817	2.45752	0.0139898	0.999995
Tc2n	ENSMUSG00000021187.15	25.404	2.29095	0.932316	2.45727	0.0139997	0.999995
Enpp2	ENSMUSG00000022425.17	31318.6	2.05608	0.838783	2.45127	0.0142352	0.999995
Npr1	ENSMUSG00000027931.13	255.195	0.814915	0.332616	2.45002	0.014285	0.999995
Gm15940	ENSMUSG00000086313.2	2.13148	-4.59547	1.87931	-2.44529	0.0144736	0.999995
Flvcr2	ENSMUSG00000034258.5	63.3041	0.966471	0.395368	2.44449	0.0145059	0.999995
Cfap61	ENSMUSG00000037143.18	96.9975	0.697336	0.286313	2.43557	0.0148682	0.999995
Psd2	ENSMUSG00000024347.17	1827.56	0.411552	0.169022	2.4349	0.0148957	0.999995
Perp	ENSMUSG00000019851.9	160.332	1.0962	0.451906	2.42573	0.0152777	0.999995
Lgals7	ENSMUSG00000053522.12	2.11489	-4.5862	1.89117	-2.42506	0.0153057	0.999995
Slc13a4	ENSMUSG00000029843.5	634.645	1.74897	0.721229	2.42499	0.0153089	0.999995
Fosb	ENSMUSG00000003545.4	410.886	0.644204	0.265762	2.42399	0.015351	0.999995
Syt15	ENSMUSG00000041479.15	38.1035	1.85484	0.765372	2.42345	0.0153739	0.999995
Zbbx	ENSMUSG00000034151.14	23.3381	1.39571	0.576083	2.42275	0.0154034	0.999995
Trp73	ENSMUSG00000029026.18	206.798	0.551314	0.227906	2.41904	0.0155616	0.999995
Gm29291	ENSMUSG00000101903.2	2.12119	-4.58955	1.89733	-2.41895	0.0155654	0.999995
1700031C06Rik	ENSMUSG00000120820.1	7.14026	-2.21563	0.915959	-2.41892	0.0155666	0.999995
Rbp1	ENSMUSG00000046402.11	452.397	0.769586	0.318284	2.41792	0.0156094	0.999995
Pdk4	ENSMUSG00000019577.7	293.845	0.488845	0.202393	2.41532	0.0157212	0.999995
Rsph4a	ENSMUSG00000039552.15	199.295	0.571437	0.23686	2.41255	0.0158412	0.999995
St6galnac2	ENSMUSG00000110170.2	43.6754	0.969636	0.401917	2.41253	0.0158423	0.999995
Aqp6	ENSMUSG00000043144.7	7.6031	3.36764	1.3978	2.40924	0.015986	0.999995
Gprc5c	ENSMUSG00000051043.17	164.012	0.616576	0.256513	2.40369	0.0162307	0.999995
Pmch	ENSMUSG00000035383.8	7.59999	2.21304	0.921222	2.40229	0.0162928	0.999995
Aebp1	ENSMUSG00000020473.14	572.403	0.389277	0.162182	2.40025	0.0163841	0.999995
Tmem82	ENSMUSG00000043085.15	19.5018	-1.48751	0.619733	-2.40024	0.0163844	0.999995
Gm31848	ENSMUSG00000111620.2	10.0847	-1.82556	0.760668	-2.39995	0.0163973	0.999995
Tlr7	ENSMUSG00000044583.14	65.8159	0.745128	0.311063	2.39542	0.0166013	0.999995
Vegfd	ENSMUSG00000031380.11	75.6561	-0.823217	0.34414	-2.3921	0.0167522	0.999995
Pierce1	ENSMUSG00000026831.17	97.9607	0.769463	0.323102	2.38148	0.0172432	0.999995
Steap4	ENSMUSG00000012428.10	9.22183	2.09905	0.881874	2.38021	0.0173026	0.999995
Gm11733	ENSMUSG00000069588.4	6.20676	-2.19353	0.922401	-2.37807	0.0174037	0.999995
Mcoln3	ENSMUSG00000036853.6	3.10984	5.03468	2.11731	2.37786	0.0174133	0.999995
Prdm16os	ENSMUSG00000085069.3	695.477	0.424944	0.178954	2.3746	0.0175679	0.999995
Sulf1	ENSMUSG00000016918.16	862.031	1.67253	0.704393	2.37443	0.0175761	0.999995
Nhlh2	ENSMUSG00000048540.9	69.1287	1.18983	0.501788	2.37119	0.0177309	0.999995
Aass	ENSMUSG00000029695.14	170.589	0.520434	0.219577	2.37017	0.0177798	0.999995
Klhl31	ENSMUSG00000044938.9	9.00686	2.2155	0.935624	2.36794	0.0178873	0.999995
Ajuba	ENSMUSG00000022178.12	56.7264	0.815588	0.345113	2.36325	0.0181154	0.999995
Abca4	ENSMUSG00000028125.15	509.281	2.1613	0.914654	2.36297	0.0181292	0.999995
Msh4	ENSMUSG00000005493.16	2.2798	4.58547	1.94271	2.36034	0.0182581	0.999995
Gm37999	ENSMUSG00000103482.2	10.1701	-1.71005	0.724743	-2.35952	0.0182983	0.999995
Plbd1	ENSMUSG00000030214.8	4.53664	2.92983	1.24338	2.35634	0.018456	0.999995
Col18a1	ENSMUSG00000001435.16	175.46	0.693292	0.294439	2.35462	0.0185416	0.999995
Frrs1	ENSMUSG00000033386.11	93.7513	0.801387	0.340487	2.35365	0.0185902	0.999995
Trhr	ENSMUSG00000038760.15	92.215	-1.12394	0.477664	-2.353	0.0186227	0.999995
Crb3	ENSMUSG00000044279.16	35.2484	1.16058	0.493539	2.35155	0.0186954	0.999995
Gm42775	ENSMUSG00000105484.2	2.8234	-3.95176	1.68379	-2.34694	0.0189283	0.999995
Clxn	ENSMUSG00000068617.6	302.71	0.542068	0.230991	2.34671	0.0189402	0.999995
Gas2l2	ENSMUSG00000020686.13	29.8847	1.12068	0.478163	2.34373	0.0190919	0.999995
Efhb	ENSMUSG00000023931.6	33.5407	0.973563	0.41552	2.343	0.0191293	0.999995
Ccdc24	ENSMUSG00000078588.11	62.0993	0.694656	0.29659	2.34214	0.0191735	0.999995
Zfand6	ENSMUSG00000030629.16	1107.98	0.376115	0.160697	2.34052	0.0192571	0.999995
Akain1	ENSMUSG00000091636.3	386.421	-0.396193	0.169305	-2.34012	0.0192778	0.999995
Gm12267	ENSMUSG00000084249.2	1.98277	-4.50664	1.92588	-2.34004	0.0192816	0.999995
Gm57356	ENSMUSG00000120705.1	2.87461	-3.99015	1.70574	-2.33926	0.0193221	0.999995
Kl	ENSMUSG00000058488.8	3131.26	1.69973	0.727111	2.33765	0.0194055	0.999995
Stxbp3	ENSMUSG00000027882.19	509.154	0.394505	0.168817	2.33688	0.0194454	0.999995
Snord91a	ENSMUSG00000077493.3	2.18739	4.53252	1.93971	2.3367	0.0194548	0.999995
Spata18	ENSMUSG00000029155.17	67.6063	1.09814	0.469983	2.33655	0.0194625	0.999995
Nppa	ENSMUSG00000041616.10	5.87691	4.03118	1.7253	2.3365	0.019465	0.999995
Tor3a	ENSMUSG00000060519.12	229.81	0.447291	0.19147	2.33608	0.0194869	0.999995
Wnt4	ENSMUSG00000036856.5	352.685	-0.587187	0.251506	-2.33468	0.01956	0.999995
Pifo	ENSMUSG00000010136.15	53.3653	0.935632	0.400778	2.33454	0.0195676	0.999995
Actbl2	ENSMUSG00000055194.4	2.06884	4.44898	1.90633	2.33379	0.0196067	0.999995
Foxb1	ENSMUSG00000059246.5	2.91877	3.88295	1.66784	2.32813	0.0199052	0.999995
Mpp7	ENSMUSG00000057440.9	128.933	0.858597	0.369007	2.32678	0.0199772	0.999995
Acss3	ENSMUSG00000035948.14	107.081	0.871964	0.3753	2.32338	0.020159	0.999995
Mdfic2	ENSMUSG00000090667.3	13.5941	2.4772	1.06624	2.32332	0.0201621	0.999995
Dnah11	ENSMUSG00000018581.16	173.899	0.768382	0.331055	2.32101	0.0202862	0.999995
Abhd2	ENSMUSG00000039202.13	4329.14	0.48136	0.207433	2.32056	0.0203108	0.999995
Stk32b	ENSMUSG00000029123.9	193.343	-0.586262	0.252943	-2.31777	0.020462	0.999995
Ehf	ENSMUSG00000012350.16	2.85946	3.85623	1.66472	2.31644	0.0205344	0.999995
Chp2	ENSMUSG00000030865.5	26.0252	1.08877	0.470602	2.31357	0.0206911	0.999995
Gm13025	ENSMUSG00000086159.2	8.00505	-1.99392	0.861919	-2.31334	0.0207037	0.999995
Lum	ENSMUSG00000036446.6	81.4839	0.728223	0.314855	2.31288	0.0207291	0.999995
Iqcd	ENSMUSG00000029601.14	66.7869	0.700107	0.302703	2.31286	0.0207306	0.999995
Gm38413	ENSMUSG00000105218.5	82.6136	-0.655038	0.283686	-2.30902	0.0209423	0.999995
Srek1ip1	ENSMUSG00000021716.15	479.34	0.372031	0.161281	2.30673	0.0210701	0.999995
Igsf5	ENSMUSG00000000159.17	9.9028	1.74181	0.755575	2.30527	0.0211513	0.999995
Cpt2	ENSMUSG00000028607.17	205.928	0.547901	0.237915	2.30293	0.021283	0.999995
Six3os1	ENSMUSG00000093460.11	80.9086	0.894351	0.389513	2.29608	0.0216716	0.999995
Pou4f1	ENSMUSG00000048349.10	64.8227	4.88329	2.12711	2.29574	0.0216907	0.999995
Casq2	ENSMUSG00000027861.14	53.6678	0.779914	0.340018	2.29374	0.0218053	0.999995
Cdh13	ENSMUSG00000031841.20	1598.24	-0.417652	0.182175	-2.29258	0.021872	0.999995
Bmp5	ENSMUSG00000032179.8	25.7061	1.13038	0.493247	2.29172	0.0219217	0.999995
Ltc4s	ENSMUSG00000020377.16	103.975	0.821619	0.358533	2.29161	0.0219282	0.999995
Itih3	ENSMUSG00000006522.18	663.751	-0.348473	0.152296	-2.28814	0.0221296	0.999995
Efhc1	ENSMUSG00000041809.6	83.7348	0.617968	0.270313	2.28612	0.0222473	0.999995
Or4e1	ENSMUSG00000057564.7	1.92406	4.34274	1.90033	2.28525	0.0222979	0.999995
Agbl4	ENSMUSG00000061298.15	245.923	-0.435182	0.190523	-2.28414	0.0223633	0.999995
D630039A03Rik	ENSMUSG00000052117.6	34.1442	1.0464	0.458232	2.28355	0.0223978	0.999995
Gm26930	ENSMUSG00000102142.2	2.07142	-4.56123	1.99802	-2.28287	0.0224378	0.999995
Myo1d	ENSMUSG00000035441.15	615.961	0.378332	0.16582	2.28158	0.0225142	0.999995
Tgfbr3	ENSMUSG00000029287.15	683.64	0.561467	0.246154	2.28096	0.0225508	0.999995
Cdh3	ENSMUSG00000061048.9	68.1219	2.94118	1.28988	2.28019	0.0225963	0.999995
9430038I01Rik	ENSMUSG00000040139.15	63.3065	-0.70574	0.30955	-2.27989	0.0226142	0.999995
Clic3	ENSMUSG00000015093.16	21.4367	1.29899	0.569821	2.27965	0.0226286	0.999995
5830428M24Rik	ENSMUSG00000113035.3	1.90958	4.33334	1.90113	2.27936	0.022646	0.999995
Tmprss11a	ENSMUSG00000072845.4	36.3363	1.94476	0.853374	2.27891	0.0226723	0.999995
Ooep	ENSMUSG00000032346.8	15.6736	1.38769	0.610428	2.2733	0.0230078	0.999995
Ifit1	ENSMUSG00000034459.9	43.0519	1.02526	0.45123	2.27214	0.0230783	0.999995
Gm55444	ENSMUSG00002076234.1	1.8469	-4.40127	1.9393	-2.26952	0.023237	0.999995
Lpo	ENSMUSG00000009356.13	22.0019	-1.19199	0.526145	-2.26551	0.0234814	0.999995
Gm47043	ENSMUSG00000111369.2	6.36745	2.36168	1.04382	2.26254	0.023664	0.999995
Lpar4	ENSMUSG00000049929.8	59.0378	0.824333	0.364346	2.2625	0.0236664	0.999995
Cfap91	ENSMUSG00000022805.18	127.642	0.529898	0.234481	2.25987	0.0238292	0.999995
Trpc7	ENSMUSG00000021541.15	84.7087	-0.652268	0.288643	-2.25977	0.0238353	0.999995
Rpl19-ps3	ENSMUSG00000115737.2	13.5164	2.59057	1.14727	2.25803	0.0239435	0.999995
Fhip1a	ENSMUSG00000051000.18	310.667	0.403652	0.178838	2.25708	0.0240029	0.999995
Tcea3	ENSMUSG00000001604.15	35.1624	1.03917	0.460587	2.25618	0.0240592	0.999995
Creb3l1	ENSMUSG00000027230.10	166.277	0.512369	0.227096	2.25617	0.0240598	0.999995
Cyp4f15	ENSMUSG00000073424.10	422.975	-0.483642	0.214375	-2.25605	0.0240674	0.999995
Rs1	ENSMUSG00000031293.14	13.1309	1.91743	0.850613	2.25417	0.0241854	0.999995
Slc39a12	ENSMUSG00000036949.17	1278.36	0.390219	0.173206	2.25291	0.0242647	0.999995
BC049987	ENSMUSG00000110755.3	2.5451	-3.80267	1.6892	-2.25117	0.0243748	0.999995
Gm30371	ENSMUSG00000116525.2	84.3479	-0.650741	0.289354	-2.24894	0.0245163	0.999995
Zfp976	ENSMUSG00000074158.10	72.3369	0.797043	0.355028	2.24501	0.0247673	0.999995
Acnat1	ENSMUSG00000070985.4	4.68276	3.03907	1.35417	2.24422	0.0248181	0.999995
Gm19345	ENSMUSG00000092216.4	34.6898	-0.925522	0.412758	-2.24229	0.0249429	0.999995
Dppa5a	ENSMUSG00000060461.6	2.06746	4.44819	1.98459	2.24137	0.0250023	0.999995
Gsc	ENSMUSG00000021095.6	2.06746	4.44819	1.98459	2.24137	0.0250023	0.999995
Sntb1	ENSMUSG00000060429.13	205.03	0.772117	0.34488	2.2388	0.0251689	0.999995
Pnma1	ENSMUSG00000054383.3	85.3143	-0.637459	0.285195	-2.23517	0.0254065	0.999995
Iqub	ENSMUSG00000046192.5	123.372	0.787677	0.352811	2.23257	0.025577	0.999995
Galnt5	ENSMUSG00000026828.12	5.48179	-2.22708	0.998434	-2.23057	0.0257095	0.999995
Nr2f2	ENSMUSG00000030551.15	639.056	-0.537862	0.24119	-2.23003	0.0257452	0.999995
Rdh10	ENSMUSG00000025921.8	338.375	0.479766	0.215257	2.22881	0.0258265	0.999995
Iho1	ENSMUSG00000047220.6	11.6622	-1.42129	0.637764	-2.22855	0.0258438	0.999995
Tcerg1l	ENSMUSG00000091002.3	311.236	-0.615958	0.276404	-2.22847	0.0258494	0.999995
Plekhd1	ENSMUSG00000066438.7	130.442	-0.573917	0.2577	-2.22707	0.0259423	0.999995
Rnf207	ENSMUSG00000058498.13	221.661	-0.481703	0.216349	-2.22651	0.02598	0.999995
Shroom3	ENSMUSG00000029381.17	209.533	0.486323	0.218481	2.22593	0.0260187	0.999995
Ltbp3	ENSMUSG00000024940.12	1223.26	0.428344	0.192449	2.22575	0.026031	0.999995
Irx5	ENSMUSG00000031737.12	15.3577	2.01859	0.907718	2.2238	0.0261616	0.999995
Syna	ENSMUSG00000085957.5	178.426	-0.48139	0.216482	-2.22369	0.0261692	0.999995
Zfp36l1	ENSMUSG00000021127.8	829.809	0.334547	0.150493	2.22301	0.0262151	0.999995
Armc12	ENSMUSG00000024223.4	1.93155	-4.45681	2.00561	-2.22217	0.0262719	0.999995
Kcnk6	ENSMUSG00000046410.11	92.8848	0.679875	0.306001	2.2218	0.0262966	0.999995
Trpm3	ENSMUSG00000052387.17	5128.21	0.812584	0.366066	2.21977	0.0264343	0.999995
Pcdhb1	ENSMUSG00000051663.5	4.84132	2.64658	1.1938	2.21694	0.026627	0.999995
Gm53065	ENSMUSG00000100120.2	2.62019	-3.84731	1.73557	-2.21674	0.0266412	0.999995
Tmem106a	ENSMUSG00000034947.14	33.9335	0.974475	0.440028	2.21457	0.0267893	0.999995
Acaa1b	ENSMUSG00000010651.5	7.69423	1.82106	0.822483	2.2141	0.026822	0.999995
Cep41	ENSMUSG00000029790.17	202.381	0.441835	0.199862	2.2107	0.0270566	0.999995
Emp2	ENSMUSG00000022505.10	755.309	0.397262	0.17987	2.20861	0.0272019	0.999995
Prcd	ENSMUSG00000075410.14	107.805	0.755842	0.342254	2.20843	0.0272146	0.999995
Gm20535	ENSMUSG00000092373.2	10.8877	1.53509	0.695642	2.20673	0.0273329	0.999995
Pltp	ENSMUSG00000017754.14	2044.42	0.490013	0.222137	2.2059	0.0273908	0.999995
Cast	ENSMUSG00000021585.11	245.858	0.594542	0.270196	2.20041	0.0277777	0.999995
Creb3l3	ENSMUSG00000035041.9	25.5736	-1.02187	0.464549	-2.19971	0.0278278	0.999995
Arhgef5	ENSMUSG00000033542.14	129.324	0.852502	0.387992	2.19722	0.028005	0.999995
4930511M06Rik	ENSMUSG00000086607.9	10.7501	1.74932	0.797135	2.1945	0.0281992	0.999995
Stk39	ENSMUSG00000027030.16	2340.38	0.385967	0.175915	2.19405	0.0282319	0.999995
Myo1e	ENSMUSG00000032220.11	517.65	0.353804	0.161334	2.19299	0.0283082	0.999995
St3gal6	ENSMUSG00000022747.18	295.209	0.477498	0.217771	2.19266	0.0283316	0.999995
Cpt1a	ENSMUSG00000024900.6	977.254	0.408834	0.186538	2.19169	0.028402	0.999995
Ap3m1-ps	ENSMUSG00000094683.3	90.1238	0.760081	0.346863	2.1913	0.0284299	0.999995
Llgl2	ENSMUSG00000020782.19	67.881	0.75635	0.345364	2.19001	0.0285235	0.999995
Dnah6	ENSMUSG00000052861.14	328.821	0.757939	0.346191	2.18937	0.02857	0.999995
Serpinb6b	ENSMUSG00000042842.12	35.0821	0.89421	0.408599	2.18848	0.0286348	0.999995
Frg2f1	ENSMUSG00000087385.9	255.899	-0.405245	0.185481	-2.18483	0.0289013	0.999995
Gm48717	ENSMUSG00000111254.2	5.16814	2.79471	1.27938	2.18443	0.028931	0.999995
Gm28875	ENSMUSG00000100975.3	33.4938	0.908183	0.415874	2.18379	0.0289775	0.999995
Gm50334	ENSMUSG00000117957.2	1.78138	-4.33606	1.98641	-2.18287	0.0290457	0.999995
Ntn4	ENSMUSG00000020019.5	195.076	0.482665	0.221829	2.17584	0.0295669	0.999995
Grip1os3	ENSMUSG00000085454.2	3.26325	-3.21996	1.48201	-2.17271	0.0298025	0.999995
Gtf2a1l	ENSMUSG00000024154.12	2.56165	3.68382	1.69603	2.17202	0.0298541	0.999995
Cav1	ENSMUSG00000007655.17	276.449	0.437611	0.201647	2.17018	0.0299931	0.999995
Or4e5	ENSMUSG00000059887.8	15.874	2.21666	1.02212	2.1687	0.0301058	0.999995
Col4a3	ENSMUSG00000079465.9	62.1181	1.56766	0.72297	2.16836	0.0301311	0.999995
Septin10	ENSMUSG00000019917.11	144.579	0.655123	0.302141	2.16827	0.0301381	0.999995
Nrip2	ENSMUSG00000001520.13	742.022	-0.341188	0.157493	-2.16637	0.0302826	0.999995
Colec12	ENSMUSG00000036103.10	182.18	0.496002	0.229016	2.16579	0.0303271	0.999995
8030453O22Rik	ENSMUSG00000085058.3	106.149	-0.538684	0.249192	-2.16173	0.0306393	0.999995
5830454E08Rik	ENSMUSG00000052658.6	23.3292	-1.05152	0.486536	-2.16124	0.0306771	0.999995
Lpin3	ENSMUSG00000027412.13	54.5061	0.746358	0.34577	2.15854	0.0308858	0.999995
Cyp26b1	ENSMUSG00000063415.13	396.502	0.603857	0.279927	2.15719	0.0309907	0.999995
Zfp273	ENSMUSG00000030446.18	104.582	0.534365	0.247725	2.15709	0.0309983	0.999995
Cfap126	ENSMUSG00000026649.15	141.165	0.560848	0.260102	2.15626	0.0310632	0.999995
Gm33936	ENSMUSG00000115715.2	1.76068	4.21505	1.95512	2.1559	0.0310914	0.999995
Tbc1d9	ENSMUSG00000031709.16	3713.42	0.42126	0.195529	2.15446	0.0312043	0.999995
Bst2	ENSMUSG00000046718.9	79.6469	0.710034	0.330139	2.15071	0.031499	0.999995
Cdcp3	ENSMUSG00000006204.8	9.74012	1.84182	0.856411	2.15062	0.031506	0.999995
Gm12416	ENSMUSG00000083044.2	12.705	-1.47138	0.684355	-2.15003	0.0315531	0.999995
Tbc1d2	ENSMUSG00000039813.15	220.39	0.585771	0.272492	2.14968	0.0315803	0.999995
Prelp	ENSMUSG00000041577.6	1571.57	0.318508	0.148182	2.14943	0.0316005	0.999995
Gm9214	ENSMUSG00000117241.2	11.7804	1.40127	0.651952	2.14934	0.0316072	0.999995
Bcar3	ENSMUSG00000028121.9	420.888	0.485864	0.226442	2.14565	0.0319012	0.999995
Ankrd65	ENSMUSG00000078487.10	4.94826	2.71808	1.26698	2.14532	0.0319276	0.999995
Nfam1	ENSMUSG00000058099.17	126.279	0.986422	0.460148	2.1437	0.0320566	0.999995
Slc6a20a	ENSMUSG00000036814.14	352.254	0.711665	0.331986	2.14366	0.0320603	0.999995
Tgfbr2	ENSMUSG00000032440.14	542.08	0.378587	0.176849	2.14073	0.0322955	0.999995
Lox	ENSMUSG00000024529.15	11.2283	1.49285	0.69765	2.13983	0.0323686	0.999995
Gm26461	ENSMUSG00000092805.4	9.47954	-2.01562	0.94212	-2.13945	0.0323994	0.999995
Ccdc187	ENSMUSG00000048038.9	213.242	0.836125	0.391456	2.13593	0.0326849	0.999995
Slc16a12	ENSMUSG00000009378.5	80.976	0.793024	0.371491	2.13471	0.032785	0.999995
Cldn2	ENSMUSG00000047230.7	320.419	2.41436	1.13101	2.1347	0.0327857	0.999995
Gm42788	ENSMUSG00000107388.2	1.86062	4.30054	2.01744	2.13168	0.0330331	0.999995
Gm39556	ENSMUSG00000116380.2	1.86062	4.30054	2.01744	2.13168	0.0330331	0.999995
Tnfaip8	ENSMUSG00000062210.14	127.701	0.649086	0.304745	2.12993	0.0331773	0.999995
Spata13	ENSMUSG00000021990.17	824.313	0.62147	0.291945	2.12873	0.0332769	0.999995
Zfp1007	ENSMUSG00000072763.3	38.5067	1.06547	0.500542	2.12863	0.0332845	0.999995
Gm29200	ENSMUSG00000101406.2	1.79168	-4.34412	2.04206	-2.12732	0.0333935	0.999995
Plin4	ENSMUSG00000002831.15	408.471	-0.617284	0.290222	-2.12694	0.0334254	0.999995
AU021092	ENSMUSG00000051669.7	59.8475	-0.660356	0.310602	-2.12605	0.0334992	0.999995
Foxa1	ENSMUSG00000035451.8	3.31036	4.07484	1.9175	2.12508	0.0335803	0.999995
A030014E15Rik	ENSMUSG00000113973.2	1.81856	-4.36296	2.05452	-2.12359	0.0337044	0.999995
Piezo1	ENSMUSG00000014444.18	224.267	0.536121	0.25279	2.12081	0.0339375	0.999995
Actn2	ENSMUSG00000052374.17	510.492	-0.464042	0.218965	-2.11925	0.0340695	0.999995
Zfp991	ENSMUSG00000067916.10	1.76205	4.21611	1.98996	2.11869	0.0341167	0.999995
Gm44616	ENSMUSG00000108701.2	16.2421	-1.13264	0.534781	-2.11795	0.0341792	0.999995
Gm2670	ENSMUSG00000097002.2	3.17103	3.08266	1.45614	2.11701	0.0342591	0.999995
H2-Eb1	ENSMUSG00000060586.12	62.372	1.00404	0.474292	2.11693	0.0342661	0.999995
Gm57086	ENSMUSG00000120490.1	7.15938	-1.84276	0.870953	-2.1158	0.0343619	0.999995
Gm45212	ENSMUSG00000108472.2	5.16801	2.32151	1.09724	2.11578	0.0343636	0.999995
Paqr5	ENSMUSG00000032278.12	119.249	0.71678	0.339034	2.11418	0.0344997	0.999995
Kcng4	ENSMUSG00000045246.12	333.737	0.846206	0.400347	2.11368	0.0345426	0.999995
Ggt1	ENSMUSG00000006345.11	60.9165	-0.707918	0.335842	-2.10789	0.0350407	0.999995
Scara5	ENSMUSG00000022032.15	45.9132	1.35097	0.641614	2.10559	0.0352401	0.999995
Slco2a1	ENSMUSG00000032548.15	225.931	-0.5013	0.238095	-2.10546	0.0352509	0.999995
Upp1	ENSMUSG00000020407.14	84.5541	0.589216	0.27996	2.10465	0.035322	0.999995
Cd209f	ENSMUSG00000051906.16	8.63997	1.77654	0.846354	2.09905	0.0358122	0.999995
Maob	ENSMUSG00000040147.15	875.031	0.427875	0.203843	2.09904	0.0358138	0.999995
Hspg2	ENSMUSG00000028763.19	398.028	0.569096	0.271163	2.09872	0.0358415	0.999995
Usp35	ENSMUSG00000035713.16	635.804	-0.361672	0.172489	-2.09678	0.0360131	0.999995
Gm56487	ENSMUSG00000118588.2	5.51688	-2.26603	1.08081	-2.0966	0.0360289	0.999995
Gm37145	ENSMUSG00000102278.2	2.36805	-3.69163	1.76104	-2.09627	0.0360579	0.999995
Cpxm2	ENSMUSG00000030862.14	81.395	0.621431	0.296458	2.09619	0.0360656	0.999995
4930522L14Rik	ENSMUSG00000072762.10	20.3561	1.20538	0.575266	2.09535	0.03614	0.999995
Nmrk1	ENSMUSG00000037847.15	177.934	-0.465973	0.222645	-2.0929	0.0363582	0.999995
Dera	ENSMUSG00000030225.12	62.455	-0.67576	0.323157	-2.09112	0.0365172	0.999995
Hadhb-ps	ENSMUSG00000063684.10	512.188	0.36582	0.175043	2.08988	0.0366285	0.999995
Trpa1	ENSMUSG00000032769.6	19.0837	-1.3371	0.640218	-2.08851	0.0367515	0.999995
Lsr	ENSMUSG00000001247.17	150.06	0.628582	0.301952	2.08173	0.0373673	0.999995
Syde2	ENSMUSG00000036863.13	123.915	0.603795	0.290151	2.08097	0.0374367	0.999995
Hc	ENSMUSG00000026874.11	19.5396	1.08217	0.520096	2.0807	0.0374612	0.999995
Gbx2	ENSMUSG00000034486.9	4.07067	3.4903	1.67868	2.0792	0.0375992	0.999995
Zfp960	ENSMUSG00000096696.2	21.0556	1.12784	0.543281	2.07597	0.0378967	0.999995
Stxbp3-ps	ENSMUSG00000071640.4	49.4957	0.728041	0.350857	2.07504	0.037983	0.999995
AI839979	ENSMUSG00000107355.3	7.03109	2.02265	0.975006	2.0745	0.0380327	0.999995
Gm13245	ENSMUSG00000081998.2	1.79102	4.23699	2.04371	2.07318	0.0381551	0.999995
Zic5	ENSMUSG00000041703.8	101.901	0.691123	0.333515	2.07224	0.0382431	0.999995
Pawr	ENSMUSG00000035873.9	76.0011	0.61645	0.297527	2.07192	0.0382733	0.999995
Gm12691	ENSMUSG00000081096.3	5.06973	-2.10787	1.01742	-2.07179	0.0382851	0.999995
Bmf	ENSMUSG00000040093.17	87.203	0.618918	0.29901	2.06989	0.0384626	0.999995
Gdf7	ENSMUSG00000037660.6	3.21173	3.10166	1.49855	2.06978	0.0384731	0.999995
Eed	ENSMUSG00000030619.11	400.75	0.390551	0.188937	2.06709	0.0387252	0.999995
Neat1	ENSMUSG00000092274.5	3710.3	0.327415	0.158427	2.06666	0.0387659	0.999995
C230072F16Rik	ENSMUSG00000112121.3	35.34	1.25554	0.608075	2.06478	0.0389434	0.999995
Rsad2	ENSMUSG00000020641.17	32.2689	0.933662	0.452988	2.06112	0.0392915	0.999995
Pdpn	ENSMUSG00000028583.15	420.305	0.411204	0.199544	2.06072	0.03933	0.999995
Gm14137	ENSMUSG00000055926.4	2.60995	3.72279	1.80886	2.05808	0.039582	0.999995
Lta	ENSMUSG00000024402.6	3.99753	-2.89941	1.40926	-2.0574	0.0396476	0.999995
Cd69	ENSMUSG00000030156.6	1.64296	-4.23677	2.05968	-2.057	0.0396859	0.999995
Slc16a2	ENSMUSG00000033965.11	1781.69	0.367179	0.178528	2.0567	0.0397151	0.999995
Arhgap18	ENSMUSG00000039031.17	214.324	0.47482	0.230902	2.05637	0.0397468	0.999995
Plxnb2	ENSMUSG00000036606.18	2681.64	0.287713	0.140055	2.05428	0.0399484	0.999995
Glod5	ENSMUSG00000031163.3	3.9918	-2.3999	1.16851	-2.05381	0.0399943	0.999995
Trpm5	ENSMUSG00000009246.15	3.38206	3.20858	1.56234	2.0537	0.040005	0.999995
Egr1	ENSMUSG00000038418.8	3493.56	0.485767	0.236563	2.05344	0.0400299	0.999995
Gna14	ENSMUSG00000024697.5	28.0098	-0.912894	0.44537	-2.04974	0.0403894	0.999995
B4galt1	ENSMUSG00000028413.14	333.621	0.346796	0.169358	2.04771	0.040588	0.999995
Slc2a12	ENSMUSG00000037490.6	409.038	1.55486	0.760038	2.04577	0.0407792	0.999995
Gm32468	ENSMUSG00000111013.3	8.80974	1.86284	0.91071	2.04548	0.0408077	0.999995
Gm32718	ENSMUSG00000120396.1	7.02351	1.81376	0.886936	2.04497	0.0408578	0.999995
Gm12577	ENSMUSG00000083834.2	83.4495	-0.594302	0.290631	-2.04487	0.0408677	0.999995
Ciart	ENSMUSG00000038550.11	168.748	-0.542491	0.265349	-2.04444	0.0409099	0.999995
Rab26	ENSMUSG00000079657.11	983.554	-0.452395	0.221754	-2.04008	0.0413428	0.999995
4932438H23Rik	ENSMUSG00000039851.12	60.6716	0.636838	0.312338	2.03894	0.041456	0.999995
Syt17	ENSMUSG00000058420.9	2453.92	-0.307407	0.150791	-2.03863	0.0414873	0.999995
Acacb	ENSMUSG00000042010.17	309.097	0.60721	0.297872	2.03849	0.0415008	0.999995
Hhipl2	ENSMUSG00000053461.10	26.005	-0.91257	0.447827	-2.03778	0.0415724	0.999995
4932702P03Rik	ENSMUSG00000086796.3	2.17153	4.52205	2.2199	2.03705	0.0416452	0.999995
Dynlrb2	ENSMUSG00000034467.8	87.3465	0.678919	0.33381	2.03385	0.041967	0.999995
Ntn5	ENSMUSG00000070564.16	306.1	-0.429619	0.211247	-2.03373	0.041979	0.999995
Spata6	ENSMUSG00000034401.17	132.694	0.688216	0.338872	2.0309	0.0422647	0.999995
Rnf152	ENSMUSG00000047496.7	263.443	0.735903	0.362474	2.03022	0.042334	0.999995
Fgf18	ENSMUSG00000057967.13	41.5869	0.724977	0.35728	2.02915	0.0424426	0.999995
Fbl	ENSMUSG00000046865.8	57.6986	-0.721643	0.355706	-2.02876	0.0424826	0.999995
Gja1	ENSMUSG00000050953.11	5458.88	0.370444	0.182634	2.02834	0.0425253	0.999995
Cpn1	ENSMUSG00000025196.5	23.2578	1.21236	0.598094	2.02704	0.0426586	0.999995
C1s1	ENSMUSG00000038521.18	29.649	0.921813	0.454899	2.02642	0.0427223	0.999995
Fbxo36	ENSMUSG00000073633.10	72.6192	0.760771	0.375476	2.02615	0.0427492	0.999995
Otud1	ENSMUSG00000043415.6	379.225	0.378603	0.187018	2.02441	0.0429275	0.999995
Gm28515	ENSMUSG00000099812.2	1.54027	-4.13464	2.04468	-2.02214	0.0431619	0.999995
Efhc2	ENSMUSG00000025038.8	52.3371	0.854855	0.423509	2.0185	0.0435387	0.999995
Syne3	ENSMUSG00000054150.13	79.9427	0.847332	0.419822	2.01831	0.0435588	0.999995
Bcam	ENSMUSG00000002980.15	408.624	0.463286	0.229726	2.01669	0.043728	0.999995
Myo5b	ENSMUSG00000025885.19	3846.85	-0.433048	0.214736	-2.01665	0.0437318	0.999995
Pappa2	ENSMUSG00000073530.12	37.1205	-1.03672	0.514244	-2.01601	0.0437993	0.999995
Pipox	ENSMUSG00000017453.5	38.7767	-0.841742	0.417874	-2.01434	0.0439734	0.999995
Il17c	ENSMUSG00000046108.4	1.52368	-4.12189	2.0472	-2.01343	0.0440698	0.999995
Plin1	ENSMUSG00000030546.15	12.2467	-1.48954	0.739851	-2.0133	0.0440828	0.999995
Efs	ENSMUSG00000022203.8	468.095	0.418678	0.208131	2.01161	0.0442613	0.999995
Nudt7	ENSMUSG00000031767.14	134.703	0.519451	0.258229	2.01159	0.0442631	0.999995
Acaa2	ENSMUSG00000036880.11	614.197	0.475795	0.236554	2.01136	0.0442877	0.999995
Rhpn2	ENSMUSG00000030494.14	260.54	0.517886	0.257722	2.00948	0.0444863	0.999995
Gh	ENSMUSG00000020713.7	3.05382	3.97385	1.97807	2.00895	0.044542	0.999995
Zfp52	ENSMUSG00000051341.7	122.781	0.576517	0.286988	2.00885	0.044553	0.999995
Snrpe	ENSMUSG00000090553.9	133.473	0.524809	0.261294	2.0085	0.0445897	0.999995
Cd3g	ENSMUSG00000002033.15	1.76966	4.22195	2.10328	2.00732	0.0447159	0.999995
Gm42690	ENSMUSG00000106391.3	17.4087	-1.26219	0.629105	-2.00633	0.0448207	0.999995
Gm19439	ENSMUSG00000105843.3	235.558	0.804248	0.400922	2.00599	0.0448569	0.999995
Vwa3a	ENSMUSG00000030889.15	657.5	0.338557	0.168858	2.00498	0.0449652	0.999995
Usp9y	ENSMUSG00000069044.7	2.14722	-4.61915	2.30428	-2.0046	0.0450062	0.999995
Gm38227	ENSMUSG00000103940.2	2.25212	3.48098	1.74055	1.99993	0.0455079	0.999995
Gstm2	ENSMUSG00000040562.13	29.1682	1.00957	0.505769	1.99612	0.0459213	0.999995
Myof	ENSMUSG00000048612.17	203.193	0.628245	0.314895	1.9951	0.0460324	0.999995
Tnfrsf11b	ENSMUSG00000063727.4	23.174	1.05033	0.526461	1.99508	0.0460343	0.999995
Sema3a	ENSMUSG00000028883.20	111.014	0.560773	0.281092	1.99498	0.046045	0.999995
Gm20554	ENSMUSG00000093587.5	2.43631	4.68333	2.34844	1.99423	0.0461264	0.999995
Amdhd2	ENSMUSG00000036820.13	450.261	-0.380526	0.190882	-1.99352	0.046205	0.999995
Gm8644	ENSMUSG00000081505.2	2.21219	3.47941	1.74629	1.99246	0.0463208	0.999995
Gpr152	ENSMUSG00000044724.10	3.76321	3.22312	1.61815	1.99185	0.0463873	0.999995
Prr36	ENSMUSG00000064125.15	1376.38	-0.350178	0.175866	-1.99117	0.0464625	0.999995
Hrh3	ENSMUSG00000039059.12	1337.84	-0.462389	0.232241	-1.99099	0.0464825	0.999995
Stk17b	ENSMUSG00000026094.15	109.374	0.638287	0.320661	1.99054	0.046532	0.999995
Gm16316	ENSMUSG00000087129.2	2.22667	3.48782	1.75253	1.99016	0.0465731	0.999995
Gm56994	ENSMUSG00000120839.1	4.98133	-2.0702	1.04041	-1.98979	0.0466144	0.999995
Mns1	ENSMUSG00000032221.15	156.558	0.53089	0.266977	1.98852	0.0467537	0.999995
Gm40893	ENSMUSG00000113613.2	3.86717	2.64559	1.33045	1.98849	0.0467574	0.999995
2810001A02Rik	ENSMUSG00000120224.1	126.631	-0.523804	0.263503	-1.98785	0.046828	0.999995
Chrna6	ENSMUSG00000031491.11	4.55107	2.49636	1.25707	1.98586	0.0470493	0.999995
Ptpn20	ENSMUSG00000021940.11	14.3314	1.21914	0.614007	1.98555	0.0470828	0.999995
Pcp4l1	ENSMUSG00000038370.7	2088.34	0.428373	0.215931	1.98384	0.0472734	0.999995
Pros1	ENSMUSG00000022912.9	355.779	0.374201	0.188761	1.98241	0.0474333	0.999995
Naaladl2	ENSMUSG00000102758.4	54.6968	0.946908	0.477747	1.98203	0.0474764	0.999995
Tmem267	ENSMUSG00000074634.13	347.249	0.489354	0.247057	1.98073	0.0476215	0.999995
2610318M16Rik	ENSMUSG00000114532.2	1.61315	4.08746	2.06379	1.98056	0.0476405	0.999995
Mansc4	ENSMUSG00000072662.3	13.7386	1.36054	0.687618	1.97863	0.0478576	0.999995
Dnajc4	ENSMUSG00000024963.13	408.509	-0.465883	0.235776	-1.97596	0.0481595	0.999995
Parp4	ENSMUSG00000054509.8	319.629	0.405555	0.205419	1.97429	0.0483492	0.999995
Gm56790	ENSMUSG00000120716.1	2.36923	-3.67608	1.86345	-1.97273	0.0485266	0.999995
Zfp474	ENSMUSG00000046886.7	29.2289	0.897514	0.455	1.97256	0.0485459	0.999995
Cln5	ENSMUSG00000022125.8	334.874	0.381477	0.193398	1.97249	0.0485533	0.999995
Hspb8	ENSMUSG00000041548.5	619.832	0.411001	0.208844	1.96798	0.0490709	0.999995
H4c9	ENSMUSG00000060639.6	44.4426	0.933217	0.474344	1.96739	0.0491388	0.999995
Tlr3	ENSMUSG00000031639.13	361.879	0.470939	0.239515	1.96622	0.0492733	0.999995
Gm30984	ENSMUSG00000117361.2	12.8983	-1.25126	0.63677	-1.96501	0.0494134	0.999995
Loxl2	ENSMUSG00000034205.17	14.4632	1.36616	0.695851	1.9633	0.0496114	0.999995
Zbtb8b	ENSMUSG00000048485.13	134.017	-0.489413	0.249308	-1.96309	0.0496362	0.999995
Ormdl1	ENSMUSG00000026097.10	127.709	0.539988	0.275186	1.96227	0.0497314	0.999995
Zmynd12	ENSMUSG00000070806.6	22.0157	1.04149	0.53085	1.96194	0.04977	0.999995
Ntf5	ENSMUSG00000074121.4	11.74	1.67994	0.856591	1.9612	0.0498561	0.999995
Yap1	ENSMUSG00000053110.14	735.638	0.352638	0.17994	1.95975	0.0500251	0.999995
Prox2	ENSMUSG00000042320.18	38.8408	0.693722	0.354223	1.95843	0.0501793	0.999995
Vwf	ENSMUSG00000001930.18	346.004	-0.469649	0.239957	-1.95722	0.0503218	0.999995
Slc5a6	ENSMUSG00000006641.13	514.663	0.303612	0.155293	1.95509	0.0505721	0.999995
B020018J22Rik	ENSMUSG00000113189.2	2.68753	-3.87722	1.98321	-1.95502	0.0505803	0.999995
Ccl2	ENSMUSG00000035385.6	2.18322	3.46231	1.77174	1.95418	0.0506799	0.999995
Dlk1	ENSMUSG00000040856.18	262.194	-0.68449	0.350536	-1.95269	0.0508559	0.999995
Mest	ENSMUSG00000051855.16	527.101	0.366387	0.187687	1.95212	0.0509243	0.999995
Cfap65	ENSMUSG00000047021.15	519.614	0.67104	0.343903	1.95125	0.0510274	0.999995
Gm43667	ENSMUSG00000105135.2	76.6679	0.549842	0.281797	1.9512	0.0510334	0.999995
Ighg2b	ENSMUSG00000076613.5	1.62763	4.09898	2.10154	1.95046	0.051121	0.999995
Tmx1	ENSMUSG00000021072.13	816.864	0.328698	0.168658	1.9489	0.0513073	0.999995
Depdc7	ENSMUSG00000027173.8	55.477	0.694159	0.356386	1.94777	0.0514425	0.999995
Tuba8	ENSMUSG00000030137.9	282.298	-0.431237	0.221563	-1.94634	0.0516141	0.999995
Dsc3	ENSMUSG00000059898.10	90.3838	-0.811561	0.416992	-1.94623	0.0516276	0.999995
BC030500	ENSMUSG00000049946.8	369.039	-0.357367	0.183723	-1.94514	0.0517583	0.999995
Aqp1	ENSMUSG00000004655.6	330.142	2.56268	1.31906	1.94281	0.0520397	0.999995
Kcnmb2	ENSMUSG00000037610.16	82.696	-0.592629	0.305134	-1.94219	0.0521135	0.999995
Dnali1	ENSMUSG00000042707.7	131.221	0.477909	0.246145	1.94158	0.0521885	0.999995
Gm3854	ENSMUSG00000109398.3	194.414	-0.379886	0.195991	-1.93828	0.0525886	0.999995
BB365896	ENSMUSG00000092323.2	3.33951	-3.22115	1.66205	-1.93805	0.052617	0.999995
Lrriq1	ENSMUSG00000019892.14	76.9426	0.835882	0.431308	1.93802	0.0526211	0.999995
Ccdc122	ENSMUSG00000034795.15	53.1762	0.609023	0.314296	1.93774	0.0526553	0.999995
Gsdma2	ENSMUSG00000017211.15	2.93519	-3.06701	1.58298	-1.93749	0.052685	0.999995
Ap1s2	ENSMUSG00000031367.16	873.635	0.543749	0.280775	1.9366	0.0527946	0.999995
Dcn	ENSMUSG00000019929.17	733.186	-0.513554	0.265539	-1.934	0.0531125	0.999995
Kremen1	ENSMUSG00000020393.17	761.215	0.330088	0.170724	1.93346	0.0531794	0.999995
Slc23a4	ENSMUSG00000029847.14	12.4984	-1.26479	0.654796	-1.93158	0.0534118	0.999995
Gm5203	ENSMUSG00000114766.2	4.0402	2.67128	1.38314	1.93132	0.0534433	0.999995
BC034090	ENSMUSG00000033722.10	310.94	0.393362	0.20372	1.9309	0.0534955	0.999995
Tmem41b-ps	ENSMUSG00000096647.3	86.6714	0.604741	0.313316	1.93013	0.0535904	0.999995
Sgk3	ENSMUSG00000025915.15	345.887	0.532005	0.275649	1.93001	0.0536053	0.999995
Tph2	ENSMUSG00000006764.9	41.2025	0.696906	0.361098	1.92996	0.0536114	0.999995
Ccn1	ENSMUSG00000028195.5	96.8064	0.678927	0.352118	1.92812	0.0538397	0.999995
Gm56530	ENSMUSG00000120387.1	2.2834	-3.64313	1.88994	-1.92765	0.0538989	0.999995
Mx2	ENSMUSG00000023341.17	29.3869	1.0261	0.532456	1.92711	0.0539655	0.999995
B230217O12Rik	ENSMUSG00000097785.4	311.316	-0.383353	0.19898	-1.92659	0.0540311	0.999995
Cbln2	ENSMUSG00000024647.15	257.68	0.871196	0.452284	1.92621	0.0540778	0.999995
Gm37967	ENSMUSG00000102571.2	2.26754	-3.6431	1.89243	-1.92509	0.0542187	0.999995
Smim5	ENSMUSG00000048442.16	40.794	0.831907	0.432162	1.92499	0.0542304	0.999995
Myh7	ENSMUSG00000053093.17	226.075	-0.466413	0.242429	-1.92392	0.0543649	0.999995
Itga9	ENSMUSG00000039115.14	189.85	0.539895	0.280801	1.9227	0.0545183	0.999995
Gm56811	ENSMUSG00000119974.1	20.841	-1.33402	0.694016	-1.92217	0.0545845	0.999995
Lmtk3	ENSMUSG00000062044.17	12410.4	-0.309907	0.161245	-1.92196	0.0546104	0.999995
Gm36070	ENSMUSG00000105708.2	25.9494	0.931935	0.48499	1.92155	0.0546619	0.999995
Gm27151	ENSMUSG00000098739.2	10.4734	1.37604	0.716287	1.92107	0.0547229	0.999995
Col8a1	ENSMUSG00000068196.6	308.99	2.39601	1.25033	1.9163	0.0553272	0.999995
Lyz2	ENSMUSG00000069516.9	210.466	0.519177	0.271032	1.91556	0.0554213	0.999995
Foxj1	ENSMUSG00000034227.8	638.631	0.393418	0.205684	1.91273	0.0557827	0.999995
Phldb2	ENSMUSG00000033149.18	201.736	0.60065	0.314254	1.91135	0.0559591	0.999995
Fhad1	ENSMUSG00000051435.12	346.926	0.355254	0.185897	1.91102	0.056002	0.999995
Lama5	ENSMUSG00000015647.10	457.27	0.616653	0.322739	1.91068	0.0560452	0.999995
Tmprss2	ENSMUSG00000000385.9	3.28342	3.17419	1.66153	1.91041	0.0560809	0.999995
Ap3b2	ENSMUSG00000062444.16	5715.36	-0.268878	0.140809	-1.90952	0.056195	0.999995
Klf14	ENSMUSG00000073209.5	2.70849	-2.89101	1.51421	-1.90926	0.0562291	0.999995
Gm41271	ENSMUSG00000115585.2	1.60627	4.08236	2.14004	1.90761	0.0564416	0.999995
Ripk4	ENSMUSG00000005251.16	29.6745	0.812026	0.426099	1.90572	0.0566865	0.999995
Ogfod3	ENSMUSG00000025169.7	156.821	0.624036	0.327492	1.9055	0.0567149	0.999995
Gap43	ENSMUSG00000047261.10	3871.65	-0.377139	0.198172	-1.90309	0.0570292	0.999995
Eda2r	ENSMUSG00000034457.11	10.1084	1.6045	0.844085	1.90087	0.0573186	0.999995
Il1r1	ENSMUSG00000026072.13	535.734	0.408879	0.215114	1.90076	0.057334	0.999995
Mospd1	ENSMUSG00000023074.12	220.847	0.443722	0.233553	1.89987	0.0574496	0.999995
C1galt1c1	ENSMUSG00000048970.10	539.072	0.323871	0.170566	1.89881	0.0575899	0.999995
Dlx4	ENSMUSG00000020871.9	12.8019	1.27316	0.670635	1.89844	0.0576378	0.999995
Aldh1a1	ENSMUSG00000053279.9	1592.29	0.326256	0.171899	1.89795	0.057702	0.999995
Eomes	ENSMUSG00000032446.15	33.8066	-1.53275	0.807582	-1.89795	0.057703	0.999995
Tbcel	ENSMUSG00000037287.16	1916.74	0.333269	0.175626	1.89761	0.0577472	0.999995
Ggh	ENSMUSG00000073987.5	340.779	0.38063	0.200722	1.89631	0.0579197	0.999995
Pde9a	ENSMUSG00000041119.13	588.371	-0.329115	0.173575	-1.8961	0.0579475	0.999995
Gm10406	ENSMUSG00000093985.8	5.31741	2.03528	1.07408	1.89492	0.0581034	0.999995
Cavin1	ENSMUSG00000004044.10	511.578	0.352962	0.186435	1.89322	0.0583293	0.999995
Spag6	ENSMUSG00000037708.17	102.107	-0.540417	0.285852	-1.89054	0.0586853	0.999995
Cul4b	ENSMUSG00000031095.16	1022.66	0.637748	0.337425	1.89005	0.0587517	0.999995
Angptl1	ENSMUSG00000033544.7	38.039	-0.678383	0.359252	-1.88832	0.0589829	0.999995
Kcne2	ENSMUSG00000039672.13	380.64	2.69795	1.42978	1.88696	0.0591651	0.999995
Plk5	ENSMUSG00000035486.15	997.426	0.389315	0.206364	1.88654	0.0592222	0.999995
Haglr	ENSMUSG00000075277.6	5.97741	-1.68559	0.89404	-1.88536	0.0593806	0.999995
Fsd2	ENSMUSG00000038663.8	8.44747	-1.48135	0.785802	-1.88514	0.0594103	0.999995
Pnma3	ENSMUSG00000046287.8	678.255	-0.310789	0.164895	-1.88477	0.0594616	0.999995
Sec14l3	ENSMUSG00000054986.14	68.0295	-1.02496	0.544061	-1.88391	0.0595777	0.999995
Cryba2	ENSMUSG00000006546.4	3.90441	2.23127	1.18558	1.88201	0.0598352	0.999995
C230057M02Rik	ENSMUSG00000110523.3	721.781	-0.362473	0.192614	-1.88186	0.0598552	0.999995
Chia1	ENSMUSG00000062778.13	55.7655	0.61982	0.329681	1.88006	0.0600999	0.999995
Gm57055	ENSMUSG00000121112.1	22.3713	0.953599	0.50776	1.87805	0.060374	0.999995
Fkbp9	ENSMUSG00000029781.8	1176.09	0.298876	0.159199	1.87737	0.060467	0.999995
Steap1	ENSMUSG00000015652.10	116.804	2.52214	1.34356	1.8772	0.0604901	0.999995
Atp10d	ENSMUSG00000046808.19	103.757	0.546103	0.291086	1.87609	0.0606428	0.999995
Rflnb	ENSMUSG00000020846.7	482.035	0.396751	0.211541	1.87553	0.06072	0.999995
Cdc20b	ENSMUSG00000078926.9	1.88198	4.31432	2.3006	1.8753	0.0607519	0.999995
Etnppl	ENSMUSG00000019232.15	733.906	-0.417965	0.222914	-1.875	0.0607921	0.999995
Gm38408	ENSMUSG00000114924.2	2.28042	3.51401	1.87429	1.87485	0.0608138	0.999995
Atg9b	ENSMUSG00000038295.15	134.781	-0.480321	0.25649	-1.87266	0.0611147	0.999995
Platr22	ENSMUSG00000097448.2	2.04461	3.35144	1.7901	1.87221	0.0611781	0.999995
Ccl22	ENSMUSG00000031779.4	5.59232	-1.77955	0.950796	-1.87164	0.0612566	0.999995
H1f3	ENSMUSG00000052565.8	7.42343	2.18463	1.16822	1.87005	0.0614765	0.999995
Krt23	ENSMUSG00000006777.8	4.73296	2.49426	1.33391	1.86989	0.0614995	0.999995
Ak7	ENSMUSG00000041323.7	214.443	0.458507	0.24527	1.8694	0.0615678	0.999995
Gm48357	ENSMUSG00000114524.2	7.59834	1.72047	0.92087	1.86831	0.0617187	0.999995
4930488L21Rik	ENSMUSG00000097520.4	45.3919	0.733865	0.392886	1.86788	0.0617785	0.999995
Gm57099	ENSMUSG00000120708.1	6.32388	1.63473	0.875181	1.86788	0.061779	0.999995
Nck1	ENSMUSG00000032475.16	421.299	0.317206	0.169912	1.86688	0.0619177	0.999995
Hfe	ENSMUSG00000006611.16	210.154	0.464113	0.248626	1.86671	0.0619419	0.999995
Prag1	ENSMUSG00000050271.13	1039.55	-0.292444	0.156731	-1.8659	0.0620548	0.999995
Padi1	ENSMUSG00000025329.4	3.91967	2.67663	1.43477	1.86555	0.0621046	0.999995
Csgalnact1	ENSMUSG00000036356.16	411.169	0.34432	0.184704	1.86417	0.0622977	0.999995
C4bp	ENSMUSG00000026405.15	15.6965	-1.06195	0.569705	-1.86403	0.0623178	0.999995
Cdc42bpg	ENSMUSG00000024769.8	303.125	0.38307	0.205715	1.86214	0.062584	0.999995
Gm14860	ENSMUSG00000082812.2	2.95799	2.89099	1.55256	1.86208	0.0625923	0.999995
Gm56520	ENSMUSG00000120506.1	1.43128	-4.01984	2.15995	-1.86108	0.0627326	0.999995
Gm15890	ENSMUSG00000090105.3	1.44426	3.92884	2.11206	1.8602	0.0628576	0.999995
Ccdc90b	ENSMUSG00000030613.14	301.197	0.395514	0.212756	1.85901	0.0630261	0.999995
Gm10269	ENSMUSG00000091449.4	18.3861	-1.11509	0.599921	-1.85873	0.0630654	0.999995
4930556M19Rik	ENSMUSG00000096971.4	11.8073	1.3456	0.72401	1.85854	0.0630921	0.999995
Gm4540	ENSMUSG00000092072.4	152.742	0.614568	0.330674	1.85853	0.0630936	0.999995
Zfp951	ENSMUSG00000072774.11	54.0889	0.580778	0.312562	1.85812	0.0631521	0.999995
Dydc1	ENSMUSG00000021790.13	2.73535	2.79155	1.50241	1.85804	0.0631631	0.999995
Syt9	ENSMUSG00000062542.12	435.472	1.66461	0.896016	1.85779	0.0631988	0.999995
Ttc16	ENSMUSG00000039021.16	76.1528	0.586781	0.316049	1.85661	0.063366	0.999995
Gm47450	ENSMUSG00000113866.2	2.40668	-3.7262	2.00714	-1.85647	0.0633872	0.999995
Igf2os	ENSMUSG00000086266.2	13.7282	1.26311	0.680451	1.85629	0.0634123	0.999995
Ttr	ENSMUSG00000061808.5	63772.4	2.71365	1.46217	1.8559	0.0634677	0.999995
Zfp972	ENSMUSG00000074529.12	3.20887	-2.51721	1.35652	-1.85564	0.063505	0.999995
Gm17036	ENSMUSG00000091165.2	2.44229	-3.75513	2.02371	-1.85557	0.0635151	0.999995
Net1	ENSMUSG00000021215.16	762.137	0.300034	0.161793	1.85443	0.0636771	0.999995
Gm21811	ENSMUSG00000096401.3	104.613	-0.472033	0.254607	-1.85396	0.0637445	0.999995
Ypel1	ENSMUSG00000022773.20	763.375	-0.310953	0.167724	-1.85396	0.0637448	0.999995
Otp	ENSMUSG00000021685.13	2.03294	3.35047	1.80758	1.85357	0.0638012	0.999995
Gm26760	ENSMUSG00000097068.4	28.4028	1.05405	0.568695	1.85345	0.0638182	0.999995
Kctd12b	ENSMUSG00000041633.15	106.056	0.683694	0.369074	1.85246	0.0639599	0.999995
Rapgef4os3	ENSMUSG00000086231.2	3.19164	2.96358	1.59995	1.85229	0.0639837	0.999995
Trbc2	ENSMUSG00000076498.3	11.0446	1.73109	0.934652	1.85212	0.0640081	0.999995
Slc6a13	ENSMUSG00000030108.15	186.832	0.501197	0.270733	1.85126	0.0641325	0.999995
Ankrd13d	ENSMUSG00000005986.17	1527.31	-0.279489	0.15099	-1.85104	0.0641644	0.999995
P2rx1	ENSMUSG00000020787.15	9.65795	-1.2581	0.67969	-1.85099	0.0641707	0.999995
Gm6161	ENSMUSG00000081441.4	2.07639	3.3781	1.82596	1.85004	0.0643078	0.999995
Sgf29	ENSMUSG00000030714.15	373.49	-0.341521	0.18478	-1.84825	0.0645657	0.999995
Fgfr2	ENSMUSG00000030849.19	1796.69	0.262181	0.14188	1.84791	0.0646155	0.999995
Zfp867	ENSMUSG00000054519.9	132.32	0.40332	0.218359	1.84705	0.0647393	0.999995
Itgbl1	ENSMUSG00000032925.17	102.461	-0.673029	0.36439	-1.847	0.064747	0.999995
Aldh3b3	ENSMUSG00000037263.14	1.34663	-3.94466	2.13631	-1.84648	0.0648219	0.999995
Lncbate6	ENSMUSG00000114665.2	1.4044	-3.99653	2.1654	-1.84564	0.0649452	0.999995
Gm36129	ENSMUSG00000120079.1	7.2461	1.83126	0.992725	1.84468	0.0650842	0.999995
Iqgap3	ENSMUSG00000028068.15	19.6005	-0.955519	0.518127	-1.84418	0.0651569	0.999995
Lck	ENSMUSG00000000409.15	46.0305	-0.667732	0.362112	-1.84399	0.0651841	0.999995
Ogn	ENSMUSG00000021390.7	233.833	0.600443	0.325849	1.8427	0.0653725	0.999995
Ren1	ENSMUSG00000070645.6	5.96879	2.0128	1.09232	1.84269	0.0653743	0.999995
Gm37814	ENSMUSG00000102816.2	5.0084	-1.82007	0.987899	-1.84236	0.0654219	0.999995
Dnmt3c	ENSMUSG00000082079.3	2.74427	2.77444	1.50628	1.84192	0.0654876	0.999995
6430503K07Rik	ENSMUSG00000053545.7	8.85035	-1.56698	0.851085	-1.84116	0.0655983	0.999995
A130051J06Rik	ENSMUSG00000097643.2	8.1444	1.58441	0.861277	1.8396	0.0658268	0.999995
Rab32	ENSMUSG00000019832.6	71.184	0.537066	0.291984	1.83937	0.0658611	0.999995
Col6a1	ENSMUSG00000001119.8	585.363	-0.370002	0.201171	-1.83925	0.065879	0.999995
Gm5739	ENSMUSG00000109295.2	3.94785	2.27472	1.23696	1.83896	0.0659211	0.999995
Med21	ENSMUSG00000030291.13	393.777	0.375178	0.204023	1.8389	0.0659297	0.999995
Ndufaf4	ENSMUSG00000028261.14	714.227	0.313699	0.170677	1.83797	0.0660674	0.999995
Gm42503	ENSMUSG00000104708.2	8.92358	-1.44606	0.786951	-1.83755	0.0661286	0.999995
Trim7	ENSMUSG00000040350.17	89.6756	0.469704	0.255696	1.83696	0.0662152	0.999995
Tns1	ENSMUSG00000055322.17	1444.65	0.451517	0.245809	1.83686	0.06623	0.999995
Col4a6	ENSMUSG00000031273.17	44.5004	0.787092	0.428511	1.83681	0.0662383	0.999995
Vangl1	ENSMUSG00000027860.16	147.97	0.440043	0.239634	1.83631	0.0663113	0.999995
Atp11c	ENSMUSG00000062949.14	466.636	0.755171	0.411304	1.83604	0.0663516	0.999995
Slc9a2	ENSMUSG00000026062.13	841.993	-0.383597	0.208964	-1.83571	0.0664007	0.999995
Gp5	ENSMUSG00000047953.8	45.8246	-0.672166	0.366167	-1.83568	0.066405	0.999995
Gm50335	ENSMUSG00000118026.3	36.5045	-0.78551	0.428039	-1.83514	0.0664856	0.999995
Galm	ENSMUSG00000035473.11	141.707	0.508365	0.277053	1.8349	0.0665203	0.999995
Gm38604	ENSMUSG00000114401.3	15.1381	-1.11912	0.609936	-1.83481	0.0665343	0.999995
Gm37374	ENSMUSG00000102684.3	2.16179	3.44214	1.8768	1.83405	0.0666466	0.999995
Apobr	ENSMUSG00000042759.13	29.3018	-0.802129	0.437465	-1.83358	0.066716	0.999995
Fbxo8	ENSMUSG00000038206.14	503.482	0.297665	0.162435	1.83252	0.0668744	0.999995
Gm33489	ENSMUSG00000113252.3	2.49138	3.66507	2.00041	1.83216	0.0669276	0.999995
Gm44913	ENSMUSG00000109051.2	1.97448	-3.41603	1.86451	-1.83214	0.0669313	0.999995
Gm45641	ENSMUSG00000110166.2	6.03883	-1.96288	1.07157	-1.83178	0.0669849	0.999995
Stat6	ENSMUSG00000002147.19	310.597	0.391333	0.213661	1.83157	0.067016	0.999995
Apobec1	ENSMUSG00000040613.15	56.7889	0.623514	0.340427	1.83156	0.0670164	0.999995
Rest	ENSMUSG00000029249.16	185.007	0.442297	0.241512	1.83136	0.0670465	0.999995
Gm56897	ENSMUSG00000120301.1	3.38672	-2.65363	1.44927	-1.83102	0.0670982	0.999995
Eif2ak2	ENSMUSG00000024079.5	158.782	0.586552	0.320482	1.83022	0.0672176	0.999995
Gm22781	ENSMUSG00000077271.2	1.94477	-3.37208	1.84476	-1.82792	0.0675613	0.999995
Zfp119b	ENSMUSG00000062101.13	45.5842	0.710756	0.389033	1.82698	0.0677023	0.999995
Arl6ip1	ENSMUSG00000030654.10	7491.78	0.289595	0.158765	1.82406	0.0681437	0.999995
Gm15743	ENSMUSG00000086645.3	22.9858	-0.836086	0.458439	-1.82377	0.0681874	0.999995
Gm20033	ENSMUSG00000097640.9	252.049	-0.501097	0.274933	-1.82262	0.0683616	0.999995
Gm6190	ENSMUSG00000113861.2	38.8123	0.744411	0.408586	1.82192	0.0684669	0.999995
Upb1	ENSMUSG00000033427.15	5.27128	1.77746	0.975812	1.82152	0.0685283	0.999995
Gm12462	ENSMUSG00000086211.2	8.66941	-1.39327	0.765196	-1.8208	0.0686378	0.999995
Mrgpre	ENSMUSG00000048965.10	225.146	-0.370148	0.203351	-1.82024	0.068722	0.999995
Cuzd1	ENSMUSG00000040205.9	4.74824	2.18176	1.1999	1.81829	0.0690193	0.999995
1810064F22Rik	ENSMUSG00000090925.3	1.41804	3.90589	2.14831	1.81812	0.0690453	0.999995
Ppp1r42	ENSMUSG00000025916.11	15.0089	1.01611	0.559201	1.81708	0.0692052	0.999995
Gm2253	ENSMUSG00000110244.2	1.4284	3.91506	2.15577	1.81609	0.0693569	0.999995
Pdgfd	ENSMUSG00000032006.16	178.441	0.571225	0.314574	1.81586	0.0693912	0.999995
Myog	ENSMUSG00000026459.6	2.74708	2.79665	1.54035	1.81559	0.0694333	0.999995
Gm37254	ENSMUSG00000104394.3	53.1498	0.712348	0.392934	1.81289	0.0698482	0.999995
Gm11488	ENSMUSG00000081871.2	143.205	-0.444412	0.245232	-1.81221	0.0699538	0.999995
Nwd2	ENSMUSG00000090061.10	1446.72	0.76568	0.422594	1.81186	0.0700083	0.999995
G630093K05Rik	ENSMUSG00000114959.2	15.0978	1.0882	0.601107	1.81033	0.0702446	0.999995
D730003K21Rik	ENSMUSG00000110752.2	1.46425	3.94643	2.18128	1.80923	0.0704158	0.999995
Trim30a	ENSMUSG00000030921.18	48.1123	0.878576	0.485788	1.80856	0.0705198	0.999995
Fabp7	ENSMUSG00000019874.12	528.656	0.53082	0.293646	1.80769	0.0706552	0.999995
Efna3	ENSMUSG00000028039.12	1977.95	-0.316374	0.175056	-1.80727	0.07072	0.999995
Atf1	ENSMUSG00000023027.14	183.512	0.388524	0.215026	1.80687	0.0707826	0.999995
Sned1	ENSMUSG00000047793.14	702.434	0.508624	0.281636	1.80596	0.0709239	0.999995
Ppp6c	ENSMUSG00000026753.6	1306.92	0.424699	0.235424	1.80398	0.0712351	0.999995
Gm37313	ENSMUSG00000104097.2	2.06874	3.3493	1.85772	1.80291	0.0714019	0.999995
Gm47920	ENSMUSG00000114709.2	9.47961	-1.3407	0.743745	-1.80263	0.0714465	0.999995
Kirrel3os	ENSMUSG00000053889.6	7.2887	-1.65206	0.916606	-1.80236	0.0714882	0.999995
Mast1	ENSMUSG00000053693.17	3341.74	-0.267071	0.148256	-1.80142	0.0716368	0.999995
Gm2011	ENSMUSG00000121347.1	102.671	-0.477885	0.265288	-1.80138	0.0716423	0.999995
Mrc1	ENSMUSG00000026712.4	71.8119	0.576345	0.320115	1.80043	0.0717927	0.999995
Slc10a6	ENSMUSG00000029321.2	1.51936	4.01122	2.22902	1.79955	0.0719321	0.999995
Ppp4r1l-ps	ENSMUSG00000055897.16	100.055	-0.49832	0.277246	-1.7974	0.0722729	0.999995
Parp9	ENSMUSG00000022906.16	115.872	0.539031	0.299901	1.79736	0.0722782	0.999995
Reep6	ENSMUSG00000035504.17	298.32	-0.373962	0.208089	-1.79713	0.0723151	0.999995
S100a9	ENSMUSG00000056071.13	13.3773	-1.18572	0.660059	-1.79638	0.0724337	0.999995
Rps6ka6	ENSMUSG00000025665.18	93.3301	0.553341	0.308072	1.79614	0.0724719	0.999995
Slc26a9	ENSMUSG00000042268.11	5.03078	1.99335	1.11002	1.79578	0.0725301	0.999995
Cfap52	ENSMUSG00000020904.12	121.593	0.471773	0.262764	1.79542	0.0725866	0.999995
Nek7	ENSMUSG00000026393.11	1412.22	0.356524	0.198601	1.79518	0.0726251	0.999995
Ezr	ENSMUSG00000052397.9	2777.92	0.322834	0.180012	1.7934	0.0729087	0.999995
Hacd4	ENSMUSG00000028497.13	62.6109	0.566077	0.315663	1.79329	0.072926	0.999995
Cdh4	ENSMUSG00000000305.13	361.809	-0.443844	0.247556	-1.7929	0.0729882	0.999995
Gm29724	ENSMUSG00000111673.2	5.41743	1.82874	1.02004	1.79281	0.0730032	0.999995
A4gnt	ENSMUSG00000037953.8	1.85382	-3.311	1.84773	-1.79193	0.0731446	0.999995
Gli1	ENSMUSG00000025407.8	61.3382	-0.75813	0.423229	-1.7913	0.0732452	0.999995
Bmp4	ENSMUSG00000021835.16	69.2661	0.604627	0.337681	1.79053	0.0733693	0.999995
Kat2b	ENSMUSG00000000708.15	554.104	0.405337	0.226479	1.78973	0.0734971	0.999995
Tekt1	ENSMUSG00000020799.17	124.686	0.523981	0.292798	1.78957	0.0735239	0.999995
2810433D01Rik	ENSMUSG00000086283.8	9.3534	1.4205	0.793846	1.78939	0.0735518	0.999995
Prkd2	ENSMUSG00000041187.17	128.61	0.409385	0.228936	1.78821	0.0737425	0.999995
Mob1a	ENSMUSG00000043131.15	698.584	0.298948	0.167282	1.7871	0.0739217	0.999995
Bmal1	ENSMUSG00000055116.9	1059.77	0.273939	0.153373	1.78609	0.074084	0.999995
Rhod	ENSMUSG00000041845.12	30.9959	0.842966	0.472685	1.78336	0.0745279	0.999995
Ccdc110	ENSMUSG00000071104.11	13.5104	-1.24433	0.698127	-1.78238	0.0746875	0.999995
Ak9	ENSMUSG00000091415.6	56.8179	0.741596	0.416252	1.7816	0.0748137	0.999995
Aqp9	ENSMUSG00000032204.14	49.1954	0.633209	0.355443	1.78146	0.0748367	0.999995
Frmpd1os	ENSMUSG00000086284.2	11.3805	1.54527	0.867548	1.78119	0.0748806	0.999995
Prss56	ENSMUSG00000036480.10	1.93162	3.26275	1.8324	1.78059	0.0749796	0.999995
Sgk1	ENSMUSG00000019970.16	2304.57	0.541731	0.304317	1.78015	0.0750509	0.999995
Gm47588	ENSMUSG00000113126.2	3.45081	2.44434	1.37348	1.77967	0.0751299	0.999995
Cep131	ENSMUSG00000039781.15	1040.15	-0.330833	0.185906	-1.77958	0.0751453	0.999995
H3c14	ENSMUSG00000093769.5	55.7995	0.608261	0.342038	1.77834	0.0753477	0.999995
Gm56974	ENSMUSG00000121008.1	1.73931	4.19964	2.36164	1.77827	0.0753592	0.999995
Myo15a	ENSMUSG00000042678.18	10.6464	1.50997	0.849615	1.77724	0.0755282	0.999995
Mdk-ps1	ENSMUSG00000081677.2	2.82128	-2.9954	1.68586	-1.77677	0.0756056	0.999995
Recql5	ENSMUSG00000020752.12	986.702	-0.265228	0.149295	-1.77653	0.0756455	0.999995
Brme1	ENSMUSG00000008129.15	77.7333	-0.537187	0.302443	-1.77616	0.0757065	0.999995
Slc4a5	ENSMUSG00000068323.13	501.759	2.44201	1.37549	1.77537	0.075836	0.999995
6330415G19Rik	ENSMUSG00000117322.2	29.1867	-0.896096	0.504867	-1.77492	0.0759117	0.999995
Cubn	ENSMUSG00000026726.11	30.2316	1.28315	0.723153	1.77439	0.075999	0.999995
Radx	ENSMUSG00000042498.17	6.86606	-1.92825	1.0868	-1.77425	0.0760213	0.999995
Zfp575	ENSMUSG00000066721.4	289.027	-0.418845	0.236107	-1.77396	0.07607	0.999995
Cd63-ps	ENSMUSG00000085939.4	496.808	0.447657	0.252403	1.77358	0.0761323	0.999995
Gm2061	ENSMUSG00000097615.3	100.546	-0.43511	0.245331	-1.77356	0.0761357	0.999995
Adcy3	ENSMUSG00000020654.16	1776.16	-0.235387	0.132761	-1.77301	0.0762264	0.999995
Fbxo30	ENSMUSG00000047648.14	161.804	0.523807	0.295436	1.773	0.0762289	0.999995
Gm27028	ENSMUSG00000097970.2	2.89109	2.80206	1.58059	1.77279	0.0762636	0.999995
Aqp4	ENSMUSG00000024411.12	3616.29	0.43801	0.247112	1.77252	0.0763086	0.999995
Slc26a8	ENSMUSG00000036196.17	162.004	-0.447697	0.252624	-1.77219	0.0763634	0.999995
Piga	ENSMUSG00000031381.17	259.665	0.434004	0.244933	1.77193	0.0764059	0.999995
Ifi204	ENSMUSG00000073489.7	4.93906	1.89029	1.06681	1.77192	0.0764076	0.999995
Gm35206	ENSMUSG00000112304.2	1.71034	4.17751	2.35829	1.77142	0.0764916	0.999995
Rab3b	ENSMUSG00000003411.11	1726	-0.324191	0.183049	-1.77107	0.0765495	0.999995
Gm44618	ENSMUSG00000108905.2	4.0512	-2.40457	1.35774	-1.77101	0.0765591	0.999995
Gmnc	ENSMUSG00000068428.8	145.67	0.758988	0.428599	1.77086	0.0765842	0.999995
BC021767	ENSMUSG00000085006.9	3.27853	2.49469	1.40897	1.77058	0.0766313	0.999995
Tgm7	ENSMUSG00000079103.4	17.8247	-1.00313	0.56671	-1.77009	0.0767129	0.999995
Psrc1	ENSMUSG00000068744.13	462.552	-0.307082	0.173538	-1.76954	0.0768034	0.999995
Fam107b	ENSMUSG00000026655.16	386.859	0.384241	0.217364	1.76773	0.0771062	0.999995
Slc23a3	ENSMUSG00000026205.9	5.79877	2.01323	1.13897	1.76759	0.0771299	0.999995
Pcdhb7	ENSMUSG00000045062.5	110.077	-0.610481	0.345764	-1.7656	0.0774633	0.999995
Tssk6	ENSMUSG00000047654.7	5.72718	-1.59785	0.905284	-1.76503	0.077559	0.999995
Gm13241	ENSMUSG00000073716.7	1.89709	3.23209	1.83128	1.76494	0.0775746	0.999995
Tent5a	ENSMUSG00000032265.15	191.699	0.576702	0.326802	1.76468	0.0776169	0.999995
Gm54318	ENSMUSG00000120552.1	5.46929	-1.72147	0.975639	-1.76445	0.0776564	0.999995
Adamts14	ENSMUSG00000059901.13	47.4281	-0.908443	0.514932	-1.7642	0.0776982	0.999995
2310014F06Rik	ENSMUSG00000085945.4	21.5355	0.862867	0.489171	1.76394	0.0777424	0.999995
Prlr	ENSMUSG00000005268.21	734.98	1.84206	1.04434	1.76385	0.0777564	0.999995
Ccdc116	ENSMUSG00000022768.18	55.6387	-0.582101	0.330045	-1.7637	0.0777823	0.999995
Gm12470	ENSMUSG00000081516.2	114.39	-0.51659	0.292986	-1.76319	0.077868	0.999995
9530059O14Rik	ENSMUSG00000097736.9	22.4102	-0.994604	0.564419	-1.76217	0.07804	0.999995
Rilp	ENSMUSG00000038195.7	55.698	0.756215	0.429174	1.76203	0.0780649	0.999995
Etfbkmt	ENSMUSG00000039958.18	101.444	0.458777	0.260466	1.76137	0.078176	0.999995
Gm57425	ENSMUSG00000120621.1	18.8506	1.20283	0.682973	1.76116	0.078211	0.999995
2310026L22Rik	ENSMUSG00000078519.4	2.88971	2.8003	1.59054	1.76059	0.0783075	0.999995
Chpf2	ENSMUSG00000038181.17	1708.41	-0.290564	0.165069	-1.76025	0.0783649	0.999995
Gtsf1l	ENSMUSG00000070708.6	7.43928	1.62176	0.921349	1.76021	0.0783728	0.999995
Lrrc34	ENSMUSG00000027702.8	17.6315	0.895136	0.508597	1.76001	0.0784061	0.999995
Dcdc2b	ENSMUSG00000078552.11	195.982	-0.366082	0.208108	-1.7591	0.0785611	0.999995
Gm49303	ENSMUSG00000114989.2	1.91301	3.25015	1.84772	1.75901	0.0785759	0.999995
Cdk18	ENSMUSG00000026437.13	808.765	-0.342474	0.194722	-1.75879	0.0786134	0.999995
Mia	ENSMUSG00000089661.10	37.4019	0.824263	0.468814	1.75819	0.0787157	0.999995
Gm41639	ENSMUSG00000117421.2	3.22744	2.3786	1.35341	1.75749	0.0788342	0.999995
Card6	ENSMUSG00000041849.8	161.059	0.496681	0.282741	1.75666	0.0789752	0.999995
Gm18126	ENSMUSG00000118477.2	5.12576	1.99707	1.13816	1.75464	0.0793204	0.999995
Inhba	ENSMUSG00000041324.15	293.528	0.605096	0.344864	1.75459	0.0793292	0.999995
Gm15425	ENSMUSG00000084390.2	20.2142	0.882296	0.502881	1.75448	0.0793481	0.999995
Sytl3	ENSMUSG00000041831.18	8.73788	1.92336	1.09634	1.75433	0.0793733	0.999995
Dnajc3	ENSMUSG00000022136.9	1970.16	0.354275	0.201944	1.75432	0.0793753	0.999995
Madcam1	ENSMUSG00000020310.10	1.78066	4.23081	2.41283	1.75346	0.0795224	0.999995
A930015P04Rik	ENSMUSG00000114526.2	3.44189	2.45741	1.40207	1.7527	0.0796542	0.999995
Cd164	ENSMUSG00000019818.16	1621.82	0.507758	0.289732	1.75251	0.0796862	0.999995
Fcgbp	ENSMUSG00000047730.18	31.9853	-0.730576	0.417391	-1.75034	0.0800595	0.999995
Gm26648	ENSMUSG00000097275.2	15.6856	1.33572	0.763838	1.7487	0.0803434	0.999995
Map3k15	ENSMUSG00000031303.9	119.098	0.638157	0.365124	1.74778	0.0805015	0.999995
Gm37285	ENSMUSG00000103756.2	8.06095	1.50928	0.864174	1.7465	0.0807243	0.999995
Gm5511	ENSMUSG00000100615.2	102.764	0.74436	0.426243	1.74633	0.0807539	0.999995
Gm56918	ENSMUSG00000121227.1	6.07281	-1.69627	0.97179	-1.74552	0.0808952	0.999995
Gcnt4	ENSMUSG00000091387.3	162.748	0.447365	0.256315	1.74537	0.0809204	0.999995
Aire	ENSMUSG00000000731.16	18.3644	-0.862047	0.493916	-1.74533	0.0809273	0.999995
Dnajc25	ENSMUSG00000070972.14	134.249	0.396884	0.227476	1.74473	0.0810318	0.999995
Cnn1	ENSMUSG00000001349.6	11.3371	-1.15223	0.660654	-1.74408	0.0811449	0.999995
Gm44626	ENSMUSG00000109371.2	2.79742	2.82084	1.61748	1.74398	0.0811631	0.999995
Foxp2	ENSMUSG00000029563.17	55.7027	0.831897	0.477033	1.7439	0.0811768	0.999995
Npr3	ENSMUSG00000022206.8	611.851	0.336735	0.193179	1.74313	0.0813111	0.999995
Il13ra1	ENSMUSG00000017057.10	122.243	0.549267	0.315127	1.743	0.0813328	0.999995
Lamp2	ENSMUSG00000016534.16	1922.34	0.467913	0.268498	1.74271	0.0813848	0.999995
Psmb11	ENSMUSG00000072423.6	6.19509	-1.70413	0.978189	-1.74213	0.0814856	0.999995
Gm55524	ENSMUSG00002075794.1	112.443	0.466205	0.267669	1.74173	0.0815565	0.999995
Gm15348	ENSMUSG00000074469.7	1.86955	3.22009	1.84888	1.74165	0.0815705	0.999995
Ctnna1	ENSMUSG00000037815.8	2097.14	0.249769	0.143417	1.74155	0.0815868	0.999995
3930402G23Rik	ENSMUSG00000038917.6	7.33447	1.5346	0.881332	1.74123	0.0816439	0.999995
Gm7553	ENSMUSG00000101784.2	64.7684	-0.546421	0.313833	-1.74112	0.0816628	0.999995
Abhd15	ENSMUSG00000000686.12	24.729	-0.829074	0.47634	-1.74051	0.0817694	0.999995
Lsm7	ENSMUSG00000035215.10	158.067	-0.419317	0.240994	-1.73994	0.0818689	0.999995
Gm6402	ENSMUSG00000117962.2	11.4611	-1.19433	0.68693	-1.73864	0.0820976	0.999995
Fzd7	ENSMUSG00000041075.9	342.275	0.436128	0.250947	1.73793	0.0822237	0.999995
Prrt3	ENSMUSG00000045009.10	1796.09	-0.284458	0.163986	-1.73465	0.0828034	0.999995
Lrsam1	ENSMUSG00000026792.17	1017.99	-0.274179	0.158079	-1.73444	0.0828394	0.999995
Tac2	ENSMUSG00000025400.12	224.466	1.76376	1.01701	1.73426	0.0828714	0.999995
Gm32950	ENSMUSG00000103827.3	1.26776	3.74322	2.15917	1.73364	0.0829825	NA
Cyp20a1	ENSMUSG00000049439.14	290.907	0.312282	0.180155	1.73341	0.0830233	0.999995
Gm21056	ENSMUSG00000113817.3	1.92749	3.26026	1.88094	1.73331	0.08304	0.999995
Gm2762	ENSMUSG00000107008.5	194.552	-0.467713	0.269869	-1.73311	0.0830754	0.999995
Gm54856	ENSMUSG00002075821.1	3.11448	3.03361	1.75094	1.73256	0.0831734	0.999995
Oca2	ENSMUSG00000030450.12	61.3828	2.2596	1.30425	1.73249	0.0831871	0.999995
2600014E21Rik	ENSMUSG00000100303.5	70.9693	-0.537109	0.310264	-1.73113	0.0834281	0.999995
2610042L04Rik	ENSMUSG00000079388.10	10.8613	1.12698	0.651098	1.7309	0.0834701	0.999995
Rxfp2	ENSMUSG00000053368.14	10.0462	1.48242	0.856658	1.73046	0.0835473	0.999995
Crtac1	ENSMUSG00000042401.9	2782.97	-0.372393	0.215199	-1.73046	0.0835478	0.999995
Carmil3	ENSMUSG00000022211.10	1937.27	-0.346211	0.200088	-1.73029	0.0835783	0.999995
Gm5194	ENSMUSG00000113398.2	14.1141	-1.03738	0.599733	-1.72974	0.0836765	0.999995
Krt8-ps	ENSMUSG00000109325.2	8.05191	1.38404	0.800147	1.72973	0.0836786	0.999995
Gm5503	ENSMUSG00000117730.2	38.4484	-0.704835	0.407626	-1.72912	0.0837869	0.999995
Bhmt	ENSMUSG00000074768.7	4.54763	2.10759	1.21929	1.72854	0.0838909	0.999995
Tmem116	ENSMUSG00000029452.19	67.5705	0.565368	0.327082	1.72852	0.0838945	0.999995
Gm57122	ENSMUSG00000120372.1	1.28087	3.75601	2.17377	1.72788	0.0840091	NA
Gm19719	ENSMUSG00000107317.2	14.2182	0.997437	0.577317	1.72771	0.0840399	0.999995
2410004P03Rik	ENSMUSG00000071398.9	159.732	0.493471	0.285747	1.72695	0.0841769	0.999995
Cdc34b	ENSMUSG00000020870.8	25.3595	-0.860148	0.498206	-1.72649	0.0842591	0.999995
Gm48898	ENSMUSG00000112441.2	21.1245	1.30442	0.756168	1.72504	0.0845197	0.999995
Slc25a24	ENSMUSG00000040322.11	65.2896	0.736584	0.427321	1.72372	0.0847575	0.999995
Gm16062	ENSMUSG00000087249.3	36.7668	-0.733357	0.425458	-1.72369	0.0847643	0.999995
Slc6a7	ENSMUSG00000052026.9	1873.59	-0.301916	0.175176	-1.7235	0.084798	0.999995
Fbln1	ENSMUSG00000006369.15	401.638	0.370045	0.214715	1.72343	0.0848117	0.999995
Gm42849	ENSMUSG00000107043.2	3.05998	2.88515	1.67453	1.72296	0.0848956	0.999995
Gm5491	ENSMUSG00000116704.2	2.36941	-2.70394	1.56963	-1.72265	0.084951	0.999995
Pnp2	ENSMUSG00000068417.9	14.8316	1.0546	0.61255	1.72165	0.0851334	0.999995
1700040D17Rik	ENSMUSG00000097515.3	35.1948	0.653028	0.379805	1.71938	0.0855455	0.999995
Pth1r	ENSMUSG00000032492.15	181.67	-0.407492	0.237032	-1.71914	0.0855884	0.999995
Gm13562	ENSMUSG00000086779.2	17.0278	0.931233	0.542083	1.71788	0.0858185	0.999995
Ddo	ENSMUSG00000063428.9	367.734	0.291736	0.169979	1.7163	0.0861065	0.999995
Kcnmb4os1	ENSMUSG00000020164.8	3.70447	-2.73607	1.5942	-1.71627	0.0861135	0.999995
Adcy4	ENSMUSG00000022220.15	81.1603	-0.491337	0.28638	-1.71568	0.0862206	0.999995
Kdelr3	ENSMUSG00000010830.9	13.8938	1.12935	0.658361	1.7154	0.0862711	0.999995
Chat	ENSMUSG00000021919.9	21.14	3.21465	1.87416	1.71525	0.0862994	0.999995
C230085N15Rik	ENSMUSG00000102212.2	1.64074	4.11092	2.39708	1.71497	0.0863507	0.999995
Cutal	ENSMUSG00000026870.21	14.3849	1.12458	0.655827	1.71476	0.0863898	0.999995
2810408I11Rik	ENSMUSG00000087213.4	3.04555	2.35932	1.37595	1.71468	0.0864037	0.999995
Rasal1	ENSMUSG00000029602.12	2744.4	-0.339385	0.197967	-1.71435	0.0864648	0.999995
Sncg	ENSMUSG00000023064.5	176.718	0.651147	0.379857	1.71419	0.0864942	0.999995
Col14a1	ENSMUSG00000022371.17	37.6233	0.741311	0.432896	1.71244	0.0868147	0.999995
Gm37168	ENSMUSG00000103174.3	26.2262	-0.832111	0.486026	-1.71207	0.0868834	0.999995
Zfp119a	ENSMUSG00000057835.8	55.502	0.813998	0.475623	1.71143	0.087001	0.999995
Mir7658	ENSMUSG00000098954.3	36.304	-0.627701	0.366778	-1.71139	0.0870089	0.999995
Gm43587	ENSMUSG00000106666.2	35.4139	-0.688761	0.402709	-1.71032	0.0872069	0.999995
Gm12017	ENSMUSG00000084413.2	12.5019	-1.08863	0.636602	-1.71007	0.0872536	0.999995
Rny1	ENSMUSG00000065701.3	5.01412	1.66938	0.976307	1.70989	0.0872855	0.999995
Slco1a5	ENSMUSG00000063975.14	17.5022	1.28899	0.754231	1.70901	0.0874482	0.999995
AW822252	ENSMUSG00000121458.1	66.3119	-0.581841	0.340523	-1.70867	0.0875119	0.999995
Rfwd3	ENSMUSG00000033596.6	427.629	0.314285	0.183948	1.70856	0.0875331	0.999995
Gm47467	ENSMUSG00000113019.3	18.5911	0.971452	0.568954	1.70744	0.0877409	0.999995
Arhgap33	ENSMUSG00000036882.8	3864.23	-0.277352	0.162443	-1.70738	0.0877515	0.999995
Gm43868	ENSMUSG00000107455.2	3.98206	-1.97877	1.15905	-1.70724	0.087778	0.999995
Gm15862	ENSMUSG00000085739.2	3.01366	-2.44319	1.43116	-1.70714	0.0877966	0.999995
1700020N18Rik	ENSMUSG00000100253.2	1.29811	3.77285	2.2112	1.70625	0.0879621	NA
Gm55611	ENSMUSG00002076820.1	1.29811	3.77285	2.2112	1.70625	0.0879621	NA
Npnt	ENSMUSG00000040998.19	993.947	0.287456	0.168518	1.70579	0.0880481	0.999995
Gm26827	ENSMUSG00000097634.3	1.26453	-3.83892	2.25088	-1.70552	0.088097	NA
Ankrd55	ENSMUSG00000049985.16	93.5824	-0.599211	0.351352	-1.70544	0.0881117	0.999995
Gbx1	ENSMUSG00000067724.6	2.36312	-2.70128	1.58412	-1.70522	0.088153	0.999995
E030013I19Rik	ENSMUSG00000086843.4	72.8615	-0.535797	0.3143	-1.70473	0.0882448	0.999995
Tchh	ENSMUSG00000052415.6	177.925	-0.376423	0.220843	-1.70448	0.0882908	0.999995
Klhl35	ENSMUSG00000035298.9	20.9326	-0.850222	0.498843	-1.70439	0.0883088	0.999995
Rdh16	ENSMUSG00000069456.5	2.58578	2.75245	1.61524	1.70405	0.0883723	0.999995
Parp14	ENSMUSG00000034422.15	80.398	0.583409	0.342369	1.70403	0.0883748	0.999995
Cfap90	ENSMUSG00000021534.9	214.768	-0.48635	0.285444	-1.70383	0.088412	0.999995
Arap3	ENSMUSG00000024451.10	277.213	-0.332501	0.195156	-1.70377	0.0884244	0.999995
Gpr25	ENSMUSG00000052759.8	50.6789	-0.556146	0.326585	-1.70291	0.0885849	0.999995
Dach1	ENSMUSG00000055639.17	131.94	0.579819	0.340499	1.70285	0.088596	0.999995
Chchd2	ENSMUSG00000070493.4	1291.95	0.424609	0.249449	1.70219	0.0887206	0.999995
Gm37906	ENSMUSG00000104315.2	2.19829	-3.57165	2.09863	-1.7019	0.0887745	0.999995
Heyl	ENSMUSG00000032744.5	103.636	-0.607546	0.35711	-1.70129	0.088889	0.999995
Naa11	ENSMUSG00000046000.6	1.23764	-3.81236	2.24087	-1.70128	0.0888896	NA
Gm49769	ENSMUSG00000116775.2	9.93152	-1.21671	0.715441	-1.70064	0.0890097	0.999995
Mfsd3	ENSMUSG00000019080.9	116.597	-0.430588	0.253269	-1.70012	0.0891079	0.999995
Car4	ENSMUSG00000000805.19	1303.8	-0.360212	0.21197	-1.69936	0.0892518	0.999995
Gpr21	ENSMUSG00000053164.7	39.5721	0.707568	0.416482	1.69892	0.0893345	0.999995
H60c	ENSMUSG00000091618.4	1.25424	-3.82853	2.25359	-1.69886	0.0893453	NA
Prdx2-ps2	ENSMUSG00000083998.2	12.2794	1.14921	0.676497	1.69877	0.0893628	0.999995
Gm34354	ENSMUSG00000114854.2	37.4706	-0.761164	0.448177	-1.69836	0.0894407	0.999995
Sox18	ENSMUSG00000046470.6	193.12	-0.361663	0.213002	-1.69793	0.0895208	0.999995
Pdzrn3	ENSMUSG00000035357.18	367.177	0.354094	0.208615	1.69736	0.0896294	0.999995
Dek	ENSMUSG00000021377.16	1094.05	0.331318	0.195225	1.69711	0.0896763	0.999995
Gdf15	ENSMUSG00000038508.8	4.19468	2.33578	1.3766	1.69678	0.0897386	0.999995
Tnni3k	ENSMUSG00000040086.14	10.139	-1.56938	0.925031	-1.69656	0.089779	0.999995
Nfil3	ENSMUSG00000056749.8	343.166	0.520658	0.306902	1.69649	0.0897922	0.999995
Deaf1	ENSMUSG00000058886.10	1611.66	-0.346174	0.204183	-1.69542	0.0899966	0.999995
4930483P17Rik	ENSMUSG00000116772.3	12.5524	-1.1981	0.706686	-1.69538	0.0900031	0.999995
Tfr2	ENSMUSG00000029716.14	239.579	-0.411394	0.242672	-1.69527	0.0900247	0.999995
Oxgr1	ENSMUSG00000044819.6	6.00328	1.52684	0.90082	1.69494	0.0900869	0.999995
D030047H15Rik	ENSMUSG00000085886.2	7.15849	1.49452	0.882292	1.6939	0.090284	0.999995
Kcng1	ENSMUSG00000074575.5	1337.68	-0.287022	0.169484	-1.69351	0.090359	0.999995
Grem2	ENSMUSG00000050069.4	484.22	-0.316179	0.186836	-1.69228	0.0905923	0.999995
Trpc4	ENSMUSG00000027748.12	1300	-0.301248	0.178053	-1.6919	0.0906652	0.999995
Gm9057	ENSMUSG00000105156.2	4.59094	1.86217	1.10086	1.69156	0.0907295	0.999995
Sidt1	ENSMUSG00000022696.18	2049.49	-0.23102	0.136655	-1.69053	0.0909261	0.999995
Gm45501	ENSMUSG00000110159.2	44.4216	0.736901	0.436075	1.68985	0.0910567	0.999995
Tgfbr1	ENSMUSG00000007613.16	647.702	0.48823	0.288956	1.68963	0.0910979	0.999995
Prrg4	ENSMUSG00000027171.11	34.7791	0.884098	0.523447	1.68899	0.0912208	0.999995
Nudt17	ENSMUSG00000028100.12	242.139	-0.470666	0.278712	-1.68872	0.0912733	0.999995
Gm17224	ENSMUSG00000092085.2	21.001	-0.855062	0.506641	-1.68771	0.0914677	0.999995
Gm17244	ENSMUSG00000102997.2	36.579	-0.693824	0.41136	-1.68666	0.0916695	0.999995
C730034F03Rik	ENSMUSG00000079242.3	33.7666	-0.644033	0.381871	-1.68652	0.0916954	0.999995
Stxbp6	ENSMUSG00000046314.17	3254.15	0.358255	0.21243	1.68646	0.0917067	0.999995
Myo7a	ENSMUSG00000030761.17	928.438	0.368458	0.218569	1.68578	0.0918389	0.999995
Gm44386	ENSMUSG00000107689.3	11.8972	-1.22288	0.725519	-1.68552	0.0918882	0.999995
Gm5548	ENSMUSG00000045952.4	4.28014	2.05214	1.21783	1.68509	0.0919719	0.999995
Gm26533	ENSMUSG00000097748.2	8.80801	-1.29451	0.768415	-1.68465	0.0920556	0.999995
Il6ra	ENSMUSG00000027947.12	256.951	0.368072	0.218555	1.68412	0.0921583	0.999995
Slc9a4	ENSMUSG00000026065.9	456.154	-0.457138	0.271454	-1.68403	0.0921753	0.999995
Atp2a3	ENSMUSG00000020788.16	234.859	0.423372	0.251416	1.68395	0.0921917	0.999995
Coro2b	ENSMUSG00000041729.16	8912.69	-0.236171	0.140315	-1.68315	0.0923456	0.999995
Mitf	ENSMUSG00000035158.16	323.411	0.512437	0.304615	1.68225	0.0925213	0.999995
Gm10599	ENSMUSG00000118458.2	19.9253	-1.29487	0.769762	-1.68217	0.0925359	0.999995
Krt80	ENSMUSG00000037185.10	16.8645	1.083	0.644716	1.67981	0.092994	0.999995
6530411M01Rik	ENSMUSG00000097049.2	16.2109	-0.951334	0.566587	-1.67906	0.0931404	0.999995
Ppp1r36	ENSMUSG00000052221.9	64.7281	0.553088	0.329479	1.67867	0.093216	0.999995
Fcor	ENSMUSG00000089665.3	76.0733	-0.625179	0.372633	-1.67773	0.093399	0.999995
C330022C24Rik	ENSMUSG00000099590.2	2.55202	2.76035	1.64734	1.67564	0.093809	0.999995
Gm15521	ENSMUSG00000085638.2	1.29141	-3.86606	2.30831	-1.67484	0.0939656	NA
Gm18916	ENSMUSG00000106094.2	15.1226	-1.01182	0.604348	-1.67424	0.0940841	0.999995
Inmt	ENSMUSG00000003477.6	29.8801	0.864381	0.516626	1.67313	0.0943024	0.999995
Gm45091	ENSMUSG00000108624.2	8.29938	-1.31387	0.785332	-1.67301	0.0943254	0.999995
Fblim1	ENSMUSG00000006219.13	22.9184	0.87353	0.522231	1.67269	0.0943887	0.999995
Mir7080	ENSMUSG00000098582.3	33.2179	-0.846375	0.50608	-1.67241	0.0944432	0.999995
Zfp54	ENSMUSG00000023882.16	28.6367	0.721185	0.431367	1.67186	0.0945524	0.999995
Car8	ENSMUSG00000041261.10	78.3933	0.452378	0.270595	1.67179	0.0945658	0.999995
Crabp2	ENSMUSG00000004885.6	41.5025	0.715574	0.428067	1.67164	0.0945953	0.999995
Chrdl1	ENSMUSG00000031283.17	120.651	0.518124	0.310171	1.67045	0.0948311	0.999995
Eno4	ENSMUSG00000048029.11	127.329	0.398961	0.238899	1.67	0.0949192	0.999995
Omd	ENSMUSG00000048368.10	9.12312	1.78283	1.06803	1.66927	0.0950634	0.999995
Yipf4	ENSMUSG00000024072.10	896.895	0.289106	0.173291	1.66833	0.0952512	0.999995
Syn1	ENSMUSG00000037217.16	18778	-0.224392	0.134505	-1.66828	0.0952608	0.999995
Mab21l2	ENSMUSG00000057777.6	7.15459	1.85619	1.11271	1.66817	0.0952827	0.999995
Gm57307	ENSMUSG00000120376.1	12.4567	-1.18596	0.71155	-1.66672	0.0955696	0.999995
Zfr2	ENSMUSG00000034949.19	2114.26	-0.278172	0.167033	-1.66538	0.0958375	0.999995
Gm56717	ENSMUSG00000120397.1	3.51915	-2.19943	1.32168	-1.66411	0.0960901	0.999995
Dpysl4	ENSMUSG00000025478.16	1549.59	-0.25705	0.1545	-1.66375	0.096162	0.999995
Slc22a18	ENSMUSG00000000154.17	18.2952	1.04751	0.630086	1.66248	0.0964162	0.999995
Stap2	ENSMUSG00000038781.8	34.9844	-0.687019	0.413336	-1.66213	0.096486	0.999995
Arrdc3	ENSMUSG00000074794.11	1255.03	0.27035	0.162692	1.66173	0.0965671	0.999995
AI506816	ENSMUSG00000105987.6	49.6711	0.553181	0.332931	1.66155	0.0966027	0.999995
Thbd	ENSMUSG00000074743.5	223.219	0.546026	0.328836	1.66048	0.0968177	0.999995
Gm12530	ENSMUSG00000085967.2	4.07948	1.92848	1.1614	1.66048	0.0968188	0.999995
Gm37420	ENSMUSG00000103869.2	1.81657	-3.25723	1.96174	-1.66038	0.096838	0.999995
Gm25047	ENSMUSG00000119926.1	12.1118	1.41689	0.853522	1.66005	0.0969034	0.999995
Gm20242	ENSMUSG00000114503.2	1.73514	3.09893	1.86683	1.66	0.0969148	0.999995
Gm26691	ENSMUSG00000097911.3	14.624	0.99108	0.597067	1.65992	0.0969314	0.999995
Rhebl1	ENSMUSG00000023755.11	142.038	-0.443604	0.267462	-1.65857	0.097203	0.999995
Gm9917	ENSMUSG00000097099.4	34.7925	0.690212	0.416295	1.65799	0.0973201	0.999995
Dct	ENSMUSG00000022129.5	15.0902	1.0683	0.644351	1.65794	0.0973289	0.999995
Lrrn4cl	ENSMUSG00000071656.8	19.1906	0.956858	0.57771	1.6563	0.097662	0.999995
Gnmt	ENSMUSG00000002769.10	27.7914	0.707501	0.427265	1.65588	0.0977459	0.999995
Myoz1	ENSMUSG00000068697.8	3.36696	-2.57931	1.56004	-1.65336	0.0982571	0.999995
Gm16044	ENSMUSG00000081339.2	14.1788	-1.11289	0.673219	-1.65308	0.0983137	0.999995
Tedc2	ENSMUSG00000024118.15	224.751	-0.329001	0.199103	-1.65242	0.0984499	0.999995
Gm37240	ENSMUSG00000102805.6	209.978	0.362033	0.219097	1.65238	0.0984566	0.999995
Gm20703	ENSMUSG00000093622.3	2.71123	-2.22737	1.34894	-1.65121	0.0986966	0.999995
Trmt2b	ENSMUSG00000067369.13	394.531	0.293936	0.178116	1.65025	0.0988928	0.999995
Gm57298	ENSMUSG00000120846.1	1.17988	-3.75333	2.2747	-1.65003	0.0989358	NA
Gm29123	ENSMUSG00000099879.2	1.17988	-3.75333	2.2747	-1.65003	0.0989358	NA
Gm19052	ENSMUSG00000117492.2	1.17988	-3.75333	2.2747	-1.65003	0.0989358	NA
Stag3	ENSMUSG00000036928.15	41.9811	-0.802772	0.486667	-1.64953	0.0990388	0.999995
Sypl	ENSMUSG00000020570.16	962.523	0.314517	0.190675	1.64949	0.099047	0.999995
Tacr1	ENSMUSG00000030043.12	65.5651	0.85201	0.516571	1.64936	0.0990743	0.999995
Acad8	ENSMUSG00000031969.17	822.629	0.327796	0.198769	1.64913	0.0991212	0.999995
Coq8a	ENSMUSG00000026489.14	1496.14	-0.348138	0.21117	-1.64861	0.0992269	0.999995
Gm10684	ENSMUSG00000074385.4	1.73232	3.089	1.87418	1.64818	0.0993148	0.999995
Gm47163	ENSMUSG00000111977.2	678.651	-0.371366	0.225404	-1.64756	0.0994434	0.999995
Gm53692	ENSMUSG00000120024.1	3.10417	3.09697	1.88032	1.64704	0.0995491	0.999995
Heg1	ENSMUSG00000075254.13	951.608	0.416433	0.252942	1.64636	0.0996896	0.999995
Trim25	ENSMUSG00000000275.17	204.658	0.413212	0.251119	1.64548	0.0998705	0.999995
Gm4785	ENSMUSG00000100590.2	2.41887	2.56166	1.55715	1.64509	0.0999509	0.999995
Gm39859	ENSMUSG00000120684.1	2.79873	2.7945	1.69938	1.64443	0.100088	0.999995
Dusp1	ENSMUSG00000024190.8	443.829	0.334259	0.20332	1.644	0.100176	0.999995
Gm11821	ENSMUSG00000081884.2	4.99544	1.65387	1.00677	1.64275	0.100435	0.999995
Gm8495	ENSMUSG00000101615.2	3.39563	1.98582	1.20887	1.64271	0.100443	0.999995
Lepr	ENSMUSG00000057722.18	122.78	1.82902	1.11393	1.64195	0.100599	0.999995
Kcnj13	ENSMUSG00000079436.4	475.081	2.29575	1.39904	1.64095	0.100809	0.999995
Ctdspl	ENSMUSG00000047409.14	1026.7	0.243886	0.148652	1.64065	0.100869	0.999995
Ccdc170	ENSMUSG00000019767.13	61.8911	0.601013	0.366453	1.64008	0.100989	0.999995
Cd63	ENSMUSG00000025351.15	645.622	0.433118	0.264129	1.6398	0.101047	0.999995
Ifih1	ENSMUSG00000026896.15	106.918	0.523602	0.319485	1.63889	0.101236	0.999995
Gm9949	ENSMUSG00000054589.3	4.04222	2.31884	1.41597	1.63763	0.101498	0.999995
Abcc4	ENSMUSG00000032849.15	345.03	0.392361	0.239611	1.63749	0.101528	0.999995
Chaer1	ENSMUSG00000106783.3	2.64359	2.77587	1.69552	1.63718	0.101592	0.999995
Gm12250	ENSMUSG00000082292.4	3.14951	2.34154	1.43082	1.6365	0.101735	0.999995
5530400K19Rik	ENSMUSG00000102404.2	1.4802	-4.08379	2.4959	-1.6362	0.101798	0.999995
Nptx2	ENSMUSG00000059991.8	1053.5	0.387707	0.237129	1.63501	0.102048	0.999995
Fgf11	ENSMUSG00000042826.14	1057.67	-0.29045	0.177669	-1.63479	0.102094	0.999995
Grxcr2	ENSMUSG00000073574.5	2.77073	-2.97238	1.81867	-1.63438	0.10218	0.999995
Cbln3	ENSMUSG00000040380.15	15.8083	0.926733	0.567084	1.63421	0.102215	0.999995
4933416E14Rik	ENSMUSG00000086996.2	9.24236	1.24533	0.762234	1.63379	0.102302	0.999995
Clcn2	ENSMUSG00000022843.18	2055.53	-0.283547	0.173619	-1.63316	0.102436	0.999995
Pdgfc	ENSMUSG00000028019.10	184.691	0.377474	0.231337	1.6317	0.102742	0.999995
Duoxa2	ENSMUSG00000027225.8	1.15299	-3.72556	2.28333	-1.63163	0.102757	NA
Gm15384	ENSMUSG00000086573.2	1.15299	-3.72556	2.28333	-1.63163	0.102757	NA
Zic4	ENSMUSG00000036972.15	270.347	0.660818	0.405044	1.63147	0.102791	0.999995
Gm37640	ENSMUSG00000102862.2	2.04701	-3.4877	2.1378	-1.63144	0.102797	0.999995
Haus6	ENSMUSG00000038047.19	234.727	0.420281	0.25766	1.63114	0.10286	0.999995
Gm44982	ENSMUSG00000109399.2	9.47944	1.36395	0.836275	1.63098	0.102895	0.999995
Gm37097	ENSMUSG00000103727.2	1.69474	-3.16465	1.94077	-1.63062	0.102971	0.999995
Gm19801	ENSMUSG00000112491.2	3.79198	2.08675	1.27983	1.63049	0.102999	0.999995
Amz1	ENSMUSG00000050022.17	227.16	-0.436562	0.267947	-1.62928	0.103253	0.999995
Gm6254	ENSMUSG00000066538.6	5.8812	1.45664	0.894344	1.62872	0.103372	0.999995
Trim29	ENSMUSG00000032013.7	8.62021	-1.43542	0.881371	-1.62863	0.103392	0.999995
Gm34567	ENSMUSG00000117254.3	451.507	0.348405	0.213985	1.62818	0.103487	0.999995
Vpreb1a	ENSMUSG00000059305.13	8.64747	1.50045	0.922214	1.62701	0.103735	0.999995
Osbpl3	ENSMUSG00000029822.16	718.498	0.455037	0.279681	1.62698	0.103741	0.999995
Mrnip	ENSMUSG00000020381.11	300.682	-0.413254	0.254105	-1.62631	0.103884	0.999995
Lefty2	ENSMUSG00000066652.6	15.7103	-0.880311	0.54143	-1.6259	0.103971	0.999995
Alx4	ENSMUSG00000040310.13	50.0489	0.650076	0.39988	1.62568	0.104018	0.999995
Gm10608	ENSMUSG00000111197.2	94.8183	0.512821	0.315468	1.62559	0.104037	0.999995
Coq10b	ENSMUSG00000025981.14	243.839	0.382443	0.235371	1.62485	0.104193	0.999995
Stat5a	ENSMUSG00000004043.15	67.5193	0.513766	0.316201	1.62481	0.104203	0.999995
St8sia3os	ENSMUSG00000086128.9	4.43492	-2.16127	1.33024	-1.62472	0.104223	0.999995
Vamp8	ENSMUSG00000050732.10	327.687	0.592234	0.364703	1.62388	0.104401	0.999995
Lor	ENSMUSG00000043165.8	241.11	-0.434313	0.267629	-1.62282	0.104629	0.999995
Gm45179	ENSMUSG00000108956.2	1.44158	-4.03218	2.48485	-1.6227	0.104653	0.999995
Gca	ENSMUSG00000026893.5	316.888	0.517808	0.319329	1.62155	0.104899	0.999995
Kirrel2	ENSMUSG00000036915.18	259.037	-0.424979	0.262125	-1.62129	0.104956	0.999995
Gm21973	ENSMUSG00000094814.2	8.11117	1.74659	1.0778	1.62051	0.105123	0.999995
Gm39059	ENSMUSG00000109123.2	4.32614	-1.86429	1.15079	-1.62001	0.105231	0.999995
Ptgir	ENSMUSG00000043017.10	2.1584	3.40871	2.10494	1.61938	0.105365	0.999995
Rin1	ENSMUSG00000024883.9	2862.77	-0.215811	0.133319	-1.61876	0.105499	0.999995
Rnf125	ENSMUSG00000033107.7	14.3911	1.09342	0.675805	1.61796	0.105672	0.999995
Gm15541	ENSMUSG00000087371.2	3.0607	2.32421	1.43744	1.61691	0.105898	0.999995
Tuft1	ENSMUSG00000005968.15	127.366	0.438312	0.271208	1.61615	0.106062	0.999995
Rps12-ps1	ENSMUSG00000082746.2	6.71945	1.38025	0.854327	1.61559	0.106182	0.999995
Defb20	ENSMUSG00000049560.5	1.6354	-3.13172	1.93925	-1.61491	0.106329	0.999995
Pced1b	ENSMUSG00000044250.9	213.947	-0.338557	0.209659	-1.6148	0.106353	0.999995
Cbx3-ps6	ENSMUSG00000057886.6	27.3829	0.738785	0.457648	1.61431	0.106461	0.999995
Tsnaxip1	ENSMUSG00000031893.8	39.4395	0.651162	0.403561	1.61354	0.106627	0.999995
Gpr34	ENSMUSG00000040229.12	180.73	0.589045	0.365248	1.61273	0.106804	0.999995
Glyat	ENSMUSG00000063683.13	2.01913	-3.42831	2.1259	-1.61264	0.106823	0.999995
Fgf15	ENSMUSG00000031073.7	1.61938	4.09394	2.53906	1.61238	0.106878	0.999995
Pnck	ENSMUSG00000002012.14	1914.85	-0.371499	0.230427	-1.61222	0.106915	0.999995
Cfap69	ENSMUSG00000040473.16	565.051	0.395606	0.245411	1.61202	0.106958	0.999995
Klhl40	ENSMUSG00000074001.4	142.529	-0.535858	0.332464	-1.61178	0.107011	0.999995
Cd82	ENSMUSG00000027215.14	773.818	0.368085	0.228427	1.61139	0.107095	0.999995
Tgfbi	ENSMUSG00000035493.11	102.722	0.556442	0.345346	1.61126	0.107123	0.999995
Snord98	ENSMUSG00000080469.3	1.76058	3.08981	1.91768	1.61122	0.107131	0.999995
Rps11-ps3	ENSMUSG00000081715.2	3.54729	-2.25067	1.39707	-1.611	0.107181	0.999995
Fance	ENSMUSG00000007570.17	464.902	-0.2987	0.18543	-1.61085	0.107212	0.999995
Tbx6	ENSMUSG00000030699.17	33.102	0.659479	0.409453	1.61064	0.107259	0.999995
Impa2	ENSMUSG00000024525.8	143.876	0.375294	0.233037	1.61045	0.1073	0.999995
5430405H02Rik	ENSMUSG00000085741.10	227.174	-0.361143	0.224311	-1.61001	0.107396	0.999995
Edar	ENSMUSG00000003227.5	6.49759	1.57139	0.9765	1.60921	0.107571	0.999995
Lsmem2	ENSMUSG00000103409.3	6.77036	1.7071	1.06101	1.60893	0.107631	0.999995
Gm56535	ENSMUSG00000120709.1	7.40263	-1.36207	0.847149	-1.60783	0.107873	0.999995
Rgs6	ENSMUSG00000021219.17	644.031	0.442054	0.274958	1.60771	0.107898	0.999995
Arfip1	ENSMUSG00000074513.10	280.84	0.365046	0.227101	1.60742	0.107963	0.999995
Asic2	ENSMUSG00000020704.14	1878.95	-0.229812	0.143019	-1.60686	0.108085	0.999995
Gm26633	ENSMUSG00000097441.2	8.69652	-1.24635	0.775657	-1.60683	0.108091	0.999995
Gm10059	ENSMUSG00000059064.9	4.09747	2.01072	1.25173	1.60635	0.108198	0.999995
Tdrd9	ENSMUSG00000054003.14	13.3596	1.22644	0.763732	1.60586	0.108306	0.999995
Gm10421	ENSMUSG00000099907.3	19.768	1.03202	0.643033	1.60492	0.108511	0.999995
Ctf1	ENSMUSG00000042340.7	55.7119	0.582391	0.362901	1.60482	0.108533	0.999995
Adamtsl3	ENSMUSG00000070469.13	59.1876	0.751792	0.468806	1.60363	0.108795	0.999995
Btd	ENSMUSG00000021900.11	312.304	0.441637	0.27549	1.6031	0.108914	0.999995
Gm5616	ENSMUSG00000063543.6	19.9686	0.829128	0.517298	1.60281	0.108977	0.999995
Zmpste24	ENSMUSG00000043207.11	817.049	0.26275	0.163942	1.6027	0.109001	0.999995
Cox6b2	ENSMUSG00000051811.15	92.4698	0.651193	0.406569	1.60168	0.109227	0.999995
Gm31946	ENSMUSG00000114639.2	7.96221	1.21897	0.761362	1.60104	0.109368	0.999995
Glp2r	ENSMUSG00000049928.16	76.6724	-0.640605	0.400204	-1.6007	0.109444	0.999995
Gm38099	ENSMUSG00000104159.2	4.34145	1.73627	1.08471	1.60067	0.10945	0.999995
1110015O18Rik	ENSMUSG00000098659.9	6.06747	1.777	1.1103	1.60047	0.109495	0.999995
Ccn3	ENSMUSG00000037362.9	2612.25	-0.261581	0.163446	-1.60042	0.109506	0.999995
Camkv	ENSMUSG00000032936.14	22162.6	-0.272782	0.170568	-1.59926	0.109763	0.999995
Tmem179b	ENSMUSG00000118346.2	117.844	0.434707	0.271829	1.59919	0.109778	0.999995
Ptgr3	ENSMUSG00000049090.4	658.988	0.242911	0.15194	1.59873	0.109881	0.999995
Taf8	ENSMUSG00000023980.8	620.173	-0.294403	0.184159	-1.59863	0.109903	0.999995
Gm43555	ENSMUSG00000105977.2	42.8602	-0.539515	0.337537	-1.59838	0.109957	0.999995
Bgn	ENSMUSG00000031375.18	422.71	0.328775	0.205734	1.59806	0.110029	0.999995
Rem1	ENSMUSG00000000359.4	11.7309	-1.14819	0.718875	-1.59721	0.110219	0.999995
1810034E14Rik	ENSMUSG00000097101.5	5.4416	1.654	1.0356	1.59715	0.110232	0.999995
Ins2	ENSMUSG00000000215.12	5.78681	1.80302	1.12891	1.59714	0.110235	0.999995
Gm44593	ENSMUSG00000109088.3	7.80224	1.35911	0.851018	1.59704	0.110257	0.999995
Cdc42ep1	ENSMUSG00000049521.3	730.287	-0.314233	0.196851	-1.5963	0.110422	0.999995
A730089K16Rik	ENSMUSG00000103529.2	20.1055	-0.765404	0.47959	-1.59595	0.110499	0.999995
Eno3	ENSMUSG00000060600.16	174.493	-0.443379	0.277876	-1.5956	0.110578	0.999995
Acad12	ENSMUSG00000042647.14	96.0928	0.41664	0.261167	1.5953	0.110645	0.999995
Mtmr7	ENSMUSG00000039431.17	1479.56	-0.235684	0.147755	-1.5951	0.110689	0.999995
Gm7818	ENSMUSG00000117234.2	82.5067	0.690811	0.433093	1.59506	0.110698	0.999995
Crym	ENSMUSG00000030905.6	3965.15	-0.474828	0.297871	-1.59407	0.11092	0.999995
Crem	ENSMUSG00000063889.17	320.193	0.341318	0.214149	1.59383	0.110973	0.999995
Gm40518	ENSMUSG00000110924.2	75.2286	0.646032	0.405452	1.59336	0.111079	0.999995
Gm50431	ENSMUSG00000117814.2	315.322	0.34636	0.217419	1.59305	0.111149	0.999995
Capsl	ENSMUSG00000039676.5	96.2522	0.471407	0.296016	1.5925	0.111272	0.999995
Ccdc141	ENSMUSG00000044033.17	479.21	0.589509	0.370297	1.59199	0.111387	0.999995
Entrep1	ENSMUSG00000071604.6	411.924	0.301322	0.189277	1.59196	0.111393	0.999995
Gm7785	ENSMUSG00000083064.2	55.6003	-0.553087	0.347465	-1.59178	0.111435	0.999995
Tmem72	ENSMUSG00000048108.14	657.978	2.21457	1.3916	1.59138	0.111524	0.999995
5330409N07Rik	ENSMUSG00000113927.2	3.86653	-1.93557	1.21648	-1.59113	0.11158	0.999995
Gm47461	ENSMUSG00000112540.2	16.0441	-0.96578	0.607658	-1.58935	0.111982	0.999995
Gm5084	ENSMUSG00000050765.4	3.14007	-2.45196	1.54376	-1.58831	0.112216	0.999995
Gm9211	ENSMUSG00000098016.2	11.4636	-1.25015	0.78729	-1.58792	0.112305	0.999995
Fam117a	ENSMUSG00000038893.13	272.638	0.297857	0.187578	1.58791	0.112307	0.999995
Gm17202	ENSMUSG00000090558.2	2.69736	2.67852	1.68759	1.58719	0.112469	0.999995
Gm5678	ENSMUSG00000082815.3	5.53242	1.59469	1.00477	1.58712	0.112486	0.999995
F5	ENSMUSG00000026579.9	1151.4	2.18025	1.37416	1.5866	0.112603	0.999995
Dino	ENSMUSG00000117050.2	1.90085	-3.37216	2.1255	-1.58652	0.112621	0.999995
Pik3r6	ENSMUSG00000046207.15	46.3414	-0.544873	0.343519	-1.58615	0.112705	0.999995
Gm31881	ENSMUSG00000105698.2	12.0543	-1.21265	0.764601	-1.586	0.11274	0.999995
Lmntd2	ENSMUSG00000025500.13	7.01336	1.65866	1.0465	1.58496	0.112976	0.999995
Mpped1	ENSMUSG00000041708.13	6407.35	-0.25782	0.162722	-1.58442	0.113098	0.999995
Snd1	ENSMUSG00000001424.15	3260.7	-0.262663	0.165832	-1.58391	0.113214	0.999995
Fndc10l	ENSMUSG00000081470.2	79.0121	-0.506226	0.319682	-1.58353	0.113301	0.999995
Fgfbp1	ENSMUSG00000048373.9	8.48407	1.25546	0.793203	1.58277	0.113475	0.999995
Tex15	ENSMUSG00000009628.15	46.5879	0.956084	0.604123	1.5826	0.113513	0.999995
Cdo1	ENSMUSG00000033022.9	510.88	-0.344665	0.217797	-1.5825	0.113535	0.999995
Gm15696	ENSMUSG00000083853.2	14.4104	-1.13148	0.715135	-1.58219	0.113606	0.999995
Diaph3	ENSMUSG00000022021.15	58.69	0.544123	0.343941	1.58203	0.113643	0.999995
Xab2	ENSMUSG00000019470.13	1296.75	-0.253075	0.160009	-1.58162	0.113735	0.999995
Gm56915	ENSMUSG00000120308.1	121.398	-0.493586	0.312331	-1.58033	0.114032	0.999995
Nqo2	ENSMUSG00000046949.17	276.519	0.311898	0.197388	1.58013	0.114078	0.999995
Ugt8a	ENSMUSG00000032854.13	1258.68	0.379912	0.240533	1.57946	0.11423	0.999995
Gm47813	ENSMUSG00000113128.2	2.23279	2.5098	1.58974	1.57874	0.114395	0.999995
Ggt5	ENSMUSG00000006344.18	85.9198	0.522511	0.331045	1.57837	0.114481	0.999995
Cald1	ENSMUSG00000029761.17	1129	0.320399	0.203013	1.57822	0.114516	0.999995
Gm15452	ENSMUSG00000084353.2	1.1427	-3.71376	2.35363	-1.57789	0.114591	NA
Ptgs1	ENSMUSG00000047250.14	336.618	-0.289496	0.183516	-1.5775	0.114681	0.999995
Grk1	ENSMUSG00000031450.9	1.11749	3.55969	2.25669	1.57739	0.114706	NA
A730094K22Rik	ENSMUSG00000102406.2	1.11749	3.55969	2.25669	1.57739	0.114706	NA
Myo7b	ENSMUSG00000024388.12	1.11749	3.55969	2.25669	1.57739	0.114706	NA
E430024P14Rik	ENSMUSG00000090069.4	82.9995	-0.480955	0.304982	-1.57699	0.114797	0.999995
Agtrap	ENSMUSG00000029007.9	345.676	0.318876	0.202207	1.57698	0.1148	0.999995
Lypd6b	ENSMUSG00000026765.13	210.373	-0.368874	0.233956	-1.57668	0.114869	0.999995
Gm8818	ENSMUSG00000079138.4	8.44158	-1.49298	0.946995	-1.57655	0.1149	0.999995
Ppef1	ENSMUSG00000062168.13	9.05411	-1.2412	0.787342	-1.57644	0.114924	0.999995
Arhgef16	ENSMUSG00000029032.13	26.5181	0.862499	0.547415	1.57559	0.115121	0.999995
Serp1	ENSMUSG00000027808.9	1146.07	0.333383	0.211611	1.57545	0.115153	0.999995
Kcnj2	ENSMUSG00000041695.3	387.088	0.532012	0.337846	1.57472	0.115322	0.999995
Spsb1	ENSMUSG00000039911.14	827.07	0.327274	0.207858	1.57451	0.11537	0.999995
Ly75	ENSMUSG00000026980.16	30.6363	0.887733	0.563892	1.5743	0.115419	0.999995
Sh2d3c	ENSMUSG00000059013.13	434.104	-0.31536	0.20035	-1.57404	0.115477	0.999995
9330104G04Rik	ENSMUSG00000097842.3	113.811	-0.390759	0.248313	-1.57366	0.115566	0.999995
Gm37296	ENSMUSG00000104116.2	12.6264	1.01537	0.645388	1.57327	0.115657	0.999995
Rassf9	ENSMUSG00000044921.6	63.2772	0.674277	0.42872	1.57277	0.115773	0.999995
Barhl1	ENSMUSG00000026805.15	2.21556	2.49942	1.58927	1.57268	0.115792	0.999995
Cpt1b	ENSMUSG00000078937.9	38.5638	0.607947	0.38657	1.57267	0.115795	0.999995
Ebf1	ENSMUSG00000057098.15	75.9828	0.633862	0.403272	1.5718	0.115997	0.999995
Gm19689	ENSMUSG00000117399.2	3.9299	1.92096	1.22227	1.57163	0.116036	0.999995
Ccdc60	ENSMUSG00000043913.15	49.5122	0.531831	0.338501	1.57114	0.116151	0.999995
Gm44053	ENSMUSG00000108137.2	65.1587	0.46696	0.297257	1.5709	0.116206	0.999995
Ccdc113	ENSMUSG00000036598.5	76.0107	0.618776	0.394146	1.56992	0.116434	0.999995
Slc16a6	ENSMUSG00000041920.15	445.285	0.437098	0.27845	1.56975	0.116472	0.999995
Ifi27	ENSMUSG00000064215.14	1022.42	0.408997	0.260548	1.56975	0.116472	0.999995
Afm	ENSMUSG00000029369.18	1.55749	-3.0239	1.92679	-1.56939	0.116556	0.999995
Tmem215	ENSMUSG00000046593.4	207.505	-0.535127	0.341019	-1.5692	0.116601	0.999995
Cdhr4	ENSMUSG00000032595.11	135.06	0.367002	0.23391	1.56899	0.11665	0.999995
mt-Tm	ENSMUSG00000064344.1	296.722	0.443187	0.28247	1.56897	0.116655	0.999995
Bhlhe22	ENSMUSG00000025128.8	2234.09	0.282657	0.180229	1.56832	0.116806	0.999995
Pter	ENSMUSG00000026730.13	59.0035	0.571908	0.364734	1.56801	0.116878	0.999995
Havcr2	ENSMUSG00000020399.15	91.9518	0.416301	0.265643	1.56714	0.117081	0.999995
Gm16741	ENSMUSG00000084775.3	1.103	3.54358	2.26142	1.56697	0.117122	NA
Gm6723	ENSMUSG00000068226.4	17.0758	-0.96867	0.618241	-1.56682	0.117158	0.999995
Plekho2	ENSMUSG00000050721.10	487.279	-0.297989	0.190195	-1.56676	0.117172	0.999995
Gm31143	ENSMUSG00000117181.2	1.56989	-3.04611	1.94432	-1.56667	0.117191	0.999995
Gm56549	ENSMUSG00000120574.1	5.78724	-1.43958	0.918908	-1.56662	0.117204	0.999995
Tspan8	ENSMUSG00000034127.16	6.26928	1.52423	0.97326	1.5661	0.117324	0.999995
Lhx5	ENSMUSG00000029595.10	5.98485	-1.92091	1.22674	-1.56586	0.117382	0.999995
Anks4b	ENSMUSG00000030909.7	10.29	-1.05543	0.674061	-1.56578	0.117401	0.999995
Ccna1	ENSMUSG00000027793.7	33.1982	-0.609749	0.389628	-1.56495	0.117594	0.999995
Scn4b	ENSMUSG00000046480.7	844.335	0.382264	0.244313	1.56465	0.117665	0.999995
Xkr6	ENSMUSG00000035067.10	167.867	0.327075	0.209126	1.56401	0.117815	0.999995
Gsx2	ENSMUSG00000035946.8	7.51513	-1.24606	0.796791	-1.56385	0.117852	0.999995
Gm44816	ENSMUSG00000108618.2	1.99915	3.28593	2.10124	1.56381	0.117863	0.999995
Stt3a	ENSMUSG00000032116.19	1057.88	0.331754	0.21218	1.56355	0.117923	0.999995
Gm13136	ENSMUSG00000081179.2	8.15998	1.21882	0.779593	1.56341	0.117956	0.999995
Pnpla7	ENSMUSG00000036833.17	732.97	-0.291738	0.186638	-1.56312	0.118024	0.999995
Fibcd1	ENSMUSG00000026841.8	3954.84	-0.304447	0.194775	-1.56307	0.118036	0.999995
Gm11992	ENSMUSG00000040978.5	77.498	0.43937	0.281153	1.56274	0.118113	0.999995
1700003D09Rik	ENSMUSG00000085944.2	3.37156	2.03006	1.29939	1.56232	0.118213	0.999995
Firrm	ENSMUSG00000041406.15	21.8987	0.75413	0.482872	1.56176	0.118345	0.999995
Gm6175	ENSMUSG00000081886.2	1.40356	3.89201	2.49318	1.56106	0.118509	0.999995
Gm18972	ENSMUSG00000112620.2	1.53271	-3.0151	1.93153	-1.56099	0.118525	0.999995
1810014P07Rik	ENSMUSG00000117434.2	1.13335	3.57732	2.29322	1.55995	0.118771	NA
Tmem47	ENSMUSG00000025666.17	2648.59	0.464141	0.297648	1.55936	0.11891	0.999995
Ppp2r5d	ENSMUSG00000059409.10	3388.04	-0.215694	0.138345	-1.55911	0.118971	0.999995
Angpt1	ENSMUSG00000022309.10	138.438	0.515826	0.331072	1.55805	0.119222	0.999995
Mrps18b	ENSMUSG00000024436.17	253.49	-0.291134	0.186872	-1.55793	0.119251	0.999995
C7	ENSMUSG00000079105.5	7.17813	-1.45625	0.935321	-1.55695	0.119482	0.999995
Stamos	ENSMUSG00000086657.4	7.53641	1.57091	1.00946	1.55619	0.119664	0.999995
Efemp1	ENSMUSG00000020467.16	325.158	0.293765	0.188788	1.55606	0.119694	0.999995
Gm37824	ENSMUSG00000104459.2	1.61377	2.96856	1.9078	1.55601	0.119706	0.999995
Dio2	ENSMUSG00000007682.9	1935.63	0.3471	0.223087	1.5559	0.119732	0.999995
Slc35g2	ENSMUSG00000070287.4	318.179	0.334955	0.215403	1.55502	0.119942	0.999995
Gm45807	ENSMUSG00000108991.2	10.9111	-1.00867	0.648677	-1.55497	0.119954	0.999995
Chad	ENSMUSG00000039084.9	5.15337	-1.64623	1.05889	-1.55467	0.120024	0.999995
mt-Tc	ENSMUSG00000064349.1	1.60347	2.96857	1.91046	1.55385	0.120219	0.999995
Cd7	ENSMUSG00000025163.7	7.41427	1.24779	0.803379	1.55318	0.120379	0.999995
BC024063	ENSMUSG00000112160.2	36.7137	0.661595	0.426026	1.55295	0.120436	0.999995
Gm45263	ENSMUSG00000110342.2	1.97364	3.28701	2.117	1.55267	0.120501	0.999995
Tnfsf13b	ENSMUSG00000031497.11	44.2384	0.607103	0.391045	1.55251	0.120539	0.999995
Smad6	ENSMUSG00000036867.8	60.6929	0.594024	0.382777	1.55188	0.120691	0.999995
Gm25128	ENSMUSG00000065273.3	3.30729	-2.5527	1.645	-1.55179	0.120712	0.999995
Pdlim5	ENSMUSG00000028273.16	859.975	0.311771	0.200924	1.55169	0.120736	0.999995
Lrp3	ENSMUSG00000001802.17	2600.87	-0.225311	0.145222	-1.55149	0.120784	0.999995
Anxa7	ENSMUSG00000021814.18	2721.38	-0.233969	0.150814	-1.55138	0.120812	0.999995
Gm5066	ENSMUSG00000100337.2	14.4154	0.934972	0.602721	1.55125	0.120841	0.999995
Gm15659	ENSMUSG00000083242.2	1.52031	-2.99289	1.92984	-1.55085	0.120938	0.999995
Lrrc55	ENSMUSG00000075224.11	971.122	1.17262	0.756212	1.55065	0.120985	0.999995
Gm29157	ENSMUSG00000100635.2	3.32046	1.95376	1.25996	1.55065	0.120986	0.999995
2610028E06Rik	ENSMUSG00000085562.8	5.60126	-1.51362	0.976238	-1.55046	0.121031	0.999995
Adh1	ENSMUSG00000074207.11	11.9174	1.06934	0.689771	1.55029	0.121073	0.999995
Ttc39a	ENSMUSG00000028555.16	69.24	0.508251	0.327912	1.54996	0.121151	0.999995
Upk1b	ENSMUSG00000049436.6	42.3899	0.57359	0.370102	1.54982	0.121186	0.999995
mt-Tn	ENSMUSG00000064348.1	1.13472	3.5789	2.3101	1.54924	0.121324	NA
Gm39214	ENSMUSG00000109754.3	3.22058	1.90651	1.23068	1.54915	0.121345	0.999995
Haus4	ENSMUSG00000022177.10	86.3701	-0.44393	0.286607	-1.54891	0.121403	0.999995
Dctd	ENSMUSG00000031562.17	186.99	-0.325756	0.210318	-1.54888	0.121411	0.999995
9830144P21Rik	ENSMUSG00000087528.2	2.43749	2.56798	1.65828	1.54858	0.121483	0.999995
Gm13252	ENSMUSG00000084105.2	1.59605	-3.0554	1.9738	-1.54798	0.121628	0.999995
Slc36a2	ENSMUSG00000020264.6	10.913	1.13422	0.733027	1.54731	0.121789	0.999995
Kif27	ENSMUSG00000060176.5	149.886	0.390599	0.252452	1.54722	0.121809	0.999995
Cdh26	ENSMUSG00000039155.16	36.7212	0.684863	0.442939	1.54618	0.122061	0.999995
Wbp11	ENSMUSG00000030216.13	3243.43	-0.221003	0.142967	-1.54583	0.122146	0.999995
Gm6336	ENSMUSG00000118400.2	2.51192	2.68967	1.74035	1.54548	0.12223	0.999995
Adamts2	ENSMUSG00000036545.10	406.071	-0.408351	0.264242	-1.54537	0.122257	0.999995
Slc1a6	ENSMUSG00000005357.10	217.722	-0.361877	0.234195	-1.5452	0.122299	0.999995
Gng8	ENSMUSG00000063594.6	79.0151	1.06233	0.687629	1.54492	0.122366	0.999995
Gm37074	ENSMUSG00000103685.2	22.1297	0.734593	0.47551	1.54485	0.122382	0.999995
1810024B03Rik	ENSMUSG00000044145.3	31.2546	-0.687197	0.444863	-1.54474	0.12241	0.999995
Nup35	ENSMUSG00000026999.15	129.753	0.351044	0.227282	1.54453	0.122459	0.999995
Ttc6	ENSMUSG00000046782.15	3.92619	-1.93812	1.25483	-1.54453	0.122461	0.999995
Kmo	ENSMUSG00000039783.16	2.43767	-2.70596	1.75205	-1.54445	0.122479	0.999995
Gm7411	ENSMUSG00000117640.2	8.26069	-1.30883	0.847544	-1.54426	0.122526	0.999995
Abca17	ENSMUSG00000035435.18	37.8181	-0.681372	0.441568	-1.54307	0.122813	0.999995
Ucp3	ENSMUSG00000032942.15	65.3288	-0.541927	0.35129	-1.54268	0.122909	0.999995
Gm48949	ENSMUSG00000115417.2	5.98945	1.34476	0.87184	1.54244	0.122967	0.999995
Gm15429	ENSMUSG00000040323.14	142.767	0.355956	0.230794	1.54231	0.122999	0.999995
Gm13743	ENSMUSG00000083688.2	37.5533	-0.561925	0.364434	-1.54191	0.123096	0.999995
Etfa	ENSMUSG00000032314.15	603.545	0.284352	0.184458	1.54156	0.123181	0.999995
Gm50452	ENSMUSG00000065160.3	4.38265	1.66124	1.07771	1.54146	0.123205	0.999995
Gm56692	ENSMUSG00000120063.1	8.9163	1.2829	0.832643	1.54075	0.123377	0.999995
Limd1	ENSMUSG00000025239.4	369.083	0.279269	0.181269	1.54063	0.123407	0.999995
Igsf23	ENSMUSG00000040498.8	1.38357	3.87323	2.51489	1.54011	0.123532	0.999995
Serpina3n	ENSMUSG00000021091.9	1835.19	-0.321046	0.208487	-1.53988	0.123588	0.999995
Fut7	ENSMUSG00000036587.14	11.6128	-1.04256	0.677278	-1.53934	0.123721	0.999995
Mroh5	ENSMUSG00000072487.12	35.2742	-0.630264	0.409467	-1.53923	0.123748	0.999995
Ltb4r2	ENSMUSG00000040432.6	6.44928	1.31923	0.857092	1.53919	0.123758	0.999995
Gas6	ENSMUSG00000031451.7	3077.41	0.275725	0.179151	1.53907	0.123788	0.999995
Gm33887	ENSMUSG00000121042.1	1.12024	3.5628	2.31492	1.53906	0.12379	NA
Kat2b-ps	ENSMUSG00000053208.11	34.5521	0.645348	0.419348	1.53893	0.123821	0.999995
Plppr3	ENSMUSG00000035835.15	1144.47	-0.280935	0.182558	-1.53888	0.123834	0.999995
Nnat	ENSMUSG00000067786.17	7824.29	-0.394932	0.25664	-1.53886	0.123839	0.999995
Ifi27l2a	ENSMUSG00000079017.4	16.9752	1.08256	0.703501	1.53882	0.123847	0.999995
Kctd8	ENSMUSG00000037653.8	166.303	0.521119	0.338712	1.53853	0.123918	0.999995
Foxo6	ENSMUSG00000052135.9	761.67	-0.297674	0.193488	-1.53846	0.123935	0.999995
Wdr49	ENSMUSG00000104301.4	11.6534	1.04978	0.682703	1.53767	0.124128	0.999995
Hcrt	ENSMUSG00000045471.5	6.89873	1.46956	0.95572	1.53765	0.124134	0.999995
Gm57196	ENSMUSG00000120378.1	1.10163	3.54198	2.30395	1.53735	0.124207	NA
Ces2e	ENSMUSG00000031886.15	1.10163	3.54198	2.30395	1.53735	0.124207	NA
Isoc1	ENSMUSG00000024601.10	624.886	0.308297	0.200558	1.5372	0.124245	0.999995
Magel2	ENSMUSG00000056972.7	94.3982	-0.788704	0.513324	-1.53646	0.124425	0.999995
Cacna1f	ENSMUSG00000031142.18	2.71603	2.1635	1.40832	1.53622	0.124485	0.999995
Pnp	ENSMUSG00000115338.3	245.631	0.385757	0.251155	1.53593	0.124554	0.999995
Trpm2	ENSMUSG00000009292.19	1017.52	-0.247811	0.161417	-1.53522	0.124729	0.999995
Atp6v0e	ENSMUSG00000015575.16	658.619	0.290903	0.189515	1.53499	0.124786	0.999995
Hapln4	ENSMUSG00000007594.11	3974.08	-0.225934	0.147203	-1.53485	0.124821	0.999995
Gm57194	ENSMUSG00000120123.1	1.61101	2.96645	1.93277	1.53481	0.12483	0.999995
Gm24727	ENSMUSG00000119577.1	1.30316	-3.90178	2.54361	-1.53395	0.125041	NA
Gm42874	ENSMUSG00000105259.2	1.94258	3.245	2.1156	1.53385	0.125068	0.999995
Ccdc57	ENSMUSG00000048445.7	307.94	-0.317141	0.206857	-1.53314	0.125241	0.999995
Cycs	ENSMUSG00000063694.6	185.329	0.354969	0.231538	1.53309	0.125254	0.999995
Gm7908	ENSMUSG00000115602.2	111.196	0.403195	0.263052	1.53276	0.125336	0.999995
Zbtb6	ENSMUSG00000066798.4	397.959	0.468987	0.306029	1.53249	0.125401	0.999995
Tmc8	ENSMUSG00000050106.19	24.6572	-0.763617	0.498305	-1.53243	0.125417	0.999995
Fcrl6	ENSMUSG00000070504.10	1.88471	-3.33309	2.1751	-1.53238	0.125428	0.999995
Chst8	ENSMUSG00000060402.9	651.976	-0.317805	0.207461	-1.53188	0.125553	0.999995
Ccdc181	ENSMUSG00000026578.7	704.688	-0.311579	0.203446	-1.53151	0.125644	0.999995
Gm6934	ENSMUSG00000103753.2	6.08341	-1.48055	0.967168	-1.53081	0.125817	0.999995
Slc7a10	ENSMUSG00000030495.13	1052.55	0.310649	0.202947	1.53069	0.125846	0.999995
Sparc	ENSMUSG00000018593.14	7700.33	-0.232074	0.151637	-1.53047	0.125902	0.999995
Rabepk	ENSMUSG00000070953.14	662.713	-0.249406	0.16305	-1.52963	0.126108	0.999995
Ttf2	ENSMUSG00000033222.17	73.0276	0.41904	0.274	1.52934	0.126179	0.999995
Gm14780	ENSMUSG00000083207.2	4.9182	-1.50402	0.983445	-1.52934	0.12618	0.999995
Tnip1	ENSMUSG00000020400.18	877.921	-0.269632	0.176334	-1.5291	0.12624	0.999995
Arc	ENSMUSG00000022602.15	3852.25	0.438305	0.286659	1.52901	0.126261	0.999995
Gm48294	ENSMUSG00000111794.2	1.32604	-3.92321	2.56609	-1.52887	0.126298	NA
Il17rc	ENSMUSG00000030281.17	102.056	0.442076	0.289158	1.52884	0.126305	0.999995
Gm56617	ENSMUSG00000120899.1	3.74526	2.23843	1.4643	1.52867	0.126347	0.999995
Gm14897	ENSMUSG00000081160.2	5.236	1.67333	1.09481	1.52842	0.126409	0.999995
Snhg3	ENSMUSG00000085241.8	118.068	0.413137	0.270334	1.52825	0.126451	0.999995
Cyp2d9	ENSMUSG00000068086.7	1.0606	-3.58907	2.34982	-1.52738	0.126667	NA
Tsku	ENSMUSG00000049580.13	83.3308	0.441717	0.28921	1.52732	0.12668	0.999995
Krcc1	ENSMUSG00000053012.18	320.223	0.266386	0.174463	1.5269	0.126787	0.999995
B230398E01Rik	ENSMUSG00000087660.2	5.84605	-1.61049	1.05547	-1.52585	0.127048	0.999995
Rgs22	ENSMUSG00000037627.17	64.0738	0.730595	0.478933	1.52546	0.127144	0.999995
Serinc4	ENSMUSG00000046110.16	12.3894	0.918596	0.602222	1.52534	0.127173	0.999995
Sds	ENSMUSG00000029597.15	7.94113	-1.5058	0.98791	-1.52423	0.127452	0.999995
Pkp3	ENSMUSG00000054065.13	7.48796	1.22679	0.805064	1.52384	0.127548	0.999995
Gm8864	ENSMUSG00000081892.3	7.66067	-1.32399	0.868908	-1.52374	0.127573	0.999995
9930120I10Rik	ENSMUSG00000108120.2	4.7425	1.85023	1.2146	1.52333	0.127677	0.999995
Mpzl2	ENSMUSG00000032092.6	26.5761	0.679176	0.445894	1.52318	0.127714	0.999995
Nr1h3	ENSMUSG00000002108.11	101.359	0.406737	0.267062	1.523	0.127758	0.999995
Pak2	ENSMUSG00000022781.9	1526.53	0.288366	0.189412	1.52242	0.127903	0.999995
Magt1	ENSMUSG00000031232.18	515.844	0.301182	0.19784	1.52235	0.127922	0.999995
Whamm	ENSMUSG00000045795.11	637.483	-0.24251	0.159334	-1.52203	0.128002	0.999995
Gm26696	ENSMUSG00000097513.2	1.467	3.95048	2.59572	1.52192	0.12803	0.999995
Vav3	ENSMUSG00000033721.17	397.141	0.545604	0.3586	1.52148	0.128139	0.999995
Gm17949	ENSMUSG00000109739.2	3.44733	2.03927	1.34067	1.52109	0.128238	0.999995
Gm26725	ENSMUSG00000097092.3	3.36942	2.34758	1.54338	1.52107	0.128243	0.999995
Unc5a	ENSMUSG00000025876.16	5277.99	-0.229887	0.151169	-1.52073	0.128327	0.999995
Gm11447	ENSMUSG00000081854.2	1.76917	-3.24595	2.13454	-1.52068	0.128341	0.999995
Gm16373	ENSMUSG00000043295.7	9.84601	1.04903	0.690025	1.52028	0.12844	0.999995
Gm57335	ENSMUSG00000120286.1	3.28884	2.01108	1.32308	1.52001	0.128509	0.999995
Mxra8	ENSMUSG00000029070.10	212.429	0.293218	0.192908	1.51999	0.128514	0.999995
Zfp120	ENSMUSG00000068134.14	354.697	0.283953	0.186839	1.51977	0.128569	0.999995
Rspo3	ENSMUSG00000019880.11	302.534	-0.309889	0.203995	-1.5191	0.128737	0.999995
Dbn1	ENSMUSG00000034675.18	11522.5	-0.211165	0.139027	-1.51888	0.128794	0.999995
Polr1c	ENSMUSG00000067148.16	555.496	-0.350932	0.231083	-1.51864	0.128853	0.999995
Arf4	ENSMUSG00000021877.13	2388.55	0.231003	0.152144	1.51832	0.128935	0.999995
Lrrc9	ENSMUSG00000021090.17	68.6237	0.741305	0.488321	1.51807	0.128997	0.999995
Scml4	ENSMUSG00000044770.15	94.3084	-0.413114	0.272139	-1.51802	0.129008	0.999995
Dpyd	ENSMUSG00000033308.17	238.482	0.325365	0.21438	1.5177	0.12909	0.999995
Fastkd3	ENSMUSG00000021532.12	333.808	0.279182	0.184047	1.51691	0.12929	0.999995
Mmp15	ENSMUSG00000031790.9	653.294	0.297228	0.195945	1.51689	0.129294	0.999995
Gm6226	ENSMUSG00000086926.3	45.2327	0.602089	0.396973	1.5167	0.129343	0.999995
Sapcd1	ENSMUSG00000036185.10	5.84574	-1.46918	0.96876	-1.51655	0.12938	0.999995
Wnt10b	ENSMUSG00000022996.16	20.8624	-0.825687	0.544743	-1.51574	0.129586	0.999995
Mccc1os	ENSMUSG00000086392.10	46.2641	-0.527914	0.348408	-1.51522	0.129717	0.999995
Gm37307	ENSMUSG00000103044.2	1.044	-3.57035	2.35649	-1.51511	0.129744	NA
Ccnyl1	ENSMUSG00000070871.11	180.189	0.393493	0.259744	1.51493	0.129791	0.999995
Gm7644	ENSMUSG00000114553.3	2.24048	-2.56096	1.69068	-1.51475	0.129836	0.999995
Ak8	ENSMUSG00000026807.9	58.4688	0.510121	0.336949	1.51394	0.13004	0.999995
Glipr1	ENSMUSG00000056888.12	33.9047	-0.645792	0.426601	-1.51381	0.130075	0.999995
Gm32849	ENSMUSG00000109203.2	1.56756	2.93011	1.93579	1.51365	0.130114	0.999995
Sox3	ENSMUSG00000045179.10	49.1078	0.606497	0.400812	1.51317	0.130236	0.999995
Nsmce3	ENSMUSG00000070520.5	1050.71	-0.280266	0.185287	-1.51261	0.130379	0.999995
Lhfpl1	ENSMUSG00000041700.10	30.4804	0.673696	0.445473	1.51232	0.130454	0.999995
Dram2	ENSMUSG00000027900.16	391.567	0.398835	0.263775	1.51203	0.130526	0.999995
Wasf2	ENSMUSG00000028868.14	774.185	0.294189	0.194571	1.51199	0.130537	0.999995
Sema4g	ENSMUSG00000025207.17	908.84	-0.358536	0.237132	-1.51197	0.130543	0.999995
Tacc3	ENSMUSG00000037313.17	126.18	-0.430219	0.284571	-1.51182	0.130581	0.999995
Gm18867	ENSMUSG00000106246.2	7.74839	1.31129	0.867475	1.51161	0.130632	0.999995
Dapl1	ENSMUSG00000026989.6	3.09242	2.88192	1.90653	1.51161	0.130634	0.999995
Retreg1	ENSMUSG00000022270.17	959.872	0.296944	0.196456	1.5115	0.13066	0.999995
E130006D01Rik	ENSMUSG00000085271.9	24.6429	-0.753932	0.498883	-1.51124	0.130727	0.999995
Gm34045	ENSMUSG00000112161.2	15.832	-0.953997	0.631272	-1.51123	0.13073	0.999995
Mas1	ENSMUSG00000068037.12	1152.01	-0.262715	0.173865	-1.51103	0.130781	0.999995
Cphx1	ENSMUSG00000095975.4	1.36908	3.85928	2.55459	1.51072	0.130859	0.999995
A930028O11Rik	ENSMUSG00000105226.2	2.98274	2.18417	1.4465	1.50997	0.131052	0.999995
Gm43412	ENSMUSG00000105107.2	12.078	0.957367	0.634078	1.50986	0.13108	0.999995
Gm19500	ENSMUSG00000117864.3	205.986	0.667759	0.442367	1.50951	0.131168	0.999995
Gm43165	ENSMUSG00000106729.2	2.64989	2.72831	1.80763	1.50933	0.131214	0.999995
Medag	ENSMUSG00000029659.17	146.316	0.435011	0.288281	1.50898	0.131304	0.999995
Akip1	ENSMUSG00000031023.6	73.1529	0.522065	0.345995	1.50888	0.131329	0.999995
Gm13031	ENSMUSG00000087698.2	54.833	-0.560584	0.371569	-1.50869	0.131377	0.999995
Anp32e	ENSMUSG00000015749.13	2282.78	0.211851	0.140442	1.50846	0.131437	0.999995
Gm12834	ENSMUSG00000081138.2	35.2396	0.643391	0.426595	1.5082	0.131502	0.999995
Slc16a8	ENSMUSG00000032988.5	63.3392	2.70481	1.79369	1.50796	0.131565	0.999995
Plekha2	ENSMUSG00000031557.17	1455.55	0.27859	0.184755	1.50789	0.131582	0.999995
Bet1	ENSMUSG00000032757.7	380.239	0.309028	0.204963	1.50773	0.131625	0.999995
Gm28643	ENSMUSG00000100135.2	1.1361	3.58069	2.37494	1.5077	0.131632	NA
Tes	ENSMUSG00000029552.20	39.94	0.590544	0.391885	1.50693	0.131828	0.999995
Serinc2	ENSMUSG00000023232.18	301.761	0.38222	0.253717	1.50648	0.131944	0.999995
Mtfp1	ENSMUSG00000004748.6	2179.63	-0.304871	0.202381	-1.50642	0.13196	0.999995
Rin2	ENSMUSG00000001768.17	1034.94	0.330356	0.219372	1.50592	0.132088	0.999995
Trim13	ENSMUSG00000035235.14	177.799	0.35612	0.236526	1.50563	0.132163	0.999995
Txnl4b	ENSMUSG00000031723.9	535.622	-0.331299	0.220084	-1.50533	0.13224	0.999995
Gm17518	ENSMUSG00000120489.1	3.49216	-1.75575	1.16638	-1.50529	0.132249	0.999995
Spdef	ENSMUSG00000024215.15	6.5744	-1.30715	0.86863	-1.50484	0.132366	0.999995
Sdc2	ENSMUSG00000022261.7	940.452	0.278873	0.185462	1.50367	0.132667	0.999995
Spx	ENSMUSG00000071112.13	48.022	0.624689	0.41546	1.50361	0.132682	0.999995
Gm13416	ENSMUSG00000084241.2	55.5097	0.550741	0.366294	1.50355	0.132698	0.999995
Atp8b4	ENSMUSG00000060131.12	3.09786	2.35283	1.5649	1.50351	0.132709	0.999995
Hes1	ENSMUSG00000022528.9	325.429	-0.299503	0.19922	-1.50338	0.132741	0.999995
Wnt8b	ENSMUSG00000036961.6	11.5464	1.14243	0.759925	1.50334	0.132751	0.999995
Rmst	ENSMUSG00000112117.4	86.0937	0.423706	0.281986	1.50258	0.132949	0.999995
Prickle4	ENSMUSG00000096549.10	76.7301	-0.477794	0.31806	-1.50221	0.133042	0.999995
Garin1a	ENSMUSG00000079652.9	16.5372	0.877204	0.584159	1.50165	0.133187	0.999995
4930434J08Rik	ENSMUSG00000120343.1	42.9607	-0.595523	0.396661	-1.50134	0.133268	0.999995
Gm6615	ENSMUSG00000104892.2	2.99527	-1.88913	1.25847	-1.50113	0.133322	0.999995
NaN	ENSMUSG00000121477.1	661.718	0.315908	0.210495	1.50079	0.133411	0.999995
Gm16192	ENSMUSG00000086773.2	2.1447	-2.58668	1.72359	-1.50075	0.13342	0.999995
Gm26708	ENSMUSG00000097016.3	3.45153	2.02758	1.35115	1.50064	0.13345	0.999995
Gm37606	ENSMUSG00000103851.2	2.65883	-2.19811	1.46483	-1.50059	0.133461	0.999995
5330439A09Rik	ENSMUSG00000089708.2	4.92862	1.69619	1.13071	1.5001	0.133587	0.999995
Nubp1	ENSMUSG00000022503.11	441.886	-0.26616	0.177465	-1.49979	0.133669	0.999995
Zfp938	ENSMUSG00000062931.16	370.479	0.430534	0.287088	1.49966	0.133704	0.999995
Gm16838	ENSMUSG00000085689.2	2.65736	2.71509	1.8107	1.49947	0.133752	0.999995
Esrp1	ENSMUSG00000040728.16	1.02342	-3.54551	2.36484	-1.49926	0.133807	NA
Zfp772	ENSMUSG00000066838.8	363.841	-0.269085	0.179559	-1.49859	0.133979	0.999995
Zfp974	ENSMUSG00000070709.13	163.501	0.409203	0.273201	1.49781	0.134183	0.999995
Rfng	ENSMUSG00000025158.8	2033.38	-0.253023	0.168949	-1.49763	0.13423	0.999995
Gucy1a1	ENSMUSG00000033910.14	1058.48	0.457326	0.305381	1.49756	0.134248	0.999995
D130079A08Rik	ENSMUSG00000115424.3	5.4972	5.85906	3.91446	1.49677	0.134452	0.999995
1700007L15Rik	ENSMUSG00000097318.4	7.94796	-1.22068	0.815549	-1.49675	0.134458	0.999995
Gprc5a	ENSMUSG00000046733.8	6.80352	1.42363	0.951332	1.49646	0.134535	0.999995
Igsf1	ENSMUSG00000031111.17	303.231	0.330327	0.220757	1.49634	0.134565	0.999995
Plcl1	ENSMUSG00000038349.11	1519.22	0.343666	0.229688	1.49623	0.134595	0.999995
Gm17399	ENSMUSG00000097402.2	9.8515	1.09399	0.731444	1.49566	0.134743	0.999995
Vipr1	ENSMUSG00000032528.6	663.767	-0.269942	0.180539	-1.4952	0.134863	0.999995
Gm44091	ENSMUSG00000107688.2	2.25078	-2.56697	1.71712	-1.49493	0.134933	0.999995
Ttc39aos1	ENSMUSG00000085873.3	90.8594	0.535299	0.358122	1.49474	0.134983	0.999995
Eif1-ps2	ENSMUSG00000114179.2	1.47894	-2.96981	1.98808	-1.49381	0.135226	0.999995
Slc15a2	ENSMUSG00000022899.11	984.872	0.370583	0.24809	1.49375	0.135242	0.999995
Uxt	ENSMUSG00000001134.10	108.338	-0.37983	0.254304	-1.49361	0.135279	0.999995
Armh1	ENSMUSG00000060268.13	23.0902	0.753847	0.50492	1.493	0.135437	0.999995
Zfp617	ENSMUSG00000066880.16	223.026	0.298442	0.199941	1.49265	0.135529	0.999995
Card10	ENSMUSG00000033170.15	253.061	-0.280141	0.187682	-1.49264	0.135531	0.999995
Armc7	ENSMUSG00000057219.12	243.674	-0.34205	0.229254	-1.49201	0.135696	0.999995
Grin1os	ENSMUSG00000085830.2	26.5811	-0.882059	0.591472	-1.4913	0.135884	0.999995
BC106175	ENSMUSG00000112657.2	1.7588	-3.21561	2.15632	-1.49125	0.135896	0.999995
Gm20507	ENSMUSG00000092412.2	244.844	-0.334437	0.224272	-1.49121	0.135907	0.999995
Snph	ENSMUSG00000027457.16	14469.5	-0.195927	0.131523	-1.48968	0.13631	0.999995
E030044B06Rik	ENSMUSG00000097740.3	2.59204	-2.89799	1.94704	-1.48841	0.136643	0.999995
Gm42686	ENSMUSG00000104535.2	5.39661	-1.46709	0.986003	-1.48791	0.136774	0.999995
2700052C19Rik	ENSMUSG00000107620.2	27.3805	0.699816	0.470354	1.48785	0.136791	0.999995
Gm12408	ENSMUSG00000085980.4	8.01257	-1.25158	0.841658	-1.48704	0.137003	0.999995
Mafa	ENSMUSG00000047591.6	167.491	0.440351	0.296186	1.48674	0.137084	0.999995
Ctso	ENSMUSG00000028015.4	794.076	0.251088	0.168891	1.48669	0.137096	0.999995
Gm15655	ENSMUSG00000086717.2	1.00683	-3.5263	2.37203	-1.48662	0.137116	NA
Gm9873	ENSMUSG00000052368.3	7.87878	1.19315	0.802918	1.48602	0.137275	0.999995
Adora2a	ENSMUSG00000020178.7	47.3438	0.535883	0.360773	1.48538	0.137444	0.999995
Fgf21	ENSMUSG00000030827.6	1.32374	-3.9217	2.64103	-1.48491	0.137567	NA
Gm35154	ENSMUSG00000111535.3	1.32374	-3.9217	2.64103	-1.48491	0.137567	NA
Gm16268	ENSMUSG00000089959.2	11.9262	1.05739	0.712093	1.48491	0.137568	0.999995
S1pr5	ENSMUSG00000045087.9	550.773	-0.354773	0.239003	-1.48438	0.137707	0.999995
Gm37785	ENSMUSG00000102526.2	24.0543	-1.14494	0.771482	-1.48408	0.137788	0.999995
Tchp	ENSMUSG00000002486.16	375.506	-0.277836	0.187254	-1.48374	0.137878	0.999995
Gm13216	ENSMUSG00000082013.2	1.83783	3.19461	2.15312	1.48371	0.137886	0.999995
A630014C17Rik	ENSMUSG00000086395.2	2.65331	2.70102	1.82126	1.48305	0.138061	0.999995
Carlr	ENSMUSG00000097638.2	18.5612	-0.78117	0.526748	-1.483	0.138073	0.999995
Gm44008	ENSMUSG00000108283.2	8.3238	-1.69225	1.14139	-1.48263	0.138174	0.999995
Umodl1	ENSMUSG00000054134.15	70.2707	0.49781	0.335782	1.48254	0.138197	0.999995
Gm42851	ENSMUSG00000106688.2	49.2144	-0.548411	0.369981	-1.48227	0.138268	0.999995
Gm43879	ENSMUSG00000107858.2	1.28112	-3.85919	2.60359	-1.48225	0.138273	NA
Fam216b	ENSMUSG00000045655.10	75.348	0.456514	0.308017	1.4821	0.138313	0.999995
Gm37522	ENSMUSG00000103783.2	1.5011	-2.9743	2.00685	-1.48208	0.13832	0.999995
Prkcg	ENSMUSG00000078816.11	19521.5	-0.24719	0.166807	-1.48189	0.13837	0.999995
Gm56423	ENSMUSG00002075304.1	69.3779	0.641688	0.433037	1.48183	0.138385	0.999995
Six4	ENSMUSG00000034460.10	57.0782	0.578989	0.39081	1.48151	0.13847	0.999995
Crtap	ENSMUSG00000032431.7	162.817	0.44783	0.302353	1.48115	0.138567	0.999995
Dysf	ENSMUSG00000033788.16	69.2042	-0.42354	0.285975	-1.48104	0.138596	0.999995
Gm4889	ENSMUSG00000056797.7	2.03517	-2.40744	1.62562	-1.48093	0.138624	0.999995
Gm43136	ENSMUSG00000105541.2	6.70596	-1.38421	0.934755	-1.48083	0.138652	0.999995
Tmem108	ENSMUSG00000042757.17	1260.97	0.254751	0.172054	1.48065	0.138701	0.999995
Tmem170	ENSMUSG00000031953.3	151.475	0.448604	0.30298	1.48064	0.138704	0.999995
Pla1a	ENSMUSG00000002847.8	28.3326	-0.605683	0.409089	-1.48057	0.138722	0.999995
Tram1	ENSMUSG00000025935.11	741.702	0.241753	0.163328	1.48018	0.138826	0.999995
Gm5089	ENSMUSG00000115263.2	157.456	0.413366	0.279278	1.48012	0.13884	0.999995
Gm32652	ENSMUSG00000120413.1	2.24309	2.49396	1.68507	1.48004	0.138863	0.999995
Islr	ENSMUSG00000037206.16	541.962	0.318394	0.215149	1.47988	0.138905	0.999995
Rps6kb2	ENSMUSG00000024830.18	1021.71	-0.247565	0.167328	-1.47952	0.139	0.999995
Zcchc12	ENSMUSG00000036699.13	1286.06	-0.26659	0.180225	-1.47921	0.139085	0.999995
Nfatc2ip	ENSMUSG00000030722.8	144.547	0.347855	0.235234	1.47876	0.139204	0.999995
Xpnpep1	ENSMUSG00000025027.19	1426.5	-0.268583	0.181652	-1.47856	0.139257	0.999995
Gm47209	ENSMUSG00000112190.2	0.99653	-3.51359	2.37649	-1.47848	0.139279	NA
1700008J07Rik	ENSMUSG00000101225.2	79.6829	-0.414939	0.28069	-1.47828	0.139332	0.999995
Gm26676	ENSMUSG00000097593.3	16.0076	-0.853265	0.577331	-1.47795	0.139422	0.999995
Zfp994	ENSMUSG00000096433.3	133.407	0.481638	0.326001	1.47741	0.139565	0.999995
Bloc1s2-ps	ENSMUSG00000025201.8	138.278	-0.433066	0.29316	-1.47723	0.139613	0.999995
Gm7150	ENSMUSG00000080743.3	19.9962	-0.858362	0.581104	-1.47712	0.139643	0.999995
4833419F23Rik	ENSMUSG00000117401.2	4.61494	1.70815	1.15641	1.47712	0.139643	0.999995
Gm43647	ENSMUSG00000105963.3	3.44517	-2.11324	1.43077	-1.47699	0.139679	0.999995
Prrt1	ENSMUSG00000015476.7	10985.8	-0.241532	0.163606	-1.4763	0.139864	0.999995
Hsp25-ps1	ENSMUSG00000078915.3	52.317	0.560225	0.379594	1.47586	0.139983	0.999995
Cfap57	ENSMUSG00000028730.15	74.7538	0.482667	0.327056	1.47579	0.14	0.999995
Gm38348	ENSMUSG00000102357.2	1.24794	-3.82548	2.59257	-1.47556	0.140063	NA
Gm22079	ENSMUSG00000088217.4	1.24794	-3.82548	2.59257	-1.47556	0.140063	NA
Zfp953	ENSMUSG00000098905.3	26.9553	0.780697	0.529128	1.47544	0.140094	0.999995
Gm11025	ENSMUSG00000078982.4	1.74484	-3.20672	2.17363	-1.47528	0.140137	0.999995
Gm2774	ENSMUSG00000111148.2	13.1787	0.892337	0.604882	1.47523	0.140152	0.999995
2900076G11Rik	ENSMUSG00000107015.2	5.30895	-1.44141	0.977152	-1.47512	0.140181	0.999995
Onecut1	ENSMUSG00000043013.11	47.924	0.905028	0.613611	1.47492	0.140234	0.999995
Pla2g4a	ENSMUSG00000056220.15	71.136	0.425898	0.288799	1.47472	0.140288	0.999995
Gm17082	ENSMUSG00000090674.2	5.55305	1.34227	0.910523	1.47417	0.140436	0.999995
3100003L05Rik	ENSMUSG00000086254.2	2.22585	2.48316	1.68486	1.47381	0.140533	0.999995
Gm16244	ENSMUSG00000090235.2	14.1444	-0.839469	0.569676	-1.47359	0.140592	0.999995
Sh2d5	ENSMUSG00000045349.16	2066.99	-0.214886	0.145839	-1.47345	0.140631	0.999995
T	ENSMUSG00000062327.11	2.68278	-2.85916	1.94061	-1.47333	0.140663	0.999995
Gm47153	ENSMUSG00000111482.2	1.85782	-3.31311	2.24898	-1.47316	0.140707	0.999995
Ifitm2	ENSMUSG00000060591.10	135.895	0.444545	0.301778	1.47308	0.140729	0.999995
Gm10997	ENSMUSG00000109879.2	1.24394	-3.82062	2.59418	-1.47276	0.140815	NA
Gm11410	ENSMUSG00000083219.2	1.32859	-3.90801	2.65374	-1.47264	0.140848	0.999995
Nptxr	ENSMUSG00000022421.22	31411.9	-0.228452	0.15514	-1.47256	0.14087	0.999995
Naa30	ENSMUSG00000036282.16	865.54	0.442625	0.300618	1.47238	0.140917	0.999995
Mir3100	ENSMUSG00000092659.3	3.55347	1.676	1.13847	1.47216	0.140979	0.999995
Gm13608	ENSMUSG00000081480.2	2.87726	-2.35004	1.59673	-1.47178	0.141079	0.999995
Ankub1	ENSMUSG00000074591.9	146.516	0.361841	0.245878	1.47163	0.141121	0.999995
Shfl	ENSMUSG00000038884.15	2771.53	-0.258008	0.175328	-1.47157	0.141136	0.999995
Gm56610	ENSMUSG00000120670.1	29.1072	0.817964	0.555901	1.47142	0.141177	0.999995
Slc38a7	ENSMUSG00000036534.7	1192.95	-0.247312	0.16809	-1.4713	0.141209	0.999995
1700007P06Rik	ENSMUSG00000089730.3	6.2163	1.3849	0.941296	1.47127	0.141218	0.999995
A230060F14Rik	ENSMUSG00000097692.3	6.48156	1.27771	0.868512	1.47114	0.141252	0.999995
Cnst	ENSMUSG00000038949.9	1452.78	0.298846	0.20318	1.47085	0.141332	0.999995
1110019D14Rik	ENSMUSG00000097616.9	49.5969	0.509481	0.346443	1.47061	0.141398	0.999995
Gm20627	ENSMUSG00000093507.2	38.9075	-0.621883	0.422916	-1.47047	0.141436	0.999995
Aasdhppt	ENSMUSG00000025894.12	462.192	0.302498	0.205718	1.47045	0.14144	0.999995
Kirrel3	ENSMUSG00000032036.16	1574.35	-0.266053	0.180967	-1.47017	0.141515	0.999995
Tmem60	ENSMUSG00000045435.10	330.068	0.260979	0.177533	1.47003	0.141554	0.999995
Gm20208	ENSMUSG00000112390.3	55.7935	-0.595702	0.405411	-1.46938	0.14173	0.999995
Tmem91	ENSMUSG00000061702.11	239.984	-0.40031	0.27256	-1.4687	0.141913	0.999995
Ptgis	ENSMUSG00000017969.14	24.5661	0.874149	0.595341	1.46832	0.142018	0.999995
Sdf2l1	ENSMUSG00000022769.10	416.652	0.431193	0.29368	1.46824	0.142039	0.999995
A930030B08Rik	ENSMUSG00000108985.2	13.4827	0.911684	0.621084	1.46789	0.142134	0.999995
Gm20634	ENSMUSG00000070392.6	61.0368	0.499023	0.340054	1.46748	0.142245	0.999995
Gm56658	ENSMUSG00000120748.1	5.8853	-1.40442	0.957141	-1.46731	0.142292	0.999995
Ptgfrn	ENSMUSG00000027864.10	527.912	0.317469	0.216387	1.46714	0.142339	0.999995
Sft2d2	ENSMUSG00000040848.12	1006.13	0.298928	0.203844	1.46645	0.142526	0.999995
E530001F21Rik	ENSMUSG00000083889.5	32.0779	-0.598732	0.408393	-1.46607	0.142629	0.999995
Tmem140	ENSMUSG00000057137.10	43.001	0.53959	0.368151	1.46567	0.142737	0.999995
Mettl25	ENSMUSG00000036009.17	135.88	0.332063	0.22659	1.46548	0.14279	0.999995
Kif24	ENSMUSG00000028438.17	32.8891	0.740842	0.505532	1.46547	0.142793	0.999995
Gm49783	ENSMUSG00000111740.2	2.97999	2.18057	1.48799	1.46545	0.1428	0.999995
Gstt3	ENSMUSG00000001665.12	92.4078	0.415397	0.283494	1.46528	0.142845	0.999995
Nrsn2	ENSMUSG00000059361.7	2063.68	-0.268174	0.183027	-1.46522	0.142861	0.999995
Gm12119	ENSMUSG00000085240.2	1.79725	4.2444	2.89761	1.46479	0.142977	0.999995
Rhov	ENSMUSG00000034226.8	138.833	-0.428109	0.292267	-1.46479	0.142978	0.999995
Pals1	ENSMUSG00000021112.10	1166.82	0.311466	0.212657	1.46464	0.143019	0.999995
Pbx3	ENSMUSG00000038718.16	228.578	0.431113	0.294487	1.46395	0.143208	0.999995
Ehhadh	ENSMUSG00000022853.8	105.122	0.383364	0.261935	1.46358	0.143307	0.999995
A630089N07Rik	ENSMUSG00000116673.2	47.0528	0.644153	0.440149	1.46349	0.143334	0.999995
Phactr3	ENSMUSG00000027525.19	4311.63	-0.228883	0.156424	-1.46322	0.143408	0.999995
Ibsp	ENSMUSG00000029306.9	4.83125	-1.47804	1.01014	-1.46321	0.143411	0.999995
Smim6	ENSMUSG00000075420.7	1.07266	3.5084	2.39802	1.46304	0.143457	NA
Tarm1	ENSMUSG00000053338.10	8.24954	1.20749	0.825399	1.46292	0.14349	0.999995
Gm14276	ENSMUSG00000082163.3	13.6832	-0.826526	0.565439	-1.46174	0.143812	0.999995
Large1	ENSMUSG00000004383.19	4803.57	-0.20902	0.143015	-1.46153	0.14387	0.999995
Egfl6	ENSMUSG00000000402.3	77.069	0.431941	0.295564	1.46141	0.143903	0.999995
Tram2	ENSMUSG00000041779.6	55.7665	0.518869	0.355049	1.4614	0.143905	0.999995
Pld1	ENSMUSG00000027695.17	252.791	0.327705	0.224242	1.46139	0.143908	0.999995
Snora31	ENSMUSG00000065147.3	12.5628	-0.967599	0.662212	-1.46116	0.143971	0.999995
6820445E23Rik	ENSMUSG00000120289.1	53.988	-0.486889	0.333288	-1.46086	0.144053	0.999995
Cyp24a1	ENSMUSG00000038567.6	2.69117	-2.28275	1.56312	-1.46038	0.144186	0.999995
Eci3	ENSMUSG00000021416.12	6.29617	1.50517	1.03123	1.45958	0.144405	0.999995
Gm7694	ENSMUSG00000102752.2	261.438	0.272814	0.18694	1.45937	0.144465	0.999995
Gm14269	ENSMUSG00000084067.4	98.6667	0.383851	0.263054	1.45921	0.144507	0.999995
Gm4600	ENSMUSG00000116529.2	2.57898	-2.81353	1.92859	-1.45885	0.144606	0.999995
4930558J18Rik	ENSMUSG00000097519.4	1.01712	-3.53877	2.4258	-1.45881	0.144618	NA
Grik5	ENSMUSG00000003378.10	8404.18	-0.248974	0.170718	-1.45839	0.144732	0.999995
Bhlha9	ENSMUSG00000044243.4	60.6978	-0.560307	0.384228	-1.45827	0.144767	0.999995
Gm40493	ENSMUSG00000110236.2	2.80843	2.25743	1.54803	1.45826	0.144768	0.999995
Mapre1	ENSMUSG00000027479.15	1936.29	0.208531	0.143045	1.4578	0.144894	0.999995
Gm29514	ENSMUSG00000099964.7	50.7549	0.548338	0.376162	1.45772	0.144919	0.999995
Gm16548	ENSMUSG00000086593.3	3.99188	1.82849	1.25445	1.4576	0.144952	0.999995
Gm10416	ENSMUSG00000105044.2	5.58064	1.34939	0.925998	1.45723	0.145054	0.999995
Adgrv1	ENSMUSG00000069170.15	115.558	0.585939	0.402156	1.45699	0.145118	0.999995
Gm33447	ENSMUSG00000114425.2	4.77204	-1.44198	0.990076	-1.45643	0.145274	0.999995
Epgn	ENSMUSG00000035020.12	3.92288	1.76315	1.21186	1.45491	0.145695	0.999995
Morn3	ENSMUSG00000029477.15	21.3147	0.891958	0.613106	1.45482	0.145719	0.999995
Crnde	ENSMUSG00000031736.13	29.3958	0.652175	0.448327	1.45469	0.145756	0.999995
Gm15528	ENSMUSG00000081816.2	15.4993	0.940877	0.647047	1.45411	0.145916	0.999995
Pate2	ENSMUSG00000074452.14	13.5888	-0.82452	0.56713	-1.45385	0.145989	0.999995
Trim17	ENSMUSG00000036964.15	604.655	-0.220841	0.151928	-1.45359	0.14606	0.999995
Dock5	ENSMUSG00000044447.6	529.531	0.35796	0.246352	1.45305	0.146211	0.999995
Gm13536	ENSMUSG00000085742.3	7.93935	-1.27022	0.874203	-1.453	0.146224	0.999995
Cep72	ENSMUSG00000021572.10	56.2911	0.495355	0.340933	1.45294	0.14624	0.999995
Gm11646	ENSMUSG00000085033.2	1.27052	3.74593	2.57869	1.45265	0.146321	NA
Gng3	ENSMUSG00000071658.6	5297.05	-0.320459	0.220631	-1.45247	0.146372	0.999995
Galnt16	ENSMUSG00000021130.9	7259.04	-0.230026	0.158381	-1.45236	0.146402	0.999995
Krtcap3	ENSMUSG00000029149.15	13.7629	1.05331	0.725249	1.45234	0.146406	0.999995
Gnai3	ENSMUSG00000000001.5	807.724	0.270638	0.186451	1.45153	0.146634	0.999995
Serpina9	ENSMUSG00000058260.3	2.10802	2.34782	1.61796	1.4511	0.146752	0.999995
Anxa3	ENSMUSG00000029484.13	248.944	0.283667	0.195489	1.45106	0.146762	0.999995
4933417O13Rik	ENSMUSG00000101360.3	3.53035	-2.16258	1.49053	-1.45087	0.146815	0.999995
Hdc	ENSMUSG00000027360.6	105.903	0.424216	0.292441	1.4506	0.146891	0.999995
Ddx41	ENSMUSG00000021494.10	1252.93	-0.213109	0.146941	-1.4503	0.146975	0.999995
Arxes2	ENSMUSG00000048040.9	355.257	0.43098	0.297289	1.4497	0.147142	0.999995
Gm44829	ENSMUSG00000109157.2	15.3163	1.24084	0.856157	1.44932	0.147249	0.999995
Gm15906	ENSMUSG00000087416.2	5.10918	1.44361	0.996273	1.44901	0.147336	0.999995
Gm42513	ENSMUSG00000105065.2	1.20676	-3.78134	2.61046	-1.44853	0.147468	NA
Ube2o	ENSMUSG00000020802.9	4350.06	-0.191012	0.131883	-1.44834	0.147521	0.999995
Catip	ENSMUSG00000073650.10	102.556	0.403709	0.278852	1.44775	0.147686	0.999995
Gm37718	ENSMUSG00000102243.2	2.60706	2.01818	1.39403	1.44773	0.147692	0.999995
Tnni2	ENSMUSG00000031097.16	6.21689	1.38618	0.957598	1.44756	0.147739	0.999995
Rimkla	ENSMUSG00000048899.9	410.348	-0.296301	0.20472	-1.44735	0.1478	0.999995
Or51r1	ENSMUSG00000073975.4	28.7032	-0.802299	0.554432	-1.44706	0.147879	0.999995
Cd53	ENSMUSG00000040747.10	140.601	0.383934	0.26549	1.44614	0.148139	0.999995
Fcho1	ENSMUSG00000070000.14	1877.32	-0.224111	0.154991	-1.44597	0.148187	0.999995
Gm8291	ENSMUSG00000110361.2	4.62323	1.76943	1.22384	1.4458	0.148232	0.999995
Gm29666	ENSMUSG00000100967.2	136.26	-0.371268	0.25679	-1.4458	0.148233	0.999995
C1qtnf6	ENSMUSG00000022440.10	78.9793	-0.468458	0.324129	-1.44528	0.148379	0.999995
Gm43111	ENSMUSG00000106472.2	2.12612	-2.46518	1.70597	-1.44503	0.148449	0.999995
Esco2	ENSMUSG00000022034.11	3.38523	1.92484	1.33227	1.44478	0.148519	0.999995
Socs4	ENSMUSG00000048379.10	447.685	0.447723	0.3099	1.44473	0.148532	0.999995
6530413G14Rik	ENSMUSG00000111856.2	2.68222	2.10014	1.45393	1.44445	0.148611	0.999995
Rp2	ENSMUSG00000060090.17	317.48	0.447262	0.309653	1.4444	0.148627	0.999995
Snora57	ENSMUSG00000070167.3	11.2362	0.997653	0.690886	1.44402	0.148734	0.999995
Gm56557	ENSMUSG00000120232.1	23.7637	-0.718759	0.497814	-1.44383	0.148787	0.999995
4930481A15Rik	ENSMUSG00000086938.11	72.4178	0.433002	0.299915	1.44375	0.14881	0.999995
Gm56531	ENSMUSG00000120669.1	6.48762	-1.24702	0.863774	-1.44369	0.148827	0.999995
Med24	ENSMUSG00000017210.15	4062.23	-0.208465	0.144435	-1.44331	0.148933	0.999995
Prdx6b	ENSMUSG00000050114.8	19.1795	-0.704262	0.488146	-1.44273	0.149097	0.999995
Dio3os	ENSMUSG00000113581.3	9.95503	-1.02408	0.709964	-1.44244	0.149179	0.999995
Adgra1	ENSMUSG00000025475.18	1858.71	-0.292728	0.202966	-1.44225	0.149231	0.999995
Spsb4	ENSMUSG00000046997.6	100.294	-0.396171	0.274756	-1.4419	0.14933	0.999995
Zfp455	ENSMUSG00000051037.16	41.0799	0.537431	0.372756	1.44178	0.149365	0.999995
Dppa2	ENSMUSG00000072419.6	1.49953	-2.98763	2.07265	-1.44146	0.149456	0.999995
Arhgap42	ENSMUSG00000050730.18	267.118	0.331461	0.229972	1.44131	0.149497	0.999995
1500015L24Rik	ENSMUSG00000094732.4	33.9395	0.671042	0.465735	1.44082	0.149635	0.999995
Gimap7	ENSMUSG00000043931.11	1.27812	3.75385	2.60616	1.44038	0.149761	NA
Lrrc8e	ENSMUSG00000046589.8	1.27812	3.75385	2.60616	1.44038	0.149761	NA
4930461G14Rik	ENSMUSG00000097651.4	1.27812	3.75385	2.60616	1.44038	0.149761	NA
Snx6	ENSMUSG00000005656.10	839.9	0.254737	0.176919	1.43985	0.14991	0.999995
Zbtb39	ENSMUSG00000044617.9	393.225	0.307	0.213231	1.43975	0.149938	0.999995
Gm20052	ENSMUSG00000106718.2	1.76956	3.09629	2.15091	1.43953	0.15	0.999995
2610005L07Rik	ENSMUSG00000121345.1	25.1978	0.732996	0.509326	1.43915	0.150109	0.999995
Pnkd	ENSMUSG00000026179.15	6109.33	-0.209981	0.14593	-1.43892	0.150173	0.999995
Gm47754	ENSMUSG00000114784.2	1.70347	-3.18539	2.21475	-1.43827	0.150359	0.999995
Vasn	ENSMUSG00000039646.6	254.447	0.284985	0.198168	1.43809	0.150407	0.999995
Gm20162	ENSMUSG00000103483.2	6.16178	1.52766	1.06355	1.43638	0.150896	0.999995
A630023P12Rik	ENSMUSG00000048215.16	26.6207	-0.691727	0.481636	-1.4362	0.150945	0.999995
Gm26965	ENSMUSG00000097565.2	62.8041	0.462783	0.322322	1.43578	0.151065	0.999995
Zer1	ENSMUSG00000039686.15	8043.11	-0.193251	0.134611	-1.43562	0.151109	0.999995
Irx3	ENSMUSG00000031734.14	26.8423	0.901961	0.628278	1.43561	0.151114	0.999995
Pgm2	ENSMUSG00000029171.13	225.836	0.275798	0.192117	1.43557	0.151125	0.999995
Ybx2	ENSMUSG00000018554.14	130.831	-0.369532	0.257435	-1.43544	0.151162	0.999995
Tctn2	ENSMUSG00000118662.2	641.352	0.265775	0.185165	1.43534	0.15119	0.999995
Gm50048	ENSMUSG00000117541.2	14.285	0.848271	0.591013	1.43528	0.151206	0.999995
Avil	ENSMUSG00000025432.12	25.9542	1.01296	0.705767	1.43526	0.151213	0.999995
n.a	ENSMUSG00000055216.4	16.5473	1.00703	0.701847	1.43483	0.151336	0.999995
Gm10224	ENSMUSG00000080932.4	0.986236	-3.50029	2.43953	-1.43482	0.151338	NA
Pax3	ENSMUSG00000004872.16	1.78405	3.10795	2.16803	1.43354	0.151705	0.999995
Pik3c2g	ENSMUSG00000030228.20	6.90279	-1.4017	0.978046	-1.43316	0.151811	0.999995
Gm54952	ENSMUSG00002074911.1	3.09166	1.82832	1.27621	1.43262	0.151967	0.999995
Gm29778	ENSMUSG00000106939.2	3.0657	-1.94345	1.35658	-1.43262	0.151968	0.999995
Arhgap27os3	ENSMUSG00000085887.3	4.54251	-1.8987	1.32561	-1.43232	0.152052	0.999995
Gm12227	ENSMUSG00000086039.2	1.2388	3.71288	2.59225	1.4323	0.152059	NA
Prdx4	ENSMUSG00000025289.16	204.359	0.369374	0.257903	1.43222	0.15208	0.999995
Cox20	ENSMUSG00000026500.7	318.396	0.359962	0.251337	1.43219	0.15209	0.999995
C230014O12Rik	ENSMUSG00000087461.3	13.2495	0.865808	0.6046	1.43203	0.152134	0.999995
Fbxo33	ENSMUSG00000035329.8	1270.02	0.27897	0.194841	1.43179	0.152204	0.999995
Slc26a7	ENSMUSG00000040569.14	30.9537	0.99153	0.692529	1.43175	0.152215	0.999995
Zfp853	ENSMUSG00000093910.3	167.697	-0.317383	0.221682	-1.43171	0.152228	0.999995
Ankrd35	ENSMUSG00000038354.14	365.467	-0.354184	0.247595	-1.4305	0.152575	0.999995
Tcea2	ENSMUSG00000059540.16	1051.7	-0.245085	0.17134	-1.4304	0.152602	0.999995
Gbp6	ENSMUSG00000104713.5	15.3856	0.771804	0.539689	1.43009	0.152691	0.999995
Zfp112	ENSMUSG00000052675.12	303.521	-0.259737	0.181642	-1.42994	0.152736	0.999995
Gm8655	ENSMUSG00000113617.2	2.57353	-2.18726	1.53132	-1.42834	0.153193	0.999995
C130040N14Rik	ENSMUSG00000116884.2	1.62438	-3.10692	2.17529	-1.42828	0.153211	0.999995
Khdrbs3	ENSMUSG00000022332.9	5484.23	-0.251279	0.175987	-1.42782	0.153342	0.999995
Gm37212	ENSMUSG00000104026.2	1.4614	2.78152	1.94909	1.42709	0.153555	0.999995
Clnk	ENSMUSG00000039315.16	1.43871	2.79488	1.959	1.42669	0.15367	0.999995
Gm49249	ENSMUSG00000115480.2	2.20685	-2.54486	1.78424	-1.4263	0.153782	0.999995
Aph1c	ENSMUSG00000053040.14	288.036	0.305871	0.214458	1.42625	0.153797	0.999995
Hap1	ENSMUSG00000006930.16	5129.17	-0.251513	0.176386	-1.42593	0.15389	0.999995
Pde6a	ENSMUSG00000024575.17	3.94068	-1.6589	1.16344	-1.42585	0.153911	0.999995
Slc9a1	ENSMUSG00000028854.10	2228.02	-0.211665	0.148469	-1.42565	0.153968	0.999995
Gm6781	ENSMUSG00000035129.7	184.81	-0.300506	0.210833	-1.42533	0.154062	0.999995
Scube1	ENSMUSG00000016763.16	792.512	0.583416	0.409473	1.4248	0.154215	0.999995
Dlx2	ENSMUSG00000023391.9	179.667	-0.403234	0.283022	-1.42474	0.154232	0.999995
Tmem164	ENSMUSG00000047045.18	487.695	0.271787	0.190859	1.42402	0.154441	0.999995
Mcl1	ENSMUSG00000038612.17	1861.27	0.205408	0.144245	1.42402	0.154442	0.999995
Mlxipl	ENSMUSG00000005373.14	148.84	-0.372748	0.261765	-1.42398	0.154453	0.999995
Garem2	ENSMUSG00000044576.7	454.918	-0.254361	0.178649	-1.4238	0.154503	0.999995
Sat1	ENSMUSG00000025283.16	756.504	0.252113	0.177151	1.42315	0.154693	0.999995
Gm45702	ENSMUSG00000110483.2	4.24978	-1.75944	1.23656	-1.42285	0.15478	0.999995
Zfp414	ENSMUSG00000073423.11	756.035	-0.298731	0.209972	-1.42272	0.154818	0.999995
Gm38124	ENSMUSG00000103082.2	15.782	-0.821088	0.577224	-1.42248	0.154888	0.999995
Gm49552	ENSMUSG00000116243.2	9.34735	-1.14727	0.806615	-1.42233	0.154932	0.999995
Gm10175	ENSMUSG00000066724.5	8.248	-1.05382	0.740928	-1.42229	0.154941	0.999995
Mab21l4	ENSMUSG00000034159.13	2.4823	2.63149	1.85028	1.42221	0.154966	0.999995
Gm48622	ENSMUSG00000113404.2	4.99402	1.59717	1.12308	1.42214	0.154987	0.999995
Gm38593	ENSMUSG00000117004.2	13.4721	0.848055	0.596445	1.42185	0.15507	0.999995
Zfat	ENSMUSG00000022335.18	260.809	-0.287979	0.202549	-1.42178	0.15509	0.999995
Tpk1	ENSMUSG00000029735.18	53.63	0.439834	0.309356	1.42177	0.155093	0.999995
Gm8170	ENSMUSG00000112381.2	15.1643	0.89949	0.632684	1.42171	0.155112	0.999995
H1f2	ENSMUSG00000036181.3	512.942	0.381823	0.268648	1.42127	0.155237	0.999995
Gm14165	ENSMUSG00000081434.4	1.43452	2.78152	1.95721	1.42117	0.155268	0.999995
Tcf7	ENSMUSG00000000782.17	72.2667	0.521245	0.36685	1.42087	0.155356	0.999995
Ly6h	ENSMUSG00000022577.18	4797.47	-0.374572	0.263648	-1.42073	0.155396	0.999995
Slc44a3	ENSMUSG00000039865.9	6.23558	1.47871	1.04092	1.42058	0.15544	0.999995
A930009A15Rik	ENSMUSG00000092210.2	14.6412	-0.785037	0.552691	-1.42039	0.155494	0.999995
Car13	ENSMUSG00000027555.9	44.2398	0.799414	0.56282	1.42037	0.155499	0.999995
Gm7775	ENSMUSG00000112612.2	5.56957	-1.30286	0.917812	-1.41953	0.155744	0.999995
Zcwpw1	ENSMUSG00000037108.14	191.782	-0.362065	0.255087	-1.41938	0.155789	0.999995
Cfap46	ENSMUSG00000049571.19	179.725	0.453226	0.319401	1.41899	0.155902	0.999995
A730065G17Rik	ENSMUSG00000111117.2	3.1571	-1.98086	1.39601	-1.41894	0.155916	0.999995
Cd8a	ENSMUSG00000053977.14	1.42422	2.78152	1.96038	1.41887	0.155938	0.999995
Fam111a	ENSMUSG00000024691.14	44.6871	0.530637	0.374064	1.41857	0.156024	0.999995
Cnn3	ENSMUSG00000053931.12	2117.8	0.22434	0.158149	1.41854	0.156033	0.999995
Mgp	ENSMUSG00000030218.3	310.105	0.400476	0.282403	1.4181	0.156161	0.999995
Echdc2	ENSMUSG00000028601.19	476.004	-0.377164	0.265967	-1.41808	0.156166	0.999995
Tmem273	ENSMUSG00000041707.9	21.9264	0.866829	0.611437	1.41769	0.156281	0.999995
Gm27010	ENSMUSG00000098183.2	19.8205	0.877681	0.619447	1.41688	0.156519	0.999995
Ppp4r2	ENSMUSG00000052144.10	1102.54	0.243711	0.172067	1.41637	0.156668	0.999995
Gm47179	ENSMUSG00000110795.2	3.97597	1.78136	1.25791	1.41612	0.156739	0.999995
Cfap70	ENSMUSG00000039543.17	89.2845	0.408745	0.288645	1.41608	0.156752	0.999995
Gm45538	ENSMUSG00000109980.2	1.30224	3.77861	2.66878	1.41586	0.156817	NA
Gipc3	ENSMUSG00000034872.7	97.3879	-0.373288	0.263679	-1.41569	0.156866	0.999995
Gm1110	ENSMUSG00000079644.3	6.55352	1.40288	0.991015	1.4156	0.156894	0.999995
Car15	ENSMUSG00000090236.4	195.217	-0.298957	0.211194	-1.41556	0.156905	0.999995
Pnpla1	ENSMUSG00000043286.13	8.18468	-1.17108	0.827445	-1.41529	0.156982	0.999995
Dnah7c	ENSMUSG00000101337.7	31.6244	0.827104	0.584406	1.41529	0.156984	0.999995
Gm16229	ENSMUSG00000085731.2	1.77236	3.12837	2.21052	1.41522	0.157003	0.999995
Gas2l3	ENSMUSG00000074802.12	58.4962	0.578854	0.409319	1.41419	0.157307	0.999995
Lrp10	ENSMUSG00000022175.10	1231.36	0.23781	0.168194	1.41391	0.15739	0.999995
1700034H15Rik	ENSMUSG00000055833.15	91.7231	-0.498734	0.352775	-1.41374	0.157438	0.999995
Dsc2	ENSMUSG00000024331.12	18.1322	-0.926266	0.655486	-1.4131	0.157627	0.999995
Apoo	ENSMUSG00000079508.9	22.6892	0.760966	0.53852	1.41307	0.157636	0.999995
Cpne6	ENSMUSG00000022212.16	18480.2	-0.271127	0.191961	-1.41241	0.15783	0.999995
Ocln	ENSMUSG00000021638.13	395.927	0.306397	0.216958	1.41224	0.157878	0.999995
Strip2	ENSMUSG00000039629.15	1278.08	0.422808	0.299413	1.41212	0.157914	0.999995
Mthfd1l	ENSMUSG00000040675.18	304.731	-0.277371	0.196441	-1.41198	0.157955	0.999995
Prdm16	ENSMUSG00000039410.17	711.351	0.400139	0.28339	1.41197	0.157959	0.999995
Ccl3	ENSMUSG00000000982.6	8.7826	-1.05441	0.747086	-1.41137	0.158136	0.999995
Pde2a	ENSMUSG00000110195.2	6588.13	-0.185856	0.131712	-1.41108	0.158221	0.999995
Tex11	ENSMUSG00000009670.12	4.51239	1.52732	1.0826	1.41079	0.158306	0.999995
Gm20444	ENSMUSG00000092258.3	2.75116	2.16839	1.53702	1.41077	0.158313	0.999995
Utp14b	ENSMUSG00000079470.9	565.709	0.403644	0.286201	1.41035	0.158436	0.999995
Zfp707	ENSMUSG00000034429.16	310.567	-0.301949	0.214098	-1.41033	0.158442	0.999995
Gm12829	ENSMUSG00000085870.3	3.27083	-2.12075	1.50401	-1.41007	0.15852	0.999995
H2bc6	ENSMUSG00000047246.8	200.297	0.295164	0.209326	1.41007	0.15852	0.999995
Sptlc3	ENSMUSG00000039092.10	14.1029	1.38301	0.980853	1.41001	0.158536	0.999995
2410004I01Rik	ENSMUSG00000085338.2	12.5703	-0.928689	0.658735	-1.40981	0.158597	0.999995
Gm17922	ENSMUSG00000115632.2	25.954	-1.20483	0.855197	-1.40884	0.158883	0.999995
Itgb8	ENSMUSG00000025321.15	1420.5	0.613534	0.435551	1.40864	0.158942	0.999995
Ldlr	ENSMUSG00000032193.10	595.019	-0.28867	0.204958	-1.40844	0.159002	0.999995
Cfap53	ENSMUSG00000035394.12	24.0691	0.652149	0.463053	1.40837	0.159022	0.999995
Mbnl3	ENSMUSG00000036109.18	4.31662	1.97959	1.40565	1.40831	0.15904	0.999995
Cbfb	ENSMUSG00000031885.15	531.2	0.305715	0.217089	1.40825	0.159058	0.999995
Cpt1c	ENSMUSG00000007783.11	4370.79	-0.230881	0.163965	-1.40811	0.159099	0.999995
Ccdc180	ENSMUSG00000035539.15	69.0168	0.582658	0.413832	1.40796	0.159143	0.999995
Tcap	ENSMUSG00000007877.3	17.5179	-0.884377	0.628155	-1.4079	0.159162	0.999995
Gm16537	ENSMUSG00000089671.2	6.03481	-1.31145	0.931731	-1.40754	0.159268	0.999995
Gm6733	ENSMUSG00000084329.2	99.6418	0.361655	0.256979	1.40733	0.159329	0.999995
Akap7	ENSMUSG00000039166.17	823.717	0.258208	0.183483	1.40726	0.159351	0.999995
Myo5c	ENSMUSG00000033590.9	95.7796	0.611157	0.434297	1.40723	0.159358	0.999995
Paip1	ENSMUSG00000025451.16	1434.33	0.216594	0.15392	1.40719	0.159372	0.999995
Gm20488	ENSMUSG00000107314.2	53.6527	0.445369	0.316591	1.40677	0.159496	0.999995
Itprid2	ENSMUSG00000027007.17	1761.43	0.302096	0.214805	1.40637	0.159613	0.999995
Gm13758	ENSMUSG00000081073.2	14.558	-0.77524	0.551326	-1.40614	0.159684	0.999995
Atp6ap2	ENSMUSG00000031007.3	4420.23	0.263129	0.187132	1.40611	0.159691	0.999995
Ly6g5b	ENSMUSG00000043807.7	6.65786	-1.18035	0.839517	-1.40599	0.159728	0.999995
Ddx27	ENSMUSG00000017999.17	931.966	-0.226757	0.161301	-1.40579	0.159785	0.999995
Ldlrad3	ENSMUSG00000048058.18	367.463	0.291553	0.20746	1.40535	0.159918	0.999995
Gm2897	ENSMUSG00000079410.5	4.92147	-1.48971	1.06015	-1.40518	0.159966	0.999995
Zscan18	ENSMUSG00000070822.6	734.52	-0.256325	0.182437	-1.405	0.16002	0.999995
H2ac21	ENSMUSG00000063689.5	0.954101	3.33243	2.37249	1.40461	0.160136	NA
Gm7696	ENSMUSG00000092447.2	0.954101	3.33243	2.37249	1.40461	0.160136	NA
Hemk1	ENSMUSG00000032579.15	495.572	0.268011	0.190825	1.40449	0.160173	0.999995
Gm6297	ENSMUSG00000120686.1	53.4934	-0.516413	0.367729	-1.40433	0.16022	0.999995
Rpf2	ENSMUSG00000038510.13	387.141	-0.304913	0.217233	-1.40362	0.160431	0.999995
Gm37035	ENSMUSG00000102564.2	1.22018	3.69303	2.63128	1.40351	0.160465	NA
Gm26616	ENSMUSG00000102425.2	4.05729	1.5704	1.11918	1.40317	0.160565	0.999995
Kif13a	ENSMUSG00000021375.12	1198.59	0.298216	0.212538	1.40312	0.160582	0.999995
2810029C07Rik	ENSMUSG00000096995.4	318.786	-0.341826	0.243671	-1.40282	0.160672	0.999995
Mir24-1	ENSMUSG00000105904.3	5.93762	-1.2455	0.888085	-1.40246	0.160779	0.999995
Vmn1r88	ENSMUSG00000117853.2	47.1595	-0.525197	0.374622	-1.40194	0.160934	0.999995
Gm4879	ENSMUSG00000048261.7	47.1595	-0.525197	0.374622	-1.40194	0.160934	0.999995
Gm11598	ENSMUSG00000082456.2	7.99609	1.31351	0.937037	1.40176	0.160985	0.999995
Stmn2	ENSMUSG00000027500.11	8399.47	-0.250357	0.178605	-1.40173	0.160995	0.999995
Tecta	ENSMUSG00000037705.14	21.6872	-0.880632	0.628294	-1.40162	0.161027	0.999995
Fcsk	ENSMUSG00000033703.10	643.158	-0.2204	0.157253	-1.40157	0.161045	0.999995
A430078I02Rik	ENSMUSG00000085589.8	5.51077	-1.32467	0.945534	-1.40097	0.161222	0.999995
Slc25a23	ENSMUSG00000046329.15	16302.2	-0.185139	0.132156	-1.40091	0.16124	0.999995
Gm48291	ENSMUSG00000113202.2	1.1364	-3.705	2.6456	-1.40044	0.161382	NA
Gm47648	ENSMUSG00000113995.2	1.1364	-3.705	2.6456	-1.40044	0.161382	NA
4931408D14Rik	ENSMUSG00000120174.1	6.65019	-1.1798	0.842473	-1.4004	0.161395	0.999995
Slc10a4	ENSMUSG00000029219.11	22.9582	-0.955923	0.682615	-1.40038	0.161398	0.999995
Snord73a	ENSMUSG00000064984.3	1.46349	2.80853	2.00572	1.40026	0.161436	0.999995
Phtf2	ENSMUSG00000039987.16	335.387	0.364456	0.260396	1.39962	0.161626	0.999995
Synpr	ENSMUSG00000056296.18	3189.72	0.261484	0.186834	1.39955	0.161647	0.999995
Slc7a4	ENSMUSG00000022756.18	2006.1	-0.201865	0.144284	-1.39908	0.16179	0.999995
Sik1	ENSMUSG00000024042.8	362.53	0.373087	0.266688	1.39897	0.161823	0.999995
Gm5210	ENSMUSG00000098190.2	4.42065	-1.55864	1.11444	-1.39859	0.161937	0.999995
Gm15462	ENSMUSG00000086189.2	5.51604	1.40935	1.0077	1.39858	0.161939	0.999995
1700047K16Rik	ENSMUSG00000087347.2	4.33455	-1.51338	1.08213	-1.39853	0.161954	0.999995
Gm13134	ENSMUSG00000084987.2	3.92636	1.7418	1.24563	1.39833	0.162013	0.999995
4930519P11Rik	ENSMUSG00000097602.3	2.60388	-2.13894	1.53026	-1.39776	0.162184	0.999995
B230377A18Rik	ENSMUSG00000104195.2	25.5423	-0.733059	0.524487	-1.39767	0.162213	0.999995
Gm22540	ENSMUSG00000088793.4	12.2883	-0.945244	0.676426	-1.39741	0.162291	0.999995
Zfp944	ENSMUSG00000033972.10	227.525	0.385102	0.275585	1.3974	0.162294	0.999995
Ier5	ENSMUSG00000056708.6	1467.8	0.351185	0.251333	1.39729	0.162326	0.999995
Wnt2b	ENSMUSG00000027840.6	13.5472	1.3615	0.97439	1.39729	0.162326	0.999995
Gm11274	ENSMUSG00000085331.2	4.26961	1.57537	1.12758	1.39713	0.162376	0.999995
Oxtr	ENSMUSG00000049112.10	287.521	-0.344074	0.246335	-1.39677	0.162482	0.999995
Etfdh	ENSMUSG00000027809.15	927.81	0.202276	0.144838	1.39657	0.162543	0.999995
Rab15	ENSMUSG00000021062.16	6734.63	-0.205258	0.14702	-1.39612	0.162679	0.999995
Katnbl1	ENSMUSG00000027132.4	182.542	0.380541	0.272639	1.39577	0.162784	0.999995
Nts	ENSMUSG00000019890.5	127.721	0.402736	0.288626	1.39535	0.162909	0.999995
Gm32786	ENSMUSG00000109958.2	3.46937	2.00206	1.43491	1.39525	0.162941	0.999995
Rwdd2a	ENSMUSG00000032417.11	452.809	-0.297738	0.213414	-1.39512	0.162979	0.999995
Mterf1b	ENSMUSG00000053178.6	28.2684	0.609708	0.437041	1.39508	0.162991	0.999995
C79130	ENSMUSG00000105741.2	27.6501	0.781874	0.560508	1.39494	0.163035	0.999995
Gm55043	ENSMUSG00002075017.1	18.2773	1.07512	0.770966	1.39451	0.163164	0.999995
Gm34069	ENSMUSG00000111097.2	1.66011	-3.11442	2.23356	-1.39437	0.163205	0.999995
Dach2	ENSMUSG00000025592.18	17.6288	0.960647	0.688974	1.39431	0.163223	0.999995
Sytl4	ENSMUSG00000031255.15	44.4206	-0.514451	0.36902	-1.3941	0.163287	0.999995
Asgr1	ENSMUSG00000020884.16	21.3712	0.891495	0.639618	1.39379	0.16338	0.999995
Ccdc146	ENSMUSG00000064280.15	74.1937	0.451252	0.323858	1.39336	0.16351	0.999995
Gm15482	ENSMUSG00000086711.2	1.38044	-2.82824	2.03002	-1.39321	0.163557	0.999995
Gm7419	ENSMUSG00000110309.2	7.56982	-1.13951	0.817993	-1.39305	0.163603	0.999995
Otx2os1	ENSMUSG00000098682.10	17.0736	2.68094	1.92526	1.3925	0.16377	0.999995
Gm5335	ENSMUSG00000098035.2	10.2021	-1.09623	0.787281	-1.39242	0.163794	0.999995
Gm34388	ENSMUSG00000114474.2	1.63792	4.1174	2.95706	1.3924	0.163803	0.999995
Katnb1	ENSMUSG00000031787.9	1326.65	-0.220171	0.158124	-1.39239	0.163804	0.999995
Gm23849	ENSMUSG00000119776.1	1.60634	-3.06774	2.20376	-1.39205	0.163909	0.999995
Gm13179	ENSMUSG00000086018.8	2.67049	-2.15384	1.54725	-1.39204	0.163909	0.999995
Gm6736	ENSMUSG00000071414.6	0.968585	3.35118	2.40798	1.3917	0.164014	NA
Slc17a8	ENSMUSG00000019935.17	127.529	0.382629	0.275028	1.39124	0.164154	0.999995
Septin9	ENSMUSG00000059248.14	3452.88	-0.216404	0.155549	-1.39123	0.164156	0.999995
9430037G07Rik	ENSMUSG00000097073.8	12.8531	-0.965655	0.694168	-1.3911	0.164196	0.999995
Aldob	ENSMUSG00000028307.10	86.9221	-0.454345	0.326689	-1.39076	0.164299	0.999995
Mansc1	ENSMUSG00000032718.5	269.25	0.312667	0.224904	1.39023	0.16446	0.999995
Cd1d1	ENSMUSG00000028076.13	14.4716	0.782559	0.562923	1.39017	0.164477	0.999995
Ccdc162	ENSMUSG00000075225.16	123.864	0.398261	0.286489	1.39014	0.164485	0.999995
Traf1	ENSMUSG00000026875.15	40.0488	0.554253	0.398788	1.38985	0.164576	0.999995
Gm14569	ENSMUSG00000091556.9	76.9678	0.385031	0.277053	1.38974	0.164608	0.999995
Aox4	ENSMUSG00000038242.13	22.0209	-0.701591	0.504838	-1.38973	0.164609	0.999995
Ccdc65	ENSMUSG00000003354.7	177.16	-0.306585	0.220611	-1.38971	0.164616	0.999995
Gm5069	ENSMUSG00000055676.5	151.686	-0.359744	0.258888	-1.38957	0.164659	0.999995
Gm5455	ENSMUSG00000045609.7	4.11948	-1.45415	1.04662	-1.38937	0.164719	0.999995
Fos	ENSMUSG00000021250.14	312.236	0.423669	0.304941	1.38935	0.164728	0.999995
Gm42521	ENSMUSG00000105745.2	7.90698	-1.20163	0.864921	-1.38929	0.164744	0.999995
Gm44675	ENSMUSG00000109370.2	1.19417	-3.76883	2.71278	-1.38929	0.164746	NA
Gm32196	ENSMUSG00000120156.1	1.19417	-3.76883	2.71278	-1.38929	0.164746	NA
Gm41361	ENSMUSG00000116125.2	29.2416	-0.761271	0.548039	-1.38908	0.164808	0.999995
Gm45837	ENSMUSG00000030653.18	6514.71	-0.182904	0.131676	-1.38905	0.164819	0.999995
Cby3	ENSMUSG00000050087.5	1.45865	2.77896	2.00079	1.38893	0.164853	0.999995
Gm7867	ENSMUSG00000100351.2	1.59048	-3.06781	2.20929	-1.3886	0.164956	0.999995
Wdr46-ps	ENSMUSG00000105893.2	1.59048	-3.06781	2.20929	-1.3886	0.164956	0.999995
Slc25a30	ENSMUSG00000022003.8	329.271	0.30079	0.21667	1.38824	0.165063	0.999995
Gm48420	ENSMUSG00000113070.2	39.6165	-0.588337	0.423818	-1.38818	0.165081	0.999995
2310016G11Rik	ENSMUSG00000070574.4	5.99631	-1.28489	0.925687	-1.38804	0.165124	0.999995
Eefsec	ENSMUSG00000033216.10	596.071	-0.300135	0.21623	-1.38804	0.165126	0.999995
Slc5a5	ENSMUSG00000000792.3	560.026	-0.273819	0.197286	-1.38793	0.165159	0.999995
Wnt9b	ENSMUSG00000018486.3	31.5518	0.646521	0.465854	1.38782	0.165192	0.999995
Men1	ENSMUSG00000024947.18	2017.14	-0.205081	0.147773	-1.38781	0.165195	0.999995
Slc66a3	ENSMUSG00000045679.15	31.802	0.831905	0.599467	1.38774	0.165216	0.999995
Zbtb1	ENSMUSG00000033454.7	650.222	0.307346	0.221507	1.38753	0.165282	0.999995
Ugp2	ENSMUSG00000001891.17	1912.98	0.248997	0.179463	1.38746	0.165303	0.999995
En2	ENSMUSG00000039095.9	27.3271	-0.682049	0.491773	-1.38692	0.165467	0.999995
Cryga	ENSMUSG00000044429.9	7.0087	-1.09779	0.791653	-1.3867	0.165532	0.999995
mt-Ti	ENSMUSG00000064342.1	204.111	0.714905	0.515569	1.38663	0.165554	0.999995
Gm37521	ENSMUSG00000103252.2	1.45618	-2.89992	2.09274	-1.38571	0.165836	0.999995
Prorp	ENSMUSG00000021023.15	175.526	-0.295528	0.213282	-1.38562	0.165863	0.999995
Clip3	ENSMUSG00000013921.16	16229.3	-0.183665	0.132553	-1.38559	0.165871	0.999995
C030004G16Rik	ENSMUSG00000117926.2	8.07115	1.11198	0.802674	1.38534	0.165948	0.999995
Gm44732	ENSMUSG00000108934.2	3.96777	1.79115	1.29339	1.38485	0.166098	0.999995
Nkx2-1	ENSMUSG00000001496.16	20.1174	-0.790232	0.570686	-1.38471	0.166143	0.999995
Wfdc3	ENSMUSG00000076434.10	36.5864	0.499987	0.361098	1.38463	0.166166	0.999995
Gm25395	ENSMUSG00000087968.3	1.60234	-3.06359	2.21297	-1.38438	0.166242	0.999995
Gm26971	ENSMUSG00000097983.2	1.60234	-3.06359	2.21297	-1.38438	0.166242	0.999995
Synpo2l	ENSMUSG00000039376.14	4.14144	-1.46065	1.0552	-1.38423	0.166288	0.999995
Notch2	ENSMUSG00000027878.12	1423.36	0.372506	0.269108	1.38423	0.166289	0.999995
Med16	ENSMUSG00000013833.16	1782.56	-0.230848	0.166775	-1.38419	0.1663	0.999995
Cish	ENSMUSG00000032578.8	144.166	0.358639	0.25913	1.38402	0.166354	0.999995
Tdg-ps2	ENSMUSG00000085666.4	22.399	0.654286	0.472769	1.38394	0.166376	0.999995
Iigp1c	ENSMUSG00000073555.2	5.59728	1.37015	0.990095	1.38386	0.166401	0.999995
Gm14538	ENSMUSG00000081390.2	46.9212	-0.466742	0.337452	-1.38314	0.166623	0.999995
Slc50a1	ENSMUSG00000027953.14	881.862	-0.242719	0.175492	-1.38307	0.166642	0.999995
Fam246a	ENSMUSG00000116652.3	75.505	-0.457067	0.33053	-1.38283	0.166717	0.999995
Gm5590	ENSMUSG00000046372.5	25.9578	-0.677726	0.490275	-1.38234	0.166868	0.999995
0610005C13Rik	ENSMUSG00000109644.3	2.0586	-2.50864	1.81549	-1.38179	0.167035	0.999995
[truncated: 54,885 more rows]

## Sheet: cortex_HFD_vs_Normal_24wk
GeneName	ENSG	baseMean	log2FoldChange Normal/HFD	lfcSE	stat	pvalue	padj
mt-Nd2	ENSMUSG00000064345.1	71499.9	-0.788004	0.0709263	-11.1102	1.11939e-28	1.58484e-24
mt-Nd1	ENSMUSG00000064341.1	121884	-0.634974	0.0591771	-10.7301	7.3543e-27	5.20611e-23
mt-Co1	ENSMUSG00000064351.1	218681	-0.636737	0.0692142	-9.19951	3.59579e-20	1.69697e-16
mt-Nd5	ENSMUSG00000064367.1	80751.4	-0.708387	0.0806068	-8.78818	1.52003e-18	5.38014e-15
Fut9	ENSMUSG00000055373.9	2062.95	-0.757414	0.107988	-7.01387	2.31815e-12	6.56406e-09
B3galt2	ENSMUSG00000033849.4	1059.03	-0.652855	0.0958084	-6.81417	9.48078e-12	2.23715e-08
mt-Ti	ENSMUSG00000064342.1	88.754	-1.96879	0.310604	-6.33859	2.31883e-10	4.68999e-07
mt-Rnr2	ENSMUSG00000064339.1	64014.2	-0.42586	0.072207	-5.89776	3.68466e-09	6.52093e-06
Gm26377	ENSMUSG00000076138.3	549.514	-0.673871	0.114638	-5.87827	4.14587e-09	6.52192e-06
Gm38020	ENSMUSG00000103697.2	425.549	-0.919981	0.162218	-5.67125	1.41756e-08	2.00699e-05
mt-Cytb	ENSMUSG00000064370.1	179606	-0.474251	0.0838808	-5.65386	1.5688e-08	2.01919e-05
Tmem47	ENSMUSG00000025666.17	1458.76	-0.520258	0.092331	-5.63471	1.75356e-08	2.06891e-05
Rxfp1	ENSMUSG00000034009.15	466.084	-0.883715	0.162487	-5.4387	5.36716e-08	5.84525e-05
Xpo1	ENSMUSG00000020290.15	1366.6	-0.553685	0.105713	-5.23761	1.62667e-07	0.000164503
Arhgap5	ENSMUSG00000035133.10	2285.57	-0.477731	0.0928916	-5.14288	2.70554e-07	0.000237443
Zfp40	ENSMUSG00000002617.15	410.712	-0.855679	0.166399	-5.14233	2.71351e-07	0.000237443
Olfm3	ENSMUSG00000027965.16	684.609	-0.56146	0.109382	-5.13304	2.85106e-07	0.000237443
Ywhaq	ENSMUSG00000076432.14	1060.34	-0.537044	0.105294	-5.10044	3.38864e-07	0.000266536
Rimoc1	ENSMUSG00000041935.11	1190.64	-0.561153	0.110503	-5.07819	3.81046e-07	0.000283939
Ttc14	ENSMUSG00000027677.18	3869.63	-0.423639	0.084039	-5.04098	4.63166e-07	0.000327875
mt-Nd4	ENSMUSG00000064363.1	87161.6	-0.43283	0.086461	-5.00607	5.55528e-07	0.000374532
Gm55521	ENSMUSG00002076626.1	120.459	-1.2877	0.257819	-4.99461	5.8956e-07	0.000379409
Zfp942	ENSMUSG00000071267.12	235.271	-1.07412	0.2156	-4.98199	6.29343e-07	0.000387402
Fam135a	ENSMUSG00000026153.16	723.989	-0.573465	0.115967	-4.94507	7.61179e-07	0.000432084
Pcnp	ENSMUSG00000071533.12	764.024	-0.487581	0.0986087	-4.94461	7.62967e-07	0.000432084
Ap1s2	ENSMUSG00000031367.16	474.629	-0.659297	0.134845	-4.88929	1.01199e-06	0.000528968
Zfp945	ENSMUSG00000059142.17	481.786	-0.774269	0.158557	-4.88321	1.04373e-06	0.000528968
Tmx3	ENSMUSG00000024614.8	1405.79	-0.484579	0.099243	-4.88276	1.04613e-06	0.000528968
Gabrb1	ENSMUSG00000029212.12	4042.61	-0.481349	0.0993709	-4.84396	1.27274e-06	0.0006111
Dclk3	ENSMUSG00000032500.11	1341.27	0.48328	0.0998401	4.84054	1.29489e-06	0.0006111
Fabp7	ENSMUSG00000019874.12	286.768	0.796067	0.165255	4.8172	1.45587e-06	0.000664912
Thoc2	ENSMUSG00000037475.16	1041.21	-0.508171	0.105779	-4.80409	1.55456e-06	0.000687794
Tnpo1	ENSMUSG00000009470.18	1253.33	-0.414591	0.0865865	-4.78817	1.68313e-06	0.000722115
mt-Tw	ENSMUSG00000064346.1	264.319	-0.821952	0.173256	-4.74416	2.09377e-06	0.000871872
Zfp950	ENSMUSG00000074733.15	1275.35	-0.513242	0.109375	-4.69251	2.69871e-06	0.00106561
Ptgfrn	ENSMUSG00000027864.10	2285.94	0.375843	0.0801083	4.69169	2.70957e-06	0.00106561
Kitl	ENSMUSG00000019966.19	1482.93	-0.519659	0.111656	-4.65411	3.2539e-06	0.0012451
Fcho2	ENSMUSG00000041685.17	892.829	-0.442104	0.0953177	-4.63821	3.51439e-06	0.00130939
Far1	ENSMUSG00000030759.17	2193.67	-0.357067	0.0775477	-4.60447	4.13508e-06	0.00150114
Scai	ENSMUSG00000035236.18	1504.57	-0.492569	0.107484	-4.58272	4.58975e-06	0.00158976
Chm	ENSMUSG00000025531.15	1004.57	-0.445462	0.0972183	-4.58208	4.60377e-06	0.00158976
Gpr22	ENSMUSG00000044067.8	1024.16	-0.49832	0.109111	-4.56708	4.94564e-06	0.00166715
Gpbp1	ENSMUSG00000032745.19	1618.37	-0.401655	0.088137	-4.55717	5.18473e-06	0.0017071
mt-Rnr1	ENSMUSG00000064337.1	62249.6	-0.320466	0.070477	-4.5471	5.43901e-06	0.00172953
Tpt1	ENSMUSG00000060126.15	656.107	0.652104	0.143482	4.54486	5.49716e-06	0.00172953
Rnpc3	ENSMUSG00000027981.15	452.979	-0.565216	0.124697	-4.5327	5.82338e-06	0.00179234
Usp14	ENSMUSG00000047879.18	3109.23	-0.416041	0.0922807	-4.50842	6.5311e-06	0.00192783
Bmp3	ENSMUSG00000029335.6	805.924	-0.631324	0.140037	-4.50827	6.53594e-06	0.00192783
C030017B01Rik	ENSMUSG00000118202.2	1566.04	-0.459297	0.102281	-4.49054	7.10432e-06	0.00205271
Lin7c	ENSMUSG00000027162.8	1466.72	-0.368426	0.0824441	-4.4688	7.86608e-06	0.00222736
Gm57038	ENSMUSG00000120926.1	569.701	0.748319	0.169272	4.4208	9.83362e-06	0.00272989
Cpeb4	ENSMUSG00000020300.15	2944.72	-0.337204	0.0763778	-4.41495	1.01034e-05	0.00275085
Srsf3	ENSMUSG00000071172.14	1247.65	-0.430385	0.0976044	-4.40949	1.03616e-05	0.00276791
Zfp758	ENSMUSG00000044501.18	110.73	-1.12115	0.255606	-4.38623	1.1533e-05	0.00302378
Cfl2	ENSMUSG00000062929.9	1194.73	-0.386107	0.0881082	-4.3822	1.17488e-05	0.00302435
9330162G02Rik	ENSMUSG00000109536.2	943.658	-0.484397	0.111211	-4.35566	1.32664e-05	0.00335403
Cdhr1	ENSMUSG00000021803.11	129.611	-1.437	0.330821	-4.34374	1.4008e-05	0.00342723
Sf3b1	ENSMUSG00000025982.14	7296.78	-0.273425	0.0629542	-4.34323	1.40401e-05	0.00342723
Gmfb	ENSMUSG00000062014.14	3474.02	-0.395954	0.0913543	-4.33426	1.46248e-05	0.00350946
Tnr	ENSMUSG00000015829.14	8741.71	-0.338798	0.078316	-4.32603	1.5182e-05	0.00358245
Leo1	ENSMUSG00000042487.7	826.007	0.483215	0.111895	4.31848	1.57108e-05	0.00364645
Tia1	ENSMUSG00000071337.12	2579.83	-0.362259	0.0845678	-4.28365	1.83853e-05	0.00419837
Gm42664	ENSMUSG00000106099.2	68.4577	-1.34576	0.314589	-4.27783	1.88728e-05	0.00424129
Dzip3	ENSMUSG00000064061.14	1922.48	-0.366917	0.0858667	-4.2731	1.92774e-05	0.00426452
Vps13a	ENSMUSG00000046230.12	2087.4	-0.388699	0.0911207	-4.26575	1.99228e-05	0.0043395
Ndufa13	ENSMUSG00000036199.10	2732.66	0.317921	0.0746068	4.26128	2.03257e-05	0.00436016
Asic1	ENSMUSG00000023017.11	2557.24	0.347266	0.0816415	4.25355	2.10409e-05	0.00444623
Per3	ENSMUSG00000028957.13	1987.21	-0.399789	0.0945328	-4.2291	2.34626e-05	0.00483425
Kcnv1	ENSMUSG00000022342.7	3024.11	-0.419937	0.0993189	-4.22817	2.35601e-05	0.00483425
Cdc27	ENSMUSG00000020687.14	1556.83	-0.351564	0.0833459	-4.21813	2.46337e-05	0.00498234
Samd12	ENSMUSG00000058656.14	1477.36	-0.429768	0.102313	-4.20053	2.66288e-05	0.00531001
Mbtps2	ENSMUSG00000046873.19	705.165	-0.500866	0.11983	-4.17982	2.91745e-05	0.00573685
Jph1	ENSMUSG00000042686.6	605.712	-0.48526	0.116455	-4.16693	3.08734e-05	0.00598776
Tmem30a	ENSMUSG00000032328.13	6909.7	-0.436261	0.104854	-4.16065	3.17337e-05	0.00602431
Pmepa1	ENSMUSG00000038400.16	1801.61	0.364191	0.0875593	4.15937	3.19129e-05	0.00602431
Lamp2	ENSMUSG00000016534.16	1475.53	-0.333799	0.0804986	-4.14665	3.37382e-05	0.00628507
Zfp994	ENSMUSG00000096433.3	90.1235	-1.1408	0.27548	-4.14112	3.45619e-05	0.00635418
Tmed10	ENSMUSG00000021248.10	2171.26	-0.314308	0.0759531	-4.13818	3.50068e-05	0.00635418
Hdx	ENSMUSG00000034551.13	356.583	-0.581375	0.140659	-4.13321	3.57736e-05	0.00641117
Rev3l	ENSMUSG00000019841.16	955.289	-0.434854	0.105543	-4.12016	3.78603e-05	0.00670033
Zfp943	ENSMUSG00000053347.16	307.041	-0.702138	0.170784	-4.11125	3.93518e-05	0.0068783
Arl8b	ENSMUSG00000030105.9	5338.23	-0.300147	0.0733075	-4.09436	4.23344e-05	0.0073094
Ube3a	ENSMUSG00000025326.13	1984.02	-0.437232	0.106867	-4.09137	4.28828e-05	0.00731488
Plpp6	ENSMUSG00000040105.4	1543.15	-0.367144	0.089869	-4.08532	4.4016e-05	0.00741879
Gm45871	ENSMUSG00000110277.3	153.113	-0.831309	0.203824	-4.07857	4.53133e-05	0.0075476
Dok6	ENSMUSG00000073514.5	1892.8	-0.441537	0.108619	-4.06501	4.80304e-05	0.00790714
Crhr1	ENSMUSG00000018634.11	869.143	0.389558	0.0960527	4.05567	4.99907e-05	0.00813527
Ftx	ENSMUSG00000086370.11	1375.22	-0.446617	0.110401	-4.0454	5.22341e-05	0.00840376
Gng2	ENSMUSG00000043004.14	4845.2	-0.401661	0.0995496	-4.03478	5.46527e-05	0.00858958
Ccnt2	ENSMUSG00000026349.15	2822.95	-0.329356	0.0816862	-4.03197	5.5312e-05	0.00858958
Slc8a1	ENSMUSG00000054640.17	6807.74	-0.300962	0.0746964	-4.02914	5.59819e-05	0.00858958
Gm33989	ENSMUSG00000108621.3	557.462	-0.568694	0.141183	-4.02807	5.62357e-05	0.00858958
Rpl36-ps12	ENSMUSG00000091845.2	272.425	0.628447	0.156047	4.02729	5.64226e-05	0.00858958
mt-Tl1	ENSMUSG00000064340.1	486.644	-0.629978	0.157053	-4.01124	6.04018e-05	0.00906392
Ssr3	ENSMUSG00000027828.13	2395.8	-0.300256	0.0749155	-4.00794	6.12518e-05	0.00906392
Bzw1	ENSMUSG00000051223.15	3696.95	-0.294183	0.0734149	-4.00714	6.1459e-05	0.00906392
Dipk2a	ENSMUSG00000045414.8	874.087	-0.668083	0.167022	-3.99997	6.3351e-05	0.00924663
Flrt2	ENSMUSG00000047414.7	2477.58	-0.451177	0.112865	-3.99749	6.40175e-05	0.00924857
Rasa1	ENSMUSG00000021549.15	1035.53	-0.436466	0.10938	-3.99036	6.59739e-05	0.00928672
Zfp804a	ENSMUSG00000070866.5	473.958	-0.643964	0.161414	-3.98952	6.6208e-05	0.00928672
Slc35f1	ENSMUSG00000038602.8	1661.03	-0.396638	0.0994238	-3.98937	6.62494e-05	0.00928672
Ppp3r1	ENSMUSG00000033953.11	18049.4	-0.31449	0.0789641	-3.98269	6.81384e-05	0.00945788
Zfp518a	ENSMUSG00000049164.8	238.146	-0.707992	0.177964	-3.97829	6.9412e-05	0.00954112
Cdc73	ENSMUSG00000026361.10	955.431	-0.40169	0.101059	-3.97481	7.04347e-05	0.0095886
Myef2	ENSMUSG00000027201.17	1254.46	-0.342202	0.0865229	-3.95505	7.65197e-05	0.0103178
AI504432	ENSMUSG00000056145.6	780.249	-0.543549	0.138143	-3.93468	8.33089e-05	0.0110702
Cbln1	ENSMUSG00000031654.17	144.306	-1.15067	0.292595	-3.93264	8.40167e-05	0.0110702
Zhx2	ENSMUSG00000071757.11	495.509	0.463896	0.118118	3.9274	8.58689e-05	0.0110702
Gm44164	ENSMUSG00000107756.2	60.776	-1.20825	0.307653	-3.92732	8.58985e-05	0.0110702
Ap3m1	ENSMUSG00000021824.14	770.177	-0.382484	0.0973984	-3.92701	8.60094e-05	0.0110702
Gm7072	ENSMUSG00000117284.2	166.837	-0.876741	0.223921	-3.91541	9.02521e-05	0.0115116
Mdga2	ENSMUSG00000034912.19	901.351	-0.363	0.0929593	-3.90493	9.42513e-05	0.0117147
Ndufa3	ENSMUSG00000035674.14	1472.07	0.33266	0.0851906	3.90489	9.42674e-05	0.0117147
Gm27000	ENSMUSG00000097961.2	1074.64	0.370753	0.0949627	3.90419	9.45397e-05	0.0117147
Tug1	ENSMUSG00000056579.19	1984.72	-0.373925	0.0958137	-3.90263	9.51541e-05	0.0117147
Pgap1	ENSMUSG00000073678.5	744.029	-0.472677	0.121273	-3.89763	9.71373e-05	0.0118558
Gm44560	ENSMUSG00000108880.2	151.505	-0.787907	0.202303	-3.89469	9.83258e-05	0.0118983
Zfp729a	ENSMUSG00000021510.12	316.666	-0.561162	0.14426	-3.88993	0.000100273	0.012031
Ube2d3	ENSMUSG00000078578.10	2806.82	-0.380792	0.0980098	-3.88525	0.000102226	0.0121288
Dnm1l	ENSMUSG00000022789.16	5664.35	-0.294111	0.0757303	-3.88366	0.000102896	0.0121288
Kcns1	ENSMUSG00000040164.4	1001.4	0.514103	0.132437	3.88187	0.000103658	0.0121288
Tomm7	ENSMUSG00000028998.7	843.386	0.39183	0.101261	3.86952	0.000109052	0.0126554
Zkscan8	ENSMUSG00000063894.16	554.273	-0.516104	0.133493	-3.86615	0.000110569	0.0127271
Malat1	ENSMUSG00000092341.6	23082.4	-0.330765	0.0856607	-3.86134	0.000112765	0.0128752
Mmgt1	ENSMUSG00000061273.4	911.856	-0.358827	0.093238	-3.84851	0.00011884	0.0134603
Slc6a15	ENSMUSG00000019894.15	1018.36	-0.378565	0.0984347	-3.84585	0.000120134	0.0134988
Cacna1g	ENSMUSG00000020866.18	4805.21	0.277419	0.0721821	3.84331	0.000121384	0.0135319
Gm38372	ENSMUSG00000103509.2	115.006	-0.983126	0.256062	-3.83941	0.000123332	0.0136148
Zfp738	ENSMUSG00000048280.19	778.787	-0.457236	0.119176	-3.83666	0.000124717	0.0136148
Gm10080	ENSMUSG00000060467.5	368.502	0.509243	0.132751	3.83608	0.000125012	0.0136148
Cdh9	ENSMUSG00000025370.8	379.128	-0.559928	0.146209	-3.82964	0.00012833	0.0138694
Uqcc2	ENSMUSG00000024208.17	1368.39	0.341073	0.0892996	3.81942	0.000133765	0.0143098
Zfp788	ENSMUSG00000074165.11	733.439	-0.386166	0.101145	-3.81796	0.000134562	0.0143098
Rgs17	ENSMUSG00000019775.18	2043.28	-0.396653	0.103935	-3.81636	0.000135437	0.0143098
Ugt8a	ENSMUSG00000032854.13	519.252	-0.464725	0.122138	-3.80492	0.000141852	0.0148766
Gpr153	ENSMUSG00000042804.14	1104.23	0.414621	0.109042	3.80238	0.000143311	0.0148897
Ogt	ENSMUSG00000034160.14	10225.3	-0.291338	0.0766502	-3.80088	0.000144184	0.0148897
Epm2aip1	ENSMUSG00000046785.9	3375.19	-0.327166	0.0861237	-3.7988	0.000145401	0.0148897
Gm44846	ENSMUSG00000108993.2	74.1457	-1.2486	0.328955	-3.79567	0.000147247	0.0148897
Robo3	ENSMUSG00000032128.16	2842.99	0.396096	0.104379	3.79479	0.000147767	0.0148897
Zfp930	ENSMUSG00000059897.6	238.141	-0.620891	0.163654	-3.79392	0.000148287	0.0148897
Nes	ENSMUSG00000004891.17	324.002	0.638723	0.168776	3.78445	0.000154048	0.0153552
Dmtf1	ENSMUSG00000042508.17	1973.68	-0.297145	0.0785523	-3.78277	0.000155092	0.0153552
Trmt13	ENSMUSG00000033439.13	252.704	-0.606375	0.160522	-3.77752	0.000158396	0.0155734
Gm45853	ENSMUSG00000110635.2	22.9707	-2.14487	0.568647	-3.77189	0.000162015	NA
Cdh19	ENSMUSG00000047216.9	274.019	-0.603554	0.160035	-3.77139	0.000162344	0.0158515
Zfand5	ENSMUSG00000024750.12	2546.57	-0.306933	0.0815041	-3.76586	0.000165975	0.0160951
Phf6	ENSMUSG00000025626.17	492.701	-0.45098	0.119811	-3.76408	0.000167162	0.0160999
Zbtb37	ENSMUSG00000043467.20	887.17	-0.432028	0.115105	-3.75332	0.000174505	0.0166935
A830018L16Rik	ENSMUSG00000057715.14	1861.81	-0.316317	0.0845499	-3.74119	0.000183154	0.0173137
Sema5a	ENSMUSG00000022231.11	946.75	-0.453738	0.121294	-3.7408	0.000183433	0.0173137
Gm7266	ENSMUSG00000100441.2	134.527	0.748623	0.200333	3.73688	0.000186315	0.0173288
Gm20008	ENSMUSG00000117183.2	190.338	-0.876717	0.234668	-3.73599	0.000186981	0.0173288
Lmo3	ENSMUSG00000030226.13	2322.15	-0.417032	0.111637	-3.7356	0.000187266	0.0173288
Cops2	ENSMUSG00000027206.14	1676.48	-0.390449	0.104644	-3.7312	0.00019057	0.0173709
Ppp1cb	ENSMUSG00000014956.16	4623.18	-0.378335	0.101444	-3.72948	0.000191877	0.0173709
Zfc3h1	ENSMUSG00000034163.11	1981.27	-0.322597	0.0865224	-3.72848	0.000192638	0.0173709
Plin4	ENSMUSG00000002831.15	185.014	-1.00582	0.269795	-3.7281	0.000192932	0.0173709
Lhfpl3	ENSMUSG00000106379.2	338.195	-0.688714	0.184796	-3.72689	0.000193855	0.0173709
Ralgapa1	ENSMUSG00000021027.18	5321.82	-0.282382	0.0758402	-3.72338	0.00019657	0.0175034
Rapgef6	ENSMUSG00000037533.21	1022.07	-0.340919	0.0916363	-3.72035	0.000198947	0.017554
Tbr1	ENSMUSG00000035033.16	4918.46	-0.272997	0.0733961	-3.7195	0.000199618	0.017554
Gfap	ENSMUSG00000020932.15	2435.63	0.468736	0.126109	3.71691	0.000201674	0.0176253
Gpm6a	ENSMUSG00000031517.9	22289.1	-0.276672	0.074566	-3.71043	0.000206904	0.0179714
Mthfd1l	ENSMUSG00000040675.18	378.25	-0.533494	0.143884	-3.70781	0.000209058	0.0180478
St6gal2	ENSMUSG00000024172.11	1519.42	-0.468655	0.126566	-3.70286	0.000213185	0.0182926
Rplp2	ENSMUSG00000025508.14	592.686	0.412245	0.111512	3.69686	0.000218279	0.0186168
St8sia4	ENSMUSG00000040710.11	175.861	-0.664891	0.18023	-3.68912	0.000225035	0.0190781
Aldh6a1	ENSMUSG00000021238.12	1251.86	-0.306585	0.0834915	-3.67205	0.000240609	0.0202732
Rnf139	ENSMUSG00000037075.8	529.836	-0.435738	0.118719	-3.67033	0.000242235	0.0202732
Ptpru	ENSMUSG00000028909.18	1527.57	-0.465834	0.126994	-3.66815	0.000244311	0.0202732
Ints6l	ENSMUSG00000035967.16	1859.65	-0.380658	0.103794	-3.66744	0.000244992	0.0202732
Neto2	ENSMUSG00000036902.12	1599.83	-0.311895	0.0850758	-3.66609	0.000246291	0.0202732
Igfbp2	ENSMUSG00000039323.19	1231.61	0.446952	0.121973	3.66435	0.000247971	0.0202935
Marcks	ENSMUSG00000069662.6	3492.16	-0.306454	0.0837183	-3.66054	0.000251685	0.0204528
Ids	ENSMUSG00000035847.16	13369.9	-0.306542	0.0837683	-3.6594	0.000252807	0.0204528
Col4a2	ENSMUSG00000031503.14	3380.77	0.257291	0.0703484	3.65739	0.000254798	0.0204824
Qki	ENSMUSG00000062078.16	4858.6	-0.254845	0.0697038	-3.65612	0.000256066	0.0204824
Mal2	ENSMUSG00000024479.4	4772.15	-0.281736	0.0771013	-3.6541	0.000258088	0.0205028
Slc30a4	ENSMUSG00000005802.13	1955.73	-0.400884	0.109742	-3.65298	0.000259218	0.0205028
Nup155	ENSMUSG00000022142.9	673.903	-0.420648	0.115254	-3.64976	0.000262488	0.0206461
Bcap29	ENSMUSG00000020650.16	859.817	-0.372501	0.102124	-3.64753	0.000264776	0.020711
Dkkl1	ENSMUSG00000030792.9	745.698	0.387851	0.106381	3.64586	0.000266502	0.0207315
Zfp703	ENSMUSG00000085795.9	1599.93	0.309411	0.0849865	3.6407	0.000271895	0.0209475
9330121K16Rik	ENSMUSG00000110249.2	941.317	-0.380316	0.104489	-3.63979	0.00027286	0.0209475
Spcs3	ENSMUSG00000054408.10	2334.79	-0.359895	0.0988999	-3.63898	0.000273718	0.0209475
Neurod2	ENSMUSG00000038255.7	2855.52	0.299002	0.0822245	3.63641	0.000276463	0.0210439
Gm44562	ENSMUSG00000109362.2	45.2891	-1.2433	0.342205	-3.63319	0.000279938	NA
C130071C03Rik	ENSMUSG00000050334.14	1217.26	-0.340364	0.0937516	-3.63049	0.000282885	0.0213418
Ipcef1	ENSMUSG00000064065.16	3957.59	-0.256734	0.070725	-3.63003	0.000283391	0.0213418
Tnfaip8l3	ENSMUSG00000074345.5	230.398	-0.727314	0.200749	-3.623	0.000291208	0.0217845
Eno1b	ENSMUSG00000059040.6	313.8	0.664474	0.183456	3.62199	0.000292348	0.0217845
NaN	ENSMUSG00000121597.1	80.6362	-0.953919	0.263766	-3.61653	0.000298577	0.0221322
Lypd6b	ENSMUSG00000026765.13	443.158	-0.476569	0.132001	-3.61034	0.000305792	0.022549
Psme4	ENSMUSG00000040850.18	1602.09	-0.33495	0.0928433	-3.6077	0.000308928	0.0226622
Osbp2	ENSMUSG00000020435.18	3953.52	0.24432	0.0677827	3.60445	0.000312811	0.0228287
Il4ra	ENSMUSG00000030748.10	261.026	0.587632	0.163346	3.59746	0.000321339	0.0233309
Gm15446	ENSMUSG00000090015.10	349.857	-0.590956	0.16443	-3.59397	0.000325683	0.0235256
Vcan	ENSMUSG00000021614.17	496.778	-0.478407	0.133259	-3.59006	0.0003306	0.0237596
Orc4	ENSMUSG00000026761.13	867.656	-0.493628	0.137606	-3.58725	0.000334182	0.0238957
Ppp6c	ENSMUSG00000026753.6	1024.16	-0.369603	0.103106	-3.58469	0.000337483	0.0240105
A930036I15Rik	ENSMUSG00000105469.2	63.0748	-1.12424	0.31374	-3.58336	0.000339199	0.0240119
A330023F24Rik	ENSMUSG00000096929.9	1940.29	-0.463088	0.129408	-3.57851	0.000345561	0.0242087
Nectin3	ENSMUSG00000022656.16	816.947	-0.455649	0.127359	-3.57768	0.00034666	0.0242087
Vbp1	ENSMUSG00000031197.12	606.879	-0.451061	0.126089	-3.57734	0.000347109	0.0242087
C1galt1	ENSMUSG00000042460.6	403.44	-0.548722	0.153848	-3.56664	0.000361589	0.025095
Septin7	ENSMUSG00000001833.18	8427.24	-0.292826	0.0823429	-3.55617	0.000376296	0.0259883
Uty	ENSMUSG00000068457.15	238.073	-0.586667	0.165163	-3.55204	0.000382253	0.0261664
Vwa1	ENSMUSG00000042116.4	729.511	0.418641	0.117867	3.55182	0.000382571	0.0261664
Paqr7	ENSMUSG00000037348.16	2334.4	0.313079	0.0882228	3.54873	0.00038709	0.0263482
Dync2h1	ENSMUSG00000047193.17	1287.36	-0.354701	0.100106	-3.54326	0.00039521	0.0267722
Gm14480	ENSMUSG00000081308.2	184.388	0.736874	0.208126	3.54051	0.000399351	0.0269239
Gpd2	ENSMUSG00000026827.13	3222.25	-0.323979	0.0915495	-3.53884	0.000401884	0.0269662
Mtpn	ENSMUSG00000029840.9	8654.29	-0.278984	0.0789602	-3.53322	0.000410528	0.0271997
Rictor	ENSMUSG00000050310.10	1738.82	-0.286048	0.0809645	-3.533	0.000410871	0.0271997
Capza2	ENSMUSG00000015733.14	4354.39	-0.254415	0.0720144	-3.53284	0.000411128	0.0271997
Oprk1	ENSMUSG00000025905.15	231.311	-2.20808	0.626251	-3.52588	0.000422081	0.0277945
Gm37056	ENSMUSG00000102753.2	46.0364	-1.25443	0.355965	-3.52401	0.00042506	NA
Tmem106b	ENSMUSG00000029571.15	3693.22	-0.293796	0.083417	-3.52202	0.000428271	0.0280716
Cd47	ENSMUSG00000055447.20	4230.6	-0.23775	0.0675964	-3.5172	0.00043613	0.028455
Ireb2	ENSMUSG00000032293.9	1321.16	-0.37128	0.105657	-3.51401	0.000441393	0.0286371
Serp1	ENSMUSG00000027808.9	814.981	-0.370867	0.105568	-3.51307	0.000442967	0.0286371
Tmem161b	ENSMUSG00000035762.12	396.877	-0.481724	0.137288	-3.50886	0.000450037	0.028962
Esco1	ENSMUSG00000024293.17	302.591	-0.558315	0.159411	-3.50235	0.000461168	0.029544
Gm5141	ENSMUSG00000091183.6	31.7615	-1.53541	0.439043	-3.49718	0.000470204	NA
Dhx36	ENSMUSG00000027770.6	1788.89	-0.284554	0.0813837	-3.49645	0.000471494	0.0300694
Alg10b	ENSMUSG00000075470.3	1174.4	-0.317354	0.0908326	-3.49383	0.000476143	0.0302297
Zfp959	ENSMUSG00000003198.11	83.9705	-0.907129	0.259782	-3.49188	0.000479631	0.0302646
Ube2w	ENSMUSG00000025939.20	1146.73	-0.381046	0.109182	-3.49	0.000483014	0.0302646
Eif1	ENSMUSG00000035530.14	3432.05	0.274628	0.0787486	3.4874	0.000487738	0.0302646
Stag2	ENSMUSG00000025862.15	1170.64	-0.328756	0.0942762	-3.48715	0.000488191	0.0302646
Nrgn	ENSMUSG00000053310.12	67916.1	0.225191	0.0645838	3.48681	0.000488825	0.0302646
Xiap	ENSMUSG00000025860.16	1890.17	-0.308127	0.088379	-3.48643	0.000489517	0.0302646
Vps35	ENSMUSG00000031696.10	3255.16	-0.28209	0.0810246	-3.48153	0.000498556	0.0306894
Srrm3	ENSMUSG00000039860.20	2842.66	0.281049	0.0809616	3.47138	0.00051779	0.0316408
Fbxo2	ENSMUSG00000041556.9	2039.45	0.286571	0.0825852	3.47001	0.000520443	0.0316408
Trim59	ENSMUSG00000034317.15	150.269	-0.726167	0.209278	-3.46987	0.000520716	0.0316408
Gpm6b	ENSMUSG00000031342.18	17494	-0.212473	0.0612618	-3.46828	0.000523808	0.0316926
Mir8114	ENSMUSG00000099227.3	1055.48	0.470501	0.135715	3.46682	0.000526654	0.0317292
Ppp4r3b	ENSMUSG00000020463.16	878.224	-0.357985	0.10354	-3.45746	0.00054529	0.0326327
Trps1	ENSMUSG00000038679.17	593.113	-0.542165	0.156832	-3.45698	0.00054626	0.0326327
Prss22	ENSMUSG00000045027.8	36.5909	1.46148	0.423084	3.45435	0.000551624	NA
Kcnh1	ENSMUSG00000058248.13	4024.52	0.264133	0.0765184	3.45188	0.000556688	0.032981
Wsb1	ENSMUSG00000017677.12	1769.75	-0.308983	0.0895122	-3.45185	0.00055675	0.032981
Hkdc1	ENSMUSG00000020080.9	634.13	0.524512	0.152102	3.44842	0.000563867	0.033239
Rian	ENSMUSG00000097451.12	12341.1	-0.228001	0.066135	-3.4475	0.0005658	0.033239
Ubr1	ENSMUSG00000027272.6	1590.26	-0.294726	0.0855493	-3.4451	0.000570845	0.0333968
Gm20300	ENSMUSG00000111080.2	1016.76	-0.36997	0.107445	-3.44335	0.000574554	0.0334754
Purb	ENSMUSG00000094483.3	12219.1	-0.23105	0.0671706	-3.43976	0.000582237	0.0337841
Tnc	ENSMUSG00000028364.16	121.569	0.815323	0.237248	3.43658	0.000589107	0.0340432
Fabp5	ENSMUSG00000027533.11	677.364	0.34861	0.101476	3.4354	0.000591689	0.0340534
Arl6ip1	ENSMUSG00000030654.10	5686.41	-0.224044	0.0653756	-3.42703	0.000610226	0.0349781
Actr1b	ENSMUSG00000037351.10	10750.9	0.211728	0.0618095	3.42549	0.000613697	0.0349929
Klf6	ENSMUSG00000000078.8	1286.63	-0.359183	0.104879	-3.42472	0.000615427	0.0349929
Apln	ENSMUSG00000037010.8	1040.83	0.415366	0.121331	3.42341	0.000618403	0.0350214
Mysm1	ENSMUSG00000062627.10	962.175	-0.358206	0.104738	-3.42003	0.000626138	0.0353182
Nae1	ENSMUSG00000031878.19	961.024	-0.311769	0.0912873	-3.41524	0.000637249	0.0356774
Clec18a	ENSMUSG00000033633.16	259.142	0.536713	0.157158	3.41512	0.000637547	0.0356774
Rab39b	ENSMUSG00000031202.6	807.462	-0.351143	0.103032	-3.40809	0.000654184	0.0364643
Atp5f1e	ENSMUSG00000016252.8	1398.27	0.288785	0.0848282	3.40435	0.000663216	0.0366446
Tmem114	ENSMUSG00000022715.4	74.908	0.959231	0.281809	3.40383	0.00066448	0.0366446
Dgkg	ENSMUSG00000022861.18	1256.47	-0.413854	0.12163	-3.40257	0.000667554	0.0366446
Fgf10	ENSMUSG00000021732.15	114.304	-0.744639	0.218852	-3.40248	0.000667771	0.0366446
Sh3bgrl	ENSMUSG00000031246.15	903.4	-0.379167	0.111573	-3.39838	0.00067786	0.0370546
Amn1	ENSMUSG00000068250.14	340.408	-0.47069	0.138739	-3.39264	0.000692233	0.0375918
Tenm1	ENSMUSG00000016150.16	1078.25	-0.461928	0.136168	-3.39233	0.000692997	0.0375918
Eif4e	ENSMUSG00000028156.13	1306.87	-0.299544	0.0884346	-3.38717	0.000706165	0.0381599
Kctd16	ENSMUSG00000051401.8	830.735	-0.45127	0.133305	-3.38525	0.000711126	0.0382819
5330434G04Rik	ENSMUSG00000087620.9	267.011	-0.593894	0.175516	-3.3837	0.000715161	0.0383425
Cntnap5a	ENSMUSG00000070695.5	1419.63	-0.450061	0.133046	-3.38274	0.00071767	0.0383425
Gng13	ENSMUSG00000025739.14	622.093	0.384814	0.113905	3.37839	0.000729119	0.0387457
Nr4a2	ENSMUSG00000026826.14	1017.87	-2.18065	0.645583	-3.3778	0.000730689	0.0387457
Birc6	ENSMUSG00000024073.17	4901.04	-0.250701	0.074333	-3.37267	0.000744418	0.0393264
Tbl1xr1	ENSMUSG00000027630.14	2022.74	-0.33624	0.100021	-3.36168	0.000774699	0.040357
Wnt10a	ENSMUSG00000026167.15	492.019	0.494445	0.147084	3.36164	0.000774808	0.040357
Ndufs5-ps	ENSMUSG00000081824.6	409.168	0.450361	0.133977	3.36149	0.00077523	0.040357
Golm2	ENSMUSG00000060227.16	2850.74	-0.246421	0.0733248	-3.36068	0.000777506	0.040357
Cpsf6	ENSMUSG00000055531.13	2113.9	-0.283082	0.0842394	-3.36044	0.000778179	0.040357
Gm18939	ENSMUSG00000114147.2	65.2516	-0.959212	0.285568	-3.35896	0.000782357	0.0404256
Gm13341	ENSMUSG00000083863.2	21.9269	-1.68598	0.502006	-3.35847	0.000783742	NA
Scube1	ENSMUSG00000016763.16	2955.84	0.347945	0.103714	3.35484	0.00079412	0.0407751
Zfp983	ENSMUSG00000035868.10	287.798	-0.510816	0.152275	-3.35457	0.000794882	0.0407751
Itgb8	ENSMUSG00000025321.15	1083.13	-0.346018	0.103346	-3.34814	0.000813549	0.0413623
Cacna1e	ENSMUSG00000004110.18	10834.1	-0.326904	0.0976378	-3.34813	0.000813593	0.0413623
Prex2	ENSMUSG00000048960.14	1468.46	-0.290336	0.0867321	-3.3475	0.000815426	0.0413623
Igsf21	ENSMUSG00000040972.9	1388.13	-0.453663	0.135597	-3.34566	0.000820874	0.0413623
Itga4	ENSMUSG00000027009.19	261.854	-0.713359	0.213221	-3.34564	0.000820936	0.0413623
Mir100hg	ENSMUSG00000074415.16	1597.73	-0.344823	0.103098	-3.34461	0.000823998	0.0413694
Gm11407	ENSMUSG00000082179.2	41.9349	-1.32814	0.397987	-3.33714	0.000846449	NA
Clip2	ENSMUSG00000063146.12	6494.89	0.219123	0.0657328	3.33354	0.000857495	0.042899
Ace	ENSMUSG00000020681.15	508.169	0.433463	0.130299	3.32668	0.00087887	0.0438135
Luzp2	ENSMUSG00000063297.8	4376.82	-0.260889	0.0784548	-3.32534	0.000883095	0.0438697
Chga	ENSMUSG00000021194.7	4735.53	0.238039	0.0717171	3.31914	0.00090294	0.0446923
Nell1	ENSMUSG00000055409.15	1571.45	0.330378	0.0995652	3.31821	0.000905967	0.0446923
Kcnc3	ENSMUSG00000062785.15	7174.45	0.2969	0.0895056	3.31711	0.000909549	0.0447132
mt-Tm	ENSMUSG00000064344.1	239.693	-0.711809	0.214689	-3.31554	0.000914672	0.0447255
Mfsd8	ENSMUSG00000025759.12	444.031	-0.499769	0.150755	-3.3151	0.000916118	0.0447255
Coa5	ENSMUSG00000026112.8	2695.42	-0.231777	0.0699464	-3.31364	0.000920893	0.0448041
Fam171b	ENSMUSG00000048388.4	9366.78	-0.250612	0.0756585	-3.31241	0.000924949	0.0448473
Trpm7	ENSMUSG00000027365.15	1184.52	-0.336882	0.101798	-3.30932	0.000935233	0.045055
Zeb2	ENSMUSG00000026872.19	4069.64	-0.234056	0.0707285	-3.30921	0.000935597	0.045055
Fgf13	ENSMUSG00000031137.18	3280.64	-0.251264	0.0759832	-3.30684	0.000943562	0.0452846
Sms	ENSMUSG00000071708.12	1561.65	-0.267085	0.0808389	-3.30391	0.000953449	0.0456045
Pank3	ENSMUSG00000018846.9	1209.15	-0.336687	0.102042	-3.2995	0.000968588	0.0461726
Cul4b	ENSMUSG00000031095.16	737.177	-0.407677	0.123645	-3.29716	0.00097667	0.0464017
Ky	ENSMUSG00000035606.9	134.138	0.782971	0.237818	3.29231	0.000993666	0.0470512
Zfp760	ENSMUSG00000067928.7	249.926	-0.562622	0.171258	-3.28523	0.00101899	0.0480894
Zfp157	ENSMUSG00000036898.17	554.548	-0.402882	0.122683	-3.28393	0.00102371	0.0481518
Brwd3	ENSMUSG00000063663.12	271.025	-0.504585	0.153813	-3.28052	0.00103617	0.0485766
Kdm6a	ENSMUSG00000037369.18	765.822	-0.408218	0.124508	-3.27865	0.00104306	0.048738
Sema7a	ENSMUSG00000038264.9	7910.81	0.32386	0.0988281	3.277	0.00104916	0.0488618
Scn3a	ENSMUSG00000057182.17	977.33	-0.380431	0.116146	-3.27546	0.00105491	0.0489684
Hipk3	ENSMUSG00000027177.15	2622.15	-0.260693	0.0796125	-3.27452	0.00105841	0.0489704
Prpf39	ENSMUSG00000035597.20	1132.1	-0.341905	0.104561	-3.2699	0.00107585	0.0496153
Gm6560	ENSMUSG00000104913.2	2369.85	0.287105	0.0878478	3.26821	0.00108232	0.0497514
Zfp932	ENSMUSG00000066613.15	166.397	-0.733452	0.224492	-3.26717	0.0010863	0.049773
Tspan2	ENSMUSG00000027858.14	1171.53	-0.297874	0.0912565	-3.26414	0.00109798	0.050146
Zfp81	ENSMUSG00000003929.12	533.059	-0.405111	0.124214	-3.26138	0.0011087	0.0504724
Lcorl	ENSMUSG00000015882.19	301.741	-0.573452	0.17595	-3.25916	0.00111741	0.0507059
Xpr1	ENSMUSG00000026469.15	3677.3	-0.249286	0.0765747	-3.25546	0.00113209	0.051208
Wscd2	ENSMUSG00000063430.10	1759.15	0.301966	0.092798	3.25402	0.00113786	0.0513051
Lrrcc1	ENSMUSG00000027550.15	504.892	-0.462664	0.142356	-3.25005	0.00115385	0.0518609
Lrtm2	ENSMUSG00000055003.15	2222.62	0.255686	0.0788629	3.24216	0.00118628	0.0529372
1700066M21Rik	ENSMUSG00000038323.4	460.973	-0.419932	0.129543	-3.24166	0.00118837	0.0529372
Plch2	ENSMUSG00000029055.18	3869.11	0.305077	0.094116	3.2415	0.00118901	0.0529372
Usp34	ENSMUSG00000056342.17	4426.03	-0.269849	0.0833932	-3.23586	0.00121275	0.0536305
Zfp654	ENSMUSG00000047141.6	448.89	-0.402264	0.124327	-3.23553	0.00121417	0.0536305
Pkia	ENSMUSG00000027499.13	2944.49	-0.33884	0.104738	-3.23511	0.00121595	0.0536305
2700097O09Rik	ENSMUSG00000062198.6	237.333	-0.563628	0.174346	-3.23281	0.00122578	0.0537969
Cnot7	ENSMUSG00000031601.17	1968.53	-0.293419	0.0907728	-3.23245	0.00122732	0.0537969
Slc25a36	ENSMUSG00000032449.14	1323.72	-0.311995	0.0966206	-3.22907	0.00124192	0.0539936
Ccdc88c	ENSMUSG00000021182.17	1494.2	0.303165	0.0938899	3.22894	0.00124249	0.0539936
Rnf39	ENSMUSG00000036492.13	191.052	0.784484	0.242967	3.22877	0.00124325	0.0539936
A330076H08Rik	ENSMUSG00000109321.2	152.244	-0.663154	0.205503	-3.22697	0.00125108	0.0541677
Eif5	ENSMUSG00000021282.18	3767.64	-0.266385	0.0826187	-3.22427	0.00126296	0.054387
Cit	ENSMUSG00000029516.20	6173.86	0.206598	0.0640798	3.22407	0.00126383	0.054387
Myo19	ENSMUSG00000020527.15	690.572	0.439262	0.136399	3.22043	0.00127999	0.0549154
Adam33	ENSMUSG00000027318.18	481.032	0.619941	0.192655	3.21788	0.0012914	0.0551399
Bcar1	ENSMUSG00000031955.11	1797.33	0.301654	0.0937533	3.21753	0.00129301	0.0551399
Gm16418	ENSMUSG00000084093.2	286.195	0.495934	0.154189	3.2164	0.00129812	0.0551914
Cstf2	ENSMUSG00000031256.12	3455.57	-0.219501	0.0682901	-3.21424	0.0013079	0.055281
Atp6v0c	ENSMUSG00000024121.14	2834.63	0.31763	0.0988204	3.21421	0.00130803	0.055281
Igfbp6	ENSMUSG00000023046.7	1683.29	0.327009	0.101784	3.21278	0.00131456	0.0553914
Mtf2	ENSMUSG00000029267.18	1230.12	-0.328919	0.102491	-3.20925	0.0013308	0.0559095
Oip5os1	ENSMUSG00000085438.3	12612.3	-0.224533	0.0699993	-3.20764	0.00133828	0.0560572
Cttnbp2	ENSMUSG00000000416.17	4464.98	-0.236303	0.0737107	-3.20581	0.00134681	0.0562481
Gm17066	ENSMUSG00000091509.8	74.5153	-0.88626	0.276561	-3.20457	0.00135264	0.0563255
Zfp946	ENSMUSG00000071266.14	296.795	-0.587906	0.183599	-3.20213	0.00136417	0.0566392
Steep1	ENSMUSG00000006423.16	594.262	-0.356048	0.111242	-3.20066	0.00137115	0.0567625
Dynlt3	ENSMUSG00000031176.9	2170.21	-0.31879	0.0996509	-3.19906	0.00137874	0.0569102
Vps13b	ENSMUSG00000037646.11	2424.64	-0.258554	0.080903	-3.19585	0.00139418	0.0573801
Mapk8	ENSMUSG00000021936.15	2742.84	-0.261093	0.0817954	-3.19203	0.00141277	0.0579768
Gm9385	ENSMUSG00000080848.4	308.859	0.525595	0.164753	3.1902	0.00142173	0.0581004
Rfk	ENSMUSG00000024712.10	1355.19	-0.266643	0.0835938	-3.18974	0.00142399	0.0581004
Tmed7	ENSMUSG00000033184.15	1697.17	-0.264798	0.0830604	-3.18801	0.00143254	0.0582814
Bbln	ENSMUSG00000039195.5	3451.93	0.289498	0.0908518	3.18649	0.00144012	0.0584218
Fzd3	ENSMUSG00000007989.8	3643.62	-0.333076	0.104584	-3.18476	0.00144873	0.0586031
Etnk1	ENSMUSG00000030275.7	11065.3	-0.221369	0.0696026	-3.18047	0.00147035	0.0590564
Dcun1d1	ENSMUSG00000027708.15	470.032	-0.370646	0.116551	-3.18012	0.00147214	0.0590564
Man2a1	ENSMUSG00000024085.14	757.843	-0.316292	0.0994834	-3.17934	0.00147609	0.0590564
BC005537	ENSMUSG00000019132.12	5244.32	-0.205228	0.0645527	-3.17924	0.00147662	0.0590564
Gm16386	ENSMUSG00000117333.2	46.3137	-1.09349	0.343992	-3.17882	0.00147875	NA
Nck2	ENSMUSG00000066877.12	912.3	0.321397	0.101158	3.17718	0.00148714	0.0593095
Pcdh17	ENSMUSG00000035566.8	1404.75	-0.383598	0.120881	-3.17336	0.00150686	0.0599274
Gria2	ENSMUSG00000033981.15	15475	-0.226468	0.0714871	-3.16796	0.00153514	0.0607429
Cep85l	ENSMUSG00000038594.10	583.288	-0.409838	0.129376	-3.1678	0.00153595	0.0607429
Slc35a5	ENSMUSG00000022664.12	974.18	-0.304601	0.0961909	-3.16662	0.0015422	0.0608201
Slf1	ENSMUSG00000021597.17	347.253	-0.449241	0.141936	-3.16509	0.00155037	0.0608827
Slc25a34	ENSMUSG00000040740.8	190.715	-0.618938	0.195575	-3.16471	0.00155238	0.0608827
Rilpl1	ENSMUSG00000029392.13	2271.26	0.318107	0.100611	3.16175	0.00156824	0.0613346
Gm6969	ENSMUSG00000066553.6	188.972	0.577173	0.182695	3.15922	0.00158194	0.0615221
Fhl1	ENSMUSG00000023092.17	1827.79	-0.301859	0.0955497	-3.15919	0.0015821	0.0615221
Taok1	ENSMUSG00000017291.14	3597.97	-0.297412	0.0941638	-3.15846	0.00158607	0.0615221
Appl1	ENSMUSG00000040760.12	2674.83	-0.256635	0.0812846	-3.15724	0.00159273	0.0616115
Atp6ap2	ENSMUSG00000031007.3	4308.58	-0.253567	0.0803728	-3.15489	0.00160558	0.0619393
Bmal1	ENSMUSG00000055116.9	1362.62	0.289059	0.0916468	3.15406	0.00161018	0.0619483
Syndig1	ENSMUSG00000074736.11	1365.97	0.34581	0.10971	3.15204	0.00162134	0.0621164
Arl6ip4	ENSMUSG00000029404.16	789.998	0.326689	0.103655	3.15168	0.00162333	0.0621164
Zbtb16	ENSMUSG00000066687.6	1423.34	0.408837	0.129868	3.14809	0.00164339	0.0627147
Mfap2	ENSMUSG00000060572.18	88.9807	0.84682	0.26966	3.14032	0.00168763	0.0639993
Phf20l1	ENSMUSG00000072501.6	2150.57	-0.230836	0.0735175	-3.13987	0.00169021	0.0639993
Ptprg	ENSMUSG00000121513.1	1955.41	-0.244942	0.0780119	-3.1398	0.00169062	0.0639993
Chl1	ENSMUSG00000030077.12	3314.86	-0.370255	0.11798	-3.13829	0.00169935	0.0641582
Col11a2	ENSMUSG00000024330.18	819.793	0.385001	0.122725	3.13709	0.00170632	0.0641684
Cd164	ENSMUSG00000019818.16	1155.96	-0.301442	0.0961164	-3.13621	0.00171144	0.0641684
Rims4	ENSMUSG00000035226.6	3959.51	0.251962	0.0803668	3.13515	0.00171766	0.0641684
Mat2a	ENSMUSG00000053907.11	3458.9	-0.284096	0.0906411	-3.1343	0.00172265	0.0641684
Atp5po	ENSMUSG00000022956.12	1919.19	0.255034	0.0813947	3.1333	0.00172855	0.0641684
Ptprd	ENSMUSG00000028399.19	7821.56	-0.217724	0.0694961	-3.1329	0.0017309	0.0641684
Hnrnpa3	ENSMUSG00000059005.14	857.976	-0.322912	0.103074	-3.13282	0.00173134	0.0641684
Epha3	ENSMUSG00000052504.8	183.55	-0.580551	0.185394	-3.13145	0.00173945	0.0643005
Ephb2	ENSMUSG00000028664.15	745.854	0.374871	0.119836	3.12819	0.00175884	0.0648482
S100a6	ENSMUSG00000001025.9	289.532	0.533334	0.170537	3.12739	0.00176368	0.0648576
Fam76b	ENSMUSG00000037808.14	394.108	-0.442925	0.14175	-3.12469	0.00177992	0.0652854
Erbin	ENSMUSG00000021709.15	1794.6	-0.292461	0.0936842	-3.12177	0.00179765	0.0657651
Dpy19l4	ENSMUSG00000045205.17	700.437	-0.310141	0.0995056	-3.11682	0.00182816	0.0667089
Inf2	ENSMUSG00000037679.10	7379.37	0.375496	0.120562	3.11456	0.00184218	0.0670476
Gm12183	ENSMUSG00000082454.4	2044.45	0.247509	0.0795062	3.11308	0.00185146	0.0671579
Hhatl	ENSMUSG00000032523.12	369.822	0.464137	0.149117	3.11256	0.00185469	0.0671579
Fnip1	ENSMUSG00000035992.16	1365.85	-0.281837	0.0906282	-3.10982	0.00187201	0.0674962
Cspg4	ENSMUSG00000032911.7	691.534	-0.351788	0.113138	-3.10938	0.00187478	0.0674962
Gm56743	ENSMUSG00000120390.1	173.719	-0.573894	0.184602	-3.10882	0.00187834	0.0674962
Mir124-2hg	ENSMUSG00000100252.8	1245.21	-0.280835	0.0903581	-3.10802	0.00188343	0.0675077
Zfp120	ENSMUSG00000068134.14	253.495	-0.534501	0.172064	-3.1064	0.00189382	0.0677087
Dram2	ENSMUSG00000027900.16	297.278	-0.469225	0.151279	-3.10172	0.00192398	0.0685153
Psd3	ENSMUSG00000030465.20	14894.9	-0.21597	0.0696598	-3.10035	0.00193292	0.0685153
Rprm	ENSMUSG00000075334.3	851.29	-0.452824	0.146088	-3.09967	0.00193736	0.0685153
Hpca	ENSMUSG00000028785.14	15138.1	0.202007	0.0651746	3.09948	0.00193862	0.0685153
Tasor	ENSMUSG00000040651.10	902.95	-0.326285	0.105282	-3.09915	0.00194076	0.0685153
Cog5	ENSMUSG00000035933.6	955.392	-0.344899	0.111314	-3.09844	0.00194541	0.0685153
Dnaja1	ENSMUSG00000028410.14	1716.88	-0.264252	0.0853113	-3.0975	0.00195157	0.0685618
Kcnk4	ENSMUSG00000024957.10	960.491	0.331788	0.10727	3.09303	0.00198123	0.0694053
Kctd2	ENSMUSG00000016940.19	1837.41	0.241978	0.0782718	3.09151	0.00199145	0.0694053
2900052N01Rik	ENSMUSG00000099696.8	820.322	-0.351274	0.113627	-3.09146	0.00199173	0.0694053
Fam8a1	ENSMUSG00000069237.9	2554.67	-0.288018	0.0931952	-3.09048	0.00199833	0.0694053
Atrx	ENSMUSG00000031229.17	4958.06	-0.252412	0.0816975	-3.0896	0.00200428	0.0694053
Ogfrl1	ENSMUSG00000026158.12	3373.61	-0.242903	0.0786225	-3.08949	0.002005	0.0694053
Cggbp1	ENSMUSG00000054604.8	1164.42	-0.323598	0.104792	-3.08802	0.00201497	0.0695343
Tef	ENSMUSG00000022389.16	10117.6	-0.190954	0.0618477	-3.08749	0.00201855	0.0695343
Pten	ENSMUSG00000013663.9	3361.98	-0.281029	0.0910714	-3.08581	0.00202996	0.0697577
Gm5120	ENSMUSG00000111151.2	95.3059	0.768972	0.249531	3.08167	0.00205842	0.0703755
Ece1	ENSMUSG00000057530.15	1910.96	0.289789	0.0940368	3.08166	0.00205849	0.0703755
Suv39h1	ENSMUSG00000039231.19	695.86	-0.347403	0.112756	-3.08103	0.00206285	0.0703755
Nfia	ENSMUSG00000028565.19	994.064	-0.330811	0.107485	-3.07774	0.0020858	0.0709874
Ajap1	ENSMUSG00000039546.10	1717.11	0.288993	0.0939805	3.07503	0.00210478	0.0713742
Tenm3	ENSMUSG00000031561.17	1366.54	-0.406746	0.132289	-3.07469	0.00210725	0.0713742
Gm37607	ENSMUSG00000103839.2	107.882	-0.844382	0.274708	-3.07375	0.00211387	0.0714276
Gm2238	ENSMUSG00000103138.2	16.2259	-2.0039	0.651958	-3.07366	0.00211449	NA
Nectin1	ENSMUSG00000032012.10	2637.32	0.340265	0.110789	3.07128	0.00213145	0.0718502
Qser1	ENSMUSG00000074994.7	492.81	-0.375982	0.122611	-3.06646	0.00216611	0.0727223
Stxbp5l	ENSMUSG00000022829.15	1368.18	-0.354569	0.115647	-3.06595	0.0021698	0.0727223
Scn5a	ENSMUSG00000032511.18	80.4291	-1.07904	0.351989	-3.06555	0.00217273	0.0727223
Kpna3	ENSMUSG00000021929.10	1904.86	-0.271547	0.0886615	-3.06274	0.00219321	0.0732346
Nus1	ENSMUSG00000023068.17	1966.17	-0.255324	0.0833875	-3.0619	0.00219939	0.0732683
4930503L19Rik	ENSMUSG00000044906.7	271.864	-0.453943	0.148403	-3.05885	0.00222188	0.0738435
Abcb9	ENSMUSG00000029408.14	1758.49	0.244062	0.0798761	3.05551	0.00224681	0.0744007
Gm8099	ENSMUSG00000105787.2	653.462	0.370087	0.121134	3.05519	0.00224915	0.0744007
Wnt4	ENSMUSG00000036856.5	769.494	0.425972	0.139485	3.0539	0.00225891	0.0744346
Ncor2	ENSMUSG00000029478.17	8724.46	0.264449	0.0866484	3.05198	0.00227336	0.0744346
Osbpl5	ENSMUSG00000037606.19	1026.52	0.299013	0.0979746	3.05194	0.00227366	0.0744346
Cklf	ENSMUSG00000054400.17	94.1184	-0.787302	0.257971	-3.05191	0.00227394	0.0744346
Mbnl1	ENSMUSG00000027763.14	2313.27	-0.276368	0.0905657	-3.05157	0.00227647	0.0744346
Safb	ENSMUSG00000071054.13	3777.94	0.20485	0.0672822	3.04463	0.00232965	0.0759982
Med14	ENSMUSG00000064127.14	2830.56	-0.210076	0.0690525	-3.04227	0.00234801	0.0764208
Asxl2	ENSMUSG00000037486.19	928.248	-0.321681	0.10579	-3.04075	0.00235989	0.0765524
Pgrmc1	ENSMUSG00000006373.11	4044.29	-0.232742	0.0765679	-3.03969	0.00236825	0.0765524
Disp3	ENSMUSG00000041544.12	1499.21	0.271304	0.0892542	3.03968	0.00236827	0.0765524
Hip1r	ENSMUSG00000000915.16	3067.81	0.237269	0.0780749	3.039	0.00237368	0.0765524
Ccser2	ENSMUSG00000058690.15	3265.15	-0.209705	0.0690224	-3.03822	0.00237981	0.0765757
Cadm2	ENSMUSG00000064115.14	5500.95	-0.306349	0.101005	-3.03302	0.00242123	0.0777318
Map2	ENSMUSG00000015222.19	33788.3	-0.250941	0.0827949	-3.03088	0.00243846	0.0780766
Azin1	ENSMUSG00000037458.16	3168.93	-0.272407	0.0898938	-3.03031	0.002443	0.0780766
Etnppl	ENSMUSG00000019232.15	806.874	-0.450244	0.14866	-3.02868	0.00245626	0.0783237
Gm14303	ENSMUSG00000081344.6	1704	0.249999	0.082614	3.02611	0.00247718	0.0788134
Rbm26	ENSMUSG00000022119.16	1492.7	-0.251725	0.0833202	-3.02117	0.00251799	0.0797655
Grik2	ENSMUSG00000056073.17	1325.69	-0.279231	0.0924262	-3.02112	0.00251838	0.0797655
Rtn4r	ENSMUSG00000043811.6	3522.17	0.21147	0.070093	3.01699	0.00255295	0.0803032
Mosmo	ENSMUSG00000046096.8	1314.26	-0.273598	0.0906947	-3.01669	0.0025555	0.0803032
Gm11847	ENSMUSG00000060989.9	128.94	0.702592	0.232902	3.01669	0.00255552	0.0803032
Ypel5	ENSMUSG00000039770.7	2121.2	-0.237836	0.0788478	-3.01639	0.00255804	0.0803032
Gm37773	ENSMUSG00000104033.2	70.8001	-0.877662	0.291093	-3.01506	0.00256931	0.0804785
Slc38a3	ENSMUSG00000010064.16	2125.36	0.284308	0.0943589	3.01305	0.00258639	0.0808346
Mterf3	ENSMUSG00000021519.12	401.737	-0.397077	0.131821	-3.01224	0.00259328	0.0808715
Pou2f1	ENSMUSG00000026565.19	719.909	-0.302016	0.10039	-3.00844	0.00262593	0.0816967
Shisa6	ENSMUSG00000053930.14	565.99	-0.52417	0.174301	-3.00728	0.00263599	0.0816967
Pkn2	ENSMUSG00000004591.17	718.282	-0.302441	0.100589	-3.00669	0.00264112	0.0816967
Arxes2	ENSMUSG00000048040.9	227.923	-0.551503	0.183437	-3.00649	0.00264282	0.0816967
Kctd17	ENSMUSG00000033287.18	5585.86	0.206443	0.068693	3.00529	0.00265325	0.0818403
Gpr135	ENSMUSG00000043398.6	439.527	-0.373951	0.124475	-3.00422	0.00266266	0.0819519
Ahdc1	ENSMUSG00000037692.15	2604.95	0.302617	0.100824	3.00143	0.00268716	0.0823775
Shroom2	ENSMUSG00000045180.14	2525.74	-0.232887	0.0775977	-3.00121	0.00268912	0.0823775
Atp11b	ENSMUSG00000037400.18	2584.87	-0.313439	0.104457	-3.00066	0.00269394	0.0823775
Thrsp	ENSMUSG00000035686.9	490.257	0.352062	0.117459	2.99733	0.00272355	0.0831035
Ptchd4	ENSMUSG00000042256.6	77.3494	-0.77264	0.257977	-2.995	0.00274446	0.0835164
Aldoart1	ENSMUSG00000059343.5	1243.82	0.329535	0.110046	2.99451	0.00274888	0.0835164
Fastkd1	ENSMUSG00000027086.17	317.431	-0.420986	0.140621	-2.99376	0.00275561	0.0835415
Ubn2	ENSMUSG00000038538.18	2011.85	-0.358	0.119701	-2.99078	0.00278269	0.0838209
Mbnl2	ENSMUSG00000022139.18	6151.93	-0.191893	0.0641833	-2.98977	0.00279191	0.0838209
Nanos1	ENSMUSG00000072437.5	798.778	-0.306465	0.102589	-2.9873	0.00281451	0.0838209
Zc2hc1a	ENSMUSG00000043542.13	1337.72	-0.288877	0.0967362	-2.98623	0.00282441	0.0838209
Naa30	ENSMUSG00000036282.16	708.403	-0.401861	0.134659	-2.98428	0.00284243	0.0838209
Afap1l1	ENSMUSG00000033032.16	1130.36	0.304923	0.102197	2.98369	0.00284798	0.0838209
Rnd1	ENSMUSG00000054855.14	916.564	0.318311	0.106704	2.98312	0.0028533	0.0838209
Gm12338	ENSMUSG00000081485.6	411.157	0.378331	0.126845	2.98262	0.00285788	0.0838209
Sfxn1	ENSMUSG00000021474.10	1394.34	-0.2573	0.0862672	-2.98259	0.00285819	0.0838209
Ranbp2	ENSMUSG00000003226.8	3742.72	-0.253613	0.0850328	-2.98254	0.00285871	0.0838209
Gls	ENSMUSG00000026103.15	10440	-0.203762	0.0683192	-2.9825	0.00285908	0.0838209
Frmpd1	ENSMUSG00000035615.13	577.002	0.333199	0.111728	2.98223	0.00286155	0.0838209
Dlg2	ENSMUSG00000052572.20	11950.2	-0.216939	0.0727611	-2.98153	0.00286815	0.0838209
Snrpf	ENSMUSG00000020018.7	130.024	0.677011	0.227084	2.98132	0.00287008	0.0838209
Tmem163	ENSMUSG00000026347.14	294.236	-0.659882	0.221343	-2.98127	0.00287057	0.0838209
Npy1r	ENSMUSG00000036437.7	827.249	-0.403944	0.135507	-2.98098	0.00287327	0.0838209
Ube2v2	ENSMUSG00000022674.16	489.036	-0.369332	0.123897	-2.98097	0.00287339	0.0838209
Bmpr1a	ENSMUSG00000021796.16	1212.03	-0.274893	0.0922352	-2.98034	0.00287925	0.0838209
Zfp874a	ENSMUSG00000069206.15	255.781	-0.470362	0.157829	-2.98019	0.00288067	0.0838209
Myh9	ENSMUSG00000022443.18	3885.47	0.338174	0.113484	2.97992	0.00288323	0.0838209
Ushbp1	ENSMUSG00000034911.9	121.451	0.79268	0.266246	2.97725	0.00290847	0.0841659
Myo18a	ENSMUSG00000000631.21	8550.66	0.18188	0.0611062	2.97645	0.00291605	0.0841659
Slc16a7	ENSMUSG00000020102.16	1056.73	-0.325868	0.109487	-2.97632	0.00291733	0.0841659
Ivns1abp	ENSMUSG00000023150.15	3941.18	-0.222012	0.0745968	-2.97615	0.00291888	0.0841659
Npbwr1	ENSMUSG00000033774.5	19.9523	-1.68931	0.567896	-2.97468	0.00293293	NA
Grm5	ENSMUSG00000049583.16	4180.7	-0.283978	0.0954808	-2.97419	0.0029376	0.0844591
Inka2	ENSMUSG00000048458.9	5260.3	0.296931	0.0998475	2.97384	0.00294098	0.0844591
Etnk2	ENSMUSG00000070644.14	459.317	0.393904	0.132512	2.97259	0.00295299	0.0845691
Mier3	ENSMUSG00000032727.15	468.97	-0.354258	0.119193	-2.97214	0.00295728	0.0845691
Crebrf	ENSMUSG00000048249.15	1222.93	-0.268881	0.0904842	-2.97158	0.00296272	0.0845691
Fmnl1	ENSMUSG00000055805.16	6772.95	0.32676	0.110029	2.96977	0.00298026	0.0848758
Kantr	ENSMUSG00000087403.10	651.809	-0.352719	0.118791	-2.96923	0.00298546	0.0848758
Gm10509	ENSMUSG00000073448.5	101.293	-0.852635	0.287327	-2.96748	0.00300257	0.0850735
Fth-ps3	ENSMUSG00000109706.2	169.592	-0.643233	0.216876	-2.96591	0.00301793	0.0850735
Ndufa12-ps	ENSMUSG00000080893.2	748.98	0.317853	0.107183	2.96552	0.00302169	0.0850735
Pdcd10	ENSMUSG00000027835.12	238.657	-0.457429	0.154267	-2.96517	0.00302512	0.0850735
Ube2n	ENSMUSG00000074781.6	2054.33	-0.258455	0.087164	-2.96515	0.00302534	0.0850735
Nkain2	ENSMUSG00000069670.9	942.087	-0.338355	0.114135	-2.96452	0.00303159	0.0850735
Med13	ENSMUSG00000034297.15	1930.8	-0.309115	0.1043	-2.96372	0.00303945	0.0850735
Atp13a3	ENSMUSG00000022533.15	1521.17	-0.269842	0.0910677	-2.96309	0.00304568	0.0850735
Ache	ENSMUSG00000023328.15	1487.55	0.276474	0.0933085	2.96301	0.00304649	0.0850735
Xpo4	ENSMUSG00000021952.17	483.256	-0.343643	0.116017	-2.962	0.00305648	0.0851843
Macrod2	ENSMUSG00000068205.15	1295.32	-0.342296	0.115612	-2.96072	0.00306918	0.0852479
Mgat4c	ENSMUSG00000019888.17	94.611	-0.703533	0.237635	-2.96056	0.0030708	0.0852479
Zxdb	ENSMUSG00000073062.4	124.025	-0.677246	0.228815	-2.9598	0.00307838	0.085291
Trappc8	ENSMUSG00000033382.16	1717.97	-0.240745	0.0814121	-2.95711	0.00310534	0.0858698
Papss2	ENSMUSG00000024899.8	255.004	-0.50002	0.169145	-2.95616	0.00311499	0.0859689
Slc2a13	ENSMUSG00000036298.11	4367.15	-0.241644	0.0817752	-2.95498	0.00312691	0.086011
Zfp53	ENSMUSG00000057409.8	99.7068	-0.68971	0.23342	-2.9548	0.00312867	0.086011
Dnm3	ENSMUSG00000040265.17	4964.74	-0.202681	0.0686256	-2.95343	0.0031426	0.0862267
Manea	ENSMUSG00000040520.8	850.622	-0.320753	0.108643	-2.95237	0.00315346	0.0863571
Zfp868	ENSMUSG00000060427.16	244.097	-0.453599	0.153709	-2.95103	0.0031672	0.0865652
Naa50	ENSMUSG00000022698.18	1564.8	-0.279519	0.0947384	-2.95043	0.00317328	0.0865652
Tmsb10b	ENSMUSG00000091955.3	115.651	0.668258	0.226658	2.94831	0.00319515	0.086994
Ap5m1	ENSMUSG00000036291.7	718.244	-0.325239	0.110421	-2.94543	0.00322506	0.08764
Cep192	ENSMUSG00000024542.10	285.031	-0.434918	0.147698	-2.94465	0.00323325	0.0876761
Tpp2	ENSMUSG00000041763.15	1372.23	-0.27679	0.0940254	-2.94377	0.00324238	0.0876761
Tmem33	ENSMUSG00000037720.17	2335.14	-0.26307	0.0893725	-2.94353	0.00324497	0.0876761
Snhg14	ENSMUSG00000100826.7	1623.29	-0.363332	0.123482	-2.94239	0.00325685	0.0878295
Smg1	ENSMUSG00000030655.16	5685.62	-0.322691	0.109763	-2.93987	0.00328347	0.0882434
Neto1	ENSMUSG00000050321.4	2998.49	-0.269898	0.0918097	-2.93976	0.00328466	0.0882434
Bub1b	ENSMUSG00000040084.10	81.3649	-0.935212	0.31824	-2.9387	0.00329595	0.088379
Kansl1l	ENSMUSG00000026004.16	255.702	-0.469326	0.159744	-2.93799	0.0033035	0.0884139
Uhmk1	ENSMUSG00000026667.15	8483.87	-0.224998	0.0766234	-2.93641	0.00332034	0.0885979
Chpt1	ENSMUSG00000060002.15	738.242	-0.326031	0.111058	-2.93568	0.00332818	0.0885979
Ints2	ENSMUSG00000018068.14	622.595	-0.329466	0.112232	-2.93559	0.00332915	0.0885979
Gm8355	ENSMUSG00000093798.3	40.631	1.2941	0.440985	2.93456	0.00334018	NA
Zfp292	ENSMUSG00000039967.15	1000.9	-0.2983	0.101659	-2.93431	0.00334291	0.0886361
Caln1	ENSMUSG00000060371.13	5313.37	-0.303373	0.103389	-2.93429	0.0033431	0.0886361
P3h1	ENSMUSG00000028641.17	253.74	0.450922	0.153727	2.93326	0.00335428	0.0887482
Snurf	ENSMUSG00000102627.2	1539.93	0.29904	0.101966	2.93274	0.00335987	0.0887482
Tgoln1	ENSMUSG00000056429.5	4233.3	-0.192207	0.0655643	-2.93159	0.00337235	0.0887889
Rab11a	ENSMUSG00000004771.13	1956.15	-0.2646	0.0902628	-2.93144	0.00337395	0.0887889
Chodl	ENSMUSG00000022860.16	10.2589	-2.24828	0.767354	-2.92992	0.00339053	NA
Gm11223	ENSMUSG00000046341.6	2475.14	0.297515	0.10155	2.92974	0.00339247	0.0891105
Gm37914	ENSMUSG00000103272.2	14.2772	-1.85809	0.634598	-2.92798	0.00341168	NA
Kcnq1ot1	ENSMUSG00000101609.4	683.558	-0.481356	0.164458	-2.92692	0.0034234	0.0895636
Gm43379	ENSMUSG00000105449.2	85.9115	-0.768413	0.262576	-2.92644	0.00342866	0.0895636
Phf23	ENSMUSG00000018572.11	1072.91	0.28684	0.0980419	2.92569	0.00343692	0.0895636
Pak3	ENSMUSG00000031284.17	2408.05	-0.288663	0.0986823	-2.92517	0.00344264	0.0895636
Trim23	ENSMUSG00000021712.16	1155.09	-0.346038	0.118339	-2.92412	0.00345432	0.0895636
Kank1	ENSMUSG00000032702.17	567.248	0.35339	0.120865	2.92385	0.00345731	0.0895636
Mtcl1	ENSMUSG00000052105.18	4570.96	0.211423	0.0723153	2.92362	0.00345984	0.0895636
Lmo7	ENSMUSG00000033060.17	2268.27	-0.358048	0.122503	-2.92277	0.00346931	0.0895636
Oprd1	ENSMUSG00000050511.2	860.94	0.377474	0.12915	2.92275	0.00346956	0.0895636
Zfp944	ENSMUSG00000033972.10	164.553	-0.616572	0.210978	-2.92244	0.00347298	0.0895636
Atad2b	ENSMUSG00000052812.6	484.426	-0.334441	0.114476	-2.9215	0.00348349	0.0896713
Cdr2l	ENSMUSG00000050910.6	962.261	0.340678	0.116653	2.92043	0.00349544	0.0897701
Trim24	ENSMUSG00000029833.18	751.074	-0.30583	0.104735	-2.92003	0.00350001	0.0897701
Apoe	ENSMUSG00000002985.17	32748.4	0.199337	0.0683288	2.91732	0.00353055	0.0903896
Mga	ENSMUSG00000033943.16	1978.2	-0.244895	0.0840045	-2.91526	0.00355395	0.0908247
Rufy2	ENSMUSG00000020070.19	2292.05	-0.224248	0.0769622	-2.91374	0.00357125	0.0911021
Gm33869	ENSMUSG00000112358.2	153.318	-0.596949	0.205337	-2.90716	0.00364722	0.0928728
Itfg1	ENSMUSG00000031703.9	5285.42	-0.233219	0.0803022	-2.90427	0.00368116	0.0934224
Thoc1	ENSMUSG00000024287.9	875.708	-0.293663	0.101117	-2.90419	0.003682	0.0934224
Mical3	ENSMUSG00000051586.18	5543.45	0.239501	0.0824851	2.90357	0.00368937	0.0934421
Grm4	ENSMUSG00000063239.18	921.018	0.285575	0.098466	2.90024	0.0037288	0.0942574
Gm45457	ENSMUSG00000110411.2	43.8994	-1.05165	0.362621	-2.90012	0.00373022	NA
Gpr155	ENSMUSG00000041762.17	1451.9	-0.241814	0.083392	-2.89973	0.00373488	0.0942574
Ppid	ENSMUSG00000027804.14	1228.98	-0.281359	0.0970785	-2.89827	0.00375232	0.0944322
Cep131	ENSMUSG00000039781.15	991.584	0.331427	0.114363	2.89803	0.00375514	0.0944322
Hace1	ENSMUSG00000038822.16	1988.61	-0.240196	0.082905	-2.89724	0.00376461	0.0944471
Rpl39	ENSMUSG00000079641.4	154.362	-0.533455	0.184149	-2.89687	0.00376908	0.0944471
Msl2	ENSMUSG00000066415.5	1237.92	-0.304943	0.105343	-2.89476	0.00379447	0.0946662
Unc5c	ENSMUSG00000059921.16	821.446	-0.42983	0.148492	-2.89464	0.00379591	0.0946662
Cacng2	ENSMUSG00000019146.3	4119.73	0.201413	0.0695851	2.89448	0.00379788	0.0946662
Gm5830	ENSMUSG00000072978.4	43.2483	1.09602	0.378722	2.894	0.00380372	NA
Atp1a1	ENSMUSG00000033161.11	45409	0.20874	0.0721829	2.89181	0.00383025	0.0953052
Arvcf	ENSMUSG00000118669.2	1185.37	0.272297	0.0942503	2.88908	0.00386366	0.0957546
Lnpep	ENSMUSG00000023845.8	3093.34	-0.314958	0.109038	-2.88851	0.00387078	0.0957546
Otud4	ENSMUSG00000036990.14	1734.81	-0.247961	0.0858461	-2.88844	0.0038716	0.0957546
Cxcl14	ENSMUSG00000021508.12	3539.97	0.205964	0.071314	2.88813	0.00387536	0.0957546
Fbxl5	ENSMUSG00000039753.17	2021.47	-0.254705	0.0882421	-2.88644	0.00389627	0.0958746
Slc12a2	ENSMUSG00000024597.12	1384.99	-0.256029	0.0887085	-2.88619	0.00389942	0.0958746
Synj1	ENSMUSG00000022973.19	12522.1	-0.190192	0.0658994	-2.8861	0.00390054	0.0958746
Rai14	ENSMUSG00000022246.15	280.067	-0.50914	0.176467	-2.88519	0.00391173	0.0958873
Syncrip	ENSMUSG00000032423.14	1448.71	-0.277506	0.0961904	-2.88496	0.0039146	0.0958873
Galnt14	ENSMUSG00000024064.15	511.257	-0.484679	0.168057	-2.88402	0.00392637	0.0959593
Cadm1	ENSMUSG00000032076.21	4063.99	-0.25043	0.0868451	-2.88364	0.00393109	0.0959593
Serpinb9	ENSMUSG00000045827.11	198.598	-0.554946	0.192672	-2.88027	0.00397338	0.0963886
Tnnc1	ENSMUSG00000091898.9	310.799	0.574234	0.199407	2.8797	0.0039805	0.0963886
Zfp729b	ENSMUSG00000058093.14	209.508	-0.599552	0.208203	-2.87965	0.00398121	0.0963886
Ap3m1-ps	ENSMUSG00000094683.3	81.8664	-0.742601	0.2579	-2.87942	0.00398409	0.0963886
Myl6	ENSMUSG00000090841.3	1718.26	0.274003	0.0951673	2.87918	0.00398717	0.0963886
Ptpn4	ENSMUSG00000026384.14	2098.82	-0.344496	0.119659	-2.87899	0.00398953	0.0963886
Tmtc3	ENSMUSG00000036676.15	280.839	-0.517375	0.17987	-2.87639	0.00402251	0.0967957
Gabrd	ENSMUSG00000029054.9	2307.52	0.260894	0.0907168	2.87592	0.00402857	0.0967957
Acadvl	ENSMUSG00000018574.15	1000.44	0.277868	0.0966209	2.87586	0.00402924	0.0967957
Ammecr1	ENSMUSG00000042225.4	119.024	-0.615946	0.214204	-2.87551	0.00403372	0.0967957
Inpp4b	ENSMUSG00000037940.18	129.557	-0.606423	0.211077	-2.873	0.00406592	0.0974033
Sfxn5	ENSMUSG00000033720.13	4645.29	0.20662	0.0720019	2.86965	0.00410925	0.098275
Zbtb33	ENSMUSG00000048047.4	553.073	-0.403258	0.140622	-2.86767	0.00413507	0.0983323
Ube2a	ENSMUSG00000016308.14	714.422	-0.305027	0.106371	-2.86757	0.00413639	0.0983323
Tmed5	ENSMUSG00000063406.12	411.997	-0.416593	0.145281	-2.86751	0.0041372	0.0983323
Man1a	ENSMUSG00000003746.17	595.271	-0.35949	0.125374	-2.86734	0.00413943	0.0983323
Slc7a10	ENSMUSG00000030495.13	888.377	0.317117	0.110623	2.86665	0.00414838	0.098356
Avl9	ENSMUSG00000029787.11	1434.4	-0.263833	0.0920516	-2.86614	0.00415504	0.098356
Dsel	ENSMUSG00000038702.7	296.691	-0.435993	0.152144	-2.86567	0.00416127	0.098356
Gca	ENSMUSG00000026893.5	361.718	-0.376845	0.131587	-2.86386	0.00418517	0.0986587
Cbx5	ENSMUSG00000009575.15	5458.5	-0.210901	0.0736613	-2.86312	0.00419485	0.0986587
Pdgfra	ENSMUSG00000029231.16	1185.15	-0.310552	0.108466	-2.86312	0.00419498	0.0986587
Gm6055	ENSMUSG00000062081.7	413.586	0.426627	0.149039	2.86251	0.00420303	0.0986842
Nr2f6	ENSMUSG00000002393.15	770.457	0.296399	0.103591	2.86125	0.00421979	0.0989136
Gm14410	ENSMUSG00000078870.11	66.9894	-0.807206	0.282184	-2.86057	0.00422885	0.0989621
Mctp1	ENSMUSG00000021596.18	802.42	-0.342935	0.12006	-2.85635	0.00428536	0.100119
Kcnj9	ENSMUSG00000038026.13	6231.9	0.200207	0.0701162	2.85537	0.00429871	0.100169
Cul3	ENSMUSG00000004364.15	3164.35	-0.240392	0.0841959	-2.85515	0.00430164	0.100169
Bfsp2	ENSMUSG00000032556.12	76.5318	0.839341	0.294255	2.85243	0.00433866	0.100865
Cd2ap	ENSMUSG00000061665.8	663.344	-0.324872	0.113933	-2.85143	0.00435228	0.101016
Bltp1	ENSMUSG00000037270.19	4621.43	-0.235178	0.0825021	-2.85057	0.00436407	0.101027
Cd46	ENSMUSG00000016493.14	219.815	-0.582877	0.204505	-2.85018	0.00436943	0.101027
Cav2	ENSMUSG00000000058.7	584.797	-0.304289	0.106774	-2.84984	0.00437418	0.101027
Trpc6	ENSMUSG00000031997.10	414.948	-0.397799	0.139677	-2.848	0.00439954	0.101313
Ahi1	ENSMUSG00000019986.18	4607.25	-0.223705	0.0785509	-2.8479	0.00440086	0.101313
Cdh7	ENSMUSG00000026312.18	694.802	-0.321362	0.112921	-2.8459	0.00442859	0.101786
Smim10l1	ENSMUSG00000072704.7	3088.46	-0.260413	0.0915854	-2.84339	0.00446363	0.102425
Pin1	ENSMUSG00000032171.8	2087.2	0.233182	0.0820463	2.84208	0.00448198	0.102622
Rps15a-ps5	ENSMUSG00000067058.8	18.365	1.66551	0.586057	2.84189	0.00448472	NA
Ankrd45	ENSMUSG00000044835.16	2129.81	-0.216283	0.0761214	-2.84128	0.00449325	0.102622
Gfod1	ENSMUSG00000051335.7	6203.22	0.29766	0.104764	2.84123	0.00449399	0.102622
Ywhaz	ENSMUSG00000022285.18	13372.7	-0.207838	0.0731794	-2.84012	0.00450961	0.102807
Tmem87b	ENSMUSG00000014353.16	935.205	-0.258218	0.0909338	-2.83963	0.0045166	0.102807
Hlf	ENSMUSG00000003949.17	8241.56	-0.223523	0.0788131	-2.83611	0.00456668	0.10378
Gm5511	ENSMUSG00000100615.2	76.1503	-0.997901	0.351971	-2.83518	0.00457996	0.103915
Trappc2	ENSMUSG00000079317.11	325.259	-0.381708	0.134804	-2.83158	0.00463191	0.104926
Kcng4	ENSMUSG00000045246.12	396.755	0.459755	0.162468	2.82982	0.00465749	0.105337
Spag6	ENSMUSG00000037708.17	230.251	0.446671	0.157972	2.82753	0.00469091	0.105739
Tomm70a	ENSMUSG00000022752.10	3956.83	-0.218354	0.0772378	-2.82704	0.0046981	0.105739
Ubtf	ENSMUSG00000020923.18	4584.98	0.202371	0.0716008	2.82637	0.00470781	0.105739
Nr1d2	ENSMUSG00000021775.12	2203.93	-0.299285	0.105901	-2.82609	0.00471204	0.105739
Stard4	ENSMUSG00000024378.10	831.876	-0.307825	0.108934	-2.82579	0.00471648	0.105739
Fhad1	ENSMUSG00000051435.12	288.165	0.496773	0.175853	2.82494	0.00472902	0.105739
Zfand6	ENSMUSG00000030629.16	852.383	-0.314708	0.111411	-2.82475	0.00473177	0.105739
Prrg1	ENSMUSG00000047996.17	58.5748	-0.835432	0.295795	-2.82436	0.00473753	NA
Gm5869	ENSMUSG00000104802.2	162.549	0.565915	0.200373	2.82431	0.00473821	0.105739
Ldlr	ENSMUSG00000032193.10	712.969	-0.342125	0.121148	-2.82402	0.00474248	0.105739
Rpl38-ps2	ENSMUSG00000080921.5	543.788	0.438207	0.155388	2.82008	0.00480115	0.10676
Sp1	ENSMUSG00000001280.14	690.384	-0.305056	0.108178	-2.81993	0.00480335	0.10676
Gm13422	ENSMUSG00000084098.2	96.2755	-0.683169	0.242385	-2.81853	0.00482448	0.10694
Bmt2	ENSMUSG00000042742.8	519.982	-0.336546	0.119411	-2.81838	0.0048266	0.10694
Gria3	ENSMUSG00000001986.17	9014.57	-0.204591	0.0726177	-2.81737	0.0048419	0.106976
Ipo7	ENSMUSG00000066232.5	3066.26	-0.247207	0.0877468	-2.81727	0.0048433	0.106976
Gm56965	ENSMUSG00000120503.1	5.66064	-3.40755	1.20955	-2.8172	0.00484445	NA
Nckap1	ENSMUSG00000027002.14	15214.9	-0.189649	0.0673308	-2.81668	0.00485227	0.107007
Nxph2	ENSMUSG00000069132.4	26.9037	-1.25064	0.444265	-2.81507	0.00487659	NA
Clk1	ENSMUSG00000026034.18	2108.4	-0.267588	0.0950786	-2.81439	0.00488697	0.107605
Gm43305	ENSMUSG00000105703.3	94.0827	1.0661	0.378903	2.81365	0.00489824	0.107685
6530402F18Rik	ENSMUSG00000079499.10	577.578	-0.510457	0.18159	-2.81105	0.00493802	0.108392
Rpl36a-ps3	ENSMUSG00000071141.8	22.1424	1.38429	0.492705	2.80958	0.00496061	NA
Pcsk5	ENSMUSG00000024713.17	271.259	-0.609848	0.217081	-2.80932	0.0049647	0.108808
Mbip	ENSMUSG00000021028.9	355.595	-0.409433	0.145859	-2.80705	0.00499974	0.109407
Myl4	ENSMUSG00000061086.13	798.465	0.35868	0.12781	2.80635	0.00501058	0.109475
Plek	ENSMUSG00000020120.16	316.556	-0.407201	0.145144	-2.8055	0.00502391	0.109597
Bclaf3	ENSMUSG00000044150.13	195.96	-0.536121	0.191145	-2.80479	0.00503499	0.10967
Aida	ENSMUSG00000042901.11	679.382	-0.291704	0.104043	-2.8037	0.00505199	0.109871
Gm38104	ENSMUSG00000104154.2	18.7375	-1.57171	0.561053	-2.80136	0.00508878	NA
Gemin2	ENSMUSG00000060121.16	129.701	-0.583578	0.208377	-2.80059	0.00510085	0.110764
Rnf13	ENSMUSG00000036503.14	1745.84	-0.253862	0.0906634	-2.80005	0.00510953	0.110782
Kctd12b	ENSMUSG00000041633.15	54.9947	-0.90792	0.324636	-2.79673	0.00516229	NA
Pcp2	ENSMUSG00000004630.19	14.587	2.25179	0.805392	2.79589	0.00517563	NA
Ndufaf3	ENSMUSG00000070283.5	738.917	0.288617	0.103249	2.79534	0.00518449	0.112236
Gabrg1	ENSMUSG00000001260.11	361.981	-0.382812	0.137047	-2.79329	0.00521751	0.11277
Nampt	ENSMUSG00000020572.9	1073.25	-0.24517	0.0877859	-2.79282	0.00522511	0.11277
Cdkl5	ENSMUSG00000031292.15	5672.52	-0.226136	0.0809886	-2.7922	0.00523506	0.112813
Ckb	ENSMUSG00000001270.10	26383.5	0.215387	0.0771905	2.79033	0.00526542	0.113295
Mios	ENSMUSG00000042447.14	474.944	-0.333439	0.119553	-2.78904	0.00528642	0.113574
Armc1	ENSMUSG00000027599.10	1586.35	-0.248004	0.088961	-2.78778	0.00530702	0.113798
Arf4	ENSMUSG00000021877.13	1810.28	-0.212315	0.0761688	-2.78742	0.00531292	0.113798
Ccdc124	ENSMUSG00000007721.7	2450.14	0.226023	0.0811511	2.78521	0.00534927	0.114152
Tma7-ps	ENSMUSG00000059058.8	119.83	0.763301	0.274064	2.78512	0.00535084	0.114152
Elavl2	ENSMUSG00000008489.19	1524.13	-0.239383	0.0859705	-2.78448	0.00536138	0.114152
Vamp4	ENSMUSG00000026696.16	1661.13	-0.22244	0.0798997	-2.78399	0.00536949	0.114152
Lysmd3	ENSMUSG00000035840.8	160.662	-0.516748	0.185615	-2.78397	0.00536976	0.114152
Rab8b	ENSMUSG00000036943.10	1052.68	-0.302476	0.108684	-2.78307	0.00538478	0.114299
Nwd2	ENSMUSG00000090061.10	1714.31	-0.366141	0.131639	-2.78139	0.00541261	0.114718
Tagln3	ENSMUSG00000022658.11	7145.7	0.205451	0.0738894	2.78052	0.00542721	0.114745
Hook1	ENSMUSG00000028572.14	1796.65	-0.315911	0.113623	-2.78035	0.00543009	0.114745
Dcun1d5	ENSMUSG00000032002.11	707.005	-0.273703	0.0985055	-2.77856	0.00546008	0.115207
Arhgef25	ENSMUSG00000019467.16	6569.05	0.233501	0.0840717	2.77741	0.00547946	0.115444
Iglon5	ENSMUSG00000013367.6	1307.4	0.239688	0.0863552	2.77561	0.00550986	0.115786
Lztfl1	ENSMUSG00000025245.15	1087.14	-0.270746	0.0975495	-2.77548	0.00551208	0.115786
Usp45	ENSMUSG00000040455.18	1371.63	-0.252834	0.0911283	-2.77448	0.00552895	0.115969
Gm14636	ENSMUSG00000073274.6	80.256	-0.792385	0.285718	-2.77331	0.00554896	0.116216
E430024I08Rik	ENSMUSG00000112964.3	278.923	-0.481964	0.173861	-2.77213	0.00556907	0.116317
Adam10	ENSMUSG00000054693.15	1884.9	-0.277221	0.100005	-2.77206	0.0055702	0.116317
Ccl28	ENSMUSG00000074715.4	71.5243	0.817321	0.29504	2.7702	0.00560212	0.116811
Tceal5	ENSMUSG00000054034.11	939.935	0.289466	0.10456	2.76842	0.00563283	0.117279
Tbc1d23	ENSMUSG00000022749.9	1121.63	-0.249779	0.0902464	-2.76775	0.00564456	0.117337
Ccl25	ENSMUSG00000023235.15	291.08	-0.413921	0.149575	-2.7673	0.0056522	0.117337
Mcts1	ENSMUSG00000000355.14	665.846	-0.34529	0.124842	-2.76582	0.00567793	0.117699
AU041133	ENSMUSG00000078435.6	82.8435	-0.695443	0.251488	-2.76532	0.00568678	0.11771
Ndst3	ENSMUSG00000027977.16	1385.67	-0.319718	0.115658	-2.76435	0.00570366	0.117887
Hnrnpk	ENSMUSG00000021546.19	3228.28	-0.192449	0.0696467	-2.76321	0.00572356	0.118126
Tmem120a	ENSMUSG00000039886.9	351.393	0.379352	0.137315	2.76265	0.00573347	0.118158
Wac	ENSMUSG00000024283.16	2150.48	-0.223289	0.0808518	-2.76171	0.00574999	0.11832
Lzts1	ENSMUSG00000036306.14	3481.38	0.292905	0.106077	2.76125	0.00575807	0.11832
Plp1	ENSMUSG00000031425.16	13963.7	-0.263283	0.095376	-2.76048	0.00577169	0.118348
Unc80	ENSMUSG00000055567.19	12532.9	-0.222044	0.0804495	-2.76004	0.00577936	0.118348
9930021J03Rik	ENSMUSG00000046138.16	1707.67	-0.276975	0.100372	-2.75948	0.00578933	0.118348
Casd1	ENSMUSG00000015189.13	1299.71	-0.258833	0.0938044	-2.75928	0.00579284	0.118348
Neu1	ENSMUSG00000007038.6	1874.56	0.249689	0.0905538	2.75736	0.00582708	0.118734
Btbd7	ENSMUSG00000041702.8	856.284	-0.279511	0.101394	-2.75668	0.00583906	0.118734
Bcor	ENSMUSG00000040363.16	1436.16	0.373508	0.135519	2.75612	0.00584907	0.118734
Yipf6	ENSMUSG00000047694.13	1037.13	-0.245287	0.0890205	-2.7554	0.005862	0.118734
Tox3	ENSMUSG00000043668.14	297.357	-0.434385	0.157672	-2.75498	0.00586955	0.118734
4930447C04Rik	ENSMUSG00000021098.15	304.796	-0.435154	0.157956	-2.75491	0.00587081	0.118734
Kcnh4	ENSMUSG00000035355.16	1080.79	0.319916	0.116137	2.75464	0.00587561	0.118734
Atp5if1	ENSMUSG00000054428.13	3406.92	0.185911	0.0674944	2.75446	0.00587884	0.118734
Ube2d2a	ENSMUSG00000091896.9	1095.13	-0.265394	0.096437	-2.75199	0.00592334	0.119226
Sema6c	ENSMUSG00000038777.20	704.968	0.313787	0.114024	2.75194	0.00592428	0.119226
Gm9616	ENSMUSG00000114003.2	458.612	0.3509	0.127533	2.75144	0.00593344	0.119226
Msi1	ENSMUSG00000054256.12	928.694	0.285321	0.10371	2.75114	0.00593884	0.119226
Dner	ENSMUSG00000036766.13	3667	-0.270048	0.0981714	-2.75078	0.00594528	0.119226
Fam135b	ENSMUSG00000036800.9	1990.3	-0.258691	0.0940816	-2.74964	0.00596605	0.119473
Gm7308	ENSMUSG00000081113.2	3045.3	0.235295	0.085609	2.74848	0.00598726	0.119689
Luc7l2	ENSMUSG00000029823.17	3446.63	-0.217268	0.0790607	-2.74812	0.00599375	0.119689
Kpna1	ENSMUSG00000022905.13	3957.12	-0.222515	0.081013	-2.74666	0.00602055	0.120055
Rps6ka3	ENSMUSG00000031309.16	1927.13	-0.246681	0.0898566	-2.74528	0.00604595	0.120161
Slc35a3	ENSMUSG00000027957.14	313.582	-0.406489	0.148073	-2.7452	0.00604737	0.120161
Snap25	ENSMUSG00000027273.14	94510.7	-0.180967	0.0659264	-2.74499	0.00605132	0.120161
Rnf17	ENSMUSG00000000365.10	26.8395	-1.30086	0.474224	-2.74313	0.00608567	NA
Sel1l3	ENSMUSG00000029189.11	2573.38	0.222814	0.0813297	2.73964	0.00615074	0.121964
Dpm1	ENSMUSG00000078919.11	698.375	-0.275287	0.100558	-2.7376	0.00618897	0.12255
Zfp280c	ENSMUSG00000036916.14	492.798	-0.366043	0.133793	-2.73588	0.00622132	0.122968
Gpr34	ENSMUSG00000040229.12	117.895	-0.611453	0.223525	-2.73551	0.00622844	0.122968
Ptbp2	ENSMUSG00000028134.12	1838.72	-0.267637	0.0978574	-2.73497	0.00623862	0.122968
Panct2	ENSMUSG00000097814.6	177.759	-0.509898	0.186459	-2.73464	0.00624482	0.122968
Plce1	ENSMUSG00000024998.18	208.499	-0.49396	0.180756	-2.73274	0.00628099	0.123509
Bpnt2	ENSMUSG00000066324.3	2710.88	-0.219562	0.0803654	-2.73205	0.00629423	0.123597
Zfp1008	ENSMUSG00000072066.8	50.6926	-1.04326	0.381877	-2.73193	0.00629642	NA
Mef2a	ENSMUSG00000030557.18	4110.23	-0.191497	0.0701295	-2.73063	0.00632138	0.123959
Phip	ENSMUSG00000032253.14	1348.12	-0.300098	0.109967	-2.72899	0.00635284	0.124403
Syndig1l	ENSMUSG00000071234.4	66.7624	-1.01205	0.371559	-2.72379	0.00645377	0.126205
Akt2	ENSMUSG00000004056.16	1860.04	0.256462	0.0941827	2.72303	0.00646863	0.126321
Zmym2	ENSMUSG00000021945.10	2120.6	-0.25295	0.0929279	-2.722	0.00648875	0.126501
Uba52	ENSMUSG00000090137.9	136.554	0.573005	0.210567	2.72125	0.00650361	0.126501
Dpcd	ENSMUSG00000041035.10	1053.33	0.265652	0.0976234	2.72119	0.00650465	0.126501
Ccdc88a	ENSMUSG00000032740.18	1873.67	-0.278949	0.102548	-2.72017	0.00652475	0.126709
Hr	ENSMUSG00000022096.15	2251.13	0.325264	0.119594	2.71974	0.00653323	0.126709
Rcc2	ENSMUSG00000040945.14	3003.23	0.197218	0.0726131	2.71601	0.00660737	0.12784
Fhod3	ENSMUSG00000034295.11	2995.88	0.276014	0.101629	2.7159	0.00660963	0.12784
Tacr1	ENSMUSG00000030043.12	35.908	-1.05267	0.387914	-2.71367	0.00665425	NA
Smim13	ENSMUSG00000091264.4	5365.34	-0.22131	0.0815561	-2.71359	0.00665592	0.128442
Tra2b	ENSMUSG00000022858.17	430.302	-0.368512	0.13581	-2.71344	0.00665889	0.128442
Ndufs6	ENSMUSG00000021606.9	628.58	0.296139	0.109178	2.71244	0.00667907	0.128656
Sppl2a	ENSMUSG00000027366.13	962.234	-0.271568	0.100206	-2.7101	0.00672635	0.129391
Kcnj5	ENSMUSG00000032034.7	3.79399	-4.37896	1.61694	-2.70817	0.00676552	NA
Zfp938	ENSMUSG00000062931.16	300.862	-0.465942	0.172235	-2.70528	0.00682478	0.131106
Gramd4	ENSMUSG00000035900.19	1807.15	0.228732	0.0846041	2.70356	0.0068601	0.131606
Gtf2a2	ENSMUSG00000033543.18	497.521	-0.314573	0.116415	-2.70216	0.00688908	0.131983
Gm10766	ENSMUSG00000103957.2	7.88063	2.47614	0.916478	2.7018	0.00689649	NA
Cox7a2	ENSMUSG00000032330.8	2267.23	0.222047	0.0822324	2.70024	0.00692904	0.132569
Gm5781	ENSMUSG00000111966.2	39.89	-1.08103	0.400373	-2.70006	0.00693264	NA
Hjv	ENSMUSG00000038403.11	47.6408	0.914473	0.338711	2.69986	0.00693691	NA
Fam43b	ENSMUSG00000078235.4	923.283	0.425738	0.157771	2.69846	0.00696609	0.133098
Rfx3	ENSMUSG00000040929.18	1121.46	-0.364531	0.13515	-2.69723	0.00699188	0.133305
Ndufa1	ENSMUSG00000016427.8	778.299	0.286693	0.106299	2.69705	0.00699574	0.133305
Aldh1a3	ENSMUSG00000015134.16	57.0402	0.83853	0.311048	2.69582	0.00702153	NA
Lhx2	ENSMUSG00000000247.12	1945	0.220145	0.0817087	2.69427	0.00705429	0.134119
Tceal3	ENSMUSG00000044550.12	1272.66	0.281348	0.10443	2.69412	0.00705742	0.134119
Arglu1	ENSMUSG00000040459.12	3590.86	-0.219545	0.0815316	-2.69276	0.00708627	0.134487
Paip2	ENSMUSG00000037058.17	2648.64	-0.206433	0.0767287	-2.69043	0.0071361	0.135251
Pkp1	ENSMUSG00000026413.13	27.9479	-1.44182	0.536266	-2.68863	0.00717457	NA
Pcdhb7	ENSMUSG00000045062.5	75.0289	-0.859534	0.319784	-2.68786	0.00719118	0.136113
Zfp606	ENSMUSG00000030386.20	316.081	-0.363932	0.135462	-2.68659	0.00721858	0.136449
Epo	ENSMUSG00000029711.14	107.189	0.608098	0.226432	2.68557	0.00724069	0.136685
Eny2	ENSMUSG00000022338.9	1419.54	-0.235222	0.0876228	-2.68448	0.00726423	0.136818
Gm12316	ENSMUSG00000086976.2	2.56978	4.77808	1.78012	2.68414	0.00727174	NA
Tmem35a	ENSMUSG00000033578.8	1105.11	-0.274156	0.102143	-2.68404	0.00727388	0.136818
Guf1	ENSMUSG00000029208.17	1094.88	-0.328181	0.122277	-2.68391	0.00727672	0.136818
Plcd3	ENSMUSG00000020937.15	515.802	0.317312	0.118465	2.67853	0.0073947	0.138852
Suz12	ENSMUSG00000017548.16	729.062	-0.307851	0.115001	-2.67693	0.00742996	0.139329
Tmem167	ENSMUSG00000012422.15	941.819	-0.320862	0.119933	-2.67534	0.00746524	0.139805
Nbeal1	ENSMUSG00000073664.12	640.577	-0.345744	0.129336	-2.67323	0.00751254	0.140298
Auts2	ENSMUSG00000029673.20	3242.41	0.271146	0.101438	2.67302	0.00751712	0.140298
Ddx23	ENSMUSG00000003360.16	2320.26	0.205241	0.0767901	2.67275	0.00752325	0.140298
Bcar3	ENSMUSG00000028121.9	523.546	0.323451	0.121038	2.6723	0.00753332	0.140298
Foxg1	ENSMUSG00000020950.11	2573.03	-0.228227	0.0854273	-2.67159	0.00754933	0.140298
Gmps	ENSMUSG00000027823.10	1482.54	-0.285371	0.10682	-2.67151	0.00755099	0.140298
6720427I07Rik	ENSMUSG00000097375.4	70.4694	-0.768512	0.287857	-2.66977	0.00759032	0.140844
Osbpl8	ENSMUSG00000020189.16	2250.09	-0.251755	0.0943482	-2.66836	0.0076222	0.14125
Tspoap1	ENSMUSG00000034156.17	12972.7	0.180861	0.0678119	2.6671	0.0076508	0.141503
Acvr2a	ENSMUSG00000052155.6	793.397	-0.385107	0.144424	-2.66651	0.00766424	0.141503
Phf14	ENSMUSG00000029629.18	1100.72	-0.254841	0.0955733	-2.66644	0.00766583	0.141503
A930007I19Rik	ENSMUSG00000097855.10	80.3696	-0.73987	0.27766	-2.66466	0.00770656	0.141921
Chd4	ENSMUSG00000063870.13	6722.33	0.165812	0.0622315	2.66444	0.00771167	0.141921
Emx1	ENSMUSG00000033726.9	569.44	0.329273	0.123598	2.66406	0.00772033	0.141921
Tigar	ENSMUSG00000038028.10	1230.35	0.243598	0.0914508	2.6637	0.00772859	0.141921
Chrm2	ENSMUSG00000045613.10	513.183	-0.36043	0.135375	-2.66245	0.00775739	0.142121
Rbm39	ENSMUSG00000027620.17	4081.79	-0.198343	0.074499	-2.66236	0.00775955	0.142121
Celf2	ENSMUSG00000002107.19	12216.9	-0.227243	0.0853824	-2.66148	0.00777987	0.142309
Gm41331	ENSMUSG00000120356.1	8.30492	2.36154	0.887484	2.66094	0.00779218	NA
Zfp385a	ENSMUSG00000000552.11	2966.18	0.2512	0.0944108	2.66071	0.00779766	0.142451
Nkain3	ENSMUSG00000055761.15	47.8639	-0.955263	0.359097	-2.66018	0.00780985	NA
Slitrk4	ENSMUSG00000046699.15	881.865	-0.360488	0.135529	-2.65986	0.00781724	0.142624
Gpr137c	ENSMUSG00000049092.12	818.012	-0.308868	0.116209	-2.65786	0.0078638	0.143289
St8sia5	ENSMUSG00000025425.19	2597.69	0.237124	0.0892911	2.65563	0.00791597	0.144054
Rtl1	ENSMUSG00000085925.4	3.53011	-4.27425	1.6106	-2.65382	0.00795864	NA
Abcb7	ENSMUSG00000031333.8	837.186	-0.319096	0.120247	-2.65368	0.007962	0.144706
Gm13889	ENSMUSG00000087006.4	395.332	0.327674	0.123535	2.65249	0.00799003	0.145029
Vma21	ENSMUSG00000073131.13	433.811	-0.410878	0.154929	-2.65203	0.00800094	0.145041
Dnajc10	ENSMUSG00000027006.14	1939.32	-0.214764	0.0810113	-2.65104	0.00802454	0.145195
Pcdh1	ENSMUSG00000051375.16	10126.6	0.273474	0.103166	2.65081	0.00802992	0.145195
Mcf2l	ENSMUSG00000031442.22	5641.32	0.234626	0.0885377	2.65002	0.00804879	0.14535
Rc3h2	ENSMUSG00000075376.11	1624.9	-0.283576	0.107042	-2.64921	0.00806813	0.145505
Cript	ENSMUSG00000024146.10	703.688	-0.303627	0.114628	-2.6488	0.00807789	0.145505
Trp73	ENSMUSG00000029026.18	18.0746	1.41721	0.535168	2.64816	0.00809308	NA
Hook3	ENSMUSG00000037234.18	2707.27	-0.238225	0.0900123	-2.64658	0.00813094	0.146274
Fubp1	ENSMUSG00000028034.16	2973.41	-0.184557	0.0697749	-2.64504	0.00816824	0.146759
Xk	ENSMUSG00000015342.7	589.367	-0.305642	0.11559	-2.6442	0.00818841	0.146935
Rab2b	ENSMUSG00000022159.17	1063.1	-0.238269	0.0901306	-2.6436	0.00820301	0.14701
Eef1a2	ENSMUSG00000016349.11	31565	0.175814	0.0665325	2.64252	0.00822912	0.147256
Zfp207	ENSMUSG00000017421.19	3001.5	-0.204216	0.0772918	-2.64214	0.00823846	0.147256
Gm31946	ENSMUSG00000114639.2	25.0479	1.28472	0.486332	2.64165	0.00825034	NA
Sema3a	ENSMUSG00000028883.20	636.3	-0.331213	0.12539	-2.64147	0.00825468	0.147256
Dok3	ENSMUSG00000035711.6	369.493	0.455133	0.172313	2.64132	0.00825829	0.147256
Gm29088	ENSMUSG00000101253.2	6.322	-2.75753	1.04417	-2.64089	0.00826887	NA
Pigyl	ENSMUSG00000010607.9	420.123	0.345569	0.13092	2.63954	0.00830191	0.147699
Mdm4	ENSMUSG00000054387.14	2146.45	-0.228128	0.0864301	-2.63945	0.00830404	0.147699
Gm15573	ENSMUSG00000080759.2	18.876	1.43437	0.543555	2.63887	0.00831822	NA
Mier1	ENSMUSG00000028522.17	728.258	-0.274426	0.104044	-2.63759	0.00834975	0.148266
Mapk11	ENSMUSG00000053137.8	2686.79	0.247823	0.0939685	2.6373	0.00835682	0.148266
Slc25a16	ENSMUSG00000071253.9	962.076	-0.256537	0.0973172	-2.63609	0.00838687	0.148612
Syap1	ENSMUSG00000031357.4	621.398	-0.275097	0.104457	-2.63359	0.00844872	0.149226
Arfgef1	ENSMUSG00000067851.12	3034.25	-0.224481	0.0852504	-2.63319	0.00845863	0.149226
Adap1	ENSMUSG00000056413.17	5999.77	0.165387	0.0628089	2.63318	0.00845889	0.149226
Dek	ENSMUSG00000021377.16	945.286	-0.262057	0.0995284	-2.63299	0.00846367	0.149226
9430085M18Rik	ENSMUSG00000106164.3	83.8562	0.654088	0.248514	2.63199	0.0084886	0.14948
Bach1	ENSMUSG00000025612.6	295.033	-0.405615	0.154194	-2.63055	0.00852475	0.149795
Zfp770	ENSMUSG00000040321.4	594.025	-0.279543	0.106273	-2.63043	0.00852769	0.149795
Ccng1	ENSMUSG00000020326.8	2502.87	-0.234208	0.0890648	-2.62964	0.00854757	0.149959
Col4a1	ENSMUSG00000031502.12	2150.58	0.209484	0.0796797	2.62907	0.00856176	0.150022
Ankrd34c	ENSMUSG00000047606.5	480.88	-0.45332	0.172487	-2.62814	0.0085853	0.150248
Gm19744	ENSMUSG00000100706.8	19.6828	-1.41508	0.538462	-2.62801	0.00858867	NA
[truncated: 56,034 more rows]

## Sheet: cerebellum_HFD_vs_Normal_24wk
GeneName	ENSG	baseMean	log2FoldChange Normal/HFD	lfcSE	stat	pvalue	padj
[truncated: 56,884 more rows]
